# Supplementary material for: Distinct Transcriptomic and Tumor Microenvironment Profiles in Sinonasal Mucosal Melanoma and Aggressive Cutaneous Melanomas
Source: Cancers (Basel). 2024 Dec 14;16(24):4172. doi: 10.3390/cancers16244172 (PMC11674703; doi:10.3390/cancers16244172)
Supplement: Supplementary file 1 [file cancers-16-04172-s001.zip › Supplementary Table S1.xlsx]

## Sheet: README
Variable	Description
S1	Patient, sample and data characteristics
MIGI	Identification number
Tumour Type	CM: cutaneous melanoma; SNMM: sinonasal mucosal melanoma
CM Tumour subype	SSM: superficial spreading melanoma; NM: nodular melanoma
ExaminedatDx	Date of diagnosis
Age	Exact age at diagnosis: Difference between date of diagnosis and date of birth
Sex	Nominal variable: Male or Female
TopographyCodes	Codes according to the American Joint Committee on Cancer (AJCC) Staging Manual, 8th edition
Tumour location	Description of the anatomical site of the tumour
StagingatDx	Staging at diagnosis was performed according to the American Joint Committee on Cancer (AJCC) Staging Manual, 8th edition
Tumour (T)	Tumour
Lymph nodes (N)	Lymph nodes were defined trough pathological confirmation or high radiologic suspicion of melanoma
Metastasis (M)	Metastasis was defined trough pathological confirmation or highly suggestive PET/CT
Breslow	Breslow depth is measured from the granular layer to the base of the tumor
Ulceration	Present or absent
BRAF	BRAF V600 mutation was ruled out by either NGS or RT-PCR (cobas 4800 BRAF V600 mutation test); NA: not available
DateLastFU	Date of last follow-up or death
OS	Overall survival: death or alive
DSS	Disease-specific survival: alive, death by tumour or death by other cause
Followup_months	Difference between date last follow-up and diagnosis date in months

## Sheet: S1
SampleName	Cluster	Subcluster	TumourType	CM_Tumoursubtype	ExaminedatDxdate	AgeatDx	Sex	TopographyCodes	Tumourlocation	StagingatDx	T	N	M	Breslow	Ulceration	BRAF	DatelastFU	OS	DSS	Followup_months
MIGI01	A	A	CM	SSM	2015-01-29	68.1863	Male	C44.7	Lower Limb	IIIA	T2a	N1a	M0	1.9	Absent	Negative	2021-02-10	Death	DeathByTumour	72.4107
MIGI02	A	A	CM	SSM	2015-07-27	44.5425	Male	C44.5	Dorsal	IIIC	T3b	N1a	M0	3	Present	Positive	2023-12-12	Alive	Alive	100.534
MIGI04	A	A	CM	SSM	2019-11-04	60.0986	Male	C44.7	Gluteus	IIIC	T3b	N1a	M0	4	Present	Positive	2022-02-16	Death	DeathByTumour	27.4333
MIGI106	A	A	CM	SSM	2018-09-13	74.2055	Female	C44.7	Lower Limb	IIIB	T3a	N1c	M0	2.3	Absent	Positive	2023-11-13	Death	DeathOtherCause	61.9959
MIGI27	A	A	CM	SSM	2019-06-26	70.0712	Male	C44.5	Abdomen	IIIC	T1b	N3c	M0	0.9	Absent	Positive	2024-01-30	Alive	Alive	55.1622
MIGI31	A	A	CM	NM	2019-08-08	79.2575	Female	C44.3	Cheek	IIB	T3b	N0	M0	3	Present	Negative	2024-02-02	Alive	Alive	53.848
MIGI43	A	A	CM	SSM	2016-02-05	61.1205	Male	C44.5	Dorsal	IIIC	T4b	N1b	M0	0.55	Absent	Positive	2024-01-15	Alive	Alive	95.3101
MIGI46	A	A	CM	SSM	2016-05-06	24.2247	Female	C44.5	Dorsal	IIIB	T3a	N1a	M0	3.52	Absent	Positive	2023-08-31	Alive	Alive	87.8193
MIGI64	A	A	CM	SSM	2012-05-08	56.863	Female	C44.7	Lower Limb	IB	T2a	N0	M0	1.8	Absent	Negative	2024-01-26	Alive	Alive	140.616
MIGI66	A	A	CM	SSM	2015-07-15	62.9808	Male	C44.5	Dorsal	IIB	T3b	N0	M0	2.7	Present	Positive	2024-02-01	Alive	Alive	102.604
MIGI70	A	A	CM	SSM	2018-04-26	41.6219	Female	C44.4	Scalp	IIIC	T4b	N1a	M0	10	Present	Positive	2023-12-21	Alive	Alive	67.8439
MIGI72	A	A	CM	NM	2019-02-26	61.8767	Male	C44.5	Dorsal	IIIC	T3b	N2a	M0	2.7	Present	Negative	2021-08-24	Death	DeathByTumour	29.8973
MIGI76	A	A	CM	NM	2019-05-31	61	Male	C44.5	Dorsal	IIIC	T3a	N1a	M0	3.5	Absent	Negative	2024-01-23	Alive	Alive	55.7864
MIGI78	A	A	CM	SSM	2017-11-21	57.4795	Female	C44.5	Dorsal	IB	T2a	Nx	M0	1.5	Absent	Negative	2020-07-18	Death	DeathByTumour	8.11499
MIGI92	A	A	CM	NM	2015-01-14	68.611	Male	C44.5	Dorsal	IIB	T3b	N0	M0	2.6	Present	Negative	2023-10-23	Alive	Alive	105.265
MIGI93	A	A	CM	SSM	2015-07-29	60.5123	Male	C44.5	Trunk	IIIA	T2a	N1a	M0	1.3	Absent	Positive	2023-11-23	Alive	Alive	99.8439
MIGI94	A	A	CM	SSM	2015-10-07	59.7753	Male	C44.2	External Ear	IIID	T3b	N3a	M0	4.7	Present	Negative	2024-01-18	Alive	Alive	99.384
MIGI95	A	A	CM	SSM	2015-11-06	36.989	Male	C44.7	Inguinal	IIIA	T2a	N1a	M0	1.22	Absent	Positive	2023-12-21	Alive	Alive	97.4784
MIGI96	A	A	CM	SSM	2015-10-23	56.6055	Male	C44.5	Abdomen	IIIB	T3a	N1a	M0	3.8	Present	Positive	2018-05-28	Death	DeathByTumour	31.1458
MIGI98	A	A	CM	NM	2017-06-30	66.2055	Male	C44.7	Lower Limb	IIB	T4a	N0	M0	5	Absent	Negative	2024-01-11	Alive	Alive	78.3901
MIGI07	B	B1	SNMM		2010-04-13	79.0384	Male	C31.0	Paranasal Sinuses	IVB	T4b	N0	M0		Present	Negative	2010-06-18	Death	DeathByTumour	2.16838
MIGI08	B	B1	SNMM		2011-03-02	55.6575	Male	C30.0	Nasal Cavity	IVA	T4a	N1	M0		Present	Negative	2012-03-01	Death	DeathByTumour	11.9918
MIGI10	B	B1	SNMM		2017-06-07	87.337	Male	C31.0	Paranasal Sinuses	IVC	T4a	N1	M1		Present	Negative	2017-10-13	Death	DeathByTumour	4.20534
MIGI104	B	B1	SNMM		2017-04-19	63.8712	Female	C30.0	Nasal Cavity	III	T3	N0	M0		Present	Negative	2021-07-02	Death	DeathByTumour	50.4312
MIGI111	B	B1	SNMM		2012-11-07	76.0822	Male	C31.0	Paranasal Sinuses	IVA	T4a	N0	M0		Present	Negative	2022-01-29	Death	DeathByTumour	110.719
MIGI14	B	B1	SNMM		2013-05-17	40.263	Male	C31.0	Paranasal Sinuses	IVA	T4a	N0	M0		Present	Negative	2014-01-13	Death	DeathByTumour	7.91786
MIGI36	B	B1	SNMM		2020-05-26	64.0466	Female	C31.0	Paranasal Sinuses	IVA	T4a	N0	M0		Present	Negative	2023-07-06	Alive	Alive	37.3224
MIGI39	B	B1	SNMM		2020-10-27	68.3726	Male	C31.0	Paranasal Sinuses	IVA	T4a	N0	M0		Present	Negative	2021-07-02	Death	DeathByTumour	8.14784
MIGI41	B	B1	SNMM		2021-02-17	79.537	Female	C31.0	Paranasal Sinuses	III	T3	N0	M0		Present	Negative	2023-09-12	Death	DeathByTumour	30.7844
MIGI09	B	B2	SNMM		2016-05-13	89.189	Male	C30.0	Nasal Cavity	III	T3	N0	M0		Present	Negative	2023-03-23	Alive	Alive	82.2998
MIGI100	B	B2	CM	NM	2017-02-17	73.0493	Male	C44.7	Lower Limb	IIIC	T3b	N3c	M0	3.7	Present	Negative	2022-10-04	Alive	Alive	67.5154
MIGI12	B	B2	SNMM		2014-12-19	51.4603	Female	C31.0	Paranasal Sinuses	IVC	T4a	N1	M1		Present	Negative	2015-09-10	Death	DeathByTumour	8.70637
MIGI19	B	B2	SNMM		2018-07-27	85.126	Male	C31.0	Paranasal Sinuses	IVC	T4a	N0	M1		Absent	Negative	2019-06-11	Death	DeathByTumour	10.4805
MIGI22	B	B2	CM	NM	2019-05-24	71.5534	Female	C44.6	Upper Limb	IVM1c	T4b	N2c	M1c	10	Present	Negative	2022-06-24	Death	DeathByTumour	37.0267
MIGI55	B	B2	CM	SSM	2020-02-27	82.9425	Male	C44.4	Scalp	IIC	T4b	Nx	M0	7	Present	Positive	2024-01-18	Alive	Alive	46.6858
MIGI69	B	B2	CM	NM	2018-04-04	81.326	Male	C44.6	Shoulder	IIC	T4b	N0	M0	4.1	Present	Negative	2024-01-29	Alive	Alive	69.8481
MIGI89	B	B2	SNMM		2010-07-21	44.7863	Male	C30.0	Nasal Cavity	III	T3	N0	M0		Present	Negative	2013-07-29	Death	DeathByTumour	36.271
