# Supplementary material for: Distinct Transcriptomic and Tumor Microenvironment Profiles in Sinonasal Mucosal Melanoma and Aggressive Cutaneous Melanomas
Source: Cancers (Basel). 2024 Dec 14;16(24):4172. doi: 10.3390/cancers16244172 (PMC11674703; doi:10.3390/cancers16244172)
Supplement: Supplementary file 1 [file cancers-16-04172-s001.zip › Supplementary Table S10.xlsx]

## Sheet: README
Variable	Description
S10	Gene Set Enrichment Analysis Cluster B vs Cluster A
ID	Gene Ontology (GO) identifier
Description	A brief description of the gene set explaining the biological process (BP)
setSize	The number of genes in the gene set
enrichmentScore	A score that reflects the degree to which the gene set is overrepresented at the top or bottom of the ranked list of genes
NES	Normalized Enrichment Score. The enrichment score normalised to account for the size of the gene set
pvalue	The statistical significance of the enrichment score before multiple testing correction
p.adjust	The p-value adjusted for multiple hypothesis testing with the Benjamini-Hochberg procedure
qvalue	Measures the minimum false discovery rate at which the test may be called significant
rank	The position in the ranked list of genes at which the gene set enrichment score is maximised
leading_edge	Describes the subset of genes that contribute most to the enrichment score. Percentage of gene set members ("tags"), percentage of total gene list ("list"), and enrichment signal strength ("signal").
core_enrichment	List of core genes within the gene set, listed as Entrez IDs, that significantly contribute to the enrichment of a specific gene set
gene_name	Same list of genes as core_enrichment but in HUGO Gene Symbol format

## Sheet: S10
ID	Description	setSize	enrichmentScore	NES	pvalue	p.adjust	qvalue	rank	leading_edge	core_enrichment	gene_name
GO:0051276	chromosome organization	106	0.786677	3.59527	1e-10	2.684e-09	2.06632e-09	255	tags=77%, list=18%, signal=68%	151648/83540/1063/8318/9928/11004/55143/9493/9156/9787/9212/990/8438/699/3070/7153/3833/56155/64151/2146/991/4751/1058/9700/4439/146909/83903/64946/983/4085/332/116028/10403/84057/4436/24137/147841/29127/2491/9134/701/151246/113130/1062/9319/10721/891/9055/55055/54908/5347/55706/83990/675/57405/4175/4176/51203/54892/7272/5984/10460/11065/23397/55355/57122/4609/84296/2177/22948/898/1786/54821/1133…	SGO1	NUF2	CENPF	CDC45	KIF14	KIF2C	CDCA8	KIF23	EXO1	DLGAP5	AURKB	CDC6	RAD54L	BUB1	HELLS	TOP2A	KIFC1	TEX14	NCAPG	EZH2	CDC20	NEK2	CENPA	ESPL1	MSH5	KIF18B	HASPIN	CENPH	CDK1	MAD2L1	BIRC5	RMI2	NDC80	MND1	MSH2	KIF4A	SPC24	RACGAP1	CENPI
GO:0000278	mitotic cell cycle	162	0.734955	3.57554	1e-10	2.684e-09	2.06632e-09	256	tags=65%, list=19%, signal=60%	151648/83540/1063/8318/9928/11169/11190/11004/51514/993/55143/9493/63967/22974/6502/9787/9212/990/128239/10926/4998/51512/699/9833/221150/1019/3833/56155/10112/64151/3303/54443/2146/991/899/4751/1058/56992/9700/10733/9088/146909/83903/64946/983/4085/332/146956/10403/4436/890/24137/147841/29127/6491/9134/701/151246/113130/1062/4605/9319/2305/220134/891/9055/4288/55055/54908/1033/5347/55165/9133/67…	SGO1	NUF2	CENPF	CDC45	KIF14	WDHD1	CEP250	KIF2C	DTL	CDC25A	CDCA8	KIF23	CLSPN	TPX2	SKP2	DLGAP5	AURKB	CDC6	IQGAP3	DBF4	ORC1	GTSE1	BUB1	MELK	SKA3	CDK4	KIFC1	TEX14	KIF20A	NCAPG	HSPA1A	ANLN	EZH2	CDC20	CCNF	NEK2	CENPA	KIF15	ESPL1
GO:0022402	cell cycle process	189	0.715587	3.54927	1e-10	2.684e-09	2.06632e-09	252	tags=61%, list=18%, signal=58%	151648/83540/1063/8318/10635/9928/11190/11004/51514/993/55143/9493/63967/22974/6502/9787/9212/990/128239/10926/4998/8438/51512/699/9833/7153/1019/3833/56155/10112/64151/3303/54443/2146/991/899/4751/1058/56992/9700/10733/4439/9088/146909/83903/64946/983/4085/332/116028/146956/10403/84057/4436/890/24137/147841/2956/29127/6491/9134/9768/701/151246/113130/1062/4605/9319/2305/891/9055/4288/55055/54908…	SGO1	NUF2	CENPF	CDC45	RAD51AP1	KIF14	CEP250	KIF2C	DTL	CDC25A	CDCA8	KIF23	CLSPN	TPX2	SKP2	DLGAP5	AURKB	CDC6	IQGAP3	DBF4	ORC1	RAD54L	GTSE1	BUB1	MELK	TOP2A	CDK4	KIFC1	TEX14	KIF20A	NCAPG	HSPA1A	ANLN	EZH2	CDC20	CCNF	NEK2	CENPA	KIF15
GO:1903047	mitotic cell cycle process	142	0.740288	3.524	1e-10	2.684e-09	2.06632e-09	250	tags=67%, list=18%, signal=61%	151648/83540/1063/8318/9928/11004/51514/993/55143/9493/63967/22974/6502/9787/9212/990/128239/10926/4998/51512/699/9833/1019/3833/56155/10112/64151/3303/54443/2146/991/899/4751/1058/56992/9700/9088/146909/83903/64946/983/4085/332/146956/10403/4436/890/24137/147841/29127/6491/9134/701/151246/113130/1062/4605/9319/2305/891/9055/4288/55055/54908/1033/5347/55165/9133/675/57405/4175/6790/51203/54892/99…	SGO1	NUF2	CENPF	CDC45	KIF14	KIF2C	DTL	CDC25A	CDCA8	KIF23	CLSPN	TPX2	SKP2	DLGAP5	AURKB	CDC6	IQGAP3	DBF4	ORC1	GTSE1	BUB1	MELK	CDK4	KIFC1	TEX14	KIF20A	NCAPG	HSPA1A	ANLN	EZH2	CDC20	CCNF	NEK2	CENPA	KIF15	ESPL1	PKMYT1	KIF18B	HASPIN
GO:0051301	cell division	112	0.762373	3.50866	1e-10	2.684e-09	2.06632e-09	255	tags=71%, list=18%, signal=63%	151648/83540/1063/9928/7422/11004/993/55143/9493/22974/9212/990/699/3070/7153/221150/1019/3833/56155/23594/10112/64151/54443/991/899/4751/1058/9700/10733/146909/983/4085/332/10403/890/24137/147841/29127/9134/701/151246/113130/1062/220134/891/9055/55055/54908/5347/55165/9133/83990/675/57405/6790/51203/54892/995/4851/10460/54478/11065/5581/23397/26586/4609/57082/8317/898/144455/54821/11339/84722/50…	SGO1	NUF2	CENPF	KIF14	VEGFA	KIF2C	CDC25A	CDCA8	KIF23	TPX2	AURKB	CDC6	BUB1	HELLS	TOP2A	SKA3	CDK4	KIFC1	TEX14	ORC6	KIF20A	NCAPG	ANLN	CDC20	CCNF	NEK2	CENPA	ESPL1	PLK4	KIF18B	CDK1	MAD2L1	BIRC5	NDC80	CCNA2	KIF4A	SPC24	RACGAP1	CCNE2
GO:0007059	chromosome segregation	78	0.816268	3.48487	1e-10	2.684e-09	2.06632e-09	252	tags=83%, list=18%, signal=72%	151648/83540/1063/9928/11004/55143/9493/9787/9212/990/699/7153/221150/3833/56155/64151/991/4751/9700/4439/146909/83903/64946/4085/332/116028/146956/10403/84057/24137/147841/29127/9134/701/151246/113130/1062/9319/220134/891/9055/4288/55055/54908/5347/55706/83990/57405/51203/54892/7272/10460/11065/23397/55355/57082/2177/898/11339/84722/672/4438/64682/1894/1499	SGO1	NUF2	CENPF	KIF14	KIF2C	CDCA8	KIF23	DLGAP5	AURKB	CDC6	BUB1	TOP2A	SKA3	KIFC1	TEX14	NCAPG	CDC20	NEK2	ESPL1	MSH5	KIF18B	HASPIN	CENPH	MAD2L1	BIRC5	RMI2	EME1	NDC80	MND1	KIF4A	SPC24	RACGAP1	CCNE2	BUB1B	SGO2	CDCA5	CENPE	TRIP13	SKA1
GO:0048285	organelle fission	97	0.770494	3.46406	1e-10	2.684e-09	2.06632e-09	162	tags=64%, list=12%, signal=61%	151648/83540/1063/10635/9928/11004/55143/9493/22974/9787/9212/990/8438/699/7153/3833/56155/64151/3303/54443/991/4751/56992/9700/4439/9088/146909/83903/4085/332/146956/10403/84057/24137/147841/29127/9134/701/151246/113130/1062/4605/9319/891/9055/4288/55055/54908/5347/9133/55706/83990/675/57405/6790/51203/54892/995/7272/10460/11065/23397	SGO1	NUF2	CENPF	RAD51AP1	KIF14	KIF2C	CDCA8	KIF23	TPX2	DLGAP5	AURKB	CDC6	RAD54L	BUB1	TOP2A	KIFC1	TEX14	NCAPG	HSPA1A	ANLN	CDC20	NEK2	KIF15	ESPL1	MSH5	PKMYT1	KIF18B	HASPIN	MAD2L1	BIRC5	EME1	NDC80	MND1	KIF4A	SPC24	RACGAP1	CCNE2	BUB1B	SGO2
GO:0007049	cell cycle	253	0.672131	3.45396	1e-10	2.684e-09	2.06632e-09	256	tags=53%, list=19%, signal=53%	151648/83540/1063/8318/10635/9928/11169/11190/11004/51514/993/55143/9493/63967/9156/22974/6502/9787/9212/990/128239/10926/4998/8438/51512/699/9833/3070/7153/221150/1019/3833/56155/10112/64151/3303/54443/2146/991/899/4751/29128/1058/56992/9700/10733/4439/9088/146909/83903/64946/983/4085/332/116028/146956/10403/84057/4436/890/24137/147841/2956/29127/6491/9134/9768/701/151246/113130/1062/4605/9319/2…	SGO1	NUF2	CENPF	CDC45	RAD51AP1	KIF14	WDHD1	CEP250	KIF2C	DTL	CDC25A	CDCA8	KIF23	CLSPN	EXO1	TPX2	SKP2	DLGAP5	AURKB	CDC6	IQGAP3	DBF4	ORC1	RAD54L	GTSE1	BUB1	MELK	HELLS	TOP2A	SKA3	CDK4	KIFC1	TEX14	KIF20A	NCAPG	HSPA1A	ANLN	EZH2	CDC20
GO:0000280	nuclear division	92	0.778374	3.45159	1e-10	2.684e-09	2.06632e-09	162	tags=67%, list=12%, signal=64%	151648/83540/1063/10635/9928/11004/55143/9493/22974/9787/9212/990/8438/699/7153/3833/56155/64151/3303/54443/991/4751/56992/9700/4439/9088/146909/83903/4085/332/146956/10403/84057/24137/147841/29127/9134/701/151246/113130/1062/4605/9319/891/9055/4288/55055/54908/5347/9133/55706/83990/675/57405/6790/51203/54892/995/7272/10460/11065/23397	SGO1	NUF2	CENPF	RAD51AP1	KIF14	KIF2C	CDCA8	KIF23	TPX2	DLGAP5	AURKB	CDC6	RAD54L	BUB1	TOP2A	KIFC1	TEX14	NCAPG	HSPA1A	ANLN	CDC20	NEK2	KIF15	ESPL1	MSH5	PKMYT1	KIF18B	HASPIN	MAD2L1	BIRC5	EME1	NDC80	MND1	KIF4A	SPC24	RACGAP1	CCNE2	BUB1B	SGO2
GO:0000070	mitotic sister chromatid segregation	50	0.864738	3.44544	1e-10	2.684e-09	2.06632e-09	162	tags=84%, list=12%, signal=77%	151648/83540/1063/9928/11004/55143/9493/9787/9212/990/699/3833/56155/64151/991/4751/9700/146909/83903/4085/332/10403/24137/147841/29127/701/151246/113130/1062/9319/891/9055/55055/54908/5347/57405/51203/54892/7272/10460/11065/23397	SGO1	NUF2	CENPF	KIF14	KIF2C	CDCA8	KIF23	DLGAP5	AURKB	CDC6	BUB1	KIFC1	TEX14	NCAPG	CDC20	NEK2	ESPL1	KIF18B	HASPIN	MAD2L1	BIRC5	NDC80	KIF4A	SPC24	RACGAP1	BUB1B	SGO2	CDCA5	CENPE	TRIP13	CCNB1	PRC1	ZWILCH	SPDL1	PLK1	SPC25	NUSAP1	NCAPG2	TTK
GO:0140014	mitotic nuclear division	69	0.819369	3.42721	1e-10	2.684e-09	2.06632e-09	162	tags=74%, list=12%, signal=69%	151648/83540/1063/9928/11004/55143/9493/22974/9787/9212/990/699/3833/56155/64151/3303/54443/991/4751/56992/9700/9088/146909/83903/4085/332/10403/24137/147841/29127/701/151246/113130/1062/4605/9319/891/9055/4288/55055/54908/5347/57405/6790/51203/54892/995/7272/10460/11065/23397	SGO1	NUF2	CENPF	KIF14	KIF2C	CDCA8	KIF23	TPX2	DLGAP5	AURKB	CDC6	BUB1	KIFC1	TEX14	NCAPG	HSPA1A	ANLN	CDC20	NEK2	KIF15	ESPL1	PKMYT1	KIF18B	HASPIN	MAD2L1	BIRC5	NDC80	KIF4A	SPC24	RACGAP1	BUB1B	SGO2	CDCA5	CENPE	MYBL2	TRIP13	CCNB1	PRC1	MKI67
GO:0098813	nuclear chromosome segregation	69	0.813592	3.40305	1e-10	2.684e-09	2.06632e-09	252	tags=84%, list=18%, signal=72%	151648/83540/1063/9928/11004/55143/9493/9787/9212/990/699/7153/3833/56155/64151/991/4751/9700/4439/146909/83903/4085/332/116028/146956/10403/84057/24137/147841/29127/9134/701/151246/113130/1062/9319/891/9055/55055/54908/5347/55706/83990/57405/51203/54892/7272/10460/11065/23397/57082/2177/898/84722/4438/64682/1894/1499	SGO1	NUF2	CENPF	KIF14	KIF2C	CDCA8	KIF23	DLGAP5	AURKB	CDC6	BUB1	TOP2A	KIFC1	TEX14	NCAPG	CDC20	NEK2	ESPL1	MSH5	KIF18B	HASPIN	MAD2L1	BIRC5	RMI2	EME1	NDC80	MND1	KIF4A	SPC24	RACGAP1	CCNE2	BUB1B	SGO2	CDCA5	CENPE	TRIP13	CCNB1	PRC1	ZWILCH
GO:0000819	sister chromatid segregation	57	0.831817	3.37612	1e-10	2.684e-09	2.06632e-09	162	tags=77%, list=12%, signal=71%	151648/83540/1063/9928/11004/55143/9493/9787/9212/990/699/7153/3833/56155/64151/991/4751/9700/146909/83903/4085/332/116028/10403/24137/147841/29127/701/151246/113130/1062/9319/891/9055/55055/54908/5347/57405/51203/54892/7272/10460/11065/23397	SGO1	NUF2	CENPF	KIF14	KIF2C	CDCA8	KIF23	DLGAP5	AURKB	CDC6	BUB1	TOP2A	KIFC1	TEX14	NCAPG	CDC20	NEK2	ESPL1	KIF18B	HASPIN	MAD2L1	BIRC5	RMI2	NDC80	KIF4A	SPC24	RACGAP1	BUB1B	SGO2	CDCA5	CENPE	TRIP13	CCNB1	PRC1	ZWILCH	SPDL1	PLK1	SPC25	NUSAP1
GO:0044772	mitotic cell cycle phase transition	92	0.735584	3.26184	1e-10	2.684e-09	2.06632e-09	195	tags=63%, list=14%, signal=58%	83540/1063/9928/51514/993/55143/63967/6502/9787/9212/990/128239/10926/4998/51512/699/9833/1019/56155/54443/2146/991/899/9700/9088/83903/983/4085/332/10403/890/147841/6491/9134/701/113130/1062/9319/2305/891/55055/54908/1033/5347/9133/57405/6790/995/7272/10460/11065/29980/596/4609/8317/898/6194/144455	NUF2	CENPF	KIF14	DTL	CDC25A	CDCA8	CLSPN	SKP2	DLGAP5	AURKB	CDC6	IQGAP3	DBF4	ORC1	GTSE1	BUB1	MELK	CDK4	TEX14	ANLN	EZH2	CDC20	CCNF	ESPL1	PKMYT1	HASPIN	CDK1	MAD2L1	BIRC5	NDC80	CCNA2	SPC24	STIL	CCNE2	BUB1B	CDCA5	CENPE	TRIP13	FOXM1
GO:0044770	cell cycle phase transition	109	0.710754	3.26138	1e-10	2.684e-09	2.06632e-09	237	tags=63%, list=17%, signal=57%	83540/1063/8318/9928/51514/993/55143/63967/6502/9787/9212/990/128239/10926/4998/51512/699/9833/1019/56155/54443/2146/991/899/9700/9088/83903/983/4085/332/146956/10403/4436/890/147841/6491/9134/701/113130/1062/9319/2305/891/55055/54908/6657/1033/5347/9133/83990/675/57405/6790/995/7272/10460/11065/29980/596/4609/8317/2177/898/6194/144455/672/79968/5087/64682	NUF2	CENPF	CDC45	KIF14	DTL	CDC25A	CDCA8	CLSPN	SKP2	DLGAP5	AURKB	CDC6	IQGAP3	DBF4	ORC1	GTSE1	BUB1	MELK	CDK4	TEX14	ANLN	EZH2	CDC20	CCNF	ESPL1	PKMYT1	HASPIN	CDK1	MAD2L1	BIRC5	EME1	NDC80	MSH2	CCNA2	SPC24	STIL	CCNE2	BUB1B	CDCA5
GO:0010564	regulation of cell cycle process	138	0.689127	3.25922	1e-10	2.684e-09	2.06632e-09	252	tags=59%, list=18%, signal=53%	83540/1063/8318/10635/9928/11190/51514/993/55143/9493/63967/22974/9787/9212/990/10926/4998/51512/699/1019/56155/10112/64151/3303/54443/2146/991/899/4751/56992/9700/10733/9088/83903/983/4085/332/116028/146956/10403/4436/147841/29127/6491/701/113130/1062/9319/891/9055/4288/55055/54908/6657/5347/83990/675/57405/6790/51203/54892/995/7272/10460/11065/5581/29980/23397/596/4609/8317/2177/144455/84722/67…	NUF2	CENPF	CDC45	RAD51AP1	KIF14	CEP250	DTL	CDC25A	CDCA8	KIF23	CLSPN	TPX2	DLGAP5	AURKB	CDC6	DBF4	ORC1	GTSE1	BUB1	CDK4	TEX14	KIF20A	NCAPG	HSPA1A	ANLN	EZH2	CDC20	CCNF	NEK2	KIF15	ESPL1	PLK4	PKMYT1	HASPIN	CDK1	MAD2L1	BIRC5	RMI2	EME1
GO:0051304	chromosome separation	36	0.868749	3.22038	1e-10	2.684e-09	2.06632e-09	162	tags=86%, list=12%, signal=78%	83540/1063/55143/9787/9212/990/699/7153/56155/64151/991/9700/83903/4085/332/146956/10403/147841/701/1062/9319/891/55055/54908/5347/57405/54892/7272/10460/11065/23397	NUF2	CENPF	CDCA8	DLGAP5	AURKB	CDC6	BUB1	TOP2A	TEX14	NCAPG	CDC20	ESPL1	HASPIN	MAD2L1	BIRC5	EME1	NDC80	SPC24	BUB1B	CENPE	TRIP13	CCNB1	ZWILCH	SPDL1	PLK1	SPC25	NCAPG2	TTK	TACC3	UBE2C	NCAPH
GO:0051983	regulation of chromosome segregation	39	0.854514	3.19673	1e-10	2.684e-09	2.06632e-09	162	tags=82%, list=12%, signal=75%	83540/1063/11004/55143/9787/9212/990/699/56155/64151/991/9700/83903/4085/332/116028/10403/147841/701/1062/9319/891/4288/55055/54908/5347/57405/54892/7272/10460/11065/23397	NUF2	CENPF	KIF2C	CDCA8	DLGAP5	AURKB	CDC6	BUB1	TEX14	NCAPG	CDC20	ESPL1	HASPIN	MAD2L1	BIRC5	RMI2	NDC80	SPC24	BUB1B	CENPE	TRIP13	CCNB1	MKI67	ZWILCH	SPDL1	PLK1	SPC25	NCAPG2	TTK	TACC3	UBE2C	NCAPH
GO:0000226	microtubule cytoskeleton organization	72	0.744446	3.15393	1e-10	2.684e-09	2.06632e-09	228	tags=71%, list=17%, signal=62%	151648/83540/11190/11004/55143/9493/22974/9787/9212/221150/3833/10112/3303/991/899/4751/1058/56992/9700/10733/146909/64946/983/4085/332/10403/24137/29127/6491/9768/1062/4605/220134/891/9055/54908/5347/9133/675/57405/6790/51203/7272/10460/26586/79000/25/84722/203068/672/79866	SGO1	NUF2	CEP250	KIF2C	CDCA8	KIF23	TPX2	DLGAP5	AURKB	SKA3	KIFC1	KIF20A	HSPA1A	CDC20	CCNF	NEK2	CENPA	KIF15	ESPL1	PLK4	KIF18B	CENPH	CDK1	MAD2L1	BIRC5	NDC80	KIF4A	RACGAP1	STIL	PCLAF	CENPE	MYBL2	SKA1	CCNB1	PRC1	SPDL1	PLK1	CCNB2	BRCA2
GO:1905818	regulation of chromosome separation	34	0.86507	3.15223	1e-10	2.684e-09	2.06632e-09	162	tags=85%, list=12%, signal=77%	83540/1063/55143/9787/9212/990/699/56155/64151/991/9700/83903/4085/332/10403/147841/701/1062/9319/891/55055/54908/5347/57405/54892/7272/10460/11065/23397	NUF2	CENPF	CDCA8	DLGAP5	AURKB	CDC6	BUB1	TEX14	NCAPG	CDC20	ESPL1	HASPIN	MAD2L1	BIRC5	NDC80	SPC24	BUB1B	CENPE	TRIP13	CCNB1	ZWILCH	SPDL1	PLK1	SPC25	NCAPG2	TTK	TACC3	UBE2C	NCAPH
GO:1902850	microtubule cytoskeleton organization involved in mitosis	36	0.848647	3.14586	1e-10	2.684e-09	2.06632e-09	150	tags=86%, list=11%, signal=79%	83540/55143/9493/22974/9787/9212/3833/3303/991/4751/1058/56992/9700/64946/4085/332/10403/24137/29127/6491/1062/4605/891/9055/54908/5347/57405/6790/51203/7272/10460	NUF2	CDCA8	KIF23	TPX2	DLGAP5	AURKB	KIFC1	HSPA1A	CDC20	NEK2	CENPA	KIF15	ESPL1	CENPH	MAD2L1	BIRC5	NDC80	KIF4A	RACGAP1	STIL	CENPE	MYBL2	CCNB1	PRC1	SPDL1	PLK1	SPC25	AURKA	NUSAP1	TTK	TACC3
GO:0033045	regulation of sister chromatid segregation	32	0.866849	3.10619	1e-10	2.684e-09	2.06632e-09	155	tags=84%, list=11%, signal=77%	83540/1063/55143/9787/9212/990/699/56155/991/9700/83903/4085/332/116028/10403/147841/701/1062/9319/891/55055/54908/5347/57405/7272/10460/11065	NUF2	CENPF	CDCA8	DLGAP5	AURKB	CDC6	BUB1	TEX14	CDC20	ESPL1	HASPIN	MAD2L1	BIRC5	RMI2	NDC80	SPC24	BUB1B	CENPE	TRIP13	CCNB1	ZWILCH	SPDL1	PLK1	SPC25	TTK	TACC3	UBE2C
GO:0030071	regulation of mitotic metaphase/anaphase transition	29	0.884557	3.0962	1e-10	2.684e-09	2.06632e-09	155	tags=86%, list=11%, signal=78%	83540/1063/55143/9787/9212/990/699/56155/991/9700/83903/4085/332/10403/147841/701/1062/9319/891/55055/54908/5347/57405/7272/11065	NUF2	CENPF	CDCA8	DLGAP5	AURKB	CDC6	BUB1	TEX14	CDC20	ESPL1	HASPIN	MAD2L1	BIRC5	NDC80	SPC24	BUB1B	CENPE	TRIP13	CCNB1	ZWILCH	SPDL1	PLK1	SPC25	TTK	UBE2C
GO:1902099	regulation of metaphase/anaphase transition of cell cycle	29	0.884557	3.0962	1e-10	2.684e-09	2.06632e-09	155	tags=86%, list=11%, signal=78%	83540/1063/55143/9787/9212/990/699/56155/991/9700/83903/4085/332/10403/147841/701/1062/9319/891/55055/54908/5347/57405/7272/11065	NUF2	CENPF	CDCA8	DLGAP5	AURKB	CDC6	BUB1	TEX14	CDC20	ESPL1	HASPIN	MAD2L1	BIRC5	NDC80	SPC24	BUB1B	CENPE	TRIP13	CCNB1	ZWILCH	SPDL1	PLK1	SPC25	TTK	UBE2C
GO:0051726	regulation of cell cycle	190	0.623037	3.09412	1e-10	2.684e-09	2.06632e-09	256	tags=50%, list=19%, signal=47%	83540/1063/8318/10635/9928/11190/51514/993/55143/9493/63967/22974/6502/9787/9212/990/10926/4998/51512/699/1019/56155/10112/64151/3303/54443/2146/991/899/4751/56992/9700/10733/9088/83903/983/4085/332/116028/146956/10403/4436/890/147841/29127/6491/9134/9768/701/113130/1062/9319/2305/891/7046/9055/4288/55055/54908/6657/1033/5347/9133/83990/675/57405/6790/51203/54892/995/7272/10460/55771/11065/5581/2…	NUF2	CENPF	CDC45	RAD51AP1	KIF14	CEP250	DTL	CDC25A	CDCA8	KIF23	CLSPN	TPX2	SKP2	DLGAP5	AURKB	CDC6	DBF4	ORC1	GTSE1	BUB1	CDK4	TEX14	KIF20A	NCAPG	HSPA1A	ANLN	EZH2	CDC20	CCNF	NEK2	KIF15	ESPL1	PLK4	PKMYT1	HASPIN	CDK1	MAD2L1	BIRC5	RMI2
GO:0007091	metaphase/anaphase transition of mitotic cell cycle	31	0.864794	3.07302	1e-10	2.684e-09	2.06632e-09	155	tags=84%, list=11%, signal=76%	83540/1063/55143/9787/9212/990/699/56155/991/9700/83903/4085/332/10403/147841/701/1062/9319/891/55055/54908/5347/57405/7272/10460/11065	NUF2	CENPF	CDCA8	DLGAP5	AURKB	CDC6	BUB1	TEX14	CDC20	ESPL1	HASPIN	MAD2L1	BIRC5	NDC80	SPC24	BUB1B	CENPE	TRIP13	CCNB1	ZWILCH	SPDL1	PLK1	SPC25	TTK	TACC3	UBE2C
GO:0010965	regulation of mitotic sister chromatid separation	31	0.864794	3.07302	1e-10	2.684e-09	2.06632e-09	155	tags=84%, list=11%, signal=76%	83540/1063/55143/9787/9212/990/699/56155/991/9700/83903/4085/332/10403/147841/701/1062/9319/891/55055/54908/5347/57405/7272/10460/11065	NUF2	CENPF	CDCA8	DLGAP5	AURKB	CDC6	BUB1	TEX14	CDC20	ESPL1	HASPIN	MAD2L1	BIRC5	NDC80	SPC24	BUB1B	CENPE	TRIP13	CCNB1	ZWILCH	SPDL1	PLK1	SPC25	TTK	TACC3	UBE2C
GO:0044784	metaphase/anaphase transition of cell cycle	31	0.864794	3.07302	1e-10	2.684e-09	2.06632e-09	155	tags=84%, list=11%, signal=76%	83540/1063/55143/9787/9212/990/699/56155/991/9700/83903/4085/332/10403/147841/701/1062/9319/891/55055/54908/5347/57405/7272/10460/11065	NUF2	CENPF	CDCA8	DLGAP5	AURKB	CDC6	BUB1	TEX14	CDC20	ESPL1	HASPIN	MAD2L1	BIRC5	NDC80	SPC24	BUB1B	CENPE	TRIP13	CCNB1	ZWILCH	SPDL1	PLK1	SPC25	TTK	TACC3	UBE2C
GO:0051306	mitotic sister chromatid separation	31	0.864794	3.07302	1e-10	2.684e-09	2.06632e-09	155	tags=84%, list=11%, signal=76%	83540/1063/55143/9787/9212/990/699/56155/991/9700/83903/4085/332/10403/147841/701/1062/9319/891/55055/54908/5347/57405/7272/10460/11065	NUF2	CENPF	CDCA8	DLGAP5	AURKB	CDC6	BUB1	TEX14	CDC20	ESPL1	HASPIN	MAD2L1	BIRC5	NDC80	SPC24	BUB1B	CENPE	TRIP13	CCNB1	ZWILCH	SPDL1	PLK1	SPC25	TTK	TACC3	UBE2C
GO:1901987	regulation of cell cycle phase transition	88	0.696005	3.06564	1e-10	2.684e-09	2.06632e-09	234	tags=61%, list=17%, signal=54%	83540/1063/8318/9928/51514/993/55143/63967/9787/9212/990/10926/4998/51512/699/1019/56155/54443/2146/991/9700/83903/983/4085/332/146956/10403/4436/147841/6491/701/113130/1062/9319/891/55055/54908/6657/5347/83990/675/57405/6790/995/7272/11065/29980/596/8317/2177/144455/672/79968/5087	NUF2	CENPF	CDC45	KIF14	DTL	CDC25A	CDCA8	CLSPN	DLGAP5	AURKB	CDC6	DBF4	ORC1	GTSE1	BUB1	CDK4	TEX14	ANLN	EZH2	CDC20	ESPL1	HASPIN	CDK1	MAD2L1	BIRC5	EME1	NDC80	MSH2	SPC24	STIL	BUB1B	CDCA5	CENPE	TRIP13	CCNB1	ZWILCH	SPDL1	SOX2	PLK1
GO:0007017	microtubule-based process	85	0.701447	3.06153	1e-10	2.684e-09	2.06632e-09	252	tags=67%, list=18%, signal=58%	151648/83540/9928/127602/11190/11004/55143/9493/22974/9787/9212/51512/221150/3833/10112/3303/991/899/4751/1058/56992/9700/10733/146909/64946/983/4085/332/10403/24137/29127/6491/9768/1062/4605/220134/891/9055/54908/5347/9133/675/57405/6790/51203/7272/10460/26586/79000/25/84722/203068/672/79866/55112/3800/1499	SGO1	NUF2	KIF14	DNAH14	CEP250	KIF2C	CDCA8	KIF23	TPX2	DLGAP5	AURKB	GTSE1	SKA3	KIFC1	KIF20A	HSPA1A	CDC20	CCNF	NEK2	CENPA	KIF15	ESPL1	PLK4	KIF18B	CENPH	CDK1	MAD2L1	BIRC5	NDC80	KIF4A	RACGAP1	STIL	PCLAF	CENPE	MYBL2	SKA1	CCNB1	PRC1	SPDL1
GO:1901988	negative regulation of cell cycle phase transition	57	0.751195	3.04889	1e-10	2.684e-09	2.06632e-09	231	tags=68%, list=17%, signal=59%	83540/1063/8318/51514/55143/63967/9212/990/4998/51512/699/56155/2146/991/83903/983/4085/332/146956/10403/4436/147841/701/9319/891/55055/54908/6657/5347/83990/675/57405/7272/29980/596/2177/144455/672/79968	NUF2	CENPF	CDC45	DTL	CDCA8	CLSPN	AURKB	CDC6	ORC1	GTSE1	BUB1	TEX14	EZH2	CDC20	HASPIN	CDK1	MAD2L1	BIRC5	EME1	NDC80	MSH2	SPC24	BUB1B	TRIP13	CCNB1	ZWILCH	SPDL1	SOX2	PLK1	BRIP1	BRCA2	SPC25	TTK	DONSON	BCL2	FANCD2	E2F7	BRCA1	WDR76
GO:0007051	spindle organization	37	0.824934	3.04776	1e-10	2.684e-09	2.06632e-09	228	tags=86%, list=17%, signal=74%	83540/55143/9493/22974/9787/9212/3833/3303/991/4751/56992/9700/64946/332/10403/24137/29127/6491/1062/4605/891/9055/5347/9133/57405/6790/7272/10460/79000/84722/203068/79866	NUF2	CDCA8	KIF23	TPX2	DLGAP5	AURKB	KIFC1	HSPA1A	CDC20	NEK2	KIF15	ESPL1	CENPH	BIRC5	NDC80	KIF4A	RACGAP1	STIL	CENPE	MYBL2	CCNB1	PRC1	PLK1	CCNB2	SPC25	AURKA	TTK	TACC3	AUNIP	PSRC1	TUBB	BORA
GO:0033044	regulation of chromosome organization	51	0.763274	3.04559	1e-10	2.684e-09	2.06632e-09	252	tags=75%, list=18%, signal=63%	83540/1063/55143/9787/9212/990/699/7153/56155/64151/991/4751/9700/83903/4085/332/116028/10403/147841/701/113130/1062/9319/891/55055/54908/5347/57405/7272/10460/11065/23397/4609/22948/1786/64682/80119/1499	NUF2	CENPF	CDCA8	DLGAP5	AURKB	CDC6	BUB1	TOP2A	TEX14	NCAPG	CDC20	NEK2	ESPL1	HASPIN	MAD2L1	BIRC5	RMI2	NDC80	SPC24	BUB1B	CDCA5	CENPE	TRIP13	CCNB1	ZWILCH	SPDL1	PLK1	SPC25	TTK	TACC3	UBE2C	NCAPH	MYC	CCT5	DNMT1	ANAPC1	PIF1	CTNNB1
GO:0010948	negative regulation of cell cycle process	65	0.735171	3.04533	1e-10	2.684e-09	2.06632e-09	195	tags=62%, list=14%, signal=55%	83540/1063/8318/51514/55143/63967/9212/990/4998/51512/699/56155/2146/991/899/4751/9700/83903/983/4085/332/146956/10403/4436/147841/701/9319/891/55055/54908/6657/5347/83990/675/57405/7272/29980/596/2177/144455	NUF2	CENPF	CDC45	DTL	CDCA8	CLSPN	AURKB	CDC6	ORC1	GTSE1	BUB1	TEX14	EZH2	CDC20	CCNF	NEK2	ESPL1	HASPIN	CDK1	MAD2L1	BIRC5	EME1	NDC80	MSH2	SPC24	BUB1B	TRIP13	CCNB1	ZWILCH	SPDL1	SOX2	PLK1	BRIP1	BRCA2	SPC25	TTK	DONSON	BCL2	FANCD2
GO:0000075	cell cycle checkpoint signaling	49	0.763908	3.02719	1e-10	2.684e-09	2.06632e-09	181	tags=67%, list=13%, signal=61%	83540/1063/8318/51514/55143/63967/9212/990/4998/51512/699/56155/991/83903/983/4085/332/146956/10403/4436/147841/701/9319/891/55055/54908/5347/83990/675/57405/7272/29980/2177	NUF2	CENPF	CDC45	DTL	CDCA8	CLSPN	AURKB	CDC6	ORC1	GTSE1	BUB1	TEX14	CDC20	HASPIN	CDK1	MAD2L1	BIRC5	EME1	NDC80	MSH2	SPC24	BUB1B	TRIP13	CCNB1	ZWILCH	SPDL1	PLK1	BRIP1	BRCA2	SPC25	TTK	DONSON	FANCD2
GO:0007093	mitotic cell cycle checkpoint signaling	41	0.80146	3.01927	1e-10	2.684e-09	2.06632e-09	181	tags=73%, list=13%, signal=66%	83540/1063/51514/55143/63967/9212/990/4998/51512/699/56155/991/83903/983/4085/332/146956/10403/4436/147841/701/9319/891/55055/54908/5347/57405/7272/29980/2177	NUF2	CENPF	DTL	CDCA8	CLSPN	AURKB	CDC6	ORC1	GTSE1	BUB1	TEX14	CDC20	HASPIN	CDK1	MAD2L1	BIRC5	EME1	NDC80	MSH2	SPC24	BUB1B	TRIP13	CCNB1	ZWILCH	SPDL1	PLK1	SPC25	TTK	DONSON	FANCD2
GO:0007052	mitotic spindle organization	30	0.849527	3.00732	1e-10	2.684e-09	2.06632e-09	150	tags=87%, list=11%, signal=79%	83540/55143/9493/22974/9787/9212/3833/3303/991/4751/56992/64946/332/10403/24137/29127/6491/1062/4605/891/9055/5347/57405/6790/7272/10460	NUF2	CDCA8	KIF23	TPX2	DLGAP5	AURKB	KIFC1	HSPA1A	CDC20	NEK2	KIF15	CENPH	BIRC5	NDC80	KIF4A	RACGAP1	STIL	CENPE	MYBL2	CCNB1	PRC1	PLK1	SPC25	AURKA	TTK	TACC3
GO:0051783	regulation of nuclear division	44	0.778909	3.00235	1e-10	2.684e-09	2.06632e-09	146	tags=66%, list=11%, signal=61%	83540/1063/10635/55143/9787/9212/699/56155/991/4751/9700/9088/83903/4085/332/10403/147841/701/9319/891/4288/55055/54908/5347/57405/6790/51203/995/7272	NUF2	CENPF	RAD51AP1	CDCA8	DLGAP5	AURKB	BUB1	TEX14	CDC20	NEK2	ESPL1	PKMYT1	HASPIN	MAD2L1	BIRC5	NDC80	SPC24	BUB1B	TRIP13	CCNB1	MKI67	ZWILCH	SPDL1	PLK1	SPC25	AURKA	NUSAP1	CDC25C	TTK
GO:0007088	regulation of mitotic nuclear division	40	0.791351	2.99981	1e-10	2.684e-09	2.06632e-09	146	tags=70%, list=11%, signal=64%	83540/1063/55143/9787/9212/699/56155/991/4751/9700/9088/83903/4085/332/10403/147841/701/9319/891/4288/55055/54908/5347/57405/6790/51203/995/7272	NUF2	CENPF	CDCA8	DLGAP5	AURKB	BUB1	TEX14	CDC20	NEK2	ESPL1	PKMYT1	HASPIN	MAD2L1	BIRC5	NDC80	SPC24	BUB1B	TRIP13	CCNB1	MKI67	ZWILCH	SPDL1	PLK1	SPC25	AURKA	NUSAP1	CDC25C	TTK
GO:1901991	negative regulation of mitotic cell cycle phase transition	43	0.781771	2.99078	1e-10	2.684e-09	2.06632e-09	195	tags=70%, list=14%, signal=62%	83540/1063/51514/55143/63967/9212/990/4998/51512/699/56155/2146/991/83903/983/4085/332/10403/147841/701/9319/891/55055/54908/5347/57405/7272/29980/596/144455	NUF2	CENPF	DTL	CDCA8	CLSPN	AURKB	CDC6	ORC1	GTSE1	BUB1	TEX14	EZH2	CDC20	HASPIN	CDK1	MAD2L1	BIRC5	NDC80	SPC24	BUB1B	TRIP13	CCNB1	ZWILCH	SPDL1	PLK1	SPC25	TTK	DONSON	BCL2	E2F7
GO:1901990	regulation of mitotic cell cycle phase transition	71	0.709333	2.98607	1e-10	2.684e-09	2.06632e-09	195	tags=61%, list=14%, signal=55%	83540/1063/9928/51514/993/55143/63967/9787/9212/990/4998/51512/699/1019/56155/54443/2146/991/9700/83903/983/4085/332/10403/147841/6491/701/113130/1062/9319/891/55055/54908/5347/57405/6790/995/7272/11065/29980/596/8317/144455	NUF2	CENPF	KIF14	DTL	CDC25A	CDCA8	CLSPN	DLGAP5	AURKB	CDC6	ORC1	GTSE1	BUB1	CDK4	TEX14	ANLN	EZH2	CDC20	ESPL1	HASPIN	CDK1	MAD2L1	BIRC5	NDC80	SPC24	STIL	BUB1B	CDCA5	CENPE	TRIP13	CCNB1	ZWILCH	SPDL1	PLK1	SPC25	AURKA	CDC25C	TTK	UBE2C
GO:0045930	negative regulation of mitotic cell cycle	55	0.735955	2.97884	1e-10	2.684e-09	2.06632e-09	224	tags=64%, list=16%, signal=56%	83540/1063/51514/55143/63967/9212/990/4998/51512/699/56155/2146/991/83903/983/4085/332/146956/10403/4436/147841/701/9319/891/55055/54908/5347/57405/7272/29980/596/2177/144455/25/672	NUF2	CENPF	DTL	CDCA8	CLSPN	AURKB	CDC6	ORC1	GTSE1	BUB1	TEX14	EZH2	CDC20	HASPIN	CDK1	MAD2L1	BIRC5	EME1	NDC80	MSH2	SPC24	BUB1B	TRIP13	CCNB1	ZWILCH	SPDL1	PLK1	SPC25	TTK	DONSON	BCL2	FANCD2	E2F7	ABL1	BRCA1
GO:0051321	meiotic cell cycle	46	0.762767	2.96805	1e-10	2.684e-09	2.06632e-09	191	tags=72%, list=14%, signal=64%	151648/83540/10635/993/9156/8438/699/7153/56155/991/4751/9700/4439/9088/146956/10403/84057/2956/9134/701/151246/9319/5347/9133/55706/83990/675/6790/995/7272/23397/2177/898	SGO1	NUF2	RAD51AP1	CDC25A	EXO1	RAD54L	BUB1	TOP2A	TEX14	CDC20	NEK2	ESPL1	MSH5	PKMYT1	EME1	NDC80	MND1	MSH6	CCNE2	BUB1B	SGO2	TRIP13	PLK1	CCNB2	NDC1	BRIP1	BRCA2	AURKA	CDC25C	TTK	NCAPH	FANCD2	CCNE1
GO:0007346	regulation of mitotic cell cycle	104	0.647579	2.95402	1e-10	2.684e-09	2.06632e-09	256	tags=57%, list=19%, signal=50%	83540/1063/9928/51514/993/55143/63967/9787/9212/990/4998/51512/699/1019/56155/54443/2146/991/4751/9700/9088/83903/983/4085/332/146956/10403/4436/147841/6491/701/113130/1062/9319/891/4288/55055/54908/5347/675/57405/6790/51203/995/7272/11065/29980/596/8317/2177/144455/25/2290/672/79866/5087/64682/1499/3169	NUF2	CENPF	KIF14	DTL	CDC25A	CDCA8	CLSPN	DLGAP5	AURKB	CDC6	ORC1	GTSE1	BUB1	CDK4	TEX14	ANLN	EZH2	CDC20	NEK2	ESPL1	PKMYT1	HASPIN	CDK1	MAD2L1	BIRC5	EME1	NDC80	MSH2	SPC24	STIL	BUB1B	CDCA5	CENPE	TRIP13	CCNB1	MKI67	ZWILCH	SPDL1	PLK1
GO:0045839	negative regulation of mitotic nuclear division	23	0.883422	2.92115	1e-10	2.684e-09	2.06632e-09	146	tags=87%, list=11%, signal=79%	83540/1063/55143/9212/699/56155/991/83903/4085/332/10403/147841/701/9319/891/55055/54908/5347/57405/7272	NUF2	CENPF	CDCA8	AURKB	BUB1	TEX14	CDC20	HASPIN	MAD2L1	BIRC5	NDC80	SPC24	BUB1B	TRIP13	CCNB1	ZWILCH	SPDL1	PLK1	SPC25	TTK
GO:1903046	meiotic cell cycle process	42	0.764733	2.91206	1e-10	2.684e-09	2.06632e-09	191	tags=71%, list=14%, signal=63%	151648/83540/10635/993/8438/699/7153/56155/991/9700/4439/146956/10403/84057/2956/9134/701/151246/9319/5347/9133/55706/83990/675/6790/995/7272/23397/2177/898	SGO1	NUF2	RAD51AP1	CDC25A	RAD54L	BUB1	TOP2A	TEX14	CDC20	ESPL1	MSH5	EME1	NDC80	MND1	MSH6	CCNE2	BUB1B	SGO2	TRIP13	PLK1	CCNB2	NDC1	BRIP1	BRCA2	AURKA	CDC25C	TTK	NCAPH	FANCD2	CCNE1
GO:0007094	mitotic spindle assembly checkpoint signaling	22	0.886242	2.91104	1e-10	2.684e-09	2.06632e-09	146	tags=91%, list=11%, signal=83%	83540/1063/55143/9212/699/56155/991/83903/4085/332/10403/147841/701/9319/891/55055/54908/5347/57405/7272	NUF2	CENPF	CDCA8	AURKB	BUB1	TEX14	CDC20	HASPIN	MAD2L1	BIRC5	NDC80	SPC24	BUB1B	TRIP13	CCNB1	ZWILCH	SPDL1	PLK1	SPC25	TTK
GO:0031577	spindle checkpoint signaling	22	0.886242	2.91104	1e-10	2.684e-09	2.06632e-09	146	tags=91%, list=11%, signal=83%	83540/1063/55143/9212/699/56155/991/83903/4085/332/10403/147841/701/9319/891/55055/54908/5347/57405/7272	NUF2	CENPF	CDCA8	AURKB	BUB1	TEX14	CDC20	HASPIN	MAD2L1	BIRC5	NDC80	SPC24	BUB1B	TRIP13	CCNB1	ZWILCH	SPDL1	PLK1	SPC25	TTK
GO:0033046	negative regulation of sister chromatid segregation	22	0.886242	2.91104	1e-10	2.684e-09	2.06632e-09	146	tags=91%, list=11%, signal=83%	83540/1063/55143/9212/699/56155/991/83903/4085/332/10403/147841/701/9319/891/55055/54908/5347/57405/7272	NUF2	CENPF	CDCA8	AURKB	BUB1	TEX14	CDC20	HASPIN	MAD2L1	BIRC5	NDC80	SPC24	BUB1B	TRIP13	CCNB1	ZWILCH	SPDL1	PLK1	SPC25	TTK
GO:0033047	regulation of mitotic sister chromatid segregation	22	0.886242	2.91104	1e-10	2.684e-09	2.06632e-09	146	tags=91%, list=11%, signal=83%	83540/1063/55143/9212/699/56155/991/83903/4085/332/10403/147841/701/9319/891/55055/54908/5347/57405/7272	NUF2	CENPF	CDCA8	AURKB	BUB1	TEX14	CDC20	HASPIN	MAD2L1	BIRC5	NDC80	SPC24	BUB1B	TRIP13	CCNB1	ZWILCH	SPDL1	PLK1	SPC25	TTK
GO:0033048	negative regulation of mitotic sister chromatid segregation	22	0.886242	2.91104	1e-10	2.684e-09	2.06632e-09	146	tags=91%, list=11%, signal=83%	83540/1063/55143/9212/699/56155/991/83903/4085/332/10403/147841/701/9319/891/55055/54908/5347/57405/7272	NUF2	CENPF	CDCA8	AURKB	BUB1	TEX14	CDC20	HASPIN	MAD2L1	BIRC5	NDC80	SPC24	BUB1B	TRIP13	CCNB1	ZWILCH	SPDL1	PLK1	SPC25	TTK
GO:0045841	negative regulation of mitotic metaphase/anaphase transition	22	0.886242	2.91104	1e-10	2.684e-09	2.06632e-09	146	tags=91%, list=11%, signal=83%	83540/1063/55143/9212/699/56155/991/83903/4085/332/10403/147841/701/9319/891/55055/54908/5347/57405/7272	NUF2	CENPF	CDCA8	AURKB	BUB1	TEX14	CDC20	HASPIN	MAD2L1	BIRC5	NDC80	SPC24	BUB1B	TRIP13	CCNB1	ZWILCH	SPDL1	PLK1	SPC25	TTK
GO:0051985	negative regulation of chromosome segregation	22	0.886242	2.91104	1e-10	2.684e-09	2.06632e-09	146	tags=91%, list=11%, signal=83%	83540/1063/55143/9212/699/56155/991/83903/4085/332/10403/147841/701/9319/891/55055/54908/5347/57405/7272	NUF2	CENPF	CDCA8	AURKB	BUB1	TEX14	CDC20	HASPIN	MAD2L1	BIRC5	NDC80	SPC24	BUB1B	TRIP13	CCNB1	ZWILCH	SPDL1	PLK1	SPC25	TTK
GO:0071173	spindle assembly checkpoint signaling	22	0.886242	2.91104	1e-10	2.684e-09	2.06632e-09	146	tags=91%, list=11%, signal=83%	83540/1063/55143/9212/699/56155/991/83903/4085/332/10403/147841/701/9319/891/55055/54908/5347/57405/7272	NUF2	CENPF	CDCA8	AURKB	BUB1	TEX14	CDC20	HASPIN	MAD2L1	BIRC5	NDC80	SPC24	BUB1B	TRIP13	CCNB1	ZWILCH	SPDL1	PLK1	SPC25	TTK
GO:0071174	mitotic spindle checkpoint signaling	22	0.886242	2.91104	1e-10	2.684e-09	2.06632e-09	146	tags=91%, list=11%, signal=83%	83540/1063/55143/9212/699/56155/991/83903/4085/332/10403/147841/701/9319/891/55055/54908/5347/57405/7272	NUF2	CENPF	CDCA8	AURKB	BUB1	TEX14	CDC20	HASPIN	MAD2L1	BIRC5	NDC80	SPC24	BUB1B	TRIP13	CCNB1	ZWILCH	SPDL1	PLK1	SPC25	TTK
GO:1902100	negative regulation of metaphase/anaphase transition of cell cycle	22	0.886242	2.91104	1e-10	2.684e-09	2.06632e-09	146	tags=91%, list=11%, signal=83%	83540/1063/55143/9212/699/56155/991/83903/4085/332/10403/147841/701/9319/891/55055/54908/5347/57405/7272	NUF2	CENPF	CDCA8	AURKB	BUB1	TEX14	CDC20	HASPIN	MAD2L1	BIRC5	NDC80	SPC24	BUB1B	TRIP13	CCNB1	ZWILCH	SPDL1	PLK1	SPC25	TTK
GO:1905819	negative regulation of chromosome separation	22	0.886242	2.91104	1e-10	2.684e-09	2.06632e-09	146	tags=91%, list=11%, signal=83%	83540/1063/55143/9212/699/56155/991/83903/4085/332/10403/147841/701/9319/891/55055/54908/5347/57405/7272	NUF2	CENPF	CDCA8	AURKB	BUB1	TEX14	CDC20	HASPIN	MAD2L1	BIRC5	NDC80	SPC24	BUB1B	TRIP13	CCNB1	ZWILCH	SPDL1	PLK1	SPC25	TTK
GO:2000816	negative regulation of mitotic sister chromatid separation	22	0.886242	2.91104	1e-10	2.684e-09	2.06632e-09	146	tags=91%, list=11%, signal=83%	83540/1063/55143/9212/699/56155/991/83903/4085/332/10403/147841/701/9319/891/55055/54908/5347/57405/7272	NUF2	CENPF	CDCA8	AURKB	BUB1	TEX14	CDC20	HASPIN	MAD2L1	BIRC5	NDC80	SPC24	BUB1B	TRIP13	CCNB1	ZWILCH	SPDL1	PLK1	SPC25	TTK
GO:0051784	negative regulation of nuclear division	25	0.858696	2.89443	1e-10	2.684e-09	2.06632e-09	146	tags=80%, list=11%, signal=73%	83540/1063/55143/9212/699/56155/991/83903/4085/332/10403/147841/701/9319/891/55055/54908/5347/57405/7272	NUF2	CENPF	CDCA8	AURKB	BUB1	TEX14	CDC20	HASPIN	MAD2L1	BIRC5	NDC80	SPC24	BUB1B	TRIP13	CCNB1	ZWILCH	SPDL1	PLK1	SPC25	TTK
GO:2001251	negative regulation of chromosome organization	26	0.84792	2.89415	1e-10	2.684e-09	2.06632e-09	146	tags=85%, list=11%, signal=77%	83540/1063/55143/9212/699/7153/56155/991/9700/83903/4085/332/10403/147841/701/9319/891/55055/54908/5347/57405/7272	NUF2	CENPF	CDCA8	AURKB	BUB1	TOP2A	TEX14	CDC20	ESPL1	HASPIN	MAD2L1	BIRC5	NDC80	SPC24	BUB1B	TRIP13	CCNB1	ZWILCH	SPDL1	PLK1	SPC25	TTK
GO:0000910	cytokinesis	31	0.810536	2.88021	1e-10	2.684e-09	2.06632e-09	195	tags=74%, list=14%, signal=65%	9928/55143/9493/9212/990/56155/10112/54443/1058/9700/10733/332/24137/29127/9055/5347/55165/675/6790/51203/5581/26586/144455	KIF14	CDCA8	KIF23	AURKB	CDC6	TEX14	KIF20A	ANLN	CENPA	ESPL1	PLK4	BIRC5	KIF4A	RACGAP1	PRC1	PLK1	CEP55	BRCA2	AURKA	NUSAP1	PRKCE	CKAP2	E2F7
GO:0044839	cell cycle G2/M phase transition	33	0.783448	2.83771	1e-10	2.684e-09	2.06632e-09	234	tags=76%, list=17%, signal=64%	1063/9928/51514/993/63967/6502/9212/990/4998/9833/1019/9088/983/10403/890/2305/891/5347/9133/6790/995/29980/8317/672/5087	CENPF	KIF14	DTL	CDC25A	CLSPN	SKP2	AURKB	CDC6	ORC1	MELK	CDK4	PKMYT1	CDK1	NDC80	CCNA2	FOXM1	CCNB1	PLK1	CCNB2	AURKA	CDC25C	DONSON	CDC7	BRCA1	PBX1
GO:0051225	spindle assembly	23	0.853803	2.82321	1e-10	2.684e-09	2.06632e-09	140	tags=83%, list=10%, signal=75%	55143/9493/22974/9212/3833/3303/991/4751/56992/332/10403/24137/29127/6491/4605/9055/5347/9133/6790	CDCA8	KIF23	TPX2	AURKB	KIFC1	HSPA1A	CDC20	NEK2	KIF15	BIRC5	NDC80	KIF4A	RACGAP1	STIL	MYBL2	PRC1	PLK1	CCNB2	AURKA
GO:0000086	G2/M transition of mitotic cell cycle	29	0.804786	2.81698	1e-10	2.684e-09	2.06632e-09	234	tags=79%, list=17%, signal=67%	1063/9928/51514/993/63967/6502/9212/990/4998/9833/1019/9088/983/890/2305/891/5347/6790/995/29980/8317/672/5087	CENPF	KIF14	DTL	CDC25A	CLSPN	SKP2	AURKB	CDC6	ORC1	MELK	CDK4	PKMYT1	CDK1	CCNA2	FOXM1	CCNB1	PLK1	AURKA	CDC25C	DONSON	CDC7	BRCA1	PBX1
GO:0045786	negative regulation of cell cycle	82	0.653278	2.81339	1e-10	2.684e-09	2.06632e-09	231	tags=52%, list=17%, signal=46%	83540/1063/8318/51514/55143/63967/9212/990/4998/51512/699/56155/2146/991/899/4751/9700/83903/983/4085/332/146956/10403/4436/147841/701/9319/891/55055/54908/6657/5347/83990/675/57405/7272/29980/596/2177/144455/25/672/79968	NUF2	CENPF	CDC45	DTL	CDCA8	CLSPN	AURKB	CDC6	ORC1	GTSE1	BUB1	TEX14	EZH2	CDC20	CCNF	NEK2	ESPL1	HASPIN	CDK1	MAD2L1	BIRC5	EME1	NDC80	MSH2	SPC24	BUB1B	TRIP13	CCNB1	ZWILCH	SPDL1	SOX2	PLK1	BRIP1	BRCA2	SPC25	TTK	DONSON	BCL2	FANCD2
GO:0140013	meiotic nuclear division	38	0.753112	2.80541	1e-10	2.684e-09	2.06632e-09	191	tags=71%, list=14%, signal=63%	151648/83540/10635/8438/699/7153/56155/991/9700/4439/146956/10403/84057/9134/701/151246/9319/5347/9133/55706/83990/675/6790/7272/23397/2177/898	SGO1	NUF2	RAD51AP1	RAD54L	BUB1	TOP2A	TEX14	CDC20	ESPL1	MSH5	EME1	NDC80	MND1	CCNE2	BUB1B	SGO2	TRIP13	PLK1	CCNB2	NDC1	BRIP1	BRCA2	AURKA	TTK	NCAPH	FANCD2	CCNE1
GO:0061982	meiosis I cell cycle process	29	0.790522	2.76705	1e-10	2.684e-09	2.06632e-09	191	tags=79%, list=14%, signal=70%	151648/10635/993/8438/7153/9700/4439/146956/10403/84057/2956/9134/151246/9319/5347/9133/55706/83990/675/6790/995/2177/898	SGO1	RAD51AP1	CDC25A	RAD54L	TOP2A	ESPL1	MSH5	EME1	NDC80	MND1	MSH6	CCNE2	SGO2	TRIP13	PLK1	CCNB2	NDC1	BRIP1	BRCA2	AURKA	CDC25C	FANCD2	CCNE1
GO:0090307	mitotic spindle assembly	16	0.913434	2.7354	1e-10	2.684e-09	2.06632e-09	128	tags=94%, list=9%, signal=86%	55143/9493/22974/9212/3833/3303/991/4751/56992/332/24137/29127/4605/9055/5347	CDCA8	KIF23	TPX2	AURKB	KIFC1	HSPA1A	CDC20	NEK2	KIF15	BIRC5	KIF4A	RACGAP1	MYBL2	PRC1	PLK1
GO:0140694	non-membrane-bounded organelle assembly	46	0.702411	2.7332	1e-10	2.684e-09	2.06632e-09	145	tags=59%, list=10%, signal=54%	1063/55143/9493/22974/9787/9212/3833/3303/54443/991/4751/1058/56992/10733/64946/332/10403/24137/29127/6491/1062/4605/9055/5347/9133/6790/6169	CENPF	CDCA8	KIF23	TPX2	DLGAP5	AURKB	KIFC1	HSPA1A	ANLN	CDC20	NEK2	CENPA	KIF15	PLK4	CENPH	BIRC5	NDC80	KIF4A	RACGAP1	STIL	CENPE	MYBL2	PRC1	PLK1	CCNB2	AURKA	RPL38
GO:0006281	DNA repair	60	0.661677	2.70028	1e-10	2.684e-09	2.06632e-09	330	tags=73%, list=24%, signal=58%	8318/10635/11169/51514/63967/9156/8438/29089/29128/4439/983/116028/146956/4436/2956/9768/113130/9319/2305/10721/83990/675/55215/4175/4176/5984/55247/84296/8317/2177/79000/25/4521/10535/672/4438/80119/5111/9937/3146/2175/2237/4171/9978	CDC45	RAD51AP1	WDHD1	DTL	CLSPN	EXO1	RAD54L	UBE2T	UHRF1	MSH5	CDK1	RMI2	EME1	MSH2	MSH6	PCLAF	CDCA5	TRIP13	FOXM1	POLQ	BRIP1	BRCA2	FANCI	MCM6	MCM7	RFC4	NEIL3	GINS4	CDC7	FANCD2	AUNIP	ABL1	NUDT1	RNASEH2A	BRCA1	MSH4	PIF1	PCNA	DCLRE1A
GO:0045132	meiotic chromosome segregation	24	0.795886	2.66305	1.23992e-09	3.08142e-08	2.37228e-08	227	tags=83%, list=16%, signal=71%	151648/83540/699/7153/9700/4439/146956/84057/9134/701/151246/9319/5347/55706/83990/7272/23397/2177/898/4438	SGO1	NUF2	BUB1	TOP2A	ESPL1	MSH5	EME1	MND1	CCNE2	BUB1B	SGO2	TRIP13	PLK1	NDC1	BRIP1	TTK	NCAPH	FANCD2	CCNE1	MSH4
GO:0007127	meiosis I	26	0.779309	2.65996	6.16912e-10	1.59211e-08	1.22571e-08	227	tags=81%, list=16%, signal=69%	151648/10635/8438/7153/9700/4439/146956/10403/84057/9134/151246/9319/5347/9133/55706/83990/675/6790/2177/898/4438	SGO1	RAD51AP1	RAD54L	TOP2A	ESPL1	MSH5	EME1	NDC80	MND1	CCNE2	SGO2	TRIP13	PLK1	CCNB2	NDC1	BRIP1	BRCA2	AURKA	FANCD2	CCNE1	MSH4
GO:0050000	chromosome localization	19	0.831241	2.63037	2.1803e-09	5.31994e-08	4.09563e-08	121	tags=74%, list=9%, signal=68%	83540/1063/9928/11004/55143/9787/9212/3833/332/10403/113130/1062/891/54908	NUF2	CENPF	KIF14	KIF2C	CDCA8	DLGAP5	AURKB	KIFC1	BIRC5	NDC80	CDCA5	CENPE	CCNB1	SPDL1
GO:0090068	positive regulation of cell cycle process	59	0.645805	2.62369	1e-10	2.684e-09	2.06632e-09	195	tags=54%, list=14%, signal=49%	10635/9928/51514/993/55143/9493/9787/9212/990/10926/1019/64151/2146/9700/10733/983/4085/332/10403/29127/6491/113130/891/6790/51203/54892/995/11065/5581/23397/8317/144455	RAD51AP1	KIF14	DTL	CDC25A	CDCA8	KIF23	DLGAP5	AURKB	CDC6	DBF4	CDK4	NCAPG	EZH2	ESPL1	PLK4	CDK1	MAD2L1	BIRC5	NDC80	RACGAP1	STIL	CDCA5	CCNB1	AURKA	NUSAP1	NCAPG2	CDC25C	UBE2C	PRKCE	NCAPH	CDC7	E2F7
GO:0010389	regulation of G2/M transition of mitotic cell cycle	23	0.791525	2.61728	8.36062e-10	2.11697e-08	1.62978e-08	234	tags=78%, list=17%, signal=66%	1063/9928/51514/993/63967/9212/990/4998/1019/983/891/5347/6790/995/29980/8317/672/5087	CENPF	KIF14	DTL	CDC25A	CLSPN	AURKB	CDC6	ORC1	CDK4	CDK1	CCNB1	PLK1	AURKA	CDC25C	DONSON	CDC7	BRCA1	PBX1
GO:0008608	attachment of spindle microtubules to kinetochore	18	0.828218	2.60282	3.99287e-09	9.31902e-08	7.17438e-08	175	tags=83%, list=13%, signal=74%	151648/83540/11004/55143/9212/56155/4751/332/10403/147841/29127/1062/891/57405/57082	SGO1	NUF2	KIF2C	CDCA8	AURKB	TEX14	NEK2	BIRC5	NDC80	SPC24	RACGAP1	CENPE	CCNB1	SPC25	KNL1
GO:0051303	establishment of chromosome localization	17	0.848457	2.59824	2.87923e-09	6.89986e-08	5.31196e-08	121	tags=76%, list=9%, signal=71%	83540/1063/9928/11004/55143/9212/3833/332/10403/113130/1062/891/54908	NUF2	CENPF	KIF14	KIF2C	CDCA8	AURKB	KIFC1	BIRC5	NDC80	CDCA5	CENPE	CCNB1	SPDL1
GO:0006996	organelle organization	326	0.497055	2.59661	1e-10	2.684e-09	2.06632e-09	364	tags=49%, list=26%, signal=48%	151648/83540/1063/8318/10635/9928/11190/11004/55143/9493/9156/22974/9787/9212/990/128239/8438/4001/699/3070/7153/221150/3833/56155/10112/64151/3303/54443/2146/991/899/4751/1058/56992/9700/10733/4439/9088/146909/83903/64946/983/4085/332/116028/146956/10403/84057/27/4436/24137/147841/29127/2491/6491/84140/9134/9768/701/151246/113130/1062/4605/9319/220134/10721/891/7046/9055/4288/55055/54908/5347/91…	SGO1	NUF2	CENPF	CDC45	RAD51AP1	KIF14	CEP250	KIF2C	CDCA8	KIF23	EXO1	TPX2	DLGAP5	AURKB	CDC6	IQGAP3	RAD54L	LMNB1	BUB1	HELLS	TOP2A	SKA3	KIFC1	TEX14	KIF20A	NCAPG	HSPA1A	ANLN	EZH2	CDC20	CCNF	NEK2	CENPA	KIF15	ESPL1	PLK4	MSH5	PKMYT1	KIF18B
GO:0032465	regulation of cytokinesis	21	0.797586	2.58731	9.29178e-09	2.06109e-07	1.58676e-07	195	tags=76%, list=14%, signal=66%	9928/55143/9493/9212/990/56155/10112/10733/332/29127/9055/5347/675/6790/5581/144455	KIF14	CDCA8	KIF23	AURKB	CDC6	TEX14	KIF20A	PLK4	BIRC5	RACGAP1	PRC1	PLK1	BRCA2	AURKA	PRKCE	E2F7
GO:0051310	metaphase plate congression	16	0.855799	2.5628	2.72304e-09	6.58437e-08	5.06907e-08	121	tags=81%, list=9%, signal=75%	83540/1063/9928/11004/55143/9212/3833/332/10403/113130/1062/891/54908	NUF2	CENPF	KIF14	KIF2C	CDCA8	AURKB	KIFC1	BIRC5	NDC80	CDCA5	CENPE	CCNB1	SPDL1
GO:0000281	mitotic cytokinesis	17	0.83543	2.55835	9.94154e-09	2.16936e-07	1.67011e-07	166	tags=82%, list=12%, signal=73%	55143/9493/9212/10112/54443/1058/9700/332/24137/29127/5347/55165/51203/26586	CDCA8	KIF23	AURKB	KIF20A	ANLN	CENPA	ESPL1	BIRC5	KIF4A	RACGAP1	PLK1	CEP55	NUSAP1	CKAP2
GO:0061640	cytoskeleton-dependent cytokinesis	17	0.83543	2.55835	9.94154e-09	2.16936e-07	1.67011e-07	166	tags=82%, list=12%, signal=73%	55143/9493/9212/10112/54443/1058/9700/332/24137/29127/5347/55165/51203/26586	CDCA8	KIF23	AURKB	KIF20A	ANLN	CENPA	ESPL1	BIRC5	KIF4A	RACGAP1	PLK1	CEP55	NUSAP1	CKAP2
GO:1902749	regulation of cell cycle G2/M phase transition	25	0.757737	2.55412	1.35896e-08	2.94149e-07	2.26455e-07	234	tags=72%, list=17%, signal=61%	1063/9928/51514/993/63967/9212/990/4998/1019/983/891/5347/6790/995/29980/8317/672/5087	CENPF	KIF14	DTL	CDC25A	CLSPN	AURKB	CDC6	ORC1	CDK4	CDK1	CCNB1	PLK1	AURKA	CDC25C	DONSON	CDC7	BRCA1	PBX1
GO:0034502	protein localization to chromosome	20	0.798943	2.54468	1.46742e-08	3.10122e-07	2.38752e-07	190	tags=80%, list=14%, signal=70%	9212/2146/1058/83903/983/10403/4436/701/113130/55055/54908/5347/675/7272/57082/22948	AURKB	EZH2	CENPA	HASPIN	CDK1	NDC80	MSH2	BUB1B	CDCA5	ZWILCH	SPDL1	PLK1	BRCA2	TTK	KNL1	CCT5
GO:0010639	negative regulation of organelle organization	55	0.626023	2.53388	1.08113e-09	2.71191e-08	2.08781e-08	166	tags=47%, list=12%, signal=43%	83540/1063/55143/22974/9212/699/7153/56155/3303/991/899/9700/83903/4085/332/10403/147841/701/9319/891/55055/54908/5347/57405/7272/26586	NUF2	CENPF	CDCA8	TPX2	AURKB	BUB1	TOP2A	TEX14	HSPA1A	CDC20	CCNF	ESPL1	HASPIN	MAD2L1	BIRC5	NDC80	SPC24	BUB1B	TRIP13	CCNB1	ZWILCH	SPDL1	PLK1	SPC25	TTK	CKAP2
GO:0006259	DNA metabolic process	136	0.535192	2.52728	1e-10	2.684e-09	2.06632e-09	322	tags=54%, list=23%, signal=46%	1063/8318/10635/11169/51514/63967/9156/9212/990/10926/4998/8438/29089/3070/7153/23594/2146/4751/29128/4439/983/55388/116028/146956/84057/4436/890/2956/7083/7298/9134/9768/113130/9319/3838/2305/10721/2353/83990/675/55215/4175/4176/5984/29980/55247/4609/84296/8317/2177/79000/22948/898/144455/1786/25/4521/10535/672/4438/80119/317/5111/1499/9937/3146/2175/374393/6241/3569/5594/7292/2237/4171	CENPF	CDC45	RAD51AP1	WDHD1	DTL	CLSPN	EXO1	AURKB	CDC6	DBF4	ORC1	RAD54L	UBE2T	HELLS	TOP2A	ORC6	EZH2	NEK2	UHRF1	MSH5	CDK1	MCM10	RMI2	EME1	MND1	MSH2	CCNA2	MSH6	TK1	TYMS	CCNE2	PCLAF	CDCA5	TRIP13	KPNA2	FOXM1	POLQ	FOS	BRIP1
GO:0045787	positive regulation of cell cycle	75	0.592007	2.51458	1.22222e-10	3.24795e-09	2.50048e-09	256	tags=52%, list=19%, signal=45%	10635/9928/51514/993/55143/9493/9787/9212/990/10926/1019/64151/2146/9700/10733/983/4085/332/10403/29127/6491/113130/891/675/6790/51203/54892/995/11065/5581/23397/8317/144455/25/84722/2290/5087/1894/3169	RAD51AP1	KIF14	DTL	CDC25A	CDCA8	KIF23	DLGAP5	AURKB	CDC6	DBF4	CDK4	NCAPG	EZH2	ESPL1	PLK4	CDK1	MAD2L1	BIRC5	NDC80	RACGAP1	STIL	CDCA5	CCNB1	BRCA2	AURKA	NUSAP1	NCAPG2	CDC25C	UBE2C	PRKCE	NCAPH	CDC7	E2F7	ABL1	PSRC1	FOXG1	PBX1	ECT2	FOXA1
GO:0007080	mitotic metaphase plate congression	15	0.848361	2.47233	1.92366e-08	4.0024e-07	3.0813e-07	121	tags=80%, list=9%, signal=74%	83540/9928/11004/55143/9212/3833/332/10403/113130/1062/891/54908	NUF2	KIF14	KIF2C	CDCA8	AURKB	KIFC1	BIRC5	NDC80	CDCA5	CENPE	CCNB1	SPDL1
GO:0070925	organelle assembly	71	0.584194	2.45928	4.47241e-10	1.16543e-08	8.97225e-09	246	tags=51%, list=18%, signal=44%	1063/11190/55143/9493/22974/9787/9212/3833/3303/54443/991/4751/1058/56992/10733/64946/332/10403/24137/29127/6491/84140/1062/4605/9055/5347/9133/6790/6169/4851/25886/57082/203068/672/55112/6223	CENPF	CEP250	CDCA8	KIF23	TPX2	DLGAP5	AURKB	KIFC1	HSPA1A	ANLN	CDC20	NEK2	CENPA	KIF15	PLK4	CENPH	BIRC5	NDC80	KIF4A	RACGAP1	STIL	FAM161A	CENPE	MYBL2	PRC1	PLK1	CCNB2	AURKA	RPL38	NOTCH1	POC1A	KNL1	TUBB	BRCA1	DYNC2I1	RPS19
GO:0006260	DNA replication	46	0.616736	2.39982	1.26435e-07	2.49523e-06	1.92099e-06	322	tags=70%, list=23%, signal=55%	8318/11169/51514/990/10926/4998/23594/983/55388/116028/146956/890/9134/9768/10721/675/4175/4176/5984/29980/84296/8317/898/144455/10535/672/80119/5111/374393/6241/2237/4171	CDC45	WDHD1	DTL	CDC6	DBF4	ORC1	ORC6	CDK1	MCM10	RMI2	EME1	CCNA2	CCNE2	PCLAF	POLQ	BRCA2	MCM6	MCM7	RFC4	DONSON	GINS4	CDC7	CCNE1	E2F7	RNASEH2A	BRCA1	PIF1	PCNA	FAM111B	RRM2	FEN1	MCM2
GO:0051302	regulation of cell division	39	0.641246	2.3989	2.60499e-07	4.92379e-06	3.79065e-06	212	tags=54%, list=15%, signal=47%	9928/7422/55143/9493/9212/990/56155/23594/10112/10733/146909/332/29127/9055/5347/675/6790/5581/4609/144455/5008	KIF14	VEGFA	CDCA8	KIF23	AURKB	CDC6	TEX14	ORC6	KIF20A	PLK4	KIF18B	BIRC5	RACGAP1	PRC1	PLK1	BRCA2	AURKA	PRKCE	MYC	E2F7	OSM
GO:0007098	centrosome cycle	17	0.779475	2.387	8.09541e-07	1.46811e-05	1.13025e-05	282	tags=88%, list=20%, signal=71%	151648/11190/899/4751/10733/983/10403/6491/9768/5347/675/6790/672/1499/54875	SGO1	CEP250	CCNF	NEK2	PLK4	CDK1	NDC80	STIL	PCLAF	PLK1	BRCA2	AURKA	BRCA1	CTNNB1	CNTLN
GO:0045143	homologous chromosome segregation	16	0.794466	2.37913	9.63083e-07	1.73484e-05	1.33559e-05	227	tags=81%, list=16%, signal=69%	151648/9700/4439/84057/9134/151246/9319/5347/55706/83990/2177/898/4438	SGO1	ESPL1	MSH5	MND1	CCNE2	SGO2	TRIP13	PLK1	NDC1	BRIP1	FANCD2	CCNE1	MSH4
GO:0006974	cellular response to DNA damage stimulus	126	0.509912	2.37234	1e-10	2.684e-09	2.06632e-09	330	tags=52%, list=24%, signal=43%	8318/10635/11169/51514/63967/9156/8438/29089/51512/7153/29128/4439/983/55388/116028/146956/4436/2956/6591/4282/9768/113130/9319/2305/10721/5347/83990/675/55215/4175/4176/5984/221662/29980/220042/55247/596/4609/84296/8317/2177/79000/144455/25/4521/10535/672/4438/79968/2033/80119/5111/9937/3146/5608/10018/2175/1432/5594/55236/2237/4171/1386/100507436/9978	CDC45	RAD51AP1	WDHD1	DTL	CLSPN	EXO1	RAD54L	UBE2T	GTSE1	TOP2A	UHRF1	MSH5	CDK1	MCM10	RMI2	EME1	MSH2	MSH6	SNAI2	MIF	PCLAF	CDCA5	TRIP13	FOXM1	POLQ	PLK1	BRIP1	BRCA2	FANCI	MCM6	MCM7	RFC4	RBM24	DONSON	DDIAS	NEIL3	BCL2	MYC	GINS4
GO:0031023	microtubule organizing center organization	18	0.752465	2.36475	2.10337e-06	3.61888e-05	2.78604e-05	282	tags=83%, list=20%, signal=67%	151648/11190/899/4751/10733/983/10403/6491/9768/5347/675/6790/672/1499/54875	SGO1	CEP250	CCNF	NEK2	PLK4	CDK1	NDC80	STIL	PCLAF	PLK1	BRCA2	AURKA	BRCA1	CTNNB1	CNTLN
GO:0070192	chromosome organization involved in meiotic cell cycle	19	0.744281	2.35519	3.28349e-06	5.5427e-05	4.26713e-05	227	tags=74%, list=16%, signal=62%	151648/699/4439/84057/9134/701/151246/9319/55706/83990/23397/2177/898/4438	SGO1	BUB1	MSH5	MND1	CCNE2	BUB1B	SGO2	TRIP13	NDC1	BRIP1	NCAPH	FANCD2	CCNE1	MSH4
GO:0006302	double-strand break repair	32	0.654054	2.34368	1.0882e-06	1.94715e-05	1.49904e-05	322	tags=72%, list=23%, signal=56%	8318/10635/8438/116028/146956/4436/113130/9319/2305/10721/83990/675/4175/4176/84296/8317/2177/79000/672/9937/3146/2237/4171	CDC45	RAD51AP1	RAD54L	RMI2	EME1	MSH2	CDCA5	TRIP13	FOXM1	POLQ	BRIP1	BRCA2	MCM6	MCM7	GINS4	CDC7	FANCD2	AUNIP	BRCA1	DCLRE1A	HMGB1	FEN1	MCM2
GO:0006261	DNA-templated DNA replication	31	0.658255	2.33909	2.62363e-06	4.48524e-05	3.45303e-05	250	tags=68%, list=18%, signal=57%	8318/11169/990/10926/4998/23594/55388/146956/9134/10721/675/4175/4176/5984/29980/84296/8317/898/144455/672/5111	CDC45	WDHD1	CDC6	DBF4	ORC1	ORC6	MCM10	EME1	CCNE2	POLQ	BRCA2	MCM6	MCM7	RFC4	DONSON	GINS4	CDC7	CCNE1	E2F7	BRCA1	PCNA
GO:0031570	DNA integrity checkpoint signaling	29	0.665179	2.32832	1.55507e-06	2.72797e-05	2.10017e-05	231	tags=55%, list=17%, signal=47%	8318/51514/63967/990/4998/51512/983/146956/4436/5347/83990/675/29980/2177/672/79968	CDC45	DTL	CLSPN	CDC6	ORC1	GTSE1	CDK1	EME1	MSH2	PLK1	BRIP1	BRCA2	DONSON	FANCD2	BRCA1	WDR76
GO:0071459	protein localization to chromosome, centromeric region	12	0.842893	2.27997	1.22375e-06	2.17519e-05	1.6746e-05	175	tags=83%, list=13%, signal=73%	9212/1058/83903/983/10403/701/55055/54908/7272/57082	AURKB	CENPA	HASPIN	CDK1	NDC80	BUB1B	ZWILCH	SPDL1	TTK	KNL1
GO:0044774	mitotic DNA integrity checkpoint signaling	21	0.700882	2.27361	1.29308e-05	0.000196081	0.000150956	224	tags=57%, list=16%, signal=49%	51514/63967/990/4998/51512/983/146956/4436/5347/29980/2177/672	DTL	CLSPN	CDC6	ORC1	GTSE1	CDK1	EME1	MSH2	PLK1	DONSON	FANCD2	BRCA1
GO:0051383	kinetochore organization	10	0.870627	2.26316	2.08943e-06	3.61808e-05	2.78543e-05	106	tags=70%, list=8%, signal=65%	83540/1063/9787/1058/64946/10403/1062	NUF2	CENPF	DLGAP5	CENPA	CENPH	NDC80	CENPE
GO:0034508	centromere complex assembly	12	0.836113	2.26163	1.8665e-06	3.25304e-05	2.5044e-05	202	tags=75%, list=15%, signal=65%	1063/9787/3070/1058/64946/2491/1062/55355/11339	CENPF	DLGAP5	HELLS	CENPA	CENPH	CENPI	CENPE	HJURP	OIP5
GO:0035825	homologous recombination	14	0.783312	2.25652	1.42398e-05	0.000213517	0.000164379	227	tags=79%, list=16%, signal=66%	10635/8438/7153/4439/146956/84057/9319/83990/2177/672/4438	RAD51AP1	RAD54L	TOP2A	MSH5	EME1	MND1	TRIP13	BRIP1	FANCD2	BRCA1	MSH4
GO:0071824	protein-DNA complex subunit organization	27	0.649011	2.2245	1.83448e-05	0.000270535	0.000208275	202	tags=44%, list=15%, signal=39%	1063/8318/9787/3070/1058/64946/10541/2491/1062/55355/4609/11339	CENPF	CDC45	DLGAP5	HELLS	CENPA	CENPH	ANP32B	CENPI	CENPE	HJURP	MYC	OIP5
GO:1905820	positive regulation of chromosome separation	10	0.845947	2.19901	1.01146e-05	0.000158757	0.000122222	162	tags=80%, list=12%, signal=71%	55143/9787/9212/64151/9700/332/54892/23397	CDCA8	DLGAP5	AURKB	NCAPG	ESPL1	BIRC5	NCAPG2	NCAPH
GO:0044843	cell cycle G1/S phase transition	48	0.55563	2.18721	4.78372e-06	7.82897e-05	6.02724e-05	195	tags=42%, list=14%, signal=37%	9928/993/6502/990/128239/10926/51512/1019/2146/890/6491/9134/6657/1033/596/4609/8317/898/6194/144455	KIF14	CDC25A	SKP2	CDC6	IQGAP3	DBF4	GTSE1	CDK4	EZH2	CCNA2	STIL	CCNE2	SOX2	CDKN3	BCL2	MYC	CDC7	CCNE1	RPS6	E2F7
GO:0051781	positive regulation of cell division	23	0.660307	2.18339	2.04366e-05	0.000298108	0.000229503	248	tags=48%, list=18%, signal=40%	9928/7422/55143/9493/9212/990/332/29127/5581/5008/1894	KIF14	VEGFA	CDCA8	KIF23	AURKB	CDC6	BIRC5	RACGAP1	PRKCE	OSM	ECT2
GO:0007062	sister chromatid cohesion	16	0.72835	2.18114	5.45083e-05	0.000690096	0.00053128	128	tags=56%, list=9%, signal=52%	151648/699/991/9700/83903/701/151246/113130/5347	SGO1	BUB1	CDC20	ESPL1	HASPIN	BUB1B	SGO2	CDCA5	PLK1
GO:0065004	protein-DNA complex assembly	26	0.637919	2.17736	3.43912e-05	0.000470949	0.000362567	202	tags=42%, list=15%, signal=37%	1063/8318/9787/3070/1058/64946/10541/2491/1062/55355/11339	CENPF	CDC45	DLGAP5	HELLS	CENPA	CENPH	ANP32B	CENPI	CENPE	HJURP	OIP5
GO:0000077	DNA damage checkpoint signaling	25	0.644689	2.17307	4.58562e-05	0.000591721	0.000455545	379	tags=68%, list=27%, signal=50%	51514/63967/51512/983/146956/4436/5347/83990/675/29980/2177/672/79968/1432/1386/7157/5888	DTL	CLSPN	GTSE1	CDK1	EME1	MSH2	PLK1	BRIP1	BRCA2	DONSON	FANCD2	BRCA1	WDR76	MAPK14	ATF2	TP53	RAD51
GO:0033043	regulation of organelle organization	171	0.44408	2.16672	3.53147e-09	8.31445e-08	6.401e-08	252	tags=38%, list=18%, signal=35%	83540/1063/10635/55143/22974/9787/9212/990/128239/699/7153/221150/56155/64151/3303/991/899/4751/56992/9700/10733/9088/83903/4085/332/116028/10403/27/147841/6491/701/113130/1062/9319/220134/891/7046/4288/55055/54908/5347/57405/6790/51203/995/7272/10460/11065/5581/23397/26586/4609/22948/1786/25/8153/84722/672/79866/2033/64682/80119/22843/1894/1499	NUF2	CENPF	RAD51AP1	CDCA8	TPX2	DLGAP5	AURKB	CDC6	IQGAP3	BUB1	TOP2A	SKA3	TEX14	NCAPG	HSPA1A	CDC20	CCNF	NEK2	KIF15	ESPL1	PLK4	PKMYT1	HASPIN	MAD2L1	BIRC5	RMI2	NDC80	ABL2	SPC24	STIL	BUB1B	CDCA5	CENPE	TRIP13	SKA1	CCNB1	TGFBR1	MKI67	ZWILCH
GO:0007131	reciprocal meiotic recombination	13	0.77922	2.16135	3.65455e-05	0.000490441	0.000377573	227	tags=77%, list=16%, signal=65%	10635/8438/7153/4439/146956/84057/9319/83990/2177/4438	RAD51AP1	RAD54L	TOP2A	MSH5	EME1	MND1	TRIP13	BRIP1	FANCD2	MSH4
GO:0140527	reciprocal homologous recombination	13	0.77922	2.16135	3.65455e-05	0.000490441	0.000377573	227	tags=77%, list=16%, signal=65%	10635/8438/7153/4439/146956/84057/9319/83990/2177/4438	RAD51AP1	RAD54L	TOP2A	MSH5	EME1	MND1	TRIP13	BRIP1	FANCD2	MSH4
GO:0090224	regulation of spindle organization	10	0.826163	2.14758	3.52232e-05	0.000479894	0.000369454	228	tags=80%, list=17%, signal=67%	22974/3303/56992/6491/5347/10460/84722/79866	TPX2	HSPA1A	KIF15	STIL	PLK1	TACC3	PSRC1	BORA
GO:0010972	negative regulation of G2/M transition of mitotic cell cycle	11	0.808843	2.14394	1.00766e-05	0.000158757	0.000122222	224	tags=82%, list=16%, signal=69%	51514/63967/9212/990/4998/983/5347/29980/672	DTL	CLSPN	AURKB	CDC6	ORC1	CDK1	PLK1	DONSON	BRCA1
GO:1902750	negative regulation of cell cycle G2/M phase transition	11	0.808843	2.14394	1.00766e-05	0.000158757	0.000122222	224	tags=82%, list=16%, signal=69%	51514/63967/9212/990/4998/983/5347/29980/672	DTL	CLSPN	AURKB	CDC6	ORC1	CDK1	PLK1	DONSON	BRCA1
GO:0044260	cellular macromolecule metabolic process	259	0.417863	2.14353	1e-10	2.684e-09	2.06632e-09	356	tags=44%, list=26%, signal=40%	1063/8318/10635/9928/11169/51514/63967/9156/6502/9212/990/10926/4998/8438/29089/3070/7153/23/23594/3303/2146/991/899/4751/29128/4439/983/55388/116028/146956/84057/4436/890/2956/7083/7298/9134/9768/113130/9319/3838/2305/10721/2353/80020/23532/5347/83990/675/55215/4175/6790/4176/6169/5984/221662/11065/29980/55247/5693/596/4609/84296/8317/2177/9486/79000/22948/898/6194/144455/1786/7186/25/4521/10131…	CENPF	CDC45	RAD51AP1	KIF14	WDHD1	DTL	CLSPN	EXO1	SKP2	AURKB	CDC6	DBF4	ORC1	RAD54L	UBE2T	HELLS	TOP2A	ABCF1	ORC6	HSPA1A	EZH2	CDC20	CCNF	NEK2	UHRF1	MSH5	CDK1	MCM10	RMI2	EME1	MND1	MSH2	CCNA2	MSH6	TK1	TYMS	CCNE2	PCLAF	CDCA5
GO:0071103	DNA conformation change	16	0.711601	2.13098	0.000125341	0.00137313	0.00105712	322	tags=88%, list=23%, signal=68%	8318/8438/7153/10721/83990/4175/4176/5984/84296/54821/25/80119/3146/4171	CDC45	RAD54L	TOP2A	POLQ	BRIP1	MCM6	MCM7	RFC4	GINS4	ERCC6L	ABL1	PIF1	HMGB1	MCM2
GO:0044773	mitotic DNA damage checkpoint signaling	19	0.670566	2.12193	0.000223318	0.00221004	0.00170143	224	tags=53%, list=16%, signal=45%	51514/63967/51512/983/146956/4436/5347/29980/2177/672	DTL	CLSPN	GTSE1	CDK1	EME1	MSH2	PLK1	DONSON	FANCD2	BRCA1
GO:0045931	positive regulation of mitotic cell cycle	33	0.583163	2.11226	6.04289e-05	0.000750885	0.00057808	256	tags=52%, list=19%, signal=43%	51514/993/9787/990/1019/9700/983/6491/113130/891/675/995/11065/8317/25/5087/3169	DTL	CDC25A	DLGAP5	CDC6	CDK4	ESPL1	CDK1	STIL	CDCA5	CCNB1	BRCA2	CDC25C	UBE2C	CDC7	ABL1	PBX1	FOXA1
GO:0007018	microtubule-based movement	23	0.635132	2.10015	7.03665e-05	0.000866347	0.00066697	106	tags=48%, list=8%, signal=45%	9928/127602/11004/9493/9787/3833/10112/56992/146909/24137/1062	KIF14	DNAH14	KIF2C	KIF23	DLGAP5	KIFC1	KIF20A	KIF15	KIF18B	KIF4A	CENPE
GO:1901989	positive regulation of cell cycle phase transition	28	0.603083	2.09649	0.000130379	0.00142251	0.00109514	179	tags=50%, list=13%, signal=44%	51514/993/9787/990/1019/2146/9700/983/6491/113130/891/995/11065/8317	DTL	CDC25A	DLGAP5	CDC6	CDK4	EZH2	ESPL1	CDK1	STIL	CDCA5	CCNB1	CDC25C	UBE2C	CDC7
GO:0006270	DNA replication initiation	11	0.789917	2.09377	3.04583e-05	0.000423349	0.000325921	191	tags=82%, list=14%, signal=71%	8318/990/4998/23594/55388/9134/4175/4176/898	CDC45	CDC6	ORC1	ORC6	MCM10	CCNE2	MCM6	MCM7	CCNE1
GO:0032467	positive regulation of cytokinesis	12	0.773749	2.09294	7.26595e-05	0.000886446	0.000682443	156	tags=67%, list=11%, signal=60%	9928/55143/9493/9212/990/332/29127/5581	KIF14	CDCA8	KIF23	AURKB	CDC6	BIRC5	RACGAP1	PRKCE
GO:0000082	G1/S transition of mitotic cell cycle	45	0.540806	2.09165	3.675e-05	0.000490731	0.000377797	195	tags=40%, list=14%, signal=36%	9928/993/6502/990/128239/10926/51512/1019/2146/6491/9134/1033/596/4609/8317/898/6194/144455	KIF14	CDC25A	SKP2	CDC6	IQGAP3	DBF4	GTSE1	CDK4	EZH2	STIL	CCNE2	CDKN3	BCL2	MYC	CDC7	CCNE1	RPS6	E2F7
GO:0000724	double-strand break repair via homologous recombination	18	0.665488	2.09141	0.00020077	0.00202581	0.0015596	224	tags=67%, list=16%, signal=57%	8318/10635/8438/116028/10721/675/4175/4176/84296/8317/79000/672	CDC45	RAD51AP1	RAD54L	RMI2	POLQ	BRCA2	MCM6	MCM7	GINS4	CDC7	AUNIP	BRCA1
GO:0000725	recombinational repair	18	0.665488	2.09141	0.00020077	0.00202581	0.0015596	224	tags=67%, list=16%, signal=57%	8318/10635/8438/116028/10721/675/4175/4176/84296/8317/79000/672	CDC45	RAD51AP1	RAD54L	RMI2	POLQ	BRCA2	MCM6	MCM7	GINS4	CDC7	AUNIP	BRCA1
GO:0044818	mitotic G2/M transition checkpoint	10	0.803381	2.08836	0.000113837	0.0012784	0.000984194	224	tags=80%, list=16%, signal=68%	51514/63967/990/4998/983/5347/29980/672	DTL	CLSPN	CDC6	ORC1	CDK1	PLK1	DONSON	BRCA1
GO:0032508	DNA duplex unwinding	14	0.724461	2.08699	0.000268465	0.00253719	0.00195329	238	tags=79%, list=17%, signal=66%	8318/8438/7153/10721/83990/4175/4176/5984/84296/54821/80119	CDC45	RAD54L	TOP2A	POLQ	BRIP1	MCM6	MCM7	RFC4	GINS4	ERCC6L	PIF1
GO:0000079	regulation of cyclin-dependent protein serine/threonine kinase activity	26	0.607158	2.07237	0.000172269	0.00179566	0.00138242	211	tags=50%, list=15%, signal=43%	993/990/899/9088/890/9134/891/1033/5347/9133/995/898/84722	CDC25A	CDC6	CCNF	PKMYT1	CCNA2	CCNE2	CCNB1	CDKN3	PLK1	CCNB2	CDC25C	CCNE1	PSRC1
GO:1904029	regulation of cyclin-dependent protein kinase activity	26	0.607158	2.07237	0.000172269	0.00179566	0.00138242	211	tags=50%, list=15%, signal=43%	993/990/899/9088/890/9134/891/1033/5347/9133/995/898/84722	CDC25A	CDC6	CCNF	PKMYT1	CCNA2	CCNE2	CCNB1	CDKN3	PLK1	CCNB2	CDC25C	CCNE1	PSRC1
GO:0070507	regulation of microtubule cytoskeleton organization	20	0.650193	2.0709	0.000248305	0.00238871	0.00183898	278	tags=65%, list=20%, signal=53%	22974/221150/3303/56992/6491/220134/5347/10460/26586/25/84722/79866/10297	TPX2	SKA3	HSPA1A	KIF15	STIL	SKA1	PLK1	TACC3	CKAP2	ABL1	PSRC1	BORA	APC2
GO:0042770	signal transduction in response to DNA damage	39	0.553491	2.07061	0.000139421	0.00149683	0.00115235	231	tags=46%, list=17%, signal=40%	51514/63967/51512/983/146956/4436/6591/4282/2305/5347/83990/675/29980/2177/144455/25/672/79968	DTL	CLSPN	GTSE1	CDK1	EME1	MSH2	SNAI2	MIF	FOXM1	PLK1	BRIP1	BRCA2	DONSON	FANCD2	E2F7	ABL1	BRCA1	WDR76
GO:0007129	homologous chromosome pairing at meiosis	11	0.780272	2.06821	4.75372e-05	0.000610478	0.000469985	227	tags=82%, list=16%, signal=69%	4439/84057/9134/9319/55706/83990/2177/898/4438	MSH5	MND1	CCNE2	TRIP13	NDC1	BRIP1	FANCD2	CCNE1	MSH4
GO:0032200	telomere organization	21	0.636652	2.06525	0.00024988	0.00239159	0.0018412	320	tags=71%, list=23%, signal=56%	9156/9212/2146/4751/9134/675/4609/22948/898/80119/5111/1499/9937/5594/2237	EXO1	AURKB	EZH2	NEK2	CCNE2	BRCA2	MYC	CCT5	CCNE1	PIF1	PCNA	CTNNB1	DCLRE1A	MAPK1	FEN1
GO:0032392	DNA geometric change	15	0.707454	2.06169	0.000250386	0.00239159	0.0018412	322	tags=87%, list=23%, signal=67%	8318/8438/7153/10721/83990/4175/4176/5984/84296/54821/80119/3146/4171	CDC45	RAD54L	TOP2A	POLQ	BRIP1	MCM6	MCM7	RFC4	GINS4	ERCC6L	PIF1	HMGB1	MCM2
GO:0051293	establishment of spindle localization	10	0.789991	2.05355	0.000210585	0.00210052	0.00161711	142	tags=70%, list=10%, signal=63%	1058/9700/4085/10403/54908/5347/51203	CENPA	ESPL1	MAD2L1	NDC80	SPDL1	PLK1	NUSAP1
GO:0007010	cytoskeleton organization	167	0.42091	2.05117	6.74746e-08	1.35151e-06	1.04048e-06	228	tags=36%, list=17%, signal=34%	151648/83540/11190/11004/55143/9493/22974/9787/9212/128239/4001/221150/3833/10112/3303/54443/991/899/4751/1058/56992/9700/10733/146909/64946/983/4085/332/10403/27/24137/29127/6491/9768/1062/4605/220134/891/7046/9055/54908/5347/9133/675/57405/6790/51203/7272/81624/10460/5581/26586/596/79000/25/8153/84722/203068/672/79866	SGO1	NUF2	CEP250	KIF2C	CDCA8	KIF23	TPX2	DLGAP5	AURKB	IQGAP3	LMNB1	SKA3	KIFC1	KIF20A	HSPA1A	ANLN	CDC20	CCNF	NEK2	CENPA	KIF15	ESPL1	PLK4	KIF18B	CENPH	CDK1	MAD2L1	BIRC5	NDC80	ABL2	KIF4A	RACGAP1	STIL	PCLAF	CENPE	MYBL2	SKA1	CCNB1	TGFBR1
GO:1901992	positive regulation of mitotic cell cycle phase transition	26	0.598244	2.04195	0.000225616	0.00221004	0.00170143	179	tags=50%, list=13%, signal=44%	51514/993/9787/990/1019/9700/983/6491/113130/891/995/11065/8317	DTL	CDC25A	DLGAP5	CDC6	CDK4	ESPL1	CDK1	STIL	CDCA5	CCNB1	CDC25C	UBE2C	CDC7
GO:1901976	regulation of cell cycle checkpoint	12	0.754448	2.04074	0.000173634	0.00179935	0.00138526	231	tags=75%, list=17%, signal=63%	55143/9212/4085/332/10403/891/675/672/79968	CDCA8	AURKB	MAD2L1	BIRC5	NDC80	CCNB1	BRCA2	BRCA1	WDR76
GO:0010971	positive regulation of G2/M transition of mitotic cell cycle	11	0.759567	2.01332	0.00011614	0.00129883	0.000999925	234	tags=73%, list=17%, signal=61%	51514/993/1019/983/891/995/8317/5087	DTL	CDC25A	CDK4	CDK1	CCNB1	CDC25C	CDC7	PBX1
GO:0031109	microtubule polymerization or depolymerization	14	0.698147	2.01119	0.000693746	0.00576475	0.00443807	278	tags=71%, list=20%, signal=58%	11004/22974/221150/3303/146909/220134/26586/25/84722/10297	KIF2C	TPX2	SKA3	HSPA1A	KIF18B	SKA1	CKAP2	ABL1	PSRC1	APC2
GO:0051656	establishment of organelle localization	63	0.483485	1.99141	3.05997e-05	0.000423349	0.000325921	142	tags=30%, list=10%, signal=28%	83540/1063/9928/11004/55143/9212/4001/3833/1058/9700/4085/332/10403/113130/1062/891/54908/5347/51203	NUF2	CENPF	KIF14	KIF2C	CDCA8	AURKB	LMNB1	KIFC1	CENPA	ESPL1	MAD2L1	BIRC5	NDC80	CDCA5	CENPE	CCNB1	SPDL1	PLK1	NUSAP1
GO:0051640	organelle localization	69	0.475747	1.98993	2.68323e-05	0.000375093	0.00028877	142	tags=29%, list=10%, signal=27%	83540/1063/9928/11004/55143/9787/9212/4001/3833/1058/9700/4085/332/10403/113130/1062/891/54908/5347/51203	NUF2	CENPF	KIF14	KIF2C	CDCA8	DLGAP5	AURKB	LMNB1	KIFC1	CENPA	ESPL1	MAD2L1	BIRC5	NDC80	CDCA5	CENPE	CCNB1	SPDL1	PLK1	NUSAP1
GO:0000723	telomere maintenance	20	0.62407	1.9877	0.000732264	0.00602882	0.00464137	320	tags=70%, list=23%, signal=55%	9156/9212/4751/9134/675/4609/22948/898/80119/5111/1499/9937/5594/2237	EXO1	AURKB	NEK2	CCNE2	BRCA2	MYC	CCT5	CCNE1	PIF1	PCNA	CTNNB1	DCLRE1A	MAPK1	FEN1
GO:0006298	mismatch repair	11	0.749059	1.98547	0.000180533	0.00184794	0.00142266	275	tags=82%, list=20%, signal=66%	9156/4439/4436/2956/25/10535/4438/5111/3146	EXO1	MSH5	MSH2	MSH6	ABL1	RNASEH2A	MSH4	PCNA	HMGB1
GO:0006310	DNA recombination	55	0.4878	1.97441	9.12121e-05	0.00107374	0.000826636	238	tags=45%, list=17%, signal=39%	8318/10635/9156/8438/7153/4439/116028/146956/84057/4436/2956/9319/3838/10721/83990/675/4175/4176/84296/8317/2177/79000/672/4438/80119	CDC45	RAD51AP1	EXO1	RAD54L	TOP2A	MSH5	RMI2	EME1	MND1	MSH2	MSH6	TRIP13	KPNA2	POLQ	BRIP1	BRCA2	MCM6	MCM7	GINS4	CDC7	FANCD2	AUNIP	BRCA1	MSH4	PIF1
GO:0071897	DNA biosynthetic process	28	0.566588	1.96962	0.000929699	0.00731763	0.00563358	252	tags=54%, list=18%, signal=45%	1063/51514/9212/4751/7083/7298/9768/10721/5984/4609/84296/22948/80119/5111/1499	CENPF	DTL	AURKB	NEK2	TK1	TYMS	PCLAF	POLQ	RFC4	MYC	GINS4	CCT5	PIF1	PCNA	CTNNB1
GO:1902751	positive regulation of cell cycle G2/M phase transition	12	0.727293	1.96728	0.00050632	0.00445561	0.00343022	234	tags=67%, list=17%, signal=56%	51514/993/1019/983/891/995/8317/5087	DTL	CDC25A	CDK4	CDK1	CCNB1	CDC25C	CDC7	PBX1
GO:0043161	proteasome-mediated ubiquitin-dependent protein catabolic process	34	0.538978	1.96399	0.000653547	0.005465	0.00420731	347	tags=59%, list=25%, signal=45%	9928/51514/6502/3303/991/899/80020/23532/5347/6790/11065/5693/64682/1499/10297/9655/5695/9978/207/4092	KIF14	DTL	SKP2	HSPA1A	CDC20	CCNF	FOXRED2	PRAME	PLK1	AURKA	UBE2C	PSMB5	ANAPC1	CTNNB1	APC2	SOCS5	PSMB7	RBX1	AKT1	SMAD7
GO:0051129	negative regulation of cellular component organization	102	0.432072	1.96275	1.30858e-05	0.000197317	0.000151907	166	tags=28%, list=12%, signal=27%	83540/1063/9928/7422/55143/22974/9212/699/7153/56155/3303/991/899/9700/83903/4085/332/10403/147841/701/9319/891/55055/54908/5347/57405/7272/4851/26586	NUF2	CENPF	KIF14	VEGFA	CDCA8	TPX2	AURKB	BUB1	TOP2A	TEX14	HSPA1A	CDC20	CCNF	ESPL1	HASPIN	MAD2L1	BIRC5	NDC80	SPC24	BUB1B	TRIP13	CCNB1	ZWILCH	SPDL1	PLK1	SPC25	TTK	NOTCH1	CKAP2
GO:0051653	spindle localization	11	0.739564	1.9603	0.000256538	0.00244166	0.00187975	142	tags=64%, list=10%, signal=58%	1058/9700/4085/10403/54908/5347/51203	CENPA	ESPL1	MAD2L1	NDC80	SPDL1	PLK1	NUSAP1
GO:0022414	reproductive process	167	0.40208	1.9594	6.64925e-07	1.22237e-05	9.41058e-06	323	tags=43%, list=23%, signal=37%	151648/83540/10635/7422/993/9156/8438/699/7153/56155/991/4751/9700/10733/4439/9088/983/146956/10403/84057/4436/2956/29127/2491/9134/701/151246/9319/7046/2353/5347/9133/55706/83990/675/6790/995/7272/4851/23397/57122/596/57082/2177/22948/898/6696/23598/6194/144455/10765/4521/4438/5087/64682/10461/100/5111/1499/3169/1958/139886/3400/5608/10018/2175/1738/5079/259266/3688/5743	SGO1	NUF2	RAD51AP1	VEGFA	CDC25A	EXO1	RAD54L	BUB1	TOP2A	TEX14	CDC20	NEK2	ESPL1	PLK4	MSH5	PKMYT1	CDK1	EME1	NDC80	MND1	MSH2	MSH6	RACGAP1	CENPI	CCNE2	BUB1B	SGO2	TRIP13	TGFBR1	FOS	PLK1	CCNB2	NDC1	BRIP1	BRCA2	AURKA	CDC25C	TTK	NOTCH1
GO:0032886	regulation of microtubule-based process	30	0.550106	1.94737	0.000860912	0.00684558	0.00527017	228	tags=53%, list=17%, signal=46%	22974/221150/3303/899/56992/10733/6491/220134/5347/6790/10460/26586/25/84722/672/79866	TPX2	SKA3	HSPA1A	CCNF	KIF15	PLK4	STIL	SKA1	PLK1	AURKA	TACC3	CKAP2	ABL1	PSRC1	BRCA1	BORA
GO:0000003	reproduction	169	0.398795	1.93741	4.65004e-07	8.66716e-06	6.67253e-06	323	tags=42%, list=23%, signal=37%	151648/83540/10635/7422/993/9156/8438/699/7153/56155/991/4751/9700/10733/4439/9088/983/146956/10403/84057/4436/2956/29127/2491/9134/701/151246/9319/7046/2353/5347/9133/55706/83990/675/6790/995/7272/4851/23397/57122/596/57082/2177/22948/898/6696/23598/6194/144455/10765/4521/4438/5087/64682/10461/100/5111/1499/3169/1958/139886/3400/5608/10018/2175/1738/5079/259266/3688/5743	SGO1	NUF2	RAD51AP1	VEGFA	CDC25A	EXO1	RAD54L	BUB1	TOP2A	TEX14	CDC20	NEK2	ESPL1	PLK4	MSH5	PKMYT1	CDK1	EME1	NDC80	MND1	MSH2	MSH6	RACGAP1	CENPI	CCNE2	BUB1B	SGO2	TRIP13	TGFBR1	FOS	PLK1	CCNB2	NDC1	BRIP1	BRCA2	AURKA	CDC25C	TTK	NOTCH1
GO:0019953	sexual reproduction	75	0.453632	1.92683	4.1075e-05	0.000537782	0.00041402	361	tags=53%, list=26%, signal=42%	7153/56155/983/10403/4436/2956/29127/9319/7046/5347/9133/55706/83990/675/6790/995/7272/4851/23397/596/57082/2177/22948/23598/6194/10765/4438/10461/1499/139886/10018/2175/1738/5079/259266/3688/5743/207/2302/581	TOP2A	TEX14	CDK1	NDC80	MSH2	MSH6	RACGAP1	TRIP13	TGFBR1	PLK1	CCNB2	NDC1	BRIP1	BRCA2	AURKA	CDC25C	TTK	NOTCH1	NCAPH	BCL2	KNL1	FANCD2	CCT5	PATZ1	RPS6	KDM5B	MSH4	MERTK	CTNNB1	SPIN4	BCL2L11	FANCA	DLD	PAX5	ASPM	ITGB1	PTGS2	AKT1	FOXJ1
GO:0036294	cellular response to decreased oxygen levels	30	0.535845	1.89689	0.00134984	0.0101769	0.00783481	356	tags=53%, list=26%, signal=40%	7422/890/2353/83990/4851/5581/596/4609/2023/5165/1958/5743/1386/4000/207/7157	VEGFA	CCNA2	FOS	BRIP1	NOTCH1	PRKCE	BCL2	MYC	ENO1	PDK3	EGR1	PTGS2	ATF2	LMNA	AKT1	TP53
GO:0007276	gamete generation	67	0.455929	1.89032	7.59375e-05	0.000922246	0.000710004	361	tags=55%, list=26%, signal=43%	7153/56155/10403/4436/2956/29127/9319/7046/5347/9133/55706/83990/675/6790/995/7272/4851/23397/596/57082/2177/23598/6194/4438/10461/1499/139886/10018/2175/1738/5079/259266/3688/5743/207/2302/581	TOP2A	TEX14	NDC80	MSH2	MSH6	RACGAP1	TRIP13	TGFBR1	PLK1	CCNB2	NDC1	BRIP1	BRCA2	AURKA	CDC25C	TTK	NOTCH1	NCAPH	BCL2	KNL1	FANCD2	PATZ1	RPS6	MSH4	MERTK	CTNNB1	SPIN4	BCL2L11	FANCA	DLD	PAX5	ASPM	ITGB1	PTGS2	AKT1	FOXJ1	BAX
GO:0003197	endocardial cushion development	16	0.628381	1.88177	0.00337206	0.0218288	0.0168052	176	tags=31%, list=13%, signal=28%	6591/7046/4851/221662/26508	SNAI2	TGFBR1	NOTCH1	RBM24	HEYL
GO:0043009	chordate embryonic development	89	0.423303	1.86212	9.30795e-05	0.00109094	0.000839877	422	tags=52%, list=31%, signal=38%	7422/4751/10733/4436/6491/891/7046/9133/675/54892/4851/84296/144455/25/2821/9021/28982/672/6201/5087/55112/2033/100/317/1499/3169/79682/388585/5460/10018/6241/5594/4088/5079/3688/1386/207/10454/7157/5754/727/7189/60626/3880/84072/1437	VEGFA	NEK2	PLK4	MSH2	STIL	CCNB1	TGFBR1	CCNB2	BRCA2	NCAPG2	NOTCH1	GINS4	E2F7	ABL1	GPI	SOCS3	FLVCR1	BRCA1	RPS7	PBX1	DYNC2I1	EP300	ADA	APAF1	CTNNB1	FOXA1	CENPU	HES5	POU5F1	BCL2L11	RRM2	MAPK1	SMAD3	PAX5	ITGB1	ATF2	AKT1	TAB1	TP53
GO:0051438	regulation of ubiquitin-protein transferase activity	13	0.670016	1.85845	0.00296076	0.0197679	0.0152186	226	tags=54%, list=16%, signal=45%	991/4085/701/5347/11065/25/6201	CDC20	MAD2L1	BUB1B	PLK1	UBE2C	ABL1	RPS7
GO:0044786	cell cycle DNA replication	14	0.643316	1.85323	0.00357175	0.0228796	0.0176142	439	tags=93%, list=32%, signal=64%	8318/10926/675/4175/29980/8317/144455/5111/2237/4171/5888/57379/81620	CDC45	DBF4	BRCA2	MCM6	DONSON	CDC7	E2F7	PCNA	FEN1	MCM2	RAD51	AICDA	CDT1
GO:2000278	regulation of DNA biosynthetic process	18	0.58913	1.85144	0.00389273	0.0242415	0.0186627	356	tags=61%, list=26%, signal=46%	9212/4751/5984/4609/84296/22948/80119/5111/1499/5594/7157	AURKB	NEK2	RFC4	MYC	GINS4	CCT5	PIF1	PCNA	CTNNB1	MAPK1	TP53
GO:0009792	embryo development ending in birth or egg hatching	90	0.420464	1.85104	0.000103226	0.00118401	0.000911529	422	tags=51%, list=31%, signal=38%	7422/4751/10733/4436/6491/891/7046/9133/675/54892/4851/84296/144455/25/2821/9021/28982/672/6201/5087/55112/2033/100/317/1499/3169/79682/388585/5460/10018/6241/5594/4088/5079/3688/1386/207/10454/7157/5754/727/7189/60626/3880/84072/1437	VEGFA	NEK2	PLK4	MSH2	STIL	CCNB1	TGFBR1	CCNB2	BRCA2	NCAPG2	NOTCH1	GINS4	E2F7	ABL1	GPI	SOCS3	FLVCR1	BRCA1	RPS7	PBX1	DYNC2I1	EP300	ADA	APAF1	CTNNB1	FOXA1	CENPU	HES5	POU5F1	BCL2L11	RRM2	MAPK1	SMAD3	PAX5	ITGB1	ATF2	AKT1	TAB1	TP53
GO:0071456	cellular response to hypoxia	29	0.528645	1.85041	0.00167279	0.0121018	0.00931676	356	tags=52%, list=26%, signal=39%	7422/890/2353/83990/4851/5581/596/4609/2023/5165/1958/5743/1386/4000/7157	VEGFA	CCNA2	FOS	BRIP1	NOTCH1	PRKCE	BCL2	MYC	ENO1	PDK3	EGR1	PTGS2	ATF2	LMNA	TP53
GO:0006275	regulation of DNA replication	24	0.55301	1.85038	0.0041191	0.0254153	0.0195663	195	tags=50%, list=14%, signal=44%	990/10926/983/890/675/4175/4176/5984/29980/84296/8317/144455	CDC6	DBF4	CDK1	CCNA2	BRCA2	MCM6	MCM7	RFC4	DONSON	GINS4	CDC7	E2F7
GO:0090329	regulation of DNA-templated DNA replication	15	0.633615	1.84651	0.00386099	0.0240998	0.0185535	250	tags=67%, list=18%, signal=55%	10926/675/4175/4176/5984/29980/84296/8317/144455/5111	DBF4	BRCA2	MCM6	MCM7	RFC4	DONSON	GINS4	CDC7	E2F7	PCNA
GO:0007292	female gamete generation	22	0.56099	1.84269	0.00311975	0.0205735	0.0158388	323	tags=68%, list=23%, signal=53%	7153/10403/9319/5347/9133/675/6790/7272/23397/596/6194/4438/1499/259266/5743	TOP2A	NDC80	TRIP13	PLK1	CCNB2	BRCA2	AURKA	TTK	NCAPH	BCL2	RPS6	MSH4	CTNNB1	ASPM	PTGS2
GO:2000573	positive regulation of DNA biosynthetic process	15	0.626686	1.82631	0.00476061	0.0284415	0.0218961	306	tags=60%, list=22%, signal=47%	9212/4751/5984/4609/84296/22948/5111/1499/5594	AURKB	NEK2	RFC4	MYC	GINS4	CCT5	PCNA	CTNNB1	MAPK1
GO:0051445	regulation of meiotic cell cycle	11	0.687858	1.82325	0.0013724	0.01029	0.00792192	237	tags=64%, list=17%, signal=53%	10635/993/991/9319/995/7272/64682	RAD51AP1	CDC25A	CDC20	TRIP13	CDC25C	TTK	ANAPC1
GO:0071478	cellular response to radiation	33	0.501731	1.81731	0.00376815	0.0238522	0.0183629	379	tags=55%, list=27%, signal=41%	10635/993/9212/6591/675/4609/672/2033/4311/1894/5111/1958/1432/5743/9978/7157/581/5888	RAD51AP1	CDC25A	AURKB	SNAI2	BRCA2	MYC	BRCA1	EP300	MME	ECT2	PCNA	EGR1	MAPK14	PTGS2	RBX1	TP53	BAX	RAD51
GO:0006511	ubiquitin-dependent protein catabolic process	48	0.461333	1.81602	0.00121807	0.00931423	0.00717069	347	tags=48%, list=25%, signal=37%	9928/51514/6502/3303/991/899/29128/80020/23532/5347/6790/11065/5693/6201/64682/1499/10297/9655/5695/55236/9978/207/4092	KIF14	DTL	SKP2	HSPA1A	CDC20	CCNF	UHRF1	FOXRED2	PRAME	PLK1	AURKA	UBE2C	PSMB5	RPS7	ANAPC1	CTNNB1	APC2	SOCS5	PSMB7	UBA6	RBX1	AKT1	SMAD7
GO:0060021	roof of mouth development	10	0.698254	1.81508	0.00578675	0.0332583	0.0256044	115	tags=40%, list=8%, signal=37%	1750/10541/6591/7046	DLX6	ANP32B	SNAI2	TGFBR1
GO:0022412	cellular process involved in reproduction in multicellular organism	38	0.484199	1.80368	0.00341023	0.0220026	0.016939	361	tags=61%, list=26%, signal=46%	7153/56155/10403/4436/9319/7046/5347/9133/83990/675/6790/7272/23397/596/57082/6194/1499/2175/1738/259266/3688/207/581	TOP2A	TEX14	NDC80	MSH2	TRIP13	TGFBR1	PLK1	CCNB2	BRIP1	BRCA2	AURKA	TTK	NCAPH	BCL2	KNL1	RPS6	CTNNB1	FANCA	DLD	ASPM	ITGB1	AKT1	BAX
GO:0031110	regulation of microtubule polymerization or depolymerization	12	0.666488	1.80281	0.0047897	0.0284415	0.0218961	278	tags=67%, list=20%, signal=54%	22974/221150/3303/220134/26586/25/84722/10297	TPX2	SKA3	HSPA1A	SKA1	CKAP2	ABL1	PSRC1	APC2
GO:0006997	nucleus organization	12	0.666072	1.80168	0.0047897	0.0284415	0.0218961	246	tags=58%, list=18%, signal=48%	4001/983/5347/55706/57122/2113/6223	LMNB1	CDK1	PLK1	NDC1	NUP107	ETS1	RPS19
GO:0045665	negative regulation of neuron differentiation	15	0.61255	1.78512	0.00663484	0.0364909	0.028093	317	tags=53%, list=23%, signal=42%	6657/4851/2290/5087/388585/3400/259266/3688	SOX2	NOTCH1	FOXG1	PBX1	HES5	ID4	ASPM	ITGB1
GO:0070828	heterochromatin organization	14	0.616872	1.77705	0.00673701	0.0367523	0.0282943	426	tags=64%, list=31%, signal=45%	4001/3070/2146/1786/3146/4000/4017/57379/2122	LMNB1	HELLS	EZH2	DNMT1	HMGB1	LMNA	LOXL2	AICDA	MECOM
GO:0002052	positive regulation of neuroblast proliferation	12	0.656325	1.77532	0.00584568	0.0334763	0.0257722	317	tags=58%, list=23%, signal=45%	7422/4851/2290/1499/3400/259266/3688	VEGFA	NOTCH1	FOXG1	CTNNB1	ID4	ASPM	ITGB1
GO:0043583	ear development	36	0.478718	1.77457	0.00199966	0.0141986	0.010931	444	tags=53%, list=32%, signal=37%	1750/890/10541/1687/6657/6169/4851/596/2290/388585/10018/5594/4171/3249/5754/474/2558/3167/9261	DLX6	CCNA2	ANP32B	GSDME	SOX2	RPL38	NOTCH1	BCL2	FOXG1	HES5	BCL2L11	MAPK1	MCM2	HPN	PTK7	ATOH1	GABRA5	HMX2	MAPKAPK2
GO:0033260	nuclear DNA replication	13	0.639262	1.77314	0.00661606	0.036463	0.0280716	439	tags=92%, list=32%, signal=64%	8318/10926/675/4175/29980/8317/5111/2237/4171/5888/57379/81620	CDC45	DBF4	BRCA2	MCM6	DONSON	CDC7	PCNA	FEN1	MCM2	RAD51	AICDA	CDT1
GO:0071453	cellular response to oxygen levels	35	0.478849	1.77023	0.00495491	0.0293576	0.0226014	356	tags=46%, list=26%, signal=35%	7422/890/2353/83990/4851/5581/596/4609/2023/5165/1958/5743/1386/4000/207/7157	VEGFA	CCNA2	FOS	BRIP1	NOTCH1	PRKCE	BCL2	MYC	ENO1	PDK3	EGR1	PTGS2	ATF2	LMNA	AKT1	TP53
GO:0060537	muscle tissue development	54	0.439599	1.76773	0.00173524	0.0124669	0.00959783	347	tags=37%, list=25%, signal=29%	1063/7422/467/983/7046/2353/4851/221662/596/26508/25/2033/1499/1958/1432/4088/5079/3688/4000/4092	CENPF	VEGFA	ATF3	CDK1	TGFBR1	FOS	NOTCH1	RBM24	BCL2	HEYL	ABL1	EP300	CTNNB1	EGR1	MAPK14	SMAD3	PAX5	ITGB1	LMNA	SMAD7
GO:0016567	protein ubiquitination	68	0.425524	1.7669	0.000864625	0.00684558	0.00527017	402	tags=53%, list=29%, signal=39%	51514/6502/29089/3303/991/899/29128/4085/701/7046/23532/5347/675/55215/11065/5581/596/7186/25/9021/672/6201/64682/1499/9655/2175/83461/55236/9978/207/4092/8767/5896/5888/23512/7189	DTL	SKP2	UBE2T	HSPA1A	CDC20	CCNF	UHRF1	MAD2L1	BUB1B	TGFBR1	PRAME	PLK1	BRCA2	FANCI	UBE2C	PRKCE	BCL2	TRAF2	ABL1	SOCS3	BRCA1	RPS7	ANAPC1	CTNNB1	SOCS5	FANCA	CDCA3	UBA6	RBX1	AKT1	SMAD7	RIPK2	RAG1	RAD51	SUZ12	TRAF6
GO:0019941	modification-dependent protein catabolic process	49	0.445786	1.76654	0.00258196	0.0174999	0.0134726	347	tags=47%, list=25%, signal=36%	9928/51514/6502/3303/991/899/29128/80020/23532/5347/6790/11065/5693/6201/64682/1499/10297/9655/5695/55236/9978/207/4092	KIF14	DTL	SKP2	HSPA1A	CDC20	CCNF	UHRF1	FOXRED2	PRAME	PLK1	AURKA	UBE2C	PSMB5	RPS7	ANAPC1	CTNNB1	APC2	SOCS5	PSMB7	UBA6	RBX1	AKT1	SMAD7
GO:0043632	modification-dependent macromolecule catabolic process	49	0.445786	1.76654	0.00258196	0.0174999	0.0134726	347	tags=47%, list=25%, signal=36%	9928/51514/6502/3303/991/899/29128/80020/23532/5347/6790/11065/5693/6201/64682/1499/10297/9655/5695/55236/9978/207/4092	KIF14	DTL	SKP2	HSPA1A	CDC20	CCNF	UHRF1	FOXRED2	PRAME	PLK1	AURKA	UBE2C	PSMB5	RPS7	ANAPC1	CTNNB1	APC2	SOCS5	PSMB7	UBA6	RBX1	AKT1	SMAD7
GO:1902692	regulation of neuroblast proliferation	13	0.636772	1.76624	0.00668998	0.0365701	0.028154	356	tags=62%, list=26%, signal=46%	7422/4851/2290/1499/3400/259266/3688/7157	VEGFA	NOTCH1	FOXG1	CTNNB1	ID4	ASPM	ITGB1	TP53
GO:0007519	skeletal muscle tissue development	22	0.537716	1.76623	0.00656365	0.0363012	0.027947	312	tags=50%, list=23%, signal=39%	467/2353/4851/221662/596/26508/2033/1499/1958/1432/5079	ATF3	FOS	NOTCH1	RBM24	BCL2	HEYL	EP300	CTNNB1	EGR1	MAPK14	PAX5
GO:0060538	skeletal muscle organ development	22	0.537716	1.76623	0.00656365	0.0363012	0.027947	312	tags=50%, list=23%, signal=39%	467/2353/4851/221662/596/26508/2033/1499/1958/1432/5079	ATF3	FOS	NOTCH1	RBM24	BCL2	HEYL	EP300	CTNNB1	EGR1	MAPK14	PAX5
GO:0018105	peptidyl-serine phosphorylation	59	0.434685	1.76598	0.00083979	0.00676876	0.00521102	376	tags=49%, list=27%, signal=37%	7422/63967/983/4282/7046/5347/6790/7272/5581/596/8317/5008/5165/11009/1432/3569/5594/3456/5743/1440/9623/207/4092/3589/5605/10000/581/8767/1147	VEGFA	CLSPN	CDK1	MIF	TGFBR1	PLK1	AURKA	TTK	PRKCE	BCL2	CDC7	OSM	PDK3	IL24	MAPK14	IL6	MAPK1	IFNB1	PTGS2	CSF3	TCL1B	AKT1	SMAD7	IL11	MAP2K2	AKT3	BAX	RIPK2	CHUK
GO:0018209	peptidyl-serine modification	60	0.431389	1.76049	0.000781577	0.00637615	0.00490877	376	tags=48%, list=27%, signal=37%	7422/63967/983/4282/7046/5347/6790/7272/5581/596/8317/5008/5165/11009/1432/3569/5594/3456/5743/1440/9623/207/4092/3589/5605/10000/581/8767/1147	VEGFA	CLSPN	CDK1	MIF	TGFBR1	PLK1	AURKA	TTK	PRKCE	BCL2	CDC7	OSM	PDK3	IL24	MAPK14	IL6	MAPK1	IFNB1	PTGS2	CSF3	TCL1B	AKT1	SMAD7	IL11	MAP2K2	AKT3	BAX	RIPK2	CHUK
GO:0009790	embryo development	139	0.370312	1.75218	0.000138891	0.00149683	0.00115235	459	tags=50%, list=33%, signal=37%	7422/7153/1750/4751/10733/983/4436/29127/6491/891/7046/6657/9133/675/54892/6169/4851/3576/84296/6194/144455/1786/25/2821/9021/28982/2290/672/6201/5087/55112/2033/100/317/1499/3169/79682/2335/388585/5460/10018/1738/6241/5594/4088/5079/3688/1386/3249/3675/207/10454/7157/2321/581/5754/727/474/7189/60626/3880/84072/1437/3167/55723/3562/2/3586/1387/60436	VEGFA	TOP2A	DLX6	NEK2	PLK4	CDK1	MSH2	RACGAP1	STIL	CCNB1	TGFBR1	SOX2	CCNB2	BRCA2	NCAPG2	RPL38	NOTCH1	CXCL8	GINS4	RPS6	E2F7	DNMT1	ABL1	GPI	SOCS3	FLVCR1	FOXG1	BRCA1	RPS7	PBX1	DYNC2I1	EP300	ADA	APAF1	CTNNB1	FOXA1	CENPU	FN1	HES5
GO:0048609	multicellular organismal reproductive process	86	0.401107	1.75123	0.000544322	0.00470429	0.00362167	371	tags=51%, list=27%, signal=40%	7153/56155/10403/4436/2956/29127/9319/7046/5347/9133/55706/83990/675/6790/995/7272/4851/23397/596/57082/2177/6696/23598/6194/4438/10461/100/5111/1499/1958/139886/5608/10018/2175/1738/5079/259266/3688/5743/3675/207/2302/581/8398	TOP2A	TEX14	NDC80	MSH2	MSH6	RACGAP1	TRIP13	TGFBR1	PLK1	CCNB2	NDC1	BRIP1	BRCA2	AURKA	CDC25C	TTK	NOTCH1	NCAPH	BCL2	KNL1	FANCD2	SPP1	PATZ1	RPS6	MSH4	MERTK	ADA	PCNA	CTNNB1	EGR1	SPIN4	MAP2K6	BCL2L11	FANCA	DLD	PAX5	ASPM	ITGB1	PTGS2
GO:2001252	positive regulation of chromosome organization	15	0.598673	1.74468	0.0098696	0.0497932	0.038334	320	tags=60%, list=23%, signal=47%	9212/64151/4751/23397/22948/1786/1499/5594/2237	AURKB	NCAPG	NEK2	NCAPH	CCT5	DNMT1	CTNNB1	MAPK1	FEN1
GO:0032504	multicellular organism reproduction	88	0.395305	1.74117	0.000602546	0.00511783	0.00394004	371	tags=50%, list=27%, signal=39%	7153/56155/10403/4436/2956/29127/9319/7046/5347/9133/55706/83990/675/6790/995/7272/4851/23397/596/57082/2177/6696/23598/6194/4438/10461/100/5111/1499/1958/139886/5608/10018/2175/1738/5079/259266/3688/5743/3675/207/2302/581/8398	TOP2A	TEX14	NDC80	MSH2	MSH6	RACGAP1	TRIP13	TGFBR1	PLK1	CCNB2	NDC1	BRIP1	BRCA2	AURKA	CDC25C	TTK	NOTCH1	NCAPH	BCL2	KNL1	FANCD2	SPP1	PATZ1	RPS6	MSH4	MERTK	ADA	PCNA	CTNNB1	EGR1	SPIN4	MAP2K6	BCL2L11	FANCA	DLD	PAX5	ASPM	ITGB1	PTGS2
GO:0009952	anterior/posterior pattern specification	22	0.529714	1.73995	0.00877024	0.0453552	0.0349173	356	tags=45%, list=26%, signal=34%	7046/6790/4851/26508/5087/2033/1499/388585/4088/7157	TGFBR1	AURKA	NOTCH1	HEYL	PBX1	EP300	CTNNB1	HES5	SMAD3	TP53
GO:0009416	response to light stimulus	48	0.439354	1.7295	0.00256029	0.0174547	0.0134378	370	tags=46%, list=27%, signal=35%	11190/51514/993/9212/4436/2956/9768/2353/675/596/4609/2033/4311/5111/3688/2237/5743/9978/207/7157/581/5896	CEP250	DTL	CDC25A	AURKB	MSH2	MSH6	PCLAF	FOS	BRCA2	BCL2	MYC	EP300	MME	PCNA	ITGB1	FEN1	PTGS2	RBX1	AKT1	TP53	BAX	RAG1
GO:0001824	blastocyst development	12	0.638075	1.72595	0.00871712	0.0452548	0.0348401	302	tags=67%, list=22%, signal=53%	4751/7046/675/54892/84296/100/5460/6241	NEK2	TGFBR1	BRCA2	NCAPG2	GINS4	ADA	POU5F1	RRM2
GO:0051052	regulation of DNA metabolic process	79	0.40264	1.72207	0.00103599	0.00808316	0.00622294	361	tags=47%, list=26%, signal=37%	10635/9212/990/10926/4751/983/116028/4436/890/2956/3838/2305/10721/675/4175/4176/5984/29980/4609/84296/8317/79000/22948/144455/672/80119/317/5111/1499/3146/3569/5594/7292/4171/207/7157/581	RAD51AP1	AURKB	CDC6	DBF4	NEK2	CDK1	RMI2	MSH2	CCNA2	MSH6	KPNA2	FOXM1	POLQ	BRCA2	MCM6	MCM7	RFC4	DONSON	MYC	GINS4	CDC7	AUNIP	CCT5	E2F7	BRCA1	PIF1	APAF1	PCNA	CTNNB1	HMGB1	IL6	MAPK1	TNFSF4	MCM2	AKT1	TP53	BAX
GO:0060317	cardiac epithelial to mesenchymal transition	11	0.647288	1.71572	0.00607196	0.0343233	0.0264243	176	tags=36%, list=13%, signal=32%	6591/7046/4851/26508	SNAI2	TGFBR1	NOTCH1	HEYL
GO:0048589	developmental growth	87	0.387639	1.70459	0.000902514	0.00712455	0.00548494	367	tags=40%, list=27%, signal=32%	7422/1019/2146/983/6491/7298/7046/6657/675/6790/54892/4851/596/84296/6696/10765/9518/25/8153/28982/2033/1499/2335/10018/1432/4088/259266/3688/1386/207/4092/7157/5754/6860/1848	VEGFA	CDK4	EZH2	CDK1	STIL	TYMS	TGFBR1	SOX2	BRCA2	AURKA	NCAPG2	NOTCH1	BCL2	GINS4	SPP1	KDM5B	GDF15	ABL1	RND2	FLVCR1	EP300	CTNNB1	FN1	BCL2L11	MAPK14	SMAD3	ASPM	ITGB1	ATF2	AKT1	SMAD7	TP53	PTK7	SYT4	DUSP6
GO:0031507	heterochromatin formation	11	0.641007	1.69907	0.00667538	0.0365647	0.0281499	412	tags=64%, list=30%, signal=45%	4001/3070/2146/1786/3146/4000/57379	LMNB1	HELLS	EZH2	DNMT1	HMGB1	LMNA	AICDA
GO:0031396	regulation of protein ubiquitination	36	0.457237	1.69494	0.00462003	0.027803	0.0214046	226	tags=36%, list=16%, signal=31%	6502/3303/991/4085/701/7046/5347/55215/11065/5581/25/672/6201	SKP2	HSPA1A	CDC20	MAD2L1	BUB1B	TGFBR1	PLK1	FANCI	UBE2C	PRKCE	ABL1	BRCA1	RPS7
GO:0001701	in utero embryonic development	65	0.405171	1.67836	0.00337516	0.0218288	0.0168052	422	tags=52%, list=31%, signal=38%	7422/4751/10733/4436/6491/891/7046/9133/675/54892/4851/84296/144455/2821/9021/28982/100/1499/5460/10018/6241/5594/4088/3688/1386/207/10454/7157/727/7189/60626/3880/84072/1437	VEGFA	NEK2	PLK4	MSH2	STIL	CCNB1	TGFBR1	CCNB2	BRCA2	NCAPG2	NOTCH1	GINS4	E2F7	GPI	SOCS3	FLVCR1	ADA	CTNNB1	POU5F1	BCL2L11	RRM2	MAPK1	SMAD3	ITGB1	ATF2	AKT1	TAB1	TP53	C5	TRAF6	RIC8A	KRT19	HORMAD1	CSF2
GO:0032446	protein modification by small protein conjugation	75	0.394239	1.67455	0.00138334	0.0103262	0.00794977	389	tags=48%, list=28%, signal=36%	51514/6502/29089/3303/991/899/29128/4085/701/7046/23532/5347/675/55215/11065/5581/596/7186/25/9021/672/6201/64682/1499/1958/9655/2175/83461/55236/9978/207/4092/8767/5896/5888/23512	DTL	SKP2	UBE2T	HSPA1A	CDC20	CCNF	UHRF1	MAD2L1	BUB1B	TGFBR1	PRAME	PLK1	BRCA2	FANCI	UBE2C	PRKCE	BCL2	TRAF2	ABL1	SOCS3	BRCA1	RPS7	ANAPC1	CTNNB1	EGR1	SOCS5	FANCA	CDCA3	UBA6	RBX1	AKT1	SMAD7	RIPK2	RAG1	RAD51	SUZ12
GO:2001020	regulation of response to DNA damage stimulus	37	0.452867	1.67314	0.00738407	0.0394834	0.0303969	275	tags=43%, list=20%, signal=36%	10635/116028/6591/4282/2305/10721/675/220042/596/4609/79000/25/672/79968/5111/3146	RAD51AP1	RMI2	SNAI2	MIF	FOXM1	POLQ	BRCA2	DDIAS	BCL2	MYC	AUNIP	ABL1	BRCA1	WDR76	PCNA	HMGB1
GO:0051054	positive regulation of DNA metabolic process	47	0.425675	1.66215	0.00560798	0.0325439	0.0250544	379	tags=49%, list=27%, signal=37%	10635/9212/10926/4751/983/4436/2305/5984/4609/84296/8317/22948/144455/672/5111/1499/3146/3569/5594/7292/207/581/5888	RAD51AP1	AURKB	DBF4	NEK2	CDK1	MSH2	FOXM1	RFC4	MYC	GINS4	CDC7	CCT5	E2F7	BRCA1	PCNA	CTNNB1	HMGB1	IL6	MAPK1	TNFSF4	AKT1	BAX	RAD51
GO:0009411	response to UV	36	0.44735	1.65829	0.00657317	0.0363012	0.027947	361	tags=50%, list=26%, signal=38%	51514/993/9212/4436/2956/9768/675/596/4609/2033/4311/5111/2237/5743/9978/207/7157/581	DTL	CDC25A	AURKB	MSH2	MSH6	PCLAF	BRCA2	BCL2	MYC	EP300	MME	PCNA	FEN1	PTGS2	RBX1	AKT1	TP53	BAX
GO:0032204	regulation of telomere maintenance	11	0.625265	1.65734	0.00962671	0.0486593	0.037461	306	tags=64%, list=22%, signal=50%	9212/4751/4609/22948/80119/1499/5594	AURKB	NEK2	MYC	CCT5	PIF1	CTNNB1	MAPK1
GO:0070647	protein modification by small protein conjugation or removal	78	0.388177	1.65723	0.00142389	0.0105282	0.00810527	389	tags=47%, list=28%, signal=36%	51514/6502/29089/3303/991/899/29128/983/4085/701/7046/23532/5347/675/55215/11065/5581/596/7186/25/9021/672/6201/64682/1499/1958/9655/2175/83461/55236/9978/207/4092/8767/5896/5888/23512	DTL	SKP2	UBE2T	HSPA1A	CDC20	CCNF	UHRF1	CDK1	MAD2L1	BUB1B	TGFBR1	PRAME	PLK1	BRCA2	FANCI	UBE2C	PRKCE	BCL2	TRAF2	ABL1	SOCS3	BRCA1	RPS7	ANAPC1	CTNNB1	EGR1	SOCS5	FANCA	CDCA3	UBA6	RBX1	AKT1	SMAD7	RIPK2	RAG1	RAD51	SUZ12
GO:0007423	sensory organ development	68	0.394034	1.63614	0.00383257	0.0240342	0.018503	468	tags=50%, list=34%, signal=35%	7422/1750/890/10541/1687/7046/6657/6169/4851/596/10765/2290/5087/10461/1499/388585/10018/5594/4088/4171/3249/6297/2321/581/5754/4901/474/50939/2558/3167/9261/429/60436/10586	VEGFA	DLX6	CCNA2	ANP32B	GSDME	TGFBR1	SOX2	RPL38	NOTCH1	BCL2	KDM5B	FOXG1	PBX1	MERTK	CTNNB1	HES5	BCL2L11	MAPK1	SMAD3	MCM2	HPN	SALL2	FLT1	BAX	PTK7	NRL	ATOH1	IMPG2	GABRA5	HMX2	MAPKAPK2	ASCL1	TGIF2	MAB21L2
GO:0051128	regulation of cellular component organization	305	0.309793	1.61306	3.24457e-05	0.000446586	0.00034381	252	tags=26%, list=18%, signal=28%	83540/1063/10635/9928/7422/55143/22974/9787/9212/990/128239/699/7153/221150/56155/64151/3303/54443/2146/991/899/4751/56992/9700/10733/9088/83903/4085/332/116028/10403/27/147841/6591/6491/701/113130/1062/9319/220134/891/7046/4288/55055/54908/5347/57405/6790/51203/995/7272/4851/10460/11065/5581/23397/55355/26586/596/4609/8995/2023/22948/6696/1786/7186/9518/25/5054/8153/84722/203068/672/79866/2033/6…	NUF2	CENPF	RAD51AP1	KIF14	VEGFA	CDCA8	TPX2	DLGAP5	AURKB	CDC6	IQGAP3	BUB1	TOP2A	SKA3	TEX14	NCAPG	HSPA1A	ANLN	EZH2	CDC20	CCNF	NEK2	KIF15	ESPL1	PLK4	PKMYT1	HASPIN	MAD2L1	BIRC5	RMI2	NDC80	ABL2	SPC24	SNAI2	STIL	BUB1B	CDCA5	CENPE	TRIP13
GO:1903320	regulation of protein modification by small protein conjugation or removal	42	0.422753	1.60982	0.00916972	0.0470012	0.0361845	366	tags=45%, list=27%, signal=34%	6502/3303/991/4085/701/7046/5347/55215/11065/5581/25/672/6201/1499/1958/9978/207/4092/8767	SKP2	HSPA1A	CDC20	MAD2L1	BUB1B	TGFBR1	PLK1	FANCI	UBE2C	PRKCE	ABL1	BRCA1	RPS7	CTNNB1	EGR1	RBX1	AKT1	SMAD7	RIPK2
GO:0006325	chromatin organization	55	0.394106	1.59518	0.00748817	0.0398775	0.0307003	440	tags=51%, list=32%, signal=36%	8438/4001/3070/2146/29128/83903/10541/4288/6657/55355/4609/10765/1786/54821/11339/672/2033/3169/3146/4171/4000/4017/5896/93166/23512/57379/2122/55723	RAD54L	LMNB1	HELLS	EZH2	UHRF1	HASPIN	ANP32B	MKI67	SOX2	HJURP	MYC	KDM5B	DNMT1	ERCC6L	OIP5	BRCA1	EP300	FOXA1	HMGB1	MCM2	LMNA	LOXL2	RAG1	PRDM6	SUZ12	AICDA	MECOM	ASF1B
GO:0060322	head development	105	0.346302	1.57679	0.0033116	0.0216261	0.0166492	361	tags=37%, list=26%, signal=30%	1063/9928/2146/1750/10541/83690/6491/6657/675/4851/10460/596/2177/25/28982/2290/5209/5087/2033/317/1499/89839/388585/3400/10018/3590/5594/55236/5079/259266/3688/129293/1386/5605/2302/7157/10000/7080/581	CENPF	KIF14	EZH2	DLX6	ANP32B	CRISPLD1	STIL	SOX2	BRCA2	NOTCH1	TACC3	BCL2	FANCD2	ABL1	FLVCR1	FOXG1	PFKFB3	PBX1	EP300	APAF1	CTNNB1	ARHGAP11B	HES5	ID4	BCL2L11	IL11RA	MAPK1	UBA6	PAX5	ASPM	ITGB1	TRABD2A	ATF2	MAP2K2	FOXJ1	TP53	AKT3	NKX2-1	BAX
GO:0033365	protein localization to organelle	88	0.351325	1.54746	0.00518204	0.0305013	0.0234818	210	tags=28%, list=15%, signal=26%	11190/9212/4001/2146/1058/83903/983/10403/4436/6491/701/113130/3838/55055/54908/5347/675/6790/7272/4851/57122/57082/22948/25/3099	CEP250	AURKB	LMNB1	EZH2	CENPA	HASPIN	CDK1	NDC80	MSH2	STIL	BUB1B	CDCA5	KPNA2	ZWILCH	SPDL1	PLK1	BRCA2	AURKA	TTK	NOTCH1	NUP107	KNL1	CCT5	ABL1	HK2
GO:0033554	cellular response to stress	287	0.294715	1.52038	0.000265242	0.00251558	0.00193666	379	tags=36%, list=27%, signal=33%	8318/10635/7422/11169/51514/63967/9156/5831/8438/29089/51512/9833/7153/3303/2146/29128/4439/467/983/55388/116028/146956/4436/890/2956/6591/4282/9768/113130/9319/2305/10721/2353/80020/5347/83990/675/55215/4175/4176/4851/5984/221662/5581/29980/220042/3576/55247/596/4609/84296/8317/2177/2023/79000/6696/144455/7186/25/3099/4521/114548/10131/10535/672/4438/79968/2033/80119/317/1894/5165/5111/1499/9937…	CDC45	RAD51AP1	VEGFA	WDHD1	DTL	CLSPN	EXO1	PYCR1	RAD54L	UBE2T	GTSE1	MELK	TOP2A	HSPA1A	EZH2	UHRF1	MSH5	ATF3	CDK1	MCM10	RMI2	EME1	MSH2	CCNA2	MSH6	SNAI2	MIF	PCLAF	CDCA5	TRIP13	FOXM1	POLQ	FOS	FOXRED2	PLK1	BRIP1	BRCA2	FANCI	MCM6
GO:0044085	cellular component biogenesis	276	0.288598	1.48924	0.000963641	0.00756261	0.00582218	334	tags=33%, list=24%, signal=32%	1063/8318/9928/7422/11190/55143/9493/9156/22974/9787/9212/3070/3833/3303/54443/991/4751/1058/56992/10733/4439/64946/983/332/10403/24137/10541/29127/6591/2491/6491/7083/84140/4282/1062/4605/9319/10721/7046/9055/5347/9133/55706/83990/6790/6169/81624/4851/11065/5581/25886/55355/57122/596/57082/8995/6194/1786/7186/11339/25/84722/114548/203068/672/6201/55112/2033/6223/22843/1894/1499/2335/388585/1365/…	CENPF	CDC45	KIF14	VEGFA	CEP250	CDCA8	KIF23	EXO1	TPX2	DLGAP5	AURKB	HELLS	KIFC1	HSPA1A	ANLN	CDC20	NEK2	CENPA	KIF15	PLK4	MSH5	CENPH	CDK1	BIRC5	NDC80	KIF4A	ANP32B	RACGAP1	SNAI2	CENPI	STIL	TK1	FAM161A	MIF	CENPE	MYBL2	TRIP13	POLQ	TGFBR1
GO:0090304	nucleic acid metabolic process	466	0.271431	1.48042	0.000226514	0.00221078	0.001702	379	tags=33%, list=27%, signal=36%	1063/8318/10635/7422/11169/51514/63967/9156/9212/990/10926/4998/8438/29089/7625/3070/7153/1019/3757/23594/55635/3303/2146/1750/4751/29128/4439/467/983/55388/332/116028/146956/84057/4436/890/2956/6591/7083/7298/9134/9768/113130/4605/9319/3838/2305/10721/7046/4113/6657/2353/23532/5347/83990/675/55215/4175/4176/54892/4851/5984/221662/29980/3015/55247/57122/26586/4609/26508/84296/8317/8995/2177/2023/…	CENPF	CDC45	RAD51AP1	VEGFA	WDHD1	DTL	CLSPN	EXO1	AURKB	CDC6	DBF4	ORC1	RAD54L	UBE2T	ZNF74	HELLS	TOP2A	CDK4	KCNH2	ORC6	DEPDC1	HSPA1A	EZH2	DLX6	NEK2	UHRF1	MSH5	ATF3	CDK1	MCM10	BIRC5	RMI2	EME1	MND1	MSH2	CCNA2	MSH6	SNAI2	TK1
GO:0022607	cellular component assembly	270	0.282737	1.45419	0.0020092	0.0142287	0.0109542	334	tags=33%, list=24%, signal=31%	1063/8318/9928/7422/11190/55143/9493/9156/22974/9787/9212/3070/3833/3303/54443/991/4751/1058/56992/10733/4439/64946/983/332/10403/24137/10541/29127/6591/2491/6491/7083/84140/4282/1062/4605/9319/10721/7046/9055/5347/9133/55706/83990/6790/6169/81624/4851/11065/5581/25886/55355/57122/596/57082/8995/7186/11339/25/84722/114548/203068/672/55112/2033/6223/22843/1894/1499/2335/388585/1365/3146/64375/8772…	CENPF	CDC45	KIF14	VEGFA	CEP250	CDCA8	KIF23	EXO1	TPX2	DLGAP5	AURKB	HELLS	KIFC1	HSPA1A	ANLN	CDC20	NEK2	CENPA	KIF15	PLK4	MSH5	CENPH	CDK1	BIRC5	NDC80	KIF4A	ANP32B	RACGAP1	SNAI2	CENPI	STIL	TK1	FAM161A	MIF	CENPE	MYBL2	TRIP13	POLQ	TGFBR1
GO:0030097	hemopoiesis	272	-0.262505	-1.34875	0.00917191	0.0470012	0.0361845	399	tags=36%, list=29%, signal=32%	640/1960/861/6850/3718/3135/3604/941/5450/942/1436/3561/116071/8651/4063/3702/7040/301/1230/7099/4318/5371/931/2207/604/864/558/3140/30009/84433/5734/915/4094/2150/3902/2213/3717/1235/7305/8808/634/6504/3600/9636/5971/1236/6404/6688/7409/3665/3123/3965/695/947/3659/3566/3111/1493/729230/3594/10538/7535/64115/3575/2625/2323/841/56833/6772/7010/55008/639/920/10320/3932/3106/939/29760/5777/22806/578…	BLK	EGR3	RUNX1	SYK	JAK3	HLA-G	TNFRSF9	CD80	POU2AF1	CD86	CSF1R	IL2RG	BATF2	SOCS1	LY9	ITK	TGFB1	ANXA1	CCR1	TLR4	MMP9	PML	MS4A1	FCER1G	BCL6	RUNX3	AXL	MR1	TBX21	CARD11	PTGER4	CD3D	MAF	F2RL1	LAG3	FCGR2B	JAK2	CCR6	TYROBP
GO:0010628	positive regulation of gene expression	325	-0.261786	-1.37427	0.00437223	0.0267532	0.0205963	387	tags=32%, list=28%, signal=30%	3135/941/5450/942/1436/84868/3663/3690/3561/23586/929/51284/4063/3702/7040/301/51744/7099/1536/857/199/2207/4345/3105/7805/30009/84433/247/8741/1512/5734/4094/1003/2150/3717/4332/7305/8808/958/29108/6504/3600/9636/1236/6688/3665/4690/3965/695/8832/947/3673/3620/3459/3659/3566/29126/3554/7293/51311/729230/3594/10538/5294/64115/3575/2625/834/3134/841/6772/4940/115362/639/920/6352/90865/923/4050/112…	HLA-G	CD80	POU2AF1	CD86	CSF1R	HAVCR2	IRF5	ITGB3	IL2RG	RIGI	CD14	TLR7	LY9	ITK	TGFB1	ANXA1	CD244	TLR4	CYBB	CAV1	AIF1	FCER1G	CD200	HLA-A	LAPTM5	TBX21	CARD11	ALOX15B	TNFSF13	CTSH	PTGER4	MAF	CDH5	F2RL1	JAK2	MNDA	TYROBP	IL1RL2	CD40
GO:0002520	immune system development	301	-0.26396	-1.37753	0.00603834	0.0342641	0.0263787	399	tags=37%, list=29%, signal=34%	640/1960/861/6850/3718/3135/3604/941/5450/942/29851/1436/84868/3561/116071/8651/4063/3702/7040/301/1230/7099/4318/5371/931/2207/604/864/4791/558/3140/30009/84433/8741/5734/915/4094/2150/3902/2213/5133/3717/1235/7305/8808/958/634/6504/3600/9636/5971/1236/6404/6688/7409/3665/3123/3965/695/947/3620/3659/3566/29126/1233/3111/1493/729230/3594/10538/7535/64115/3575/2625/2323/25939/841/56833/6772/7010/5…	BLK	EGR3	RUNX1	SYK	JAK3	HLA-G	TNFRSF9	CD80	POU2AF1	CD86	ICOS	CSF1R	HAVCR2	IL2RG	BATF2	SOCS1	LY9	ITK	TGFB1	ANXA1	CCR1	TLR4	MMP9	PML	MS4A1	FCER1G	BCL6	RUNX3	NFKB2	AXL	MR1	TBX21	CARD11	TNFSF13	PTGER4	CD3D	MAF	F2RL1	LAG3
GO:0051240	positive regulation of multicellular organismal process	379	-0.259085	-1.3792	0.00256228	0.0174547	0.0134378	396	tags=33%, list=29%, signal=32%	1960/861/6850/3135/941/5450/942/1436/84868/3663/3690/3561/23586/929/8651/51284/4063/3702/7040/301/51744/1230/7099/240/1536/857/1277/199/2207/604/4345/864/558/3105/1215/7805/30009/84433/247/8741/952/1512/5734/3579/80237/1003/2150/3934/3717/4332/7056/7305/8808/958/29108/6504/3600/9636/1236/3665/3123/3965/695/8832/947/3673/3620/3459/3659/3566/29126/3554/64114/51311/7133/729230/3594/10538/5294/7535/6…	EGR3	RUNX1	SYK	HLA-G	CD80	POU2AF1	CD86	CSF1R	HAVCR2	IRF5	ITGB3	IL2RG	RIGI	CD14	SOCS1	TLR7	LY9	ITK	TGFB1	ANXA1	CD244	CCR1	TLR4	ALOX5	CYBB	CAV1	COL1A1	AIF1	FCER1G	BCL6	CD200	RUNX3	AXL	HLA-A	CMA1	LAPTM5	TBX21	CARD11	ALOX15B
GO:0006935	chemotaxis	186	-0.291508	-1.42337	0.00638668	0.0356379	0.0274364	379	tags=32%, list=27%, signal=27%	1436/6355/3690/4313/5159/1803/7040/301/1230/240/199/7941/2207/23604/6283/2115/391/3579/2150/1235/6504/1234/1236/6688/7409/3965/3673/3689/58191/1233/729230/5294/6367/10663/10563/10507/2625/56833/6352/11151/3627/10850/6279/6280/22914/7412/1240/120425/6358/2833/972/6387/146433/64127/1511/4283/6363/1672/6366/9547	CSF1R	CCL8	ITGB3	MMP2	PDGFRB	DPP4	TGFB1	ANXA1	CCR1	ALOX5	AIF1	PLA2G7	FCER1G	DAPK2	S100A12	ETV1	RHOG	CXCR2	F2RL1	CCR6	SLAMF1	CCR5	CCR7	SPI1	VAV1	LGALS9	ITGA2	ITGB2	CXCL16	CCR4	CCR2	PIK3CG	CCL22	CXCR6	CXCL13	SEMA4D	GATA3	SLAMF8	CCL5
GO:0042330	taxis	186	-0.291508	-1.42337	0.00638668	0.0356379	0.0274364	379	tags=32%, list=27%, signal=27%	1436/6355/3690/4313/5159/1803/7040/301/1230/240/199/7941/2207/23604/6283/2115/391/3579/2150/1235/6504/1234/1236/6688/7409/3965/3673/3689/58191/1233/729230/5294/6367/10663/10563/10507/2625/56833/6352/11151/3627/10850/6279/6280/22914/7412/1240/120425/6358/2833/972/6387/146433/64127/1511/4283/6363/1672/6366/9547	CSF1R	CCL8	ITGB3	MMP2	PDGFRB	DPP4	TGFB1	ANXA1	CCR1	ALOX5	AIF1	PLA2G7	FCER1G	DAPK2	S100A12	ETV1	RHOG	CXCR2	F2RL1	CCR6	SLAMF1	CCR5	CCR7	SPI1	VAV1	LGALS9	ITGA2	ITGB2	CXCL16	CCR4	CCR2	PIK3CG	CCL22	CXCR6	CXCL13	SEMA4D	GATA3	SLAMF8	CCL5
GO:0071310	cellular response to organic substance	493	-0.26467	-1.44331	0.000457967	0.00404337	0.00311284	272	tags=23%, list=20%, signal=29%	1003/2150/4486/961/6672/2213/3717/4332/1235/2261/8808/958/634/29108/163702/1234/3600/9636/1236/6404/1438/6688/3434/3665/3560/3437/4690/3123/3965/695/3673/3459/3659/84649/80380/3566/29126/3554/7293/1233/7133/729230/10410/3594/4217/5294/6367/10663/10563/3575/50615/2625/7447/25939/834/841/10581/10068/6772/4940/115362/1540/920/6352/58985/90865/1439/11151/8784/923/53832/11213/3627/5777/5788/2633/3587/…	CDH5	F2RL1	MST1R	CD47	SP100	FCGR2B	JAK2	MNDA	CCR6	FGFR3	IL1RL2	CD40	CEACAM1	PYCARD	IFNLR1	CCR5	IL15	ISG15	CCR7	SELPLG	CSF2RA	SPI1	IFIT1	IRF7	IL2RB	IFIT3	NCK1	HLA-DRB1	LGALS9	BTK	ITGA2	IFNGR1	IRF1	DGAT2	PDCD1LG2	IL4R	CD274	IL1R1	TNFRSF4
GO:0080134	regulation of response to stress	325	-0.279482	-1.46716	0.000837176	0.00676876	0.00521102	272	tags=25%, list=20%, signal=26%	1003/2150/3902/961/6401/2213/3717/4332/7056/7305/8808/634/3916/29108/6504/163702/3600/9636/1236/6688/7409/3434/3665/4690/3123/3965/695/947/3673/3620/3659/3554/51311/7133/83999/729230/3594/4217/5294/6737/2625/25939/834/3134/841/56833/6772/4940/7010/115362/4068/1540/6352/90865/5055/3106/5733/939/11213/5777/5788/3133/10225/7098/6279/6280/22914/837/4818/84166/972/6387/50943/3606/64127/1956/718/53833/…	CDH5	F2RL1	LAG3	CD47	SELE	FCGR2B	JAK2	MNDA	THBD	TYROBP	IL1RL2	CEACAM1	LAMP1	PYCARD	SLAMF1	IFNLR1	IL15	ISG15	CCR7	SPI1	VAV1	IFIT1	IRF7	NCK1	HLA-DRB1	LGALS9	BTK	CD34	ITGA2	IDO1	IRF1	IL1R1	TLR8	TNFRSF1B	KREMEN1	CCR2	IL12RB1	MAP3K5	PIK3CG
GO:0040011	locomotion	301	-0.291132	-1.51933	0.000392459	0.00354667	0.00273045	379	tags=34%, list=27%, signal=31%	1436/6355/3690/57707/4313/23586/5159/1281/4267/1803/7040/301/1230/7099/240/857/4318/1277/199/7941/2207/23604/4345/6283/2115/247/391/1512/5734/3579/1003/2150/117581/961/6672/6401/3717/1235/2192/958/634/29108/6504/1234/397/1236/6688/7409/4690/3965/3673/7076/29126/3689/3554/58191/1233/3655/729230/5294/6367/10663/10563/64115/10507/2625/5175/684/56833/7010/3868/6352/90865/11151/8784/3627/5788/3852/108…	CSF1R	CCL8	ITGB3	MEAK7	MMP2	RIGI	PDGFRB	COL3A1	CD99	DPP4	TGFB1	ANXA1	CCR1	TLR4	ALOX5	CAV1	MMP9	COL1A1	AIF1	PLA2G7	FCER1G	DAPK2	CD200	S100A12	ETV1	ALOX15B	RHOG	CTSH	PTGER4	CXCR2	CDH5	F2RL1	TWIST2	CD47	SP100	SELE	JAK2	CCR6	FBLN1
GO:0055082	cellular chemical homeostasis	88	-0.34603	-1.52024	0.00720337	0.0389011	0.0299486	376	tags=36%, list=27%, signal=28%	6355/3690/4502/1230/857/5371/1318/1215/653361/1003/3934/958/1234/1236/3123/84649/729230/7447/56833/6352/3932/11151/3627/5777/5788/6279/6280/6358/6387/4283/6363/6366	CCL8	ITGB3	MT2A	CCR1	CAV1	PML	SLC31A2	CMA1	NCF1	CDH5	LCN2	CD40	CCR5	CCR7	HLA-DRB1	DGAT2	CCR2	VSNL1	SLAMF8	CCL5	LCK	CORO1A	CXCL10	PTPN6	PTPRC	S100A8	S100A9	CCL14	CXCL12	CXCL9	CCL19	CCL21
GO:0097529	myeloid leukocyte migration	121	-0.330428	-1.53135	0.00413538	0.0254572	0.0195986	379	tags=36%, list=27%, signal=29%	1436/6355/4313/4267/1803/301/1230/199/7941/2207/23604/4345/6283/391/5734/3579/961/6504/1236/6688/7409/3689/3554/729230/5294/6367/10563/5175/56833/6352/3627/6279/6280/1240/120425/6358/972/6387/146433/64127/1511/4283/6363/6366	CSF1R	CCL8	MMP2	CD99	DPP4	ANXA1	CCR1	AIF1	PLA2G7	FCER1G	DAPK2	CD200	S100A12	RHOG	PTGER4	CXCR2	CD47	SLAMF1	CCR7	SPI1	VAV1	ITGB2	IL1R1	CCR2	PIK3CG	CCL22	CXCL13	PECAM1	SLAMF8	CCL5	CXCL10	S100A8	S100A9	CMKLR1	JAML	CCL14	CD74	CXCL12	IL34
GO:0048584	positive regulation of response to stimulus	485	-0.28113	-1.53178	7.19001e-05	0.000881186	0.000678394	367	tags=35%, list=27%, signal=39%	114836/10133/1524/640/6850/7070/282617/3135/941/8795/942/1436/84868/6355/3690/23586/929/3824/8651/5159/1281/51284/712/3702/7040/301/1230/7099/857/4318/1277/5966/713/5371/199/7941/931/2207/24138/23604/558/3105/4790/3140/6283/7805/30009/653361/84433/247/8741/952/1512/6285/5734/2533/3579/915/1003/2150/4486/3902/961/2213/3717/4332/1235/911/7056/2261/7305/958/634/3916/29108/6504/3600/1236/6688/7409/36…	SLAMF6	OPTN	CX3CR1	BLK	SYK	THY1	IFNL3	HLA-G	CD80	TNFRSF10B	CD86	CSF1R	HAVCR2	CCL8	ITGB3	RIGI	CD14	KLRD1	SOCS1	PDGFRB	COL3A1	TLR7	C1QA	ITK	TGFB1	ANXA1	CCR1	TLR4	CAV1	MMP9	COL1A1	REL	C1QB	PML	AIF1	PLA2G7	MS4A1	FCER1G	IFIT5
GO:0050920	regulation of chemotaxis	77	-0.355495	-1.53316	0.0093784	0.0476735	0.0367021	362	tags=40%, list=26%, signal=31%	5159/1803/7040/1230/199/7941/23604/3579/2150/1235/6504/1236/6688/3965/3673/1233/729230/10563/10507/56833/6352/3627/10850/22914/1240/972/6387/146433/64127/6363/6366	PDGFRB	DPP4	TGFB1	CCR1	AIF1	PLA2G7	DAPK2	CXCR2	F2RL1	CCR6	SLAMF1	CCR7	SPI1	LGALS9	ITGA2	CCR4	CCR2	CXCL13	SEMA4D	SLAMF8	CCL5	CXCL10	CCL27	KLRK1	CMKLR1	CD74	CXCL12	IL34	NOD2	CCL19	CCL21
GO:0051336	regulation of hydrolase activity	170	-0.31838	-1.53551	0.00269885	0.0182003	0.0140117	291	tags=31%, list=21%, signal=28%	391/1512/55785/2537/2150/6401/945/3717/2261/2192/958/29108/1236/7409/3965/5696/3673/7076/3655/4217/6367/10563/64115/10507/5698/834/843/841/684/4940/6352/3932/5055/939/25816/5788/27074/6279/6280/22914/4939/3001/6358/8710/1956/718/8743/6363/8626/11005/5268/6366	RHOG	CTSH	FGD6	IFI6	F2RL1	SELE	CD33	JAK2	FGFR3	FBLN1	CD40	PYCARD	CCR7	VAV1	LGALS9	PSMB8	ITGA2	TIMP1	ITGA6	MAP3K5	CCL22	CXCL13	VSIR	SEMA4D	PSMB9	CASP1	CASP10	CASP8	BST2	OAS3	CCL5	LCK	SERPINB2	CD27	TNFAIP8	PTPRC	LAMP3	S100A8	S100A9
GO:0034612	response to tumor necrosis factor	96	-0.348496	-1.54866	0.00879705	0.0454063	0.0349567	186	tags=24%, list=13%, signal=22%	7293/58191/7133/4217/6367/2625/834/841/10068/6772/1540/6352/8784/2633/970/7412/837/6358/10673/8718/6363/55512/6366	TNFRSF4	CXCL16	TNFRSF1B	MAP3K5	CCL22	GATA3	CASP1	CASP8	IL18BP	STAT1	CYLD	CCL5	TNFRSF18	GBP1	CD70	VCAM1	CASP4	CCL14	TNFSF13B	TNFRSF25	CCL19	SMPD3	CCL21
GO:0002285	lymphocyte activation involved in immune response	94	-0.352011	-1.55668	0.00552931	0.0321923	0.0247837	389	tags=46%, list=28%, signal=35%	3718/941/5450/942/84868/4063/7040/301/51744/7099/2207/604/30009/8741/5734/2150/2213/1235/911/958/634/3916/5971/6688/3123/3965/3566/3594/10538/2625/3134/11151/5788/3683/3936/3122/4818/972/3394/3109/50943/3606/6363	JAK3	CD80	POU2AF1	CD86	HAVCR2	LY9	TGFB1	ANXA1	CD244	TLR4	FCER1G	BCL6	TBX21	TNFSF13	PTGER4	F2RL1	FCGR2B	CCR6	CD1C	CD40	CEACAM1	LAMP1	RELB	SPI1	HLA-DRB1	LGALS9	IL4R	IL12RB1	BATF	GATA3	HLA-F	CORO1A	PTPRC	ITGAL	LCP1	HLA-DRA	NKG7	CD74	IRF8
GO:0060627	regulation of vesicle-mediated transport	89	-0.354238	-1.55985	0.00628408	0.0353595	0.027222	373	tags=49%, list=27%, signal=39%	7097/6347/348/7124/3684/4035/640/6850/3690/3561/929/301/857/2207/558/30846/2150/961/6401/2213/634/3916/29108/6504/3600/6688/3560/3965/695/8832/3673/3566/3689/729230/7447/3134/11151/5788/64127/718/3601/6363/55512/6366	TLR2	CCL2	APOE	TNF	ITGAM	LRP1	BLK	SYK	ITGB3	IL2RG	CD14	ANXA1	CAV1	FCER1G	AXL	EHD2	F2RL1	CD47	SELE	FCGR2B	CEACAM1	LAMP1	PYCARD	SLAMF1	IL15	SPI1	IL2RB	LGALS9	BTK	CD84	ITGA2	IL4R	ITGB2	CCR2	VSNL1	HLA-F	CORO1A	PTPRC	NOD2
GO:0006959	humoral immune response	84	-0.356488	-1.56016	0.00882266	0.0454511	0.0349912	260	tags=30%, list=19%, signal=26%	2213/5133/1235/1236/3123/966/10563/2625/4068/10578/3627/29760/5777/5788/3133/5699/6280/4069/64127/1511/4283/718/1672/11005/9547	FCGR2B	PDCD1	CCR6	CCR7	HLA-DRB1	CD59	CXCL13	GATA3	SH2D1A	GNLY	CXCL10	BLNK	PTPN6	PTPRC	HLA-E	PSMB10	S100A9	LYZ	NOD2	CTSG	CXCL9	C3	DEFB1	SPINK5	CXCL14
GO:0002688	regulation of leukocyte chemotaxis	62	-0.378074	-1.56204	0.00738475	0.0394834	0.0303969	351	tags=42%, list=25%, signal=33%	1803/1230/199/7941/23604/3579/2150/1235/6504/1236/6688/3965/729230/10563/56833/6352/3627/10850/22914/1240/972/6387/146433/64127/6363/6366	DPP4	CCR1	AIF1	PLA2G7	DAPK2	CXCR2	F2RL1	CCR6	SLAMF1	CCR7	SPI1	LGALS9	CCR2	CXCL13	SLAMF8	CCL5	CXCL10	CCL27	KLRK1	CMKLR1	CD74	CXCL12	IL34	NOD2	CCL19	CCL21
GO:0046631	alpha-beta T cell activation	95	-0.353793	-1.56205	0.00875277	0.0453522	0.034915	411	tags=46%, list=30%, signal=35%	944/114836/861/6850/3718/941/942/3561/8651/4063/3702/301/604/864/3105/30009/84433/5734/915/3717/3600/5971/3123/3965/3659/3566/29126/729230/3594/10538/7535/64115/2625/639/5788/3133/3122/916/919/4818/917/50943/3606/6363	TNFSF8	SLAMF6	RUNX1	SYK	JAK3	CD80	CD86	IL2RG	SOCS1	LY9	ITK	ANXA1	BCL6	RUNX3	HLA-A	TBX21	CARD11	PTGER4	CD3D	JAK2	IL15	RELB	HLA-DRB1	LGALS9	IRF1	IL4R	CD274	CCR2	IL12RB1	BATF	ZAP70	VSIR	GATA3	PRDM1	PTPRC	HLA-E	HLA-DRA	CD3E	CD247
GO:0002708	positive regulation of lymphocyte mediated immunity	71	-0.366519	-1.5629	0.00709105	0.0384492	0.0296007	314	tags=38%, list=23%, signal=31%	3105/3140/30009/8741/3902/911/958/3916/6504/7409/3123/695/910/3554/3594/2625/3134/4068/3106/5788/3133/22914/3122/50943/3606/64127/718	HLA-A	MR1	TBX21	TNFSF13	LAG3	CD1C	CD40	LAMP1	SLAMF1	VAV1	HLA-DRB1	BTK	CD1B	IL1R1	IL12RB1	GATA3	HLA-F	SH2D1A	HLA-B	PTPRC	HLA-E	KLRK1	HLA-DRA	FOXP3	IL18	NOD2	C3
GO:0052548	regulation of endopeptidase activity	79	-0.361957	-1.56552	0.00461097	0.027803	0.0214046	214	tags=29%, list=15%, signal=26%	3965/5696/7076/4217/64115/5698/834/843/841/684/3932/5055/939/25816/27074/6279/6280/8710/718/8743/8626/11005/5268	LGALS9	PSMB8	TIMP1	MAP3K5	VSIR	PSMB9	CASP1	CASP10	CASP8	BST2	LCK	SERPINB2	CD27	TNFAIP8	LAMP3	S100A8	S100A9	SERPINB7	C3	TNFSF10	TP63	SPINK5	SERPINB5
GO:0044403	biological process involved in symbiotic interaction	78	-0.362931	-1.56661	0.00607436	0.0343233	0.0264243	385	tags=46%, list=28%, signal=35%	941/942/1436/6355/3690/1803/857/558/4360/30835/2150/3717/3916/6504/1234/6404/3434/3123/3965/3673/7293/290/10410/6737/10581/920/6352/3695/10346/3429/972/4261/8519/1956/1511/383	CD80	CD86	CSF1R	CCL8	ITGB3	DPP4	CAV1	AXL	MRC1	CD209	F2RL1	JAK2	LAMP1	SLAMF1	CCR5	SELPLG	IFIT1	HLA-DRB1	LGALS9	ITGA2	TNFRSF4	ANPEP	IFITM3	TRIM21	IFITM2	CD4	CCL5	ITGB7	TRIM22	IFI27	CD74	CIITA	IFITM1	EGFR	CTSG	ARG1
GO:0043123	positive regulation of I-kappaB kinase/NF-kappaB signaling	66	-0.374906	-1.574	0.0093232	0.0475813	0.0366312	343	tags=55%, list=25%, signal=43%	114609/3162/3661/356/8915/4055/8517/7124/7132/2534/55504/8795/7099/5966/24138/6283/84433/6285/2150/958/1236/3123/3965/6737/834/843/841/684/920/10346/7098/972/64127/8743/6363/6366	TIRAP	HMOX1	IRF3	FASLG	BCL10	LTBR	IKBKG	TNF	TNFRSF1A	FYN	TNFRSF19	TNFRSF10B	TLR4	REL	IFIT5	S100A12	CARD11	S100B	F2RL1	CD40	CCR7	HLA-DRB1	LGALS9	TRIM21	CASP1	CASP10	CASP8	BST2	CD4	TRIM22	TLR3	CD74	NOD2	TNFSF10	CCL19	CCL21
GO:0019932	second-messenger-mediated signaling	70	-0.369714	-1.57567	0.00806882	0.0422158	0.0325004	280	tags=31%, list=20%, signal=26%	3579/4775/6401/1235/1234/1236/695/27040/1233/729230/10663/50852/7535/920/5788/2633/7412/1240/916/2833/1956/1672	CXCR2	NFATC3	SELE	CCR6	CCR5	CCR7	BTK	LAT	CCR4	CCR2	CXCR6	TRAT1	ZAP70	CD4	PTPRC	GBP1	VCAM1	CMKLR1	CD3E	CXCR3	EGFR	DEFB1
GO:0002521	leukocyte differentiation	222	-0.315496	-1.57754	0.000184334	0.00187407	0.00144278	403	tags=40%, list=29%, signal=33%	114836/640/1960/861/6850/3718/3135/3604/941/5450/942/1436/3561/116071/8651/4063/3702/7040/301/1230/7099/4318/931/2207/604/864/558/3140/30009/84433/5734/915/2150/3902/2213/1235/7305/8808/634/6504/3600/5971/1236/6688/7409/3665/3123/3965/695/3659/3566/3111/1493/729230/3594/10538/7535/64115/3575/2625/841/56833/639/920/10320/3932/3106/939/29760/5777/22806/5788/7098/3122/7412/925/916/10673/972/3394/914…	SLAMF6	BLK	EGR3	RUNX1	SYK	JAK3	HLA-G	TNFRSF9	CD80	POU2AF1	CD86	CSF1R	IL2RG	BATF2	SOCS1	LY9	ITK	TGFB1	ANXA1	CCR1	TLR4	MMP9	MS4A1	FCER1G	BCL6	RUNX3	AXL	MR1	TBX21	CARD11	PTGER4	CD3D	F2RL1	LAG3	FCGR2B	CCR6	TYROBP	IL1RL2	CEACAM1
GO:0016192	vesicle-mediated transport	172	-0.327466	-1.58024	0.000563319	0.00481512	0.00370699	450	tags=45%, list=33%, signal=35%	7097/6347/57488/348/7124/3482/2534/57007/3684/4035/3385/10133/640/6850/9332/6355/3690/3561/929/1803/301/1230/7099/857/199/2207/558/4360/30846/7805/30835/391/1066/3579/2150/4486/961/6401/2213/7305/634/3916/29108/6504/3600/6688/7409/3560/3965/695/8832/3673/3566/27040/6892/3689/58191/729230/5294/5175/7447/3134/921/6352/11151/923/5788/54809/3683/3587/4818/3394/64127/718/3601/6363/55512/6366	TLR2	CCL2	ESYT2	APOE	TNF	IGF2R	FYN	ACKR3	ITGAM	LRP1	ICAM3	OPTN	BLK	SYK	CD163	CCL8	ITGB3	IL2RG	CD14	DPP4	ANXA1	CCR1	TLR4	CAV1	AIF1	FCER1G	AXL	MRC1	EHD2	LAPTM5	CD209	RHOG	CES1	CXCR2	F2RL1	MST1R	CD47	SELE	FCGR2B
GO:0022408	negative regulation of cell-cell adhesion	78	-0.36778	-1.58754	0.00460181	0.027803	0.0214046	395	tags=47%, list=29%, signal=36%	861/3718/53827/3135/941/942/84868/8651/7040/301/604/864/7805/30009/3902/2213/3717/634/6688/3123/3965/3620/3659/80380/3566/29126/1493/64115/5777/201633/972/6387/50943/1511/53833/6366/383	RUNX1	JAK3	FXYD5	HLA-G	CD80	CD86	HAVCR2	SOCS1	TGFB1	ANXA1	BCL6	RUNX3	LAPTM5	TBX21	LAG3	FCGR2B	JAK2	CEACAM1	SPI1	HLA-DRB1	LGALS9	IDO1	IRF1	PDCD1LG2	IL4R	CD274	CTLA4	VSIR	PTPN6	TIGIT	CD74	CXCL12	FOXP3	CTSG	IL20RB	CCL21	ARG1
GO:0071356	cellular response to tumor necrosis factor	90	-0.359289	-1.58947	0.00532749	0.0312205	0.0240355	186	tags=24%, list=13%, signal=23%	7293/7133/4217/6367/2625/834/841/10068/6772/1540/6352/8784/2633/970/7412/837/6358/10673/8718/6363/55512/6366	TNFRSF4	TNFRSF1B	MAP3K5	CCL22	GATA3	CASP1	CASP8	IL18BP	STAT1	CYLD	CCL5	TNFRSF18	GBP1	CD70	VCAM1	CASP4	CCL14	TNFSF13B	TNFRSF25	CCL19	SMPD3	CCL21
GO:0070098	chemokine-mediated signaling pathway	62	-0.385171	-1.59136	0.0059004	0.0335522	0.0258307	255	tags=29%, list=18%, signal=25%	3579/1235/1234/1236/1233/729230/6367/10663/10563/6352/3627/1240/6358/2833/6387/4283/6363/6366	CXCR2	CCR6	CCR5	CCR7	CCR4	CCR2	CCL22	CXCR6	CXCL13	CCL5	CXCL10	CMKLR1	CCL14	CXCR3	CXCL12	CXCL9	CCL19	CCL21
GO:1990868	response to chemokine	62	-0.385171	-1.59136	0.0059004	0.0335522	0.0258307	255	tags=29%, list=18%, signal=25%	3579/1235/1234/1236/1233/729230/6367/10663/10563/6352/3627/1240/6358/2833/6387/4283/6363/6366	CXCR2	CCR6	CCR5	CCR7	CCR4	CCR2	CCL22	CXCR6	CXCL13	CCL5	CXCL10	CMKLR1	CCL14	CXCR3	CXCL12	CXCL9	CCL19	CCL21
GO:1990869	cellular response to chemokine	62	-0.385171	-1.59136	0.0059004	0.0335522	0.0258307	255	tags=29%, list=18%, signal=25%	3579/1235/1234/1236/1233/729230/6367/10663/10563/6352/3627/1240/6358/2833/6387/4283/6363/6366	CXCR2	CCR6	CCR5	CCR7	CCR4	CCR2	CCL22	CXCR6	CXCL13	CCL5	CXCL10	CMKLR1	CCL14	CXCR3	CXCL12	CXCL9	CCL19	CCL21
GO:0030593	neutrophil chemotaxis	66	-0.379246	-1.59223	0.00753319	0.0400279	0.0308161	229	tags=26%, list=17%, signal=23%	1236/7409/3689/5294/6367/10563/6352/3627/6279/6280/120425/6358/972/64127/4283/6363/6366	CCR7	VAV1	ITGB2	PIK3CG	CCL22	CXCL13	CCL5	CXCL10	S100A8	S100A9	JAML	CCL14	CD74	NOD2	CXCL9	CCL19	CCL21
GO:0002367	cytokine production involved in immune response	69	-0.375314	-1.5936	0.00712214	0.0385399	0.0296705	394	tags=45%, list=29%, signal=34%	6850/3718/3135/23586/51284/7040/7099/604/558/3105/7805/30009/2150/29108/6504/695/3554/7133/729230/2625/3134/684/11213/3133/10225/7098/972/50943/3606/64127/383	SYK	JAK3	HLA-G	RIGI	TLR7	TGFB1	TLR4	BCL6	AXL	HLA-A	LAPTM5	TBX21	F2RL1	PYCARD	SLAMF1	BTK	IL1R1	TNFRSF1B	CCR2	GATA3	HLA-F	BST2	IRAK3	HLA-E	CD96	TLR3	CD74	FOXP3	IL18	NOD2	ARG1
GO:0016032	viral process	99	-0.357737	-1.59534	0.00300881	0.0200388	0.0154272	243	tags=32%, list=18%, signal=29%	3916/6504/1234/9636/6404/3434/3665/3123/3965/3673/7293/290/10410/10663/6737/684/10581/6772/4940/920/6352/3695/10346/27074/4939/64135/3429/972/4261/4599/8519/1956	LAMP1	SLAMF1	CCR5	ISG15	SELPLG	IFIT1	IRF7	HLA-DRB1	LGALS9	ITGA2	TNFRSF4	ANPEP	IFITM3	CXCR6	TRIM21	BST2	IFITM2	STAT1	OAS3	CD4	CCL5	ITGB7	TRIM22	LAMP3	OAS2	IFIH1	IFI27	CD74	CIITA	MX1	IFITM1	EGFR
GO:0071621	granulocyte chemotaxis	78	-0.369764	-1.59611	0.00438092	0.0267532	0.0205963	240	tags=26%, list=17%, signal=22%	6504/1236/7409/3689/5294/6367/10563/6352/3627/6279/6280/1240/120425/6358/972/146433/64127/4283/6363/6366	SLAMF1	CCR7	VAV1	ITGB2	PIK3CG	CCL22	CXCL13	CCL5	CXCL10	S100A8	S100A9	CMKLR1	JAML	CCL14	CD74	IL34	NOD2	CXCL9	CCL19	CCL21
GO:0006873	cellular ion homeostasis	70	-0.374564	-1.59635	0.00676325	0.0368206	0.0283469	376	tags=39%, list=27%, signal=30%	6355/3690/4502/1230/857/5371/1318/1003/3934/958/1234/1236/729230/56833/6352/3932/11151/3627/5777/5788/6279/6280/6358/6387/4283/6363/6366	CCL8	ITGB3	MT2A	CCR1	CAV1	PML	SLC31A2	CDH5	LCN2	CD40	CCR5	CCR7	CCR2	SLAMF8	CCL5	LCK	CORO1A	CXCL10	PTPN6	PTPRC	S100A8	S100A9	CCL14	CXCL12	CXCL9	CCL19	CCL21
GO:0072657	protein localization to membrane	46	-0.416846	-1.60313	0.00754625	0.0400279	0.0308161	469	tags=57%, list=34%, signal=39%	54997/3958/999/348/7124/7132/2534/3684/4035/10133/7070/7040/857/30846/653361/391/2533/3689/1363/64114/3695/2633/3683/3002/100133941/1956	TESC	LGALS3	CDH1	APOE	TNF	TNFRSF1A	FYN	ITGAM	LRP1	OPTN	THY1	TGFB1	CAV1	EHD2	NCF1	RHOG	FYB1	ITGB2	CPE	TMBIM1	ITGB7	GBP1	ITGAL	GZMB	CD24	EGFR
GO:0030334	regulation of cell migration	213	-0.323176	-1.60336	0.000208807	0.00209119	0.00160993	379	tags=38%, list=27%, signal=33%	1436/6355/3690/57707/4313/23586/5159/1281/4267/1803/7040/301/1230/7099/857/4318/1277/199/7941/23604/4345/247/391/1512/5734/3579/1003/2150/117581/961/6672/6401/3717/1235/958/634/29108/6504/397/1236/6688/4690/3965/3673/7076/29126/3554/58191/3655/729230/5294/10563/64115/10507/2625/5175/684/56833/7010/3868/6352/90865/11151/8784/3627/5788/3852/10850/22914/1240/2833/972/6387/146433/64127/8519/1956/6363…	CSF1R	CCL8	ITGB3	MEAK7	MMP2	RIGI	PDGFRB	COL3A1	CD99	DPP4	TGFB1	ANXA1	CCR1	TLR4	CAV1	MMP9	COL1A1	AIF1	PLA2G7	DAPK2	CD200	ALOX15B	RHOG	CTSH	PTGER4	CXCR2	CDH5	F2RL1	TWIST2	CD47	SP100	SELE	JAK2	CCR6	CD40	CEACAM1	PYCARD	SLAMF1	ARHGDIB
GO:0030003	cellular cation homeostasis	69	-0.378195	-1.60584	0.00631862	0.0354753	0.0273112	376	tags=39%, list=27%, signal=30%	6355/3690/4502/1230/857/5371/1318/1003/3934/958/1234/1236/729230/56833/6352/3932/11151/3627/5777/5788/6279/6280/6358/6387/4283/6363/6366	CCL8	ITGB3	MT2A	CCR1	CAV1	PML	SLC31A2	CDH5	LCN2	CD40	CCR5	CCR7	CCR2	SLAMF8	CCL5	LCK	CORO1A	CXCL10	PTPN6	PTPRC	S100A8	S100A9	CCL14	CXCL12	CXCL9	CCL19	CCL21
GO:0030595	leukocyte chemotaxis	123	-0.345734	-1.60688	0.00138503	0.0103262	0.00794977	351	tags=35%, list=25%, signal=29%	1803/301/1230/240/199/7941/2207/23604/6283/3579/2150/1235/6504/1234/1236/6688/7409/3965/3689/58191/729230/5294/6367/10563/56833/6352/11151/3627/10850/6279/6280/22914/1240/120425/6358/972/6387/146433/64127/1511/4283/6363/6366	DPP4	ANXA1	CCR1	ALOX5	AIF1	PLA2G7	FCER1G	DAPK2	S100A12	CXCR2	F2RL1	CCR6	SLAMF1	CCR5	CCR7	SPI1	VAV1	LGALS9	ITGB2	CXCL16	CCR2	PIK3CG	CCL22	CXCL13	SLAMF8	CCL5	CORO1A	CXCL10	CCL27	S100A8	S100A9	KLRK1	CMKLR1	JAML	CCL14	CD74	CXCL12	IL34	NOD2
GO:0043122	regulation of I-kappaB kinase/NF-kappaB signaling	74	-0.374535	-1.60856	0.00545509	0.0318293	0.0245042	482	tags=54%, list=35%, signal=37%	114609/3162/3661/356/8915/286827/4055/8517/7124/7132/2534/55504/10133/8795/7099/5966/24138/6283/84433/6285/2150/958/29108/1236/3123/3965/6737/834/843/841/684/6772/920/10346/7098/972/64127/8743/6363/6366	TIRAP	HMOX1	IRF3	FASLG	BCL10	TRIM59	LTBR	IKBKG	TNF	TNFRSF1A	FYN	TNFRSF19	OPTN	TNFRSF10B	TLR4	REL	IFIT5	S100A12	CARD11	S100B	F2RL1	CD40	PYCARD	CCR7	HLA-DRB1	LGALS9	TRIM21	CASP1	CASP10	CASP8	BST2	STAT1	CD4	TRIM22	TLR3	CD74	NOD2	TNFSF10	CCL19
GO:0031349	positive regulation of defense response	131	-0.342808	-1.61164	0.00110124	0.00856735	0.00659569	271	tags=29%, list=20%, signal=26%	2150/3902/961/3717/4332/7305/3916/29108/3600/1236/6688/7409/3665/695/3673/3620/51311/729230/5294/834/3134/115362/4068/6352/90865/5733/3133/7098/6279/6280/22914/837/4818/84166/3606/64127/718/383	F2RL1	LAG3	CD47	JAK2	MNDA	TYROBP	LAMP1	PYCARD	IL15	CCR7	SPI1	VAV1	IRF7	BTK	ITGA2	IDO1	TLR8	CCR2	PIK3CG	CASP1	HLA-F	GBP5	SH2D1A	CCL5	IL33	PTGER3	HLA-E	TLR3	S100A8	S100A9	KLRK1	CASP4	NKG7	NLRC5	IL18	NOD2	C3	ARG1
GO:0006874	cellular calcium ion homeostasis	49	-0.410913	-1.61385	0.00934133	0.0475813	0.0366312	393	tags=45%, list=28%, signal=33%	7070/6355/3690/1230/857/5371/1003/958/1234/1236/729230/6352/3932/11151/3627/5777/5788/6358/6387/4283/6363/6366	THY1	CCL8	ITGB3	CCR1	CAV1	PML	CDH5	CD40	CCR5	CCR7	CCR2	CCL5	LCK	CORO1A	CXCL10	PTPN6	PTPRC	CCL14	CXCL12	CXCL9	CCL19	CCL21
GO:0006875	cellular metal ion homeostasis	64	-0.388654	-1.61463	0.00792684	0.0416353	0.0320535	376	tags=41%, list=27%, signal=31%	6355/3690/4502/1230/857/5371/1318/1003/3934/958/1234/1236/729230/6352/3932/11151/3627/5777/5788/6279/6280/6358/6387/4283/6363/6366	CCL8	ITGB3	MT2A	CCR1	CAV1	PML	SLC31A2	CDH5	LCN2	CD40	CCR5	CCR7	CCR2	CCL5	LCK	CORO1A	CXCL10	PTPN6	PTPRC	S100A8	S100A9	CCL14	CXCL12	CXCL9	CCL19	CCL21
GO:0050672	negative regulation of lymphocyte proliferation	44	-0.424745	-1.6178	0.00575058	0.0331214	0.025499	439	tags=55%, list=32%, signal=38%	10288/3559/56253/640/3135/941/942/84868/7940/2213/4332/7305/3123/3965/695/3620/80380/29126/1493/64115/5777/50943/53833/383	LILRB2	IL2RA	CRTAM	BLK	HLA-G	CD80	CD86	HAVCR2	LST1	FCGR2B	MNDA	TYROBP	HLA-DRB1	LGALS9	BTK	IDO1	PDCD1LG2	CD274	CTLA4	VSIR	PTPN6	FOXP3	IL20RB	ARG1
GO:0007229	integrin-mediated signaling pathway	35	-0.454362	-1.619	0.00934254	0.0475813	0.0366312	428	tags=57%, list=31%, signal=40%	3672/3684/6850/7070/3690/1281/2533/961/634/9636/3682/7409/3673/7076/27040/3689/3655/3695/3691/3683	ITGA1	ITGAM	SYK	THY1	ITGB3	COL3A1	FYB1	CD47	CEACAM1	ISG15	ITGAE	VAV1	ITGA2	TIMP1	LAT	ITGB2	ITGA6	ITGB7	ITGB4	ITGAL
GO:0051235	maintenance of location	58	-0.395659	-1.619	0.00941576	0.047773	0.0367787	349	tags=48%, list=25%, signal=38%	348/7124/2829/5552/7070/3690/301/857/5371/4790/1066/3934/6672/1234/1236/84649/920/3932/11151/3627/5777/5788/6279/6280/4283/718/6363/6366	APOE	TNF	XCR1	SRGN	THY1	ITGB3	ANXA1	CAV1	PML	NFKB1	CES1	LCN2	SP100	CCR5	CCR7	DGAT2	CD4	LCK	CORO1A	CXCL10	PTPN6	PTPRC	S100A8	S100A9	CXCL9	C3	CCL19	CCL21
GO:1903131	mononuclear cell differentiation	192	-0.331219	-1.62297	0.00015033	0.00160751	0.00123757	403	tags=42%, list=29%, signal=34%	114836/640/1960/861/6850/3718/3135/3604/941/5450/942/1436/3561/116071/8651/4063/3702/301/931/2207/604/864/558/3140/30009/84433/5734/915/2150/3902/2213/1235/8808/6504/3600/5971/1236/6688/7409/3665/3123/3965/695/3659/3566/3111/1493/729230/3594/10538/7535/64115/3575/2625/56833/639/920/10320/3932/3106/939/29760/5777/22806/5788/3122/7412/925/916/10673/972/3394/914/917/50943/146433/3606/3601/6363/11005	SLAMF6	BLK	EGR3	RUNX1	SYK	JAK3	HLA-G	TNFRSF9	CD80	POU2AF1	CD86	CSF1R	IL2RG	BATF2	SOCS1	LY9	ITK	ANXA1	MS4A1	FCER1G	BCL6	RUNX3	AXL	MR1	TBX21	CARD11	PTGER4	CD3D	F2RL1	LAG3	FCGR2B	CCR6	IL1RL2	SLAMF1	IL15	RELB	CCR7	SPI1	VAV1
GO:0048870	cell motility	335	-0.308451	-1.62668	2.21385e-05	0.00031946	0.000245941	379	tags=35%, list=27%, signal=33%	1436/6355/2018/3690/57707/4313/23586/5159/1281/4267/1803/7040/301/1230/7099/240/857/4318/1277/5371/199/7941/2207/23604/4345/558/6283/30009/247/391/1512/5734/3579/1003/2150/4486/117581/961/6672/6401/3717/1235/2192/958/634/29108/6504/1234/397/1236/6404/6688/7409/4690/3965/947/3673/7076/29126/3689/3554/58191/1233/3655/729230/5294/6367/10663/7535/10563/64115/10507/2625/5175/684/56833/7010/6402/3868/6…	CSF1R	CCL8	EMX2	ITGB3	MEAK7	MMP2	RIGI	PDGFRB	COL3A1	CD99	DPP4	TGFB1	ANXA1	CCR1	TLR4	ALOX5	CAV1	MMP9	COL1A1	PML	AIF1	PLA2G7	FCER1G	DAPK2	CD200	AXL	S100A12	TBX21	ALOX15B	RHOG	CTSH	PTGER4	CXCR2	CDH5	F2RL1	MST1R	TWIST2	CD47	SP100
GO:1903557	positive regulation of tumor necrosis factor superfamily cytokine production	62	-0.394271	-1.62896	0.00356345	0.0228796	0.0176142	258	tags=40%, list=19%, signal=34%	6850/942/84868/23586/929/7099/1536/3717/7305/29108/3965/695/8832/3459/729230/4940/90865/5788/3133/7098/4939/64135/914/64127/6363	SYK	CD86	HAVCR2	RIGI	CD14	TLR4	CYBB	JAK2	TYROBP	PYCARD	LGALS9	BTK	CD84	IFNGR1	CCR2	OAS3	IL33	PTPRC	HLA-E	TLR3	OAS2	IFIH1	CD2	NOD2	CCL19
GO:0002685	regulation of leukocyte migration	105	-0.360467	-1.62994	0.00173719	0.0124669	0.00959783	379	tags=42%, list=27%, signal=33%	1436/6355/3690/4267/1803/301/1230/199/7941/23604/4345/391/5734/3579/2150/961/6401/1235/29108/6504/1236/6688/3965/3673/3554/729230/10563/56833/6352/90865/11151/8784/3627/10850/22914/1240/2833/972/6387/146433/64127/6363/55512/6366	CSF1R	CCL8	ITGB3	CD99	DPP4	ANXA1	CCR1	AIF1	PLA2G7	DAPK2	CD200	RHOG	PTGER4	CXCR2	F2RL1	CD47	SELE	CCR6	PYCARD	SLAMF1	CCR7	SPI1	LGALS9	ITGA2	IL1R1	CCR2	CXCL13	SLAMF8	CCL5	IL33	CORO1A	TNFRSF18	CXCL10	CCL27	KLRK1	CMKLR1	CXCR3	CD74	CXCL12
GO:0016477	cell migration	328	-0.309753	-1.63474	4.28577e-05	0.000558399	0.000429891	379	tags=35%, list=27%, signal=33%	1436/6355/2018/3690/57707/4313/23586/5159/1281/4267/1803/7040/301/1230/7099/240/857/4318/1277/5371/199/7941/2207/23604/4345/558/6283/30009/247/391/1512/5734/3579/1003/2150/4486/117581/961/6672/6401/3717/1235/958/634/29108/6504/1234/397/1236/6404/6688/7409/4690/3965/947/3673/7076/29126/3689/3554/58191/1233/3655/729230/5294/6367/10663/7535/10563/64115/10507/2625/5175/684/56833/7010/6402/3868/6352/3…	CSF1R	CCL8	EMX2	ITGB3	MEAK7	MMP2	RIGI	PDGFRB	COL3A1	CD99	DPP4	TGFB1	ANXA1	CCR1	TLR4	ALOX5	CAV1	MMP9	COL1A1	PML	AIF1	PLA2G7	FCER1G	DAPK2	CD200	AXL	S100A12	TBX21	ALOX15B	RHOG	CTSH	PTGER4	CXCR2	CDH5	F2RL1	MST1R	TWIST2	CD47	SP100
GO:2000145	regulation of cell motility	218	-0.329423	-1.63602	5.90184e-05	0.000736769	0.000567212	379	tags=38%, list=27%, signal=33%	1436/6355/3690/57707/4313/23586/5159/1281/4267/1803/7040/301/1230/7099/857/4318/1277/199/7941/23604/4345/247/391/1512/5734/3579/1003/2150/117581/961/6672/6401/3717/1235/2192/958/634/29108/6504/397/1236/6688/4690/3965/3673/7076/29126/3554/58191/3655/729230/5294/10563/64115/10507/2625/5175/684/56833/7010/3868/6352/90865/11151/8784/3627/5788/3852/10850/22914/1240/2833/972/6387/146433/64127/8519/1956…	CSF1R	CCL8	ITGB3	MEAK7	MMP2	RIGI	PDGFRB	COL3A1	CD99	DPP4	TGFB1	ANXA1	CCR1	TLR4	CAV1	MMP9	COL1A1	AIF1	PLA2G7	DAPK2	CD200	ALOX15B	RHOG	CTSH	PTGER4	CXCR2	CDH5	F2RL1	TWIST2	CD47	SP100	SELE	JAK2	CCR6	FBLN1	CD40	CEACAM1	PYCARD	SLAMF1
GO:0046640	regulation of alpha-beta T cell proliferation	30	-0.467117	-1.63687	0.00772882	0.040835	0.0314374	314	tags=47%, list=23%, signal=37%	3105/84433/3717/3965/3659/29126/729230/7535/64115/5788/3133/916/50943/3606	HLA-A	CARD11	JAK2	LGALS9	IRF1	CD274	CCR2	ZAP70	VSIR	PTPRC	HLA-E	CD3E	FOXP3	IL18
GO:0046634	regulation of alpha-beta T cell activation	67	-0.387603	-1.63805	0.00395771	0.0245805	0.0189237	395	tags=49%, list=29%, signal=37%	861/6850/3718/941/942/3561/8651/301/604/864/3105/30009/84433/3717/3123/3965/3659/3566/29126/729230/3594/10538/7535/64115/2625/639/5788/3133/3122/916/50943/3606/6363	RUNX1	SYK	JAK3	CD80	CD86	IL2RG	SOCS1	ANXA1	BCL6	RUNX3	HLA-A	TBX21	CARD11	JAK2	HLA-DRB1	LGALS9	IRF1	IL4R	CD274	CCR2	IL12RB1	BATF	ZAP70	VSIR	GATA3	PRDM1	PTPRC	HLA-E	HLA-DRA	CD3E	FOXP3	IL18	CCL19
GO:0031343	positive regulation of cell killing	50	-0.415954	-1.6408	0.00950722	0.048146	0.0370659	431	tags=56%, list=31%, signal=40%	56253/3684/6891/114836/6850/3135/3824/3105/3140/2150/3902/911/7305/3916/6688/7409/3123/910/3594/3134/4068/5551/3106/5788/3133/22914/3122/383	CRTAM	ITGAM	TAP2	SLAMF6	SYK	HLA-G	KLRD1	HLA-A	MR1	F2RL1	LAG3	CD1C	TYROBP	LAMP1	SPI1	VAV1	HLA-DRB1	CD1B	IL12RB1	HLA-F	SH2D1A	PRF1	HLA-B	PTPRC	HLA-E	KLRK1	HLA-DRA	ARG1
GO:0040012	regulation of locomotion	222	-0.329431	-1.64722	3.9318e-05	0.00051985	0.000400214	379	tags=38%, list=27%, signal=33%	1436/6355/3690/57707/4313/23586/5159/1281/4267/1803/7040/301/1230/7099/857/4318/1277/199/7941/23604/4345/247/391/1512/5734/3579/1003/2150/117581/961/6672/6401/3717/1235/2192/958/634/29108/6504/397/1236/6688/4690/3965/3673/7076/29126/3554/58191/1233/3655/729230/5294/10563/64115/10507/2625/5175/684/56833/7010/3868/6352/90865/11151/8784/3627/5788/3852/10850/22914/1240/2833/972/6387/146433/64127/8519…	CSF1R	CCL8	ITGB3	MEAK7	MMP2	RIGI	PDGFRB	COL3A1	CD99	DPP4	TGFB1	ANXA1	CCR1	TLR4	CAV1	MMP9	COL1A1	AIF1	PLA2G7	DAPK2	CD200	ALOX15B	RHOG	CTSH	PTGER4	CXCR2	CDH5	F2RL1	TWIST2	CD47	SP100	SELE	JAK2	CCR6	FBLN1	CD40	CEACAM1	PYCARD	SLAMF1
GO:0051651	maintenance of location in cell	40	-0.445071	-1.64799	0.00744369	0.0397194	0.0305785	126	tags=38%, list=9%, signal=35%	3934/6672/1234/1236/920/3932/11151/3627/5777/5788/6279/6280/4283/6363/6366	LCN2	SP100	CCR5	CCR7	CD4	LCK	CORO1A	CXCL10	PTPN6	PTPRC	S100A8	S100A9	CXCL9	CCL19	CCL21
GO:0006954	inflammatory response	306	-0.315044	-1.64984	2.37752e-05	0.000334098	0.00025721	350	tags=32%, list=25%, signal=31%	7040/301/1230/7099/240/1536/4318/5966/199/7941/604/4345/558/1215/4790/6283/653361/59307/5734/1241/3579/4775/1003/2150/961/6401/2206/2213/3717/1235/7305/8808/958/29108/6504/1234/3600/976/5971/1236/3123/3965/695/3673/3620/3459/7076/3566/27040/3689/3554/7293/1233/51311/7133/729230/5294/6367/10663/10563/2625/834/56833/7010/115362/3868/1540/6352/90865/923/5733/3627/29760/5788/3133/3683/10225/7098/6279…	TGFB1	ANXA1	CCR1	TLR4	ALOX5	CYBB	MMP9	REL	AIF1	PLA2G7	BCL6	CD200	AXL	CMA1	NFKB1	S100A12	NCF1	SIGIRR	PTGER4	LTB4R	CXCR2	NFATC3	CDH5	F2RL1	CD47	SELE	MS4A2	FCGR2B	JAK2	CCR6	TYROBP	IL1RL2	CD40	PYCARD	SLAMF1	CCR5	IL15	ADGRE5	RELB
GO:0032729	positive regulation of interferon-gamma production	54	-0.410409	-1.65226	0.00441071	0.0268443	0.0206665	378	tags=43%, list=27%, signal=32%	84868/929/51284/51744/7099/3105/2150/3717/29108/6504/9636/3965/3554/51311/729230/3594/7098/22914/916/3113/3394/914/3606	HAVCR2	CD14	TLR7	CD244	TLR4	HLA-A	F2RL1	JAK2	PYCARD	SLAMF1	ISG15	LGALS9	IL1R1	TLR8	CCR2	IL12RB1	TLR3	KLRK1	CD3E	HLA-DPA1	IRF8	CD2	IL18
GO:0002700	regulation of production of molecular mediator of immune response	93	-0.373365	-1.6535	0.0015646	0.0114308	0.00880015	394	tags=44%, list=29%, signal=34%	6850/3718/3135/942/23586/51284/7040/51744/7099/604/558/3105/7805/30009/8741/2150/2213/958/29108/6504/695/3566/3554/7293/7133/729230/2625/3134/684/90865/11213/5788/3133/10225/7098/972/50943/3606/64127/11005/383	SYK	JAK3	HLA-G	CD86	RIGI	TLR7	TGFB1	CD244	TLR4	BCL6	AXL	HLA-A	LAPTM5	TBX21	TNFSF13	F2RL1	FCGR2B	CD40	PYCARD	SLAMF1	BTK	IL4R	IL1R1	TNFRSF4	TNFRSF1B	CCR2	GATA3	HLA-F	BST2	IL33	IRAK3	PTPRC	HLA-E	CD96	TLR3	CD74	FOXP3	IL18	NOD2
GO:0002718	regulation of cytokine production involved in immune response	68	-0.390104	-1.65582	0.00335191	0.0218288	0.0168052	394	tags=46%, list=29%, signal=34%	6850/3718/3135/23586/51284/7040/7099/604/558/3105/7805/30009/2150/29108/6504/695/3554/7133/729230/2625/3134/684/11213/3133/10225/7098/972/50943/3606/64127/383	SYK	JAK3	HLA-G	RIGI	TLR7	TGFB1	TLR4	BCL6	AXL	HLA-A	LAPTM5	TBX21	F2RL1	PYCARD	SLAMF1	BTK	IL1R1	TNFRSF1B	CCR2	GATA3	HLA-F	BST2	IRAK3	HLA-E	CD96	TLR3	CD74	FOXP3	IL18	NOD2	ARG1
GO:0007599	hemostasis	50	-0.420004	-1.65677	0.00729701	0.0392489	0.0302163	399	tags=50%, list=29%, signal=37%	640/6850/3690/1281/7099/857/2207/558/2150/3717/7056/2192/958/634/7409/2162/947/3673/966/5294/3932/5055/5777/1606/1511	BLK	SYK	ITGB3	COL3A1	TLR4	CAV1	FCER1G	AXL	F2RL1	JAK2	THBD	FBLN1	CD40	CEACAM1	VAV1	F13A1	CD34	ITGA2	CD59	PIK3CG	LCK	SERPINB2	PTPN6	DGKA	CTSG
GO:0070664	negative regulation of leukocyte proliferation	49	-0.421956	-1.65722	0.00633111	0.0354753	0.0273112	439	tags=55%, list=32%, signal=39%	10288/3559/56253/640/3135/941/942/84868/6355/7940/604/2213/4332/7305/3123/3965/695/3620/80380/29126/1493/64115/90865/5777/50943/53833/383	LILRB2	IL2RA	CRTAM	BLK	HLA-G	CD80	CD86	HAVCR2	CCL8	LST1	BCL6	FCGR2B	MNDA	TYROBP	HLA-DRB1	LGALS9	BTK	IDO1	PDCD1LG2	CD274	CTLA4	VSIR	IL33	PTPN6	FOXP3	IL20RB	ARG1
GO:0002920	regulation of humoral immune response	22	-0.520552	-1.65813	0.00584962	0.0334763	0.0257722	260	tags=41%, list=19%, signal=34%	2213/1236/966/10563/5777/5788/64127/718/11005	FCGR2B	CCR7	CD59	CXCL13	PTPN6	PTPRC	NOD2	C3	SPINK5
GO:0042742	defense response to bacterium	90	-0.374842	-1.65828	0.00239473	0.0165231	0.0127205	161	tags=23%, list=12%, signal=22%	10563/3575/56833/4940/920/58985/10578/3133/7098/6279/6280/22914/4939/837/3394/4069/3606/64127/1511/1672/11005	CXCL13	IL7R	SLAMF8	OAS3	CD4	IL22RA1	GNLY	HLA-E	TLR3	S100A8	S100A9	KLRK1	OAS2	CASP4	IRF8	LYZ	IL18	NOD2	CTSG	DEFB1	SPINK5
GO:0007162	negative regulation of cell adhesion	95	-0.375723	-1.65887	0.00201601	0.0142394	0.0109624	395	tags=46%, list=29%, signal=36%	861/3718/53827/3135/941/942/84868/4313/8651/7040/301/1277/604/864/7805/30009/3902/2213/3717/2192/634/6688/3123/3965/3620/3659/80380/3566/29126/1493/64115/10507/5777/5788/2633/201633/972/6387/50943/1511/53833/4070/6366/383	RUNX1	JAK3	FXYD5	HLA-G	CD80	CD86	HAVCR2	MMP2	SOCS1	TGFB1	ANXA1	COL1A1	BCL6	RUNX3	LAPTM5	TBX21	LAG3	FCGR2B	JAK2	FBLN1	CEACAM1	SPI1	HLA-DRB1	LGALS9	IDO1	IRF1	PDCD1LG2	IL4R	CD274	CTLA4	VSIR	SEMA4D	PTPN6	PTPRC	GBP1	TIGIT	CD74	CXCL12	FOXP3
GO:0007254	JNK cascade	51	-0.418039	-1.65897	0.00561688	0.0325439	0.0250544	359	tags=37%, list=26%, signal=29%	51284/7099/4790/653361/5734/2150/2213/29108/6504/1236/4217/1540/939/7098/11184/64127/1956/6363/6366	TLR7	TLR4	NFKB1	NCF1	PTGER4	F2RL1	FCGR2B	PYCARD	SLAMF1	CCR7	MAP3K5	CYLD	CD27	TLR3	MAP4K1	NOD2	EGFR	CCL19	CCL21
GO:0036230	granulocyte activation	22	-0.521312	-1.66055	0.00562607	0.0325439	0.0250544	438	tags=73%, list=32%, signal=50%	7124/3684/6850/301/2207/3579/2150/2213/7305/3600/6688/3689/729230/6352/3606/1511	TNF	ITGAM	SYK	ANXA1	FCER1G	CXCR2	F2RL1	FCGR2B	TYROBP	IL15	SPI1	ITGB2	CCR2	CCL5	IL18	CTSG
GO:0002824	positive regulation of adaptive immune response based on somatic recombination of immune receptors built from immunoglobulin superfamily domains	68	-0.391351	-1.66112	0.00313682	0.0206354	0.0158864	314	tags=40%, list=23%, signal=32%	3105/3140/30009/8741/3717/911/958/6504/3123/695/910/29126/3554/729230/3594/2625/3134/920/3106/5788/3133/3122/10673/50943/3606/64127/718	HLA-A	MR1	TBX21	TNFSF13	JAK2	CD1C	CD40	SLAMF1	HLA-DRB1	BTK	CD1B	CD274	IL1R1	CCR2	IL12RB1	GATA3	HLA-F	CD4	HLA-B	PTPRC	HLA-E	HLA-DRA	TNFSF13B	FOXP3	IL18	NOD2	C3
GO:0072507	divalent inorganic cation homeostasis	59	-0.403699	-1.66117	0.00377689	0.0238522	0.0183629	125	tags=42%, list=9%, signal=40%	7070/6355/3690/4502/1230/857/5371/1003/958/1234/1236/729230/6352/3932/11151/3627/5777/5788/6279/6280/6358/6387/4283/6363/6366	THY1	CCL8	ITGB3	MT2A	CCR1	CAV1	PML	CDH5	CD40	CCR5	CCR7	CCR2	CCL5	LCK	CORO1A	CXCL10	PTPN6	PTPRC	S100A8	S100A9	CCL14	CXCL12	CXCL9	CCL19	CCL21
GO:0002263	cell activation involved in immune response	127	-0.355712	-1.66268	0.00101768	0.00796339	0.00613073	403	tags=46%, list=29%, signal=36%	114836/1524/640/6850/3718/941/5450/942/84868/4063/7040/301/51744/7099/2207/604/30009/8741/5734/2150/2213/1235/911/7305/958/634/3916/29108/6504/5971/6688/3123/3965/695/8832/3566/27040/3689/729230/3594/10538/5294/2625/3134/90865/11151/5777/5788/3683/3936/3122/4818/972/3394/3109/50943/3606/6363	SLAMF6	CX3CR1	BLK	SYK	JAK3	CD80	POU2AF1	CD86	HAVCR2	LY9	TGFB1	ANXA1	CD244	TLR4	FCER1G	BCL6	TBX21	TNFSF13	PTGER4	F2RL1	FCGR2B	CCR6	CD1C	TYROBP	CD40	CEACAM1	LAMP1	PYCARD	SLAMF1	RELB	SPI1	HLA-DRB1	LGALS9	BTK	CD84	IL4R	LAT	ITGB2	CCR2
GO:0060326	cell chemotaxis	144	-0.349103	-1.66312	0.000379754	0.00345512	0.00265997	379	tags=39%, list=27%, signal=32%	1524/1960/6850/1436/6355/4313/5159/1803/301/1230/240/199/7941/2207/23604/6283/391/3579/2150/1235/6504/1234/1236/6688/7409/3965/3689/58191/1233/729230/5294/6367/10663/10563/56833/6352/11151/3627/10850/6279/6280/22914/7412/1240/120425/6358/2833/972/6387/146433/64127/1511/4283/6363/6366/9547	CX3CR1	EGR3	SYK	CSF1R	CCL8	MMP2	PDGFRB	DPP4	ANXA1	CCR1	ALOX5	AIF1	PLA2G7	FCER1G	DAPK2	S100A12	RHOG	CXCR2	F2RL1	CCR6	SLAMF1	CCR5	CCR7	SPI1	VAV1	LGALS9	ITGB2	CXCL16	CCR4	CCR2	PIK3CG	CCL22	CXCR6	CXCL13	SLAMF8	CCL5	CORO1A	CXCL10	CCL27
GO:0046635	positive regulation of alpha-beta T cell activation	43	-0.439819	-1.66382	0.00779328	0.0410946	0.0316373	395	tags=56%, list=29%, signal=41%	861/6850/941/942/3561/8651/301/864/3105/84433/3717/3123/3965/3566/729230/3594/7535/5788/3133/3122/916/50943/3606/6363	RUNX1	SYK	CD80	CD86	IL2RG	SOCS1	ANXA1	RUNX3	HLA-A	CARD11	JAK2	HLA-DRB1	LGALS9	IL4R	CCR2	IL12RB1	ZAP70	PTPRC	HLA-E	HLA-DRA	CD3E	FOXP3	IL18	CCL19
GO:0032088	negative regulation of NF-kappaB transcription factor activity	23	-0.514827	-1.6661	0.00804518	0.0421744	0.0324685	241	tags=39%, list=17%, signal=33%	29108/6688/6737/1540/11213/1240/84166/50943/64127	PYCARD	SPI1	TRIM21	CYLD	IRAK3	CMKLR1	NLRC5	FOXP3	NOD2
GO:0001910	regulation of leukocyte mediated cytotoxicity	57	-0.410974	-1.66927	0.00475852	0.0284415	0.0218961	431	tags=58%, list=31%, signal=42%	56253/3684/6891/114836/1524/3135/84868/3824/3820/3105/3140/2150/3902/2213/911/7305/634/3916/6688/7409/3123/3965/910/3594/3575/3134/4068/3106/5788/3133/22914/3122/383	CRTAM	ITGAM	TAP2	SLAMF6	CX3CR1	HLA-G	HAVCR2	KLRD1	KLRB1	HLA-A	MR1	F2RL1	LAG3	FCGR2B	CD1C	TYROBP	CEACAM1	LAMP1	SPI1	VAV1	HLA-DRB1	LGALS9	CD1B	IL12RB1	IL7R	HLA-F	SH2D1A	HLA-B	PTPRC	HLA-E	KLRK1	HLA-DRA	ARG1
GO:1990266	neutrophil migration	75	-0.389571	-1.67268	0.00210325	0.0146627	0.0112883	229	tags=36%, list=17%, signal=32%	4267/1803/2207/23604/6283/391/3579/1236/7409/3689/3554/5294/6367/10563/5175/56833/6352/3627/6279/6280/120425/6358/972/64127/4283/6363/6366	CD99	DPP4	FCER1G	DAPK2	S100A12	RHOG	CXCR2	CCR7	VAV1	ITGB2	IL1R1	PIK3CG	CCL22	CXCL13	PECAM1	SLAMF8	CCL5	CXCL10	S100A8	S100A9	JAML	CCL14	CD74	NOD2	CXCL9	CCL19	CCL21
GO:0002366	leukocyte activation involved in immune response	125	-0.361036	-1.67418	0.000616297	0.00521811	0.00401724	403	tags=46%, list=29%, signal=36%	114836/1524/640/6850/3718/941/5450/942/84868/4063/7040/301/51744/7099/2207/604/30009/8741/5734/2150/2213/1235/911/7305/958/634/3916/29108/6504/5971/6688/3123/3965/695/8832/3566/27040/3689/729230/3594/10538/5294/2625/3134/90865/11151/5777/5788/3683/3936/3122/4818/972/3394/3109/50943/3606/6363	SLAMF6	CX3CR1	BLK	SYK	JAK3	CD80	POU2AF1	CD86	HAVCR2	LY9	TGFB1	ANXA1	CD244	TLR4	FCER1G	BCL6	TBX21	TNFSF13	PTGER4	F2RL1	FCGR2B	CCR6	CD1C	TYROBP	CD40	CEACAM1	LAMP1	PYCARD	SLAMF1	RELB	SPI1	HLA-DRB1	LGALS9	BTK	CD84	IL4R	LAT	ITGB2	CCR2
GO:0032103	positive regulation of response to external stimulus	183	-0.344566	-1.67716	5.82593e-05	0.000730691	0.000562533	283	tags=30%, list=20%, signal=27%	5734/3579/2150/3902/961/3717/4332/1235/7056/7305/3916/29108/6504/3600/1236/6688/7409/3665/3965/695/3673/3620/1233/51311/729230/5294/10563/834/3134/115362/4068/6352/90865/5733/3627/3133/10850/7098/6279/6280/22914/1240/837/4818/84166/972/6387/146433/3606/64127/718/6363/6366/383	PTGER4	CXCR2	F2RL1	LAG3	CD47	JAK2	MNDA	CCR6	THBD	TYROBP	LAMP1	PYCARD	SLAMF1	IL15	CCR7	SPI1	VAV1	IRF7	LGALS9	BTK	ITGA2	IDO1	CCR4	TLR8	CCR2	PIK3CG	CXCL13	CASP1	HLA-F	GBP5	SH2D1A	CCL5	IL33	PTGER3	CXCL10	HLA-E	CCL27	TLR3	S100A8
GO:0072678	T cell migration	38	-0.457438	-1.67809	0.00725541	0.0391035	0.0301044	255	tags=50%, list=18%, signal=42%	3690/4267/199/4345/1235/29108/58191/729230/5294/7535/10563/6352/3695/11151/3627/3683/10850/6387/6366	ITGB3	CD99	AIF1	CD200	CCR6	PYCARD	CXCL16	CCR2	PIK3CG	ZAP70	CXCL13	CCL5	ITGB7	CORO1A	CXCL10	ITGAL	CCL27	CXCL12	CCL21
GO:0007249	I-kappaB kinase/NF-kappaB signaling	83	-0.384825	-1.68072	0.00131101	0.00991199	0.00763088	482	tags=55%, list=35%, signal=38%	114609/3162/3661/356/8915/286827/7097/4055/8517/7124/7132/2534/55504/10133/1524/8795/51284/7099/5966/24138/6283/84433/6285/2150/958/29108/5971/1236/3123/3965/695/51311/6737/834/843/841/684/6772/920/10346/7098/972/64127/8743/6363/6366	TIRAP	HMOX1	IRF3	FASLG	BCL10	TRIM59	TLR2	LTBR	IKBKG	TNF	TNFRSF1A	FYN	TNFRSF19	OPTN	CX3CR1	TNFRSF10B	TLR7	TLR4	REL	IFIT5	S100A12	CARD11	S100B	F2RL1	CD40	PYCARD	RELB	CCR7	HLA-DRB1	LGALS9	BTK	TLR8	TRIM21	CASP1	CASP10	CASP8	BST2	STAT1	CD4
GO:0002821	positive regulation of adaptive immune response	70	-0.394397	-1.68087	0.00289715	0.0193914	0.0149287	314	tags=40%, list=23%, signal=33%	3105/3140/30009/8741/3717/911/958/29108/6504/3123/695/910/29126/3554/729230/3594/2625/3134/920/3106/5788/3133/3122/10673/50943/3606/64127/718	HLA-A	MR1	TBX21	TNFSF13	JAK2	CD1C	CD40	PYCARD	SLAMF1	HLA-DRB1	BTK	CD1B	CD274	IL1R1	CCR2	IL12RB1	GATA3	HLA-F	CD4	HLA-B	PTPRC	HLA-E	HLA-DRA	TNFSF13B	FOXP3	IL18	NOD2	C3
GO:0046633	alpha-beta T cell proliferation	31	-0.478688	-1.68154	0.00787889	0.0414646	0.0319221	314	tags=48%, list=23%, signal=38%	3105/84433/3717/3600/3965/3659/29126/729230/7535/64115/5788/3133/916/50943/3606	HLA-A	CARD11	JAK2	IL15	LGALS9	IRF1	CD274	CCR2	ZAP70	VSIR	PTPRC	HLA-E	CD3E	FOXP3	IL18
GO:0031295	T cell costimulation	36	-0.466083	-1.68293	0.00396549	0.0245805	0.0189237	385	tags=53%, list=28%, signal=39%	941/942/29851/1803/857/84433/1236/7409/80380/29126/921/3932/5777/22914/916/10673/100133941/6363/6366	CD80	CD86	ICOS	DPP4	CAV1	CARD11	CCR7	VAV1	PDCD1LG2	CD274	CD5	LCK	PTPN6	KLRK1	CD3E	TNFSF13B	CD24	CCL19	CCL21
GO:0071260	cellular response to mechanical stimulus	38	-0.459714	-1.68644	0.00653349	0.0363012	0.027947	481	tags=61%, list=35%, signal=41%	2022/8740/8915/4055/7132/4214/8795/3690/51284/7099/1277/4790/6513/5734/958/3673/3659/51311/834/841/90865/7098/8797	ENG	TNFSF14	BCL10	LTBR	TNFRSF1A	MAP3K1	TNFRSF10B	ITGB3	TLR7	TLR4	COL1A1	NFKB1	SLC2A1	PTGER4	CD40	ITGA2	IRF1	TLR8	CASP1	CASP8	IL33	TLR3	TNFRSF10A
GO:0009620	response to fungus	23	-0.521123	-1.68647	0.00654662	0.0363012	0.027947	400	tags=52%, list=29%, signal=38%	1524/6850/170482/7099/6283/6688/695/10578/6279/6280/1511/383	CX3CR1	SYK	CLEC4C	TLR4	S100A12	SPI1	BTK	GNLY	S100A8	S100A9	CTSG	ARG1
GO:0031294	lymphocyte costimulation	37	-0.462953	-1.68791	0.00511201	0.0301552	0.0232154	385	tags=51%, list=28%, signal=38%	941/942/29851/1803/857/84433/1236/7409/80380/29126/921/3932/5777/22914/916/10673/100133941/6363/6366	CD80	CD86	ICOS	DPP4	CAV1	CARD11	CCR7	VAV1	PDCD1LG2	CD274	CD5	LCK	PTPN6	KLRK1	CD3E	TNFSF13B	CD24	CCL19	CCL21
GO:0031341	regulation of cell killing	69	-0.39825	-1.69099	0.00256228	0.0174547	0.0134378	431	tags=52%, list=31%, signal=38%	56253/3684/6891/114836/1524/6850/3135/84868/3824/3820/3105/3140/2150/3902/2213/911/7305/634/3916/6688/7409/3123/3965/910/966/3594/3575/3134/4068/5551/3106/5788/3133/22914/3122/383	CRTAM	ITGAM	TAP2	SLAMF6	CX3CR1	SYK	HLA-G	HAVCR2	KLRD1	KLRB1	HLA-A	MR1	F2RL1	LAG3	FCGR2B	CD1C	TYROBP	CEACAM1	LAMP1	SPI1	VAV1	HLA-DRB1	LGALS9	CD1B	CD59	IL12RB1	IL7R	HLA-F	SH2D1A	PRF1	HLA-B	PTPRC	HLA-E	KLRK1	HLA-DRA	ARG1
GO:0002275	myeloid cell activation involved in immune response	38	-0.462184	-1.6955	0.00610033	0.0343977	0.0264815	422	tags=55%, list=31%, signal=39%	3684/1524/640/6850/84868/2207/2150/7305/29108/6504/6688/3965/695/8832/3566/27040/3689/729230/5294/90865/5777	ITGAM	CX3CR1	BLK	SYK	HAVCR2	FCER1G	F2RL1	TYROBP	PYCARD	SLAMF1	SPI1	LGALS9	BTK	CD84	IL4R	LAT	ITGB2	CCR2	PIK3CG	IL33	PTPN6
GO:0007186	G protein-coupled receptor signaling pathway	106	-0.375725	-1.69587	0.000549744	0.0047141	0.00362921	295	tags=30%, list=21%, signal=26%	247/5734/1241/3579/2150/3717/1235/1234/976/1236/7409/1363/1233/729230/5294/6367/10663/6352/5733/3627/5777/1606/1240/916/6358/2833/6387/4283/718/6363/1672/6366	ALOX15B	PTGER4	LTB4R	CXCR2	F2RL1	JAK2	CCR6	CCR5	ADGRE5	CCR7	VAV1	CPE	CCR4	CCR2	PIK3CG	CCL22	CXCR6	CCL5	PTGER3	CXCL10	PTPN6	DGKA	CMKLR1	CD3E	CCL14	CXCR3	CXCL12	CXCL9	C3	CCL19	DEFB1	CCL21
GO:1903706	regulation of hemopoiesis	144	-0.356216	-1.697	0.000211304	0.00210052	0.00161711	396	tags=42%, list=29%, signal=34%	1960/861/6850/3718/3135/941/942/3561/8651/7040/301/1230/7099/604/864/558/30009/84433/3902/2213/7305/8808/634/3600/9636/6688/3665/3123/3965/695/3659/3566/3111/1493/729230/3594/10538/7535/64115/3575/2625/841/56833/6772/639/920/3106/939/5777/22806/5788/7098/3122/972/914/50943/146433/3606/3601/6363/11005	EGR3	RUNX1	SYK	JAK3	HLA-G	CD80	CD86	IL2RG	SOCS1	TGFB1	ANXA1	CCR1	TLR4	BCL6	RUNX3	AXL	TBX21	CARD11	LAG3	FCGR2B	TYROBP	IL1RL2	CEACAM1	IL15	ISG15	SPI1	IRF7	HLA-DRB1	LGALS9	BTK	IRF1	IL4R	HLA-DOA	CTLA4	CCR2	IL12RB1	BATF	ZAP70	VSIR
GO:0019058	viral life cycle	85	-0.38864	-1.69881	0.00146357	0.0107918	0.00830824	243	tags=35%, list=18%, signal=31%	3916/6504/1234/9636/6404/3434/3123/3965/3673/7293/290/10410/10663/6737/684/10581/4940/920/6352/3695/10346/27074/4939/64135/3429/972/4261/4599/8519/1956	LAMP1	SLAMF1	CCR5	ISG15	SELPLG	IFIT1	HLA-DRB1	LGALS9	ITGA2	TNFRSF4	ANPEP	IFITM3	CXCR6	TRIM21	BST2	IFITM2	OAS3	CD4	CCL5	ITGB7	TRIM22	LAMP3	OAS2	IFIH1	IFI27	CD74	CIITA	MX1	IFITM1	EGFR
GO:0046328	regulation of JNK cascade	41	-0.451853	-1.70051	0.00569503	0.032872	0.025307	302	tags=34%, list=22%, signal=27%	653361/2150/2213/29108/6504/1236/4217/1540/939/7098/64127/1956/6363/6366	NCF1	F2RL1	FCGR2B	PYCARD	SLAMF1	CCR7	MAP3K5	CYLD	CD27	TLR3	NOD2	EGFR	CCL19	CCL21
GO:1902622	regulation of neutrophil migration	21	-0.536773	-1.70204	0.00478464	0.0284415	0.0218961	353	tags=57%, list=26%, signal=43%	4267/1803/23604/391/3579/1236/3554/56833/972/64127/6363/6366	CD99	DPP4	DAPK2	RHOG	CXCR2	CCR7	IL1R1	SLAMF8	CD74	NOD2	CCL19	CCL21
GO:0002705	positive regulation of leukocyte mediated immunity	82	-0.389631	-1.70207	0.00126174	0.00959352	0.00738571	314	tags=39%, list=23%, signal=32%	3105/3140/30009/8741/2150/3902/911/7305/958/3916/6504/6688/7409/3123/695/910/3689/3554/3594/2625/3134/4068/3106/5788/3133/22914/3122/50943/3606/64127/718/383	HLA-A	MR1	TBX21	TNFSF13	F2RL1	LAG3	CD1C	TYROBP	CD40	LAMP1	SLAMF1	SPI1	VAV1	HLA-DRB1	BTK	CD1B	ITGB2	IL1R1	IL12RB1	GATA3	HLA-F	SH2D1A	HLA-B	PTPRC	HLA-E	KLRK1	HLA-DRA	FOXP3	IL18	NOD2	C3	ARG1
GO:0030098	lymphocyte differentiation	167	-0.353575	-1.70373	8.7962e-05	0.00104465	0.000804236	396	tags=43%, list=29%, signal=35%	1960/861/6850/3718/3135/3604/941/5450/942/3561/8651/4063/3702/301/931/2207/604/864/558/3140/30009/84433/5734/915/3902/2213/1235/8808/6504/3600/5971/1236/6688/7409/3123/3965/695/3659/3566/3111/1493/729230/3594/10538/7535/64115/3575/2625/56833/639/920/10320/3932/939/29760/5777/22806/5788/3122/7412/925/916/10673/972/3394/914/917/50943/3606/3601/6363/11005	EGR3	RUNX1	SYK	JAK3	HLA-G	TNFRSF9	CD80	POU2AF1	CD86	IL2RG	SOCS1	LY9	ITK	ANXA1	MS4A1	FCER1G	BCL6	RUNX3	AXL	MR1	TBX21	CARD11	PTGER4	CD3D	LAG3	FCGR2B	CCR6	IL1RL2	SLAMF1	IL15	RELB	CCR7	SPI1	VAV1	HLA-DRB1	LGALS9	BTK	IRF1	IL4R
GO:0098742	cell-cell adhesion via plasma-membrane adhesion molecules	39	-0.461197	-1.70441	0.00683558	0.0371391	0.028592	316	tags=38%, list=23%, signal=31%	1088/30835/1003/6401/634/8832/3689/5175/6402/923/3683/7412/120425/1830/1825	CEACAM8	CD209	CDH5	SELE	CEACAM1	CD84	ITGB2	PECAM1	SELL	CD6	ITGAL	VCAM1	JAML	DSG3	DSC3
GO:0097530	granulocyte migration	89	-0.387274	-1.70532	0.000838103	0.00676876	0.00521102	353	tags=36%, list=26%, signal=29%	4267/1803/301/2207/23604/6283/391/5734/3579/6504/1236/7409/3689/3554/5294/6367/10563/5175/56833/6352/3627/6279/6280/1240/120425/6358/972/146433/64127/4283/6363/6366	CD99	DPP4	ANXA1	FCER1G	DAPK2	S100A12	RHOG	PTGER4	CXCR2	SLAMF1	CCR7	VAV1	ITGB2	IL1R1	PIK3CG	CCL22	CXCL13	PECAM1	SLAMF8	CCL5	CXCL10	S100A8	S100A9	CMKLR1	JAML	CCL14	CD74	IL34	NOD2	CXCL9	CCL19	CCL21
GO:0032943	mononuclear cell proliferation	163	-0.356784	-1.70707	0.000105051	0.00119982	0.000923698	402	tags=40%, list=29%, signal=33%	896/640/6850/3718/3135/3604/941/942/84868/301/7940/7099/199/931/604/3105/196/84433/30835/952/2213/3717/4332/7305/958/29108/6504/3600/4690/3123/3965/695/3620/3659/80380/29126/7293/7133/1493/729230/3594/5294/7535/64115/3575/6352/11151/923/5777/22806/5788/3133/5699/970/7412/916/3113/10673/972/3109/100133941/50943/3606/53833/6363/383	CCND3	BLK	SYK	JAK3	HLA-G	TNFRSF9	CD80	CD86	HAVCR2	ANXA1	LST1	TLR4	AIF1	MS4A1	BCL6	HLA-A	AHR	CARD11	CD209	CD38	FCGR2B	JAK2	MNDA	TYROBP	CD40	PYCARD	SLAMF1	IL15	NCK1	HLA-DRB1	LGALS9	BTK	IDO1	IRF1	PDCD1LG2	CD274	TNFRSF4	TNFRSF1B	CTLA4
GO:0030217	T cell differentiation	130	-0.364988	-1.71433	0.000289776	0.00268193	0.00206472	403	tags=45%, list=29%, signal=35%	114836/1960/861/6850/3718/3135/3604/941/942/3561/8651/4063/3702/301/2207/604/864/3140/30009/84433/5734/915/3902/1235/8808/3600/5971/1236/6688/7409/3123/3965/3659/3566/3111/1493/729230/3594/10538/7535/64115/3575/2625/639/920/3932/939/22806/5788/3122/925/916/972/914/917/50943/3606/6363/11005	SLAMF6	EGR3	RUNX1	SYK	JAK3	HLA-G	TNFRSF9	CD80	CD86	IL2RG	SOCS1	LY9	ITK	ANXA1	FCER1G	BCL6	RUNX3	MR1	TBX21	CARD11	PTGER4	CD3D	LAG3	CCR6	IL1RL2	IL15	RELB	CCR7	SPI1	VAV1	HLA-DRB1	LGALS9	IRF1	IL4R	HLA-DOA	CTLA4	CCR2	IL12RB1	BATF
GO:0051208	sequestering of calcium ion	27	-0.50133	-1.71904	0.00732761	0.0393346	0.0302823	118	tags=37%, list=9%, signal=35%	1234/1236/3932/11151/3627/5777/5788/4283/6363/6366	CCR5	CCR7	LCK	CORO1A	CXCL10	PTPN6	PTPRC	CXCL9	CCL19	CCL21
GO:0002699	positive regulation of immune effector process	130	-0.366192	-1.71998	0.00027208	0.00255337	0.00196575	403	tags=45%, list=29%, signal=35%	114836/640/6850/3135/941/942/23586/3824/51284/7040/301/51744/7099/3105/3140/7805/30009/8741/2150/3902/911/7305/958/3916/29108/6504/6688/7409/3123/3965/695/8832/910/3566/3689/3554/7293/729230/3594/2625/3134/4068/90865/3106/5777/5788/3133/7098/22914/3122/972/3109/50943/3606/64127/718/6363/383	SLAMF6	BLK	SYK	HLA-G	CD80	CD86	RIGI	KLRD1	TLR7	TGFB1	ANXA1	CD244	TLR4	HLA-A	MR1	LAPTM5	TBX21	TNFSF13	F2RL1	LAG3	CD1C	TYROBP	CD40	LAMP1	PYCARD	SLAMF1	SPI1	VAV1	HLA-DRB1	LGALS9	BTK	CD84	CD1B	IL4R	ITGB2	IL1R1	TNFRSF4	CCR2	IL12RB1
GO:0050868	negative regulation of T cell activation	61	-0.415769	-1.72029	0.00304075	0.0201515	0.015514	395	tags=51%, list=29%, signal=38%	861/3718/3135/941/942/84868/8651/301/604/864/7805/30009/3902/2213/634/3123/3965/3620/3659/80380/3566/29126/1493/64115/5777/201633/972/50943/1511/53833/383	RUNX1	JAK3	HLA-G	CD80	CD86	HAVCR2	SOCS1	ANXA1	BCL6	RUNX3	LAPTM5	TBX21	LAG3	FCGR2B	CEACAM1	HLA-DRB1	LGALS9	IDO1	IRF1	PDCD1LG2	IL4R	CD274	CTLA4	VSIR	PTPN6	TIGIT	CD74	FOXP3	CTSG	IL20RB	ARG1
GO:0033627	cell adhesion mediated by integrin	35	-0.482977	-1.72096	0.00381693	0.0239921	0.0184707	223	tags=37%, list=16%, signal=32%	3682/3673/3689/3655/5294/10563/6352/3695/3691/5777/3683/916/6366	ITGAE	ITGA2	ITGB2	ITGA6	PIK3CG	CXCL13	CCL5	ITGB7	ITGB4	PTPN6	ITGAL	CD3E	CCL21
GO:0051241	negative regulation of multicellular organismal process	236	-0.340872	-1.72221	1.08698e-05	0.00016864	0.00012983	350	tags=36%, list=25%, signal=32%	7040/301/1230/7099/240/5966/5371/604/4345/864/558/4790/7805/30009/952/59307/5734/2150/3902/6672/945/2213/5133/3717/7056/7305/634/29108/6504/3600/397/5971/1236/6688/3123/3965/695/8832/947/3620/3459/3659/7076/80380/3566/29126/51311/7133/1493/83999/729230/5294/10563/64115/10507/2625/3134/684/56833/6772/4940/7010/1540/90865/5055/5733/11213/3627/5777/5788/2633/10225/7098/1240/201633/972/100133941/5094…	TGFB1	ANXA1	CCR1	TLR4	ALOX5	REL	PML	BCL6	CD200	RUNX3	AXL	NFKB1	LAPTM5	TBX21	CD38	SIGIRR	PTGER4	F2RL1	LAG3	SP100	CD33	FCGR2B	PDCD1	JAK2	THBD	TYROBP	CEACAM1	PYCARD	SLAMF1	IL15	ARHGDIB	RELB	CCR7	SPI1	HLA-DRB1	LGALS9	BTK	CD84	CD34
GO:0002823	negative regulation of adaptive immune response based on somatic recombination of immune receptors built from immunoglobulin superfamily domains	33	-0.484342	-1.72301	0.0054486	0.0318293	0.0245042	389	tags=61%, list=28%, signal=45%	3718/3135/84868/3824/604/196/30009/2213/634/6504/3566/3575/3134/90865/5777/5788/50943/64127/53833/383	JAK3	HLA-G	HAVCR2	KLRD1	BCL6	AHR	TBX21	FCGR2B	CEACAM1	SLAMF1	IL4R	IL7R	HLA-F	IL33	PTPN6	PTPRC	FOXP3	NOD2	IL20RB	ARG1
GO:0072503	cellular divalent inorganic cation homeostasis	53	-0.430534	-1.72461	0.00272786	0.0183498	0.0141269	376	tags=47%, list=27%, signal=36%	7070/6355/3690/4502/1230/857/5371/1003/958/1234/1236/729230/6352/3932/11151/3627/5777/5788/6279/6280/6358/6387/4283/6363/6366	THY1	CCL8	ITGB3	MT2A	CCR1	CAV1	PML	CDH5	CD40	CCR5	CCR7	CCR2	CCL5	LCK	CORO1A	CXCL10	PTPN6	PTPRC	S100A8	S100A9	CCL14	CXCL12	CXCL9	CCL19	CCL21
GO:0032695	negative regulation of interleukin-12 production	12	-0.634083	-1.72914	0.00808461	0.0422161	0.0325007	312	tags=75%, list=23%, signal=59%	3718/4790/6504/1236/51311/11213/1240/201633/64127	JAK3	NFKB1	SLAMF1	CCR7	TLR8	IRAK3	CMKLR1	TIGIT	NOD2
GO:1902107	positive regulation of leukocyte differentiation	80	-0.398161	-1.73132	0.00156726	0.0114308	0.00880015	396	tags=46%, list=29%, signal=35%	1960/861/6850/3135/941/942/3561/8651/7040/301/1230/604/864/558/7305/8808/3600/3123/3965/695/3566/3594/7535/64115/3575/2625/841/920/939/5788/3122/972/50943/146433/3606/3601/6363	EGR3	RUNX1	SYK	HLA-G	CD80	CD86	IL2RG	SOCS1	TGFB1	ANXA1	CCR1	BCL6	RUNX3	AXL	TYROBP	IL1RL2	IL15	HLA-DRB1	LGALS9	BTK	IL4R	IL12RB1	ZAP70	VSIR	IL7R	GATA3	CASP8	CD4	CD27	PTPRC	HLA-DRA	CD74	FOXP3	IL34	IL18	IL15RA	CCL19
GO:1903708	positive regulation of hemopoiesis	80	-0.398161	-1.73132	0.00156726	0.0114308	0.00880015	396	tags=46%, list=29%, signal=35%	1960/861/6850/3135/941/942/3561/8651/7040/301/1230/604/864/558/7305/8808/3600/3123/3965/695/3566/3594/7535/64115/3575/2625/841/920/939/5788/3122/972/50943/146433/3606/3601/6363	EGR3	RUNX1	SYK	HLA-G	CD80	CD86	IL2RG	SOCS1	TGFB1	ANXA1	CCR1	BCL6	RUNX3	AXL	TYROBP	IL1RL2	IL15	HLA-DRB1	LGALS9	BTK	IL4R	IL12RB1	ZAP70	VSIR	IL7R	GATA3	CASP8	CD4	CD27	PTPRC	HLA-DRA	CD74	FOXP3	IL34	IL18	IL15RA	CCL19
GO:0002440	production of molecular mediator of immune response	114	-0.378423	-1.73168	0.000317466	0.00291807	0.00224652	394	tags=46%, list=29%, signal=36%	6850/3718/3135/942/23586/51284/7040/51744/7099/604/558/3105/7805/30009/8741/3118/2150/2213/1235/3117/958/29108/6504/3123/695/3566/3554/7293/7133/3111/729230/10538/2625/3120/25939/3134/684/90865/11213/5788/3133/10225/7098/3122/3108/3113/972/3109/50943/3606/64127/11005/383	SYK	JAK3	HLA-G	CD86	RIGI	TLR7	TGFB1	CD244	TLR4	BCL6	AXL	HLA-A	LAPTM5	TBX21	TNFSF13	HLA-DQA2	F2RL1	FCGR2B	CCR6	HLA-DQA1	CD40	PYCARD	SLAMF1	HLA-DRB1	BTK	IL4R	IL1R1	TNFRSF4	TNFRSF1B	HLA-DOA	CCR2	BATF	GATA3	HLA-DQB2	SAMHD1	HLA-F	BST2	IL33	IRAK3
GO:0072676	lymphocyte migration	64	-0.417019	-1.73247	0.00252292	0.0173184	0.0133329	255	tags=33%, list=18%, signal=28%	1235/29108/1236/58191/729230/5294/6367/7535/10563/2625/6352/3695/11151/3627/3683/10850/22914/6358/6387/6363/6366	CCR6	PYCARD	CCR7	CXCL16	CCR2	PIK3CG	CCL22	ZAP70	CXCL13	GATA3	CCL5	ITGB7	CORO1A	CXCL10	ITGAL	CCL27	KLRK1	CCL14	CXCL12	CCL19	CCL21
GO:0032760	positive regulation of tumor necrosis factor production	59	-0.421361	-1.73385	0.00166113	0.01205	0.00927684	258	tags=31%, list=19%, signal=26%	3717/7305/29108/3965/695/8832/3459/729230/4940/90865/5788/3133/7098/4939/64135/914/64127/6363	JAK2	TYROBP	PYCARD	LGALS9	BTK	CD84	IFNGR1	CCR2	OAS3	IL33	PTPRC	HLA-E	TLR3	OAS2	IFIH1	CD2	NOD2	CCL19
GO:0009617	response to bacterium	215	-0.34879	-1.73467	9.18365e-06	0.00014672	0.000112954	327	tags=33%, list=24%, signal=30%	931/2207/558/3105/4790/3140/6283/4360/59307/5734/2150/3934/6401/2213/3717/7056/29108/1234/9636/1236/6688/3123/3965/695/3620/80380/29126/1118/1233/7133/10563/3575/834/841/56833/10068/4940/55008/115362/920/6352/58985/1439/3106/923/10578/11213/3627/22806/3133/3587/10225/7098/6279/6280/22914/4939/7412/837/3001/3394/4069/100133941/50943/3606/64127/1511/4283/718/1672/11005/383	MS4A1	FCER1G	AXL	HLA-A	NFKB1	MR1	S100A12	MRC1	SIGIRR	PTGER4	F2RL1	LCN2	SELE	FCGR2B	JAK2	THBD	PYCARD	CCR5	ISG15	CCR7	SPI1	HLA-DRB1	LGALS9	BTK	IDO1	PDCD1LG2	CD274	CHIT1	CCR4	TNFRSF1B	CXCL13	IL7R	CASP1	CASP8	SLAMF8	IL18BP	OAS3	HERC6	GBP5
GO:0002429	immune response-activating cell surface receptor signaling pathway	94	-0.392281	-1.73476	0.000653601	0.005465	0.00420731	327	tags=37%, list=24%, signal=30%	931/2207/3105/7805/84433/952/2533/915/961/2213/4332/7305/634/1236/7409/3123/695/1493/926/50852/7535/2625/4068/3932/29760/5777/5788/2633/22914/925/1240/916/919/917/50943	MS4A1	FCER1G	HLA-A	LAPTM5	CARD11	CD38	FYB1	CD3D	CD47	FCGR2B	MNDA	TYROBP	CEACAM1	CCR7	VAV1	HLA-DRB1	BTK	CTLA4	CD8B	TRAT1	ZAP70	GATA3	SH2D1A	LCK	BLNK	PTPN6	PTPRC	GBP1	KLRK1	CD8A	CMKLR1	CD3E	CD247	CD3G	FOXP3
GO:0002757	immune response-activating signal transduction	94	-0.392281	-1.73476	0.000653601	0.005465	0.00420731	327	tags=37%, list=24%, signal=30%	931/2207/3105/7805/84433/952/2533/915/961/2213/4332/7305/634/1236/7409/3123/695/1493/926/50852/7535/2625/4068/3932/29760/5777/5788/2633/22914/925/1240/916/919/917/50943	MS4A1	FCER1G	HLA-A	LAPTM5	CARD11	CD38	FYB1	CD3D	CD47	FCGR2B	MNDA	TYROBP	CEACAM1	CCR7	VAV1	HLA-DRB1	BTK	CTLA4	CD8B	TRAT1	ZAP70	GATA3	SH2D1A	LCK	BLNK	PTPN6	PTPRC	GBP1	KLRK1	CD8A	CMKLR1	CD3E	CD247	CD3G	FOXP3
GO:0050832	defense response to fungus	17	-0.576748	-1.73646	0.00917609	0.0470012	0.0361845	105	tags=53%, list=8%, signal=50%	1524/170482/6283/6688/10578/6279/6280/1511/383	CX3CR1	CLEC4C	S100A12	SPI1	GNLY	S100A8	S100A9	CTSG	ARG1
GO:0002253	activation of immune response	113	-0.381307	-1.73897	0.000275844	0.00257967	0.001986	364	tags=39%, list=26%, signal=31%	3824/712/3702/7099/713/931/2207/3105/7805/84433/952/2533/915/961/2213/4332/7305/634/29108/1236/7409/3123/695/1493/966/926/50852/7535/2625/4068/3932/29760/5777/5788/2633/22914/925/1240/916/919/917/50943/64127/718	KLRD1	C1QA	ITK	TLR4	C1QB	MS4A1	FCER1G	HLA-A	LAPTM5	CARD11	CD38	FYB1	CD3D	CD47	FCGR2B	MNDA	TYROBP	CEACAM1	PYCARD	CCR7	VAV1	HLA-DRB1	BTK	CTLA4	CD59	CD8B	TRAT1	ZAP70	GATA3	SH2D1A	LCK	BLNK	PTPN6	PTPRC	GBP1	KLRK1	CD8A	CMKLR1	CD3E
GO:0032720	negative regulation of tumor necrosis factor production	23	-0.538021	-1.74116	0.00385319	0.0240998	0.0185535	378	tags=52%, list=27%, signal=39%	84868/7099/558/945/6504/3965/947/64115/11213/5777/50943/64127	HAVCR2	TLR4	AXL	CD33	SLAMF1	LGALS9	CD34	VSIR	IRAK3	PTPN6	FOXP3	NOD2
GO:0019883	antigen processing and presentation of endogenous antigen	18	-0.572471	-1.74151	0.00853077	0.0443732	0.0341614	256	tags=67%, list=19%, signal=55%	3105/3107/911/3123/910/6890/6892/3134/3106/3133/3122/972	HLA-A	HLA-C	CD1C	HLA-DRB1	CD1B	TAP1	TAPBP	HLA-F	HLA-B	HLA-E	HLA-DRA	CD74
GO:1903038	negative regulation of leukocyte cell-cell adhesion	66	-0.414806	-1.74152	0.00171785	0.0123944	0.00954201	395	tags=50%, list=29%, signal=37%	861/3718/3135/941/942/84868/8651/301/604/864/7805/30009/3902/2213/634/3123/3965/3620/3659/80380/3566/29126/1493/64115/5777/201633/972/6387/50943/1511/53833/6366/383	RUNX1	JAK3	HLA-G	CD80	CD86	HAVCR2	SOCS1	ANXA1	BCL6	RUNX3	LAPTM5	TBX21	LAG3	FCGR2B	CEACAM1	HLA-DRB1	LGALS9	IDO1	IRF1	PDCD1LG2	IL4R	CD274	CTLA4	VSIR	PTPN6	TIGIT	CD74	CXCL12	FOXP3	CTSG	IL20RB	CCL21	ARG1
GO:0045123	cellular extravasation	36	-0.48278	-1.74322	0.0020816	0.0145495	0.0112012	283	tags=42%, list=20%, signal=34%	5734/961/6401/6404/3554/729230/5294/5175/6402/3695/3683/7412/120425/6387/6366	PTGER4	CD47	SELE	SELPLG	IL1R1	CCR2	PIK3CG	PECAM1	SELL	ITGB7	ITGAL	VCAM1	JAML	CXCL12	CCL21
GO:0032728	positive regulation of interferon-beta production	21	-0.549987	-1.74394	0.00405418	0.0250724	0.0193023	374	tags=71%, list=27%, signal=53%	3661/340061/7097/3663/23586/51284/7099/9636/3665/3659/51311/4940/7098/4939/64135	IRF3	STING1	TLR2	IRF5	RIGI	TLR7	TLR4	ISG15	IRF7	IRF1	TLR8	OAS3	TLR3	OAS2	IFIH1
GO:0050817	coagulation	49	-0.444062	-1.74404	0.00227602	0.0157444	0.0121211	399	tags=51%, list=29%, signal=38%	640/6850/3690/1281/7099/857/2207/558/2150/3717/7056/2192/958/634/7409/2162/947/3673/966/5294/3932/5055/5777/1606/1511	BLK	SYK	ITGB3	COL3A1	TLR4	CAV1	FCER1G	AXL	F2RL1	JAK2	THBD	FBLN1	CD40	CEACAM1	VAV1	F13A1	CD34	ITGA2	CD59	PIK3CG	LCK	SERPINB2	PTPN6	DGKA	CTSG
GO:0045088	regulation of innate immune response	96	-0.392704	-1.74511	0.000769463	0.00629646	0.00484742	269	tags=33%, list=19%, signal=29%	3902/2213/4332/7305/634/3916/29108/9636/6688/7409/3665/3965/3659/51311/6737/25939/3134/841/56833/4940/115362/4068/6352/3106/11213/5777/3133/10225/22914/84166/64127/383	LAG3	FCGR2B	MNDA	TYROBP	CEACAM1	LAMP1	PYCARD	ISG15	SPI1	VAV1	IRF7	LGALS9	IRF1	TLR8	TRIM21	SAMHD1	HLA-F	CASP8	SLAMF8	OAS3	GBP5	SH2D1A	CCL5	HLA-B	IRAK3	PTPN6	HLA-E	CD96	KLRK1	NLRC5	NOD2	ARG1
GO:0002507	tolerance induction	22	-0.547928	-1.74533	0.00287336	0.0192803	0.0148432	439	tags=73%, list=32%, signal=50%	10288/3559/640/3135/29851/84868/5133/3965/3620/29126/1233/3106/11213/3133/916/50943	LILRB2	IL2RA	BLK	HLA-G	ICOS	HAVCR2	PDCD1	LGALS9	IDO1	CD274	CCR4	HLA-B	IRAK3	HLA-E	CD3E	FOXP3
GO:0050766	positive regulation of phagocytosis	28	-0.503894	-1.7471	0.00849227	0.0442587	0.0340732	271	tags=43%, list=20%, signal=35%	2150/961/2213/29108/3600/3560/695/3673/5788/64127/718/3601	F2RL1	CD47	FCGR2B	PYCARD	IL15	IL2RB	BTK	ITGA2	PTPRC	NOD2	C3	IL15RA
GO:0006909	phagocytosis	69	-0.411968	-1.74924	0.00125676	0.00958282	0.00737747	450	tags=55%, list=33%, signal=39%	7097/6347/7124/2534/3684/4035/3385/6850/3690/3561/929/301/7099/199/2207/558/391/2150/4486/961/2213/7305/29108/6504/3600/7409/3560/695/3673/3689/5175/11151/5788/3683/3394/64127/718/3601	TLR2	CCL2	TNF	FYN	ITGAM	LRP1	ICAM3	SYK	ITGB3	IL2RG	CD14	ANXA1	TLR4	AIF1	FCER1G	AXL	RHOG	F2RL1	MST1R	CD47	FCGR2B	TYROBP	PYCARD	SLAMF1	IL15	VAV1	IL2RB	BTK	ITGA2	ITGB2	PECAM1	CORO1A	PTPRC	ITGAL	IRF8	NOD2	C3	IL15RA
GO:0007596	blood coagulation	48	-0.449212	-1.75027	0.00240741	0.0165679	0.0127551	399	tags=52%, list=29%, signal=38%	640/6850/3690/1281/7099/857/2207/558/2150/3717/7056/2192/958/634/7409/2162/947/3673/966/5294/3932/5055/5777/1606/1511	BLK	SYK	ITGB3	COL3A1	TLR4	CAV1	FCER1G	AXL	F2RL1	JAK2	THBD	FBLN1	CD40	CEACAM1	VAV1	F13A1	CD34	ITGA2	CD59	PIK3CG	LCK	SERPINB2	PTPN6	DGKA	CTSG
GO:0032814	regulation of natural killer cell activation	21	-0.553	-1.7535	0.00376199	0.0238522	0.0183629	378	tags=57%, list=27%, signal=42%	84868/3824/558/3717/7305/3916/3600/3134/639/3133/3606/3601	HAVCR2	KLRD1	AXL	JAK2	TYROBP	LAMP1	IL15	HLA-F	PRDM1	HLA-E	IL18	IL15RA
GO:0002768	immune response-regulating cell surface receptor signaling pathway	110	-0.385467	-1.75611	0.000239018	0.00232436	0.00178945	327	tags=35%, list=24%, signal=29%	931/2207/3105/7805/84433/952/2533/915/961/2206/2213/4332/7305/958/634/1236/7409/3123/695/151888/1493/926/50852/7535/2625/4068/3932/29760/5777/5788/2633/22914/925/1240/916/919/917/100133941/50943	MS4A1	FCER1G	HLA-A	LAPTM5	CARD11	CD38	FYB1	CD3D	CD47	MS4A2	FCGR2B	MNDA	TYROBP	CD40	CEACAM1	CCR7	VAV1	HLA-DRB1	BTK	BTLA	CTLA4	CD8B	TRAT1	ZAP70	GATA3	SH2D1A	LCK	BLNK	PTPN6	PTPRC	GBP1	KLRK1	CD8A	CMKLR1	CD3E	CD247	CD3G	CD24	FOXP3
GO:0046651	lymphocyte proliferation	158	-0.368331	-1.75761	4.07056e-05	0.000535558	0.000412307	402	tags=42%, list=29%, signal=33%	896/640/6850/3718/3135/3604/941/942/84868/301/7940/7099/199/931/604/3105/196/84433/30835/952/2213/3717/4332/7305/958/29108/6504/3600/4690/3123/3965/695/3620/3659/80380/29126/7293/7133/1493/729230/3594/5294/7535/64115/3575/6352/11151/923/5777/22806/5788/3133/5699/970/7412/916/3113/10673/972/3109/100133941/50943/3606/53833/6363/383	CCND3	BLK	SYK	JAK3	HLA-G	TNFRSF9	CD80	CD86	HAVCR2	ANXA1	LST1	TLR4	AIF1	MS4A1	BCL6	HLA-A	AHR	CARD11	CD209	CD38	FCGR2B	JAK2	MNDA	TYROBP	CD40	PYCARD	SLAMF1	IL15	NCK1	HLA-DRB1	LGALS9	BTK	IDO1	IRF1	PDCD1LG2	CD274	TNFRSF4	TNFRSF1B	CTLA4
GO:0032613	interleukin-10 production	44	-0.463176	-1.76418	0.00111915	0.00865647	0.00666431	271	tags=41%, list=20%, signal=34%	2150/961/2213/7305/29108/9636/3123/3965/695/947/3620/80380/29126/64115/201633/50943/64127/53833	F2RL1	CD47	FCGR2B	TYROBP	PYCARD	ISG15	HLA-DRB1	LGALS9	BTK	CD34	IDO1	PDCD1LG2	CD274	VSIR	TIGIT	FOXP3	NOD2	IL20RB
GO:0032653	regulation of interleukin-10 production	44	-0.463176	-1.76418	0.00111915	0.00865647	0.00666431	271	tags=41%, list=20%, signal=34%	2150/961/2213/7305/29108/9636/3123/3965/695/947/3620/80380/29126/64115/201633/50943/64127/53833	F2RL1	CD47	FCGR2B	TYROBP	PYCARD	ISG15	HLA-DRB1	LGALS9	BTK	CD34	IDO1	PDCD1LG2	CD274	VSIR	TIGIT	FOXP3	NOD2	IL20RB
GO:0070661	leukocyte proliferation	182	-0.363666	-1.76429	1.97244e-05	0.000289292	0.000222715	402	tags=41%, list=29%, signal=33%	896/640/6850/3718/3135/3604/941/942/1436/84868/6355/301/7940/7099/199/931/604/3105/196/84433/30835/952/2150/2213/3717/4332/7305/958/29108/6504/3600/1438/4690/3123/3965/695/3620/3659/80380/29126/7293/7133/1493/729230/3594/5294/7535/64115/3575/684/6352/90865/1439/11151/923/5777/22806/5788/3133/5699/970/7412/916/3113/10673/972/3109/100133941/50943/146433/3606/53833/6363/383	CCND3	BLK	SYK	JAK3	HLA-G	TNFRSF9	CD80	CD86	CSF1R	HAVCR2	CCL8	ANXA1	LST1	TLR4	AIF1	MS4A1	BCL6	HLA-A	AHR	CARD11	CD209	CD38	F2RL1	FCGR2B	JAK2	MNDA	TYROBP	CD40	PYCARD	SLAMF1	IL15	CSF2RA	NCK1	HLA-DRB1	LGALS9	BTK	IDO1	IRF1	PDCD1LG2
GO:0002706	regulation of lymphocyte mediated immunity	96	-0.397808	-1.76779	0.000529873	0.00461747	0.00355482	329	tags=42%, list=24%, signal=34%	3820/604/3105/196/3140/30009/8741/3902/2213/911/958/634/3916/6504/7409/3123/3965/695/910/3554/7133/729230/3594/3575/2625/3134/4068/3106/5777/5788/3133/10225/22914/3122/50943/3606/64127/718/53833/383	KLRB1	BCL6	HLA-A	AHR	MR1	TBX21	TNFSF13	LAG3	FCGR2B	CD1C	CD40	CEACAM1	LAMP1	SLAMF1	VAV1	HLA-DRB1	LGALS9	BTK	CD1B	IL1R1	TNFRSF1B	CCR2	IL12RB1	IL7R	GATA3	HLA-F	SH2D1A	HLA-B	PTPN6	PTPRC	HLA-E	CD96	KLRK1	HLA-DRA	FOXP3	IL18	NOD2	C3	IL20RB
GO:0050727	regulation of inflammatory response	132	-0.376163	-1.7682	8.69882e-05	0.00104231	0.000802433	349	tags=37%, list=25%, signal=31%	301/7099/240/4318/7941/604/4345/1215/4790/6283/653361/5734/1003/961/6401/2213/3717/8808/29108/3600/1236/3123/695/3673/3620/3554/7133/729230/5294/2625/834/56833/7010/1540/6352/90865/5733/5788/3133/7098/6279/6280/837/4818/50943/3606/64127/718/53833	ANXA1	TLR4	ALOX5	MMP9	PLA2G7	BCL6	CD200	CMA1	NFKB1	S100A12	NCF1	PTGER4	CDH5	CD47	SELE	FCGR2B	JAK2	IL1RL2	PYCARD	IL15	CCR7	HLA-DRB1	BTK	ITGA2	IDO1	IL1R1	TNFRSF1B	CCR2	PIK3CG	GATA3	CASP1	SLAMF8	TEK	CYLD	CCL5	IL33	PTGER3	PTPRC	HLA-E
GO:0001819	positive regulation of cytokine production	224	-0.353187	-1.76922	7.45976e-06	0.000120614	9.28567e-05	395	tags=38%, list=29%, signal=33%	861/6850/3135/941/5450/942/1436/84868/3663/23586/929/51284/4063/3702/7040/301/51744/7099/1536/199/2207/4345/3105/7805/30009/84433/247/5734/2150/3717/4332/7305/8808/958/29108/6504/3600/9636/1236/3665/3965/695/8832/947/3620/3459/3659/3566/29126/3554/51311/729230/3594/10538/5294/2625/834/3134/841/6772/4940/115362/920/90865/923/4050/11213/5788/3133/7098/22914/4939/916/201633/3113/64135/8710/972/3394/…	RUNX1	SYK	HLA-G	CD80	POU2AF1	CD86	CSF1R	HAVCR2	IRF5	RIGI	CD14	TLR7	LY9	ITK	TGFB1	ANXA1	CD244	TLR4	CYBB	AIF1	FCER1G	CD200	HLA-A	LAPTM5	TBX21	CARD11	ALOX15B	PTGER4	F2RL1	JAK2	MNDA	TYROBP	IL1RL2	CD40	PYCARD	SLAMF1	IL15	ISG15	CCR7
GO:0002604	regulation of dendritic cell antigen processing and presentation	10	-0.700073	-1.77299	0.00757608	0.0401069	0.0308769	50	tags=60%, list=4%, signal=58%	2213/1236/972/64127/6363/6366	FCGR2B	CCR7	CD74	NOD2	CCL19	CCL21
GO:0051250	negative regulation of lymphocyte activation	75	-0.41307	-1.77358	0.000622023	0.00525003	0.00404181	399	tags=51%, list=29%, signal=38%	640/861/3718/3135/941/942/84868/8651/301/7940/604/864/558/7805/30009/3902/2213/4332/7305/634/3123/3965/695/3620/3659/80380/3566/29126/1493/64115/3134/5777/201633/972/50943/1511/53833/383	BLK	RUNX1	JAK3	HLA-G	CD80	CD86	HAVCR2	SOCS1	ANXA1	LST1	BCL6	RUNX3	AXL	LAPTM5	TBX21	LAG3	FCGR2B	MNDA	TYROBP	CEACAM1	HLA-DRB1	LGALS9	BTK	IDO1	IRF1	PDCD1LG2	IL4R	CD274	CTLA4	VSIR	HLA-F	PTPN6	TIGIT	CD74	FOXP3	CTSG	IL20RB	ARG1
GO:0046006	regulation of activated T cell proliferation	25	-0.532579	-1.77379	0.0066483	0.0364909	0.028093	241	tags=40%, list=17%, signal=34%	29108/6504/3965/80380/29126/3594/100133941/50943/3606/383	PYCARD	SLAMF1	LGALS9	PDCD1LG2	CD274	IL12RB1	CD24	FOXP3	IL18	ARG1
GO:0045055	regulated exocytosis	41	-0.472153	-1.77691	0.00269446	0.0182003	0.0140117	271	tags=39%, list=20%, signal=32%	2150/2213/634/3916/6688/3965/695/8832/3566/27040/3689/729230/5294/3134/11151/4818	F2RL1	FCGR2B	CEACAM1	LAMP1	SPI1	LGALS9	BTK	CD84	IL4R	LAT	ITGB2	CCR2	PIK3CG	HLA-F	CORO1A	NKG7
GO:0002274	myeloid leukocyte activation	93	-0.401372	-1.77753	0.000314837	0.00290385	0.00223557	400	tags=45%, list=29%, signal=34%	1524/640/6850/84868/116071/712/301/7099/199/2207/4345/6283/3579/2150/945/2213/3717/7305/29108/6504/3600/5971/6688/3965/695/8832/3459/3566/27040/3689/729230/10538/5294/6352/90865/5777/5788/7098/972/914/3606/1511	CX3CR1	BLK	SYK	HAVCR2	BATF2	C1QA	ANXA1	TLR4	AIF1	FCER1G	CD200	S100A12	CXCR2	F2RL1	CD33	FCGR2B	JAK2	TYROBP	PYCARD	SLAMF1	IL15	RELB	SPI1	LGALS9	BTK	CD84	IFNGR1	IL4R	LAT	ITGB2	CCR2	BATF	PIK3CG	CCL5	IL33	PTPN6	PTPRC	TLR3	CD74
GO:0071674	mononuclear cell migration	106	-0.393993	-1.77833	0.000176577	0.00182282	0.00140332	379	tags=42%, list=27%, signal=33%	1436/6355/3690/4267/301/1230/240/199/7941/4345/6283/30009/3579/961/1235/29108/6504/1234/1236/6688/3965/58191/729230/5294/6367/7535/10563/2625/5175/56833/6352/3695/11151/3627/3683/10850/22914/1240/120425/6358/6387/146433/1511/6363/6366	CSF1R	CCL8	ITGB3	CD99	ANXA1	CCR1	ALOX5	AIF1	PLA2G7	CD200	S100A12	TBX21	CXCR2	CD47	CCR6	PYCARD	SLAMF1	CCR5	CCR7	SPI1	LGALS9	CXCL16	CCR2	PIK3CG	CCL22	ZAP70	CXCL13	GATA3	PECAM1	SLAMF8	CCL5	ITGB7	CORO1A	CXCL10	ITGAL	CCL27	KLRK1	CMKLR1	JAML
GO:0002831	regulation of response to biotic stimulus	134	-0.377127	-1.78181	0.000101194	0.00117071	0.000901289	403	tags=43%, list=29%, signal=34%	114836/10133/6850/3135/84868/23586/929/3824/8651/7099/3820/3105/196/3140/653361/59307/2150/3902/2213/4332/7305/634/3916/29108/163702/3600/9636/6688/7409/3434/3665/3123/3965/3659/29126/51311/3594/6737/25939/3134/841/56833/6772/4940/115362/4068/6352/3106/11213/5777/3133/10225/22914/84166/50943/64127/11005/383	SLAMF6	OPTN	SYK	HLA-G	HAVCR2	RIGI	CD14	KLRD1	SOCS1	TLR4	KLRB1	HLA-A	AHR	MR1	NCF1	SIGIRR	F2RL1	LAG3	FCGR2B	MNDA	TYROBP	CEACAM1	LAMP1	PYCARD	IFNLR1	IL15	ISG15	SPI1	VAV1	IFIT1	IRF7	HLA-DRB1	LGALS9	IRF1	CD274	TLR8	IL12RB1	TRIM21	SAMHD1
GO:0045582	positive regulation of T cell differentiation	49	-0.454619	-1.78551	0.00127737	0.00968489	0.00745605	396	tags=55%, list=29%, signal=41%	1960/861/6850/3135/941/942/3561/8651/301/604/864/8808/3123/3965/3566/3594/7535/64115/3575/2625/939/5788/3122/972/50943/3606/6363	EGR3	RUNX1	SYK	HLA-G	CD80	CD86	IL2RG	SOCS1	ANXA1	BCL6	RUNX3	IL1RL2	HLA-DRB1	LGALS9	IL4R	IL12RB1	ZAP70	VSIR	IL7R	GATA3	CD27	PTPRC	HLA-DRA	CD74	FOXP3	IL18	CCL19
GO:0002822	regulation of adaptive immune response based on somatic recombination of immune receptors built from immunoglobulin superfamily domains	101	-0.398711	-1.7907	0.0001547	0.0016347	0.0012585	389	tags=47%, list=28%, signal=36%	3718/3135/941/84868/3824/7040/301/604/3105/196/3140/30009/8741/2213/3717/911/958/634/6504/3123/695/910/3566/29126/3554/7133/729230/3594/10538/3575/2625/3134/920/90865/3106/5777/5788/3133/3122/10673/50943/3606/64127/718/53833/6363/383	JAK3	HLA-G	CD80	HAVCR2	KLRD1	TGFB1	ANXA1	BCL6	HLA-A	AHR	MR1	TBX21	TNFSF13	FCGR2B	JAK2	CD1C	CD40	CEACAM1	SLAMF1	HLA-DRB1	BTK	CD1B	IL4R	CD274	IL1R1	TNFRSF1B	CCR2	IL12RB1	BATF	IL7R	GATA3	HLA-F	CD4	IL33	HLA-B	PTPN6	PTPRC	HLA-E	HLA-DRA
GO:0031342	negative regulation of cell killing	18	-0.591422	-1.79916	0.00529612	0.0311045	0.0239463	400	tags=72%, list=29%, signal=52%	1524/3135/84868/3824/3105/2213/634/3965/3575/3134/3106/5788/3133	CX3CR1	HLA-G	HAVCR2	KLRD1	HLA-A	FCGR2B	CEACAM1	LGALS9	IL7R	HLA-F	HLA-B	PTPRC	HLA-E
GO:0002819	regulation of adaptive immune response	108	-0.397757	-1.79926	0.000103112	0.00118401	0.000911529	314	tags=47%, list=23%, signal=40%	3718/3135/941/84868/3824/7040/301/604/3105/196/3140/30009/8741/2213/3717/911/958/634/29108/6504/3665/3123/695/910/3659/3566/29126/3554/7133/729230/3594/962/10538/3575/2625/3134/920/90865/3106/5777/5788/3133/3122/10673/50943/3606/64127/718/53833/6363/383	JAK3	HLA-G	CD80	HAVCR2	KLRD1	TGFB1	ANXA1	BCL6	HLA-A	AHR	MR1	TBX21	TNFSF13	FCGR2B	JAK2	CD1C	CD40	CEACAM1	PYCARD	SLAMF1	IRF7	HLA-DRB1	BTK	CD1B	IRF1	IL4R	CD274	IL1R1	TNFRSF1B	CCR2	IL12RB1	CD48	BATF	IL7R	GATA3	HLA-F	CD4	IL33	HLA-B
GO:0032689	negative regulation of interferon-gamma production	23	-0.5566	-1.80128	0.00221493	0.0153614	0.0118262	343	tags=70%, list=25%, signal=53%	84868/7099/558/7805/6504/3123/3965/80380/29126/64115/2625/90865/10225/50943/64127/53833	HAVCR2	TLR4	AXL	LAPTM5	SLAMF1	HLA-DRB1	LGALS9	PDCD1LG2	CD274	VSIR	GATA3	IL33	CD96	FOXP3	NOD2	IL20RB
GO:0002474	antigen processing and presentation of peptide antigen via MHC class I	14	-0.633749	-1.80147	0.00449026	0.0272666	0.0209916	421	tags=100%, list=30%, signal=70%	2209/50856/6891/3135/2207/3105/3140/3107/6890/6892/3134/3106/3133	FCGR1A	CLEC4A	TAP2	HLA-G	FCER1G	HLA-A	MR1	HLA-C	TAP1	TAPBP	HLA-F	HLA-B	HLA-E
GO:0032481	positive regulation of type I interferon production	28	-0.519987	-1.80289	0.00510705	0.0301552	0.0232154	394	tags=64%, list=29%, signal=47%	3661/340061/7097/6850/3663/23586/929/51284/7099/9636/3665/3659/51311/6772/4940/7098/4939/64135	IRF3	STING1	TLR2	SYK	IRF5	RIGI	CD14	TLR7	TLR4	ISG15	IRF7	IRF1	TLR8	STAT1	OAS3	TLR3	OAS2	IFIH1
GO:1903556	negative regulation of tumor necrosis factor superfamily cytokine production	24	-0.549702	-1.80318	0.00468564	0.0281348	0.02166	378	tags=54%, list=27%, signal=40%	84868/7099/558/945/6504/3965/947/29126/64115/11213/5777/50943/64127	HAVCR2	TLR4	AXL	CD33	SLAMF1	LGALS9	CD34	CD274	VSIR	IRAK3	PTPN6	FOXP3	NOD2
GO:0002701	negative regulation of production of molecular mediator of immune response	29	-0.517139	-1.80458	0.00191187	0.0136475	0.0105067	350	tags=52%, list=25%, signal=39%	7040/604/558/30009/2213/6504/3134/684/90865/11213/10225/50943/64127/11005/383	TGFB1	BCL6	AXL	TBX21	FCGR2B	SLAMF1	HLA-F	BST2	IL33	IRAK3	CD96	FOXP3	NOD2	SPINK5	ARG1
GO:0019722	calcium-mediated signaling	56	-0.446979	-1.80462	0.00121315	0.0093031	0.00716213	280	tags=38%, list=20%, signal=31%	3579/4775/6401/1235/1234/1236/695/27040/1233/729230/10663/50852/7535/920/5788/2633/7412/1240/916/2833/1672	CXCR2	NFATC3	SELE	CCR6	CCR5	CCR7	BTK	LAT	CCR4	CCR2	CXCR6	TRAT1	ZAP70	CD4	PTPRC	GBP1	VCAM1	CMKLR1	CD3E	CXCR3	DEFB1
GO:0010819	regulation of T cell chemotaxis	11	-0.687219	-1.80509	0.00337159	0.0218288	0.0168052	175	tags=55%, list=13%, signal=48%	729230/10563/6352/3627/10850/6366	CCR2	CXCL13	CCL5	CXCL10	CCL27	CCL21
GO:0032608	interferon-beta production	27	-0.526706	-1.80605	0.00321477	0.021045	0.0162018	374	tags=70%, list=27%, signal=52%	114609/3661/340061/7097/3663/23586/51284/7099/5966/29108/9636/5971/3665/3659/51311/4940/7098/4939/64135	TIRAP	IRF3	STING1	TLR2	IRF5	RIGI	TLR7	TLR4	REL	PYCARD	ISG15	RELB	IRF7	IRF1	TLR8	OAS3	TLR3	OAS2	IFIH1
GO:0032648	regulation of interferon-beta production	27	-0.526706	-1.80605	0.00321477	0.021045	0.0162018	374	tags=70%, list=27%, signal=52%	114609/3661/340061/7097/3663/23586/51284/7099/5966/29108/9636/5971/3665/3659/51311/4940/7098/4939/64135	TIRAP	IRF3	STING1	TLR2	IRF5	RIGI	TLR7	TLR4	REL	PYCARD	ISG15	RELB	IRF7	IRF1	TLR8	OAS3	TLR3	OAS2	IFIH1
GO:0032963	collagen metabolic process	24	-0.550926	-1.8072	0.00438577	0.0267532	0.0205963	410	tags=58%, list=30%, signal=42%	1278/861/4313/5159/7040/4318/1277/3673/64115/8710/4261/1520/55512/383	COL1A2	RUNX1	MMP2	PDGFRB	TGFB1	MMP9	COL1A1	ITGA2	VSIR	SERPINB7	CIITA	CTSS	SMPD3	ARG1
GO:0050900	leukocyte migration	183	-0.371342	-1.8075	2.69082e-06	4.57099e-05	3.51904e-05	353	tags=38%, list=26%, signal=32%	4267/1803/301/1230/240/4318/199/7941/2207/23604/4345/6283/30009/391/5734/3579/2150/961/6401/1235/29108/6504/1234/1236/6404/6688/7409/3965/947/3673/3689/3554/58191/3655/729230/5294/6367/7535/10563/2625/5175/56833/6402/6352/3695/90865/3932/11151/8784/3627/3683/10850/6279/6280/22914/7412/1240/120425/6358/2833/972/6387/146433/64127/1511/4283/6363/55512/6366	CD99	DPP4	ANXA1	CCR1	ALOX5	MMP9	AIF1	PLA2G7	FCER1G	DAPK2	CD200	S100A12	TBX21	RHOG	PTGER4	CXCR2	F2RL1	CD47	SELE	CCR6	PYCARD	SLAMF1	CCR5	CCR7	SELPLG	SPI1	VAV1	LGALS9	CD34	ITGA2	ITGB2	IL1R1	CXCL16	ITGA6	CCR2	PIK3CG	CCL22	ZAP70	CXCL13
GO:0032102	negative regulation of response to external stimulus	108	-0.399919	-1.80904	8.97354e-05	0.00106101	0.000816836	339	tags=37%, list=25%, signal=30%	240/199/4345/3105/4790/59307/5734/1003/2213/7056/634/9636/3123/3965/947/7133/83999/10563/6737/10507/2625/25939/3134/56833/4940/7010/1540/5055/3106/11213/5788/3133/10225/22914/84166/50943/64127/53833/11005/383	ALOX5	AIF1	CD200	HLA-A	NFKB1	SIGIRR	PTGER4	CDH5	FCGR2B	THBD	CEACAM1	ISG15	HLA-DRB1	LGALS9	CD34	TNFRSF1B	KREMEN1	CXCL13	TRIM21	SEMA4D	GATA3	SAMHD1	HLA-F	SLAMF8	OAS3	TEK	CYLD	SERPINB2	HLA-B	IRAK3	PTPRC	HLA-E	CD96	KLRK1	NLRC5	FOXP3	NOD2	IL20RB	SPINK5
GO:0045580	regulation of T cell differentiation	79	-0.418394	-1.80962	0.000332293	0.00304394	0.00234342	396	tags=51%, list=29%, signal=38%	1960/861/6850/3718/3135/941/942/3561/8651/301/604/864/30009/84433/3902/8808/3600/3123/3965/3659/3566/3111/1493/729230/3594/10538/7535/64115/3575/2625/639/939/5788/3122/972/914/50943/3606/6363/11005	EGR3	RUNX1	SYK	JAK3	HLA-G	CD80	CD86	IL2RG	SOCS1	ANXA1	BCL6	RUNX3	TBX21	CARD11	LAG3	IL1RL2	IL15	HLA-DRB1	LGALS9	IRF1	IL4R	HLA-DOA	CTLA4	CCR2	IL12RB1	BATF	ZAP70	VSIR	IL7R	GATA3	PRDM1	CD27	PTPRC	HLA-DRA	CD74	CD2	FOXP3	IL18	CCL19
GO:0006968	cellular defense response	33	-0.510169	-1.81489	0.00206637	0.0144808	0.0111482	409	tags=61%, list=30%, signal=44%	8915/10288/10219/1524/3135/3702/653361/3579/4332/1235/7305/8808/1234/729230/50852/4068/5551/90865/10578/4283	BCL10	LILRB2	KLRG1	CX3CR1	HLA-G	ITK	NCF1	CXCR2	MNDA	CCR6	TYROBP	IL1RL2	CCR5	CCR2	TRAT1	SH2D1A	PRF1	IL33	GNLY	CXCL9
GO:0002228	natural killer cell mediated immunity	43	-0.480074	-1.81611	0.00139045	0.0103379	0.00795878	403	tags=56%, list=29%, signal=41%	114836/3135/84868/3824/57823/3820/3105/3902/634/3916/7409/3965/3134/4068/11151/3106/5777/3133/10225/22914/4818/3002/914/3606	SLAMF6	HLA-G	HAVCR2	KLRD1	SLAMF7	KLRB1	HLA-A	LAG3	CEACAM1	LAMP1	VAV1	LGALS9	HLA-F	SH2D1A	CORO1A	HLA-B	PTPN6	HLA-E	CD96	KLRK1	NKG7	GZMB	CD2	IL18
GO:0002710	negative regulation of T cell mediated immunity	18	-0.597049	-1.81627	0.00431955	0.0265301	0.0204246	309	tags=78%, list=22%, signal=61%	3135/3824/196/30009/2213/634/6504/3575/3134/5788/50943/64127/53833/383	HLA-G	KLRD1	AHR	TBX21	FCGR2B	CEACAM1	SLAMF1	IL7R	HLA-F	PTPRC	FOXP3	NOD2	IL20RB	ARG1
GO:0043300	regulation of leukocyte degranulation	21	-0.573458	-1.81837	0.00219885	0.0152894	0.0117707	271	tags=76%, list=20%, signal=62%	4067/3162/3684/640/6850/2150/2213/634/3916/6688/3965/8832/3566/3689/729230/3134	LYN	HMOX1	ITGAM	BLK	SYK	F2RL1	FCGR2B	CEACAM1	LAMP1	SPI1	LGALS9	CD84	IL4R	ITGB2	CCR2	HLA-F
GO:0042267	natural killer cell mediated cytotoxicity	41	-0.483186	-1.81843	0.00161738	0.0117643	0.00905693	403	tags=56%, list=29%, signal=41%	114836/3135/84868/3824/57823/3820/3105/3902/634/3916/7409/3965/3134/4068/11151/3106/5777/3133/22914/4818/3002/914/3606	SLAMF6	HLA-G	HAVCR2	KLRD1	SLAMF7	KLRB1	HLA-A	LAG3	CEACAM1	LAMP1	VAV1	LGALS9	HLA-F	SH2D1A	CORO1A	HLA-B	PTPN6	HLA-E	KLRK1	NKG7	GZMB	CD2	IL18
GO:0002444	myeloid leukocyte mediated immunity	41	-0.483844	-1.8209	0.00153089	0.0112573	0.00866656	271	tags=39%, list=20%, signal=32%	2150/2213/7305/6688/3965/695/8832/3566/27040/3689/729230/5294/3133/1511/718/383	F2RL1	FCGR2B	TYROBP	SPI1	LGALS9	BTK	CD84	IL4R	LAT	ITGB2	CCR2	PIK3CG	HLA-E	CTSG	C3	ARG1
GO:0032615	interleukin-12 production	47	-0.471421	-1.82339	0.000854159	0.00684347	0.00526855	394	tags=51%, list=29%, signal=38%	6850/3718/3135/3663/7099/4790/7805/961/958/6504/1236/3965/3620/3659/51311/3106/4050/11213/7098/1240/201633/3394/64127/6363	SYK	JAK3	HLA-G	IRF5	TLR4	NFKB1	LAPTM5	CD47	CD40	SLAMF1	CCR7	LGALS9	IDO1	IRF1	TLR8	HLA-B	LTB	IRAK3	TLR3	CMKLR1	TIGIT	IRF8	NOD2	CCL19
GO:0032655	regulation of interleukin-12 production	47	-0.471421	-1.82339	0.000854159	0.00684347	0.00526855	394	tags=51%, list=29%, signal=38%	6850/3718/3135/3663/7099/4790/7805/961/958/6504/1236/3965/3620/3659/51311/3106/4050/11213/7098/1240/201633/3394/64127/6363	SYK	JAK3	HLA-G	IRF5	TLR4	NFKB1	LAPTM5	CD47	CD40	SLAMF1	CCR7	LGALS9	IDO1	IRF1	TLR8	HLA-B	LTB	IRAK3	TLR3	CMKLR1	TIGIT	IRF8	NOD2	CCL19
GO:0032703	negative regulation of interleukin-2 production	14	-0.641506	-1.82352	0.00371116	0.0236037	0.0181716	304	tags=71%, list=22%, signal=56%	7805/30009/3902/947/2625/5788/2633/50943/64127/53833	LAPTM5	TBX21	LAG3	CD34	GATA3	PTPRC	GBP1	FOXP3	NOD2	IL20RB
GO:0032816	positive regulation of natural killer cell activation	17	-0.605929	-1.82431	0.0045655	0.027661	0.0212952	317	tags=53%, list=23%, signal=41%	558/3717/7305/3916/3600/3134/3133/3606/3601	AXL	JAK2	TYROBP	LAMP1	IL15	HLA-F	HLA-E	IL18	IL15RA
GO:0061844	antimicrobial humoral immune response mediated by antimicrobial peptide	25	-0.547876	-1.82474	0.0036442	0.0232328	0.0178861	161	tags=36%, list=12%, signal=32%	10563/10578/3627/6280/64127/4283/1672/11005/9547	CXCL13	GNLY	CXCL10	S100A9	NOD2	CXCL9	DEFB1	SPINK5	CXCL14
GO:0035455	response to interferon-alpha	12	-0.669452	-1.82559	0.00362401	0.0231591	0.0178294	218	tags=83%, list=16%, signal=71%	3454/3455/558/3437/10410/2625/684/10581/27074/8519	IFNAR1	IFNAR2	AXL	IFIT3	IFITM3	GATA3	BST2	IFITM2	LAMP3	IFITM1
GO:0002703	regulation of leukocyte mediated immunity	124	-0.394046	-1.82795	3.75449e-05	0.000498864	0.000384057	403	tags=48%, list=29%, signal=37%	114836/1524/640/6850/3718/3135/84868/23586/3824/7040/7099/3820/604/3105/196/3140/30009/8741/2150/3902/2213/911/7305/958/634/3916/6504/6688/7409/3123/3965/695/8832/910/3566/3689/3554/7133/729230/3594/3575/2625/3134/684/4068/3106/5777/5788/3133/10225/7098/22914/3122/50943/3606/64127/718/53833/383	SLAMF6	CX3CR1	BLK	SYK	JAK3	HLA-G	HAVCR2	RIGI	KLRD1	TGFB1	TLR4	KLRB1	BCL6	HLA-A	AHR	MR1	TBX21	TNFSF13	F2RL1	LAG3	FCGR2B	CD1C	TYROBP	CD40	CEACAM1	LAMP1	SLAMF1	SPI1	VAV1	HLA-DRB1	LGALS9	BTK	CD84	CD1B	IL4R	ITGB2	IL1R1	TNFRSF1B	CCR2
GO:0002709	regulation of T cell mediated immunity	55	-0.453558	-1.83012	0.00054282	0.00470429	0.00362167	314	tags=47%, list=23%, signal=38%	3105/196/3140/30009/2213/911/634/6504/3123/910/3554/7133/729230/3594/3575/2625/3134/3106/5788/3133/3122/50943/3606/64127/53833/383	HLA-A	AHR	MR1	TBX21	FCGR2B	CD1C	CEACAM1	SLAMF1	HLA-DRB1	CD1B	IL1R1	TNFRSF1B	CCR2	IL12RB1	IL7R	GATA3	HLA-F	HLA-B	PTPRC	HLA-E	HLA-DRA	FOXP3	IL18	NOD2	IL20RB	ARG1
GO:0001911	negative regulation of leukocyte mediated cytotoxicity	16	-0.62089	-1.83215	0.00379946	0.0239384	0.0184293	400	tags=81%, list=29%, signal=58%	1524/3135/84868/3824/3105/2213/634/3965/3575/3134/3106/5788/3133	CX3CR1	HLA-G	HAVCR2	KLRD1	HLA-A	FCGR2B	CEACAM1	LGALS9	IL7R	HLA-F	HLA-B	PTPRC	HLA-E
GO:0006887	exocytosis	51	-0.462708	-1.83623	0.000700738	0.00580488	0.00446897	271	tags=37%, list=20%, signal=31%	2150/2213/634/3916/6688/3965/695/8832/3566/27040/3689/729230/5294/7447/3134/6352/11151/4818/55512	F2RL1	FCGR2B	CEACAM1	LAMP1	SPI1	LGALS9	BTK	CD84	IL4R	LAT	ITGB2	CCR2	PIK3CG	VSNL1	HLA-F	CCL5	CORO1A	NKG7	SMPD3
GO:0002764	immune response-regulating signaling pathway	163	-0.38434	-1.83891	8.3638e-06	0.000134422	0.000103487	399	tags=41%, list=29%, signal=33%	640/6850/7070/3135/84868/23586/929/3824/51284/3702/7099/857/931/2207/3105/7805/84433/952/1512/2533/915/2150/961/945/2206/2213/4332/7305/958/634/29108/1236/7409/3665/3123/695/3659/151888/51311/1493/926/50852/7535/2625/834/4940/4068/1540/3932/11213/29760/5777/5788/2633/7098/22914/925/1240/916/919/64135/917/1520/100133941/50943/64127/53833	BLK	SYK	THY1	HLA-G	HAVCR2	RIGI	CD14	KLRD1	TLR7	ITK	TLR4	CAV1	MS4A1	FCER1G	HLA-A	LAPTM5	CARD11	CD38	CTSH	FYB1	CD3D	F2RL1	CD47	CD33	MS4A2	FCGR2B	MNDA	TYROBP	CD40	CEACAM1	PYCARD	CCR7	VAV1	IRF7	HLA-DRB1	BTK	IRF1	BTLA	TLR8
GO:0002483	antigen processing and presentation of endogenous peptide antigen	11	-0.70146	-1.84249	0.0020374	0.0143527	0.0110496	421	tags=100%, list=30%, signal=70%	3135/3105/3107/3123/6890/6892/3134/3106/3133/3122	HLA-G	HLA-A	HLA-C	HLA-DRB1	TAP1	TAPBP	HLA-F	HLA-B	HLA-E	HLA-DRA
GO:0001959	regulation of cytokine-mediated signaling pathway	54	-0.459126	-1.8484	0.000570188	0.00485837	0.00374028	337	tags=43%, list=24%, signal=34%	857/558/7805/59307/2150/29108/9636/3665/3554/25939/834/841/4940/1540/6352/11213/5777/5788/837/84166/972/100133941/383	CAV1	AXL	LAPTM5	SIGIRR	F2RL1	PYCARD	ISG15	IRF7	IL1R1	SAMHD1	CASP1	CASP8	OAS3	CYLD	CCL5	IRAK3	PTPN6	PTPRC	CASP4	NLRC5	CD74	CD24	ARG1
GO:1902105	regulation of leukocyte differentiation	129	-0.393618	-1.84912	1.58833e-05	0.00023553	0.000181326	396	tags=45%, list=29%, signal=35%	1960/861/6850/3718/3135/941/942/3561/8651/7040/301/1230/7099/604/864/558/30009/84433/3902/2213/7305/8808/634/3600/3665/3123/3965/695/3659/3566/3111/1493/729230/3594/10538/7535/64115/3575/2625/841/56833/639/920/3106/939/5777/22806/5788/7098/3122/972/914/50943/146433/3606/3601/6363/11005	EGR3	RUNX1	SYK	JAK3	HLA-G	CD80	CD86	IL2RG	SOCS1	TGFB1	ANXA1	CCR1	TLR4	BCL6	RUNX3	AXL	TBX21	CARD11	LAG3	FCGR2B	TYROBP	IL1RL2	CEACAM1	IL15	IRF7	HLA-DRB1	LGALS9	BTK	IRF1	IL4R	HLA-DOA	CTLA4	CCR2	IL12RB1	BATF	ZAP70	VSIR	IL7R	GATA3
GO:0050866	negative regulation of cell activation	89	-0.42009	-1.84982	0.000119042	0.00132577	0.00102066	399	tags=49%, list=29%, signal=38%	640/861/3718/3135/941/942/84868/8651/301/7940/604/4345/864/558/7805/30009/3902/2213/4332/7056/7305/634/6688/3123/3965/695/8832/3620/3659/80380/3566/29126/1493/729230/64115/3134/5777/5788/201633/972/50943/1511/53833/383	BLK	RUNX1	JAK3	HLA-G	CD80	CD86	HAVCR2	SOCS1	ANXA1	LST1	BCL6	CD200	RUNX3	AXL	LAPTM5	TBX21	LAG3	FCGR2B	MNDA	THBD	TYROBP	CEACAM1	SPI1	HLA-DRB1	LGALS9	BTK	CD84	IDO1	IRF1	PDCD1LG2	IL4R	CD274	CTLA4	CCR2	VSIR	HLA-F	PTPN6	PTPRC	TIGIT
GO:0002697	regulation of immune effector process	174	-0.384153	-1.85144	3.40865e-06	5.718e-05	4.40209e-05	403	tags=45%, list=29%, signal=37%	114836/1524/640/6850/3718/3135/941/942/84868/23586/3824/51284/7040/301/51744/7099/3820/604/558/3105/196/3140/7805/30009/653361/8741/2150/3902/961/2213/911/7305/958/634/3916/29108/6504/6688/7409/3123/3965/695/8832/910/3566/3689/3554/7293/7133/966/729230/3594/10538/3575/2625/3134/684/56833/4068/90865/3106/11213/5777/5788/3133/10225/7098/22914/3122/972/3109/50943/3606/64127/718/53833/6363/11005/383	SLAMF6	CX3CR1	BLK	SYK	JAK3	HLA-G	CD80	CD86	HAVCR2	RIGI	KLRD1	TLR7	TGFB1	ANXA1	CD244	TLR4	KLRB1	BCL6	AXL	HLA-A	AHR	MR1	LAPTM5	TBX21	NCF1	TNFSF13	F2RL1	LAG3	CD47	FCGR2B	CD1C	TYROBP	CD40	CEACAM1	LAMP1	PYCARD	SLAMF1	SPI1	VAV1
GO:0019731	antibacterial humoral response	10	-0.732024	-1.85391	0.00355057	0.0228531	0.0175938	94	tags=50%, list=7%, signal=47%	3133/64127/1511/1672/11005	HLA-E	NOD2	CTSG	DEFB1	SPINK5
GO:1903900	regulation of viral life cycle	43	-0.492338	-1.8625	0.000790002	0.00642535	0.00494665	232	tags=44%, list=17%, signal=38%	9636/3434/3123/3965/10410/6737/684/10581/4940/920/6352/10346/27074/4939/64135/972/4261/4599/8519	ISG15	IFIT1	HLA-DRB1	LGALS9	IFITM3	TRIM21	BST2	IFITM2	OAS3	CD4	CCL5	TRIM22	LAMP3	OAS2	IFIH1	CD74	CIITA	MX1	IFITM1
GO:0071706	tumor necrosis factor superfamily cytokine production	84	-0.427424	-1.87061	0.000181076	0.00184794	0.00142266	266	tags=43%, list=19%, signal=37%	1524/6850/942/84868/23586/929/7099/1536/558/961/945/3717/7305/29108/6504/3965/695/8832/947/3459/29126/729230/64115/4940/90865/11213/5777/5788/3133/7098/4939/64135/914/50943/64127/6363	CX3CR1	SYK	CD86	HAVCR2	RIGI	CD14	TLR4	CYBB	AXL	CD47	CD33	JAK2	TYROBP	PYCARD	SLAMF1	LGALS9	BTK	CD84	CD34	IFNGR1	CD274	CCR2	VSIR	OAS3	IL33	IRAK3	PTPN6	PTPRC	HLA-E	TLR3	OAS2	IFIH1	CD2	FOXP3	NOD2	CCL19
GO:1903555	regulation of tumor necrosis factor superfamily cytokine production	84	-0.427424	-1.87061	0.000181076	0.00184794	0.00142266	266	tags=43%, list=19%, signal=37%	1524/6850/942/84868/23586/929/7099/1536/558/961/945/3717/7305/29108/6504/3965/695/8832/947/3459/29126/729230/64115/4940/90865/11213/5777/5788/3133/7098/4939/64135/914/50943/64127/6363	CX3CR1	SYK	CD86	HAVCR2	RIGI	CD14	TLR4	CYBB	AXL	CD47	CD33	JAK2	TYROBP	PYCARD	SLAMF1	LGALS9	BTK	CD84	CD34	IFNGR1	CD274	CCR2	VSIR	OAS3	IL33	IRAK3	PTPN6	PTPRC	HLA-E	TLR3	OAS2	IFIH1	CD2	FOXP3	NOD2	CCL19
GO:0050792	regulation of viral process	48	-0.480427	-1.87189	0.000739337	0.00606844	0.00467188	232	tags=42%, list=17%, signal=36%	9636/3434/3123/3965/10410/6737/684/10581/6772/4940/920/6352/10346/27074/4939/64135/972/4261/4599/8519	ISG15	IFIT1	HLA-DRB1	LGALS9	IFITM3	TRIM21	BST2	IFITM2	STAT1	OAS3	CD4	CCL5	TRIM22	LAMP3	OAS2	IFIH1	CD74	CIITA	MX1	IFITM1
GO:0002544	chronic inflammatory response	15	-0.64257	-1.8721	0.00306505	0.0202626	0.0155994	207	tags=47%, list=15%, signal=40%	3620/10563/6352/6279/6280/7412/50943	IDO1	CXCL13	CCL5	S100A8	S100A9	VCAM1	FOXP3
GO:0032946	positive regulation of mononuclear cell proliferation	97	-0.421327	-1.87465	6.23627e-05	0.000771343	0.000593829	394	tags=44%, list=29%, signal=34%	6850/3718/941/942/84868/301/7099/199/604/3105/84433/30835/952/3717/958/29108/6504/3600/4690/3965/695/80380/29126/7293/729230/3594/7535/6352/11151/923/5788/3133/970/7412/916/3113/10673/972/3109/100133941/50943/3606/6363	SYK	JAK3	CD80	CD86	HAVCR2	ANXA1	TLR4	AIF1	BCL6	HLA-A	CARD11	CD209	CD38	JAK2	CD40	PYCARD	SLAMF1	IL15	NCK1	LGALS9	BTK	PDCD1LG2	CD274	TNFRSF4	CCR2	IL12RB1	ZAP70	CCL5	CORO1A	CD6	PTPRC	HLA-E	CD70	VCAM1	CD3E	HLA-DPA1	TNFSF13B	CD74	HLA-DMB
GO:0045785	positive regulation of cell adhesion	184	-0.385131	-1.8773	1.40304e-06	2.47747e-05	1.90732e-05	396	tags=44%, list=29%, signal=36%	1960/861/6850/7070/3718/3135/941/942/29851/84868/3690/3561/8651/1803/301/240/857/199/604/864/3105/84433/30835/3118/961/6401/3717/3117/8808/29108/6504/3600/1236/7409/4690/3123/3965/3673/80380/3566/29126/3689/3111/729230/3594/7535/10563/64115/3575/2625/3120/7010/921/920/6352/3932/11151/8784/923/939/5777/5788/3133/970/22914/3122/7412/3108/916/3113/10673/972/6387/3109/100133941/50943/3606/64127/1511/…	EGR3	RUNX1	SYK	THY1	JAK3	HLA-G	CD80	CD86	ICOS	HAVCR2	ITGB3	IL2RG	SOCS1	DPP4	ANXA1	ALOX5	CAV1	AIF1	BCL6	RUNX3	HLA-A	CARD11	CD209	HLA-DQA2	CD47	SELE	JAK2	HLA-DQA1	IL1RL2	PYCARD	SLAMF1	IL15	CCR7	VAV1	NCK1	HLA-DRB1	LGALS9	ITGA2	PDCD1LG2
GO:0050851	antigen receptor-mediated signaling pathway	71	-0.440869	-1.87994	0.000205002	0.00206077	0.00158651	327	tags=41%, list=24%, signal=33%	931/3105/7805/84433/952/2533/915/2213/4332/634/1236/3123/695/1493/926/50852/7535/2625/4068/3932/29760/5777/5788/2633/925/916/919/917/50943	MS4A1	HLA-A	LAPTM5	CARD11	CD38	FYB1	CD3D	FCGR2B	MNDA	CEACAM1	CCR7	HLA-DRB1	BTK	CTLA4	CD8B	TRAT1	ZAP70	GATA3	SH2D1A	LCK	BLNK	PTPN6	PTPRC	GBP1	CD8A	CD3E	CD247	CD3G	FOXP3
GO:0052372	modulation by symbiont of entry into host	17	-0.626279	-1.88558	0.00303475	0.0201515	0.015514	215	tags=59%, list=16%, signal=50%	3123/3965/10410/6737/10581/920/10346/972/4261/8519	HLA-DRB1	LGALS9	IFITM3	TRIM21	IFITM2	CD4	TRIM22	CD74	CIITA	IFITM1
GO:0016064	immunoglobulin mediated immune response	72	-0.441737	-1.88603	0.000154391	0.0016347	0.0012585	358	tags=47%, list=26%, signal=37%	712/7040/713/2207/604/30009/8741/3118/2213/1235/3117/958/3665/3123/695/3566/51311/3111/10538/50615/3120/1439/939/5777/5788/3133/3122/3108/3113/972/3109/50943/64127/718	C1QA	TGFB1	C1QB	FCER1G	BCL6	TBX21	TNFSF13	HLA-DQA2	FCGR2B	CCR6	HLA-DQA1	CD40	IRF7	HLA-DRB1	BTK	IL4R	TLR8	HLA-DOA	BATF	IL21R	HLA-DQB2	CSF2RB	CD27	PTPN6	PTPRC	HLA-E	HLA-DRA	HLA-DMA	HLA-DPA1	CD74	HLA-DMB	FOXP3	NOD2	C3
GO:0050671	positive regulation of lymphocyte proliferation	94	-0.426945	-1.88806	5.01362e-05	0.000640178	0.00049285	394	tags=46%, list=29%, signal=35%	6850/3718/941/942/84868/301/7099/199/604/3105/84433/30835/952/3717/958/29108/6504/3600/4690/3965/695/80380/29126/7293/729230/3594/7535/6352/11151/923/5788/3133/970/7412/916/3113/10673/972/3109/100133941/50943/3606/6363	SYK	JAK3	CD80	CD86	HAVCR2	ANXA1	TLR4	AIF1	BCL6	HLA-A	CARD11	CD209	CD38	JAK2	CD40	PYCARD	SLAMF1	IL15	NCK1	LGALS9	BTK	PDCD1LG2	CD274	TNFRSF4	CCR2	IL12RB1	ZAP70	CCL5	CORO1A	CD6	PTPRC	HLA-E	CD70	VCAM1	CD3E	HLA-DPA1	TNFSF13B	CD74	HLA-DMB
GO:0032479	regulation of type I interferon production	42	-0.501487	-1.88966	0.000452637	0.0040095	0.00308677	394	tags=52%, list=29%, signal=39%	6850/84868/3663/23586/929/51284/7099/5966/29108/9636/5971/3665/3659/51311/6737/6772/4940/1540/7098/4939/64135/3394	SYK	HAVCR2	IRF5	RIGI	CD14	TLR7	TLR4	REL	PYCARD	ISG15	RELB	IRF7	IRF1	TLR8	TRIM21	STAT1	OAS3	CYLD	TLR3	OAS2	IFIH1	IRF8
GO:0032606	type I interferon production	42	-0.501487	-1.88966	0.000452637	0.0040095	0.00308677	394	tags=52%, list=29%, signal=39%	6850/84868/3663/23586/929/51284/7099/5966/29108/9636/5971/3665/3659/51311/6737/6772/4940/1540/7098/4939/64135/3394	SYK	HAVCR2	IRF5	RIGI	CD14	TLR7	TLR4	REL	PYCARD	ISG15	RELB	IRF7	IRF1	TLR8	TRIM21	STAT1	OAS3	CYLD	TLR3	OAS2	IFIH1	IRF8
GO:0002695	negative regulation of leukocyte activation	84	-0.432225	-1.89162	0.00013159	0.00142414	0.0010964	399	tags=51%, list=29%, signal=39%	640/861/3718/3135/941/942/84868/8651/301/7940/604/4345/864/558/7805/30009/3902/2213/4332/7305/634/6688/3123/3965/695/8832/3620/3659/80380/3566/29126/1493/729230/64115/3134/5777/5788/201633/972/50943/1511/53833/383	BLK	RUNX1	JAK3	HLA-G	CD80	CD86	HAVCR2	SOCS1	ANXA1	LST1	BCL6	CD200	RUNX3	AXL	LAPTM5	TBX21	LAG3	FCGR2B	MNDA	TYROBP	CEACAM1	SPI1	HLA-DRB1	LGALS9	BTK	CD84	IDO1	IRF1	PDCD1LG2	IL4R	CD274	CTLA4	CCR2	VSIR	HLA-F	PTPN6	PTPRC	TIGIT	CD74
GO:0043903	regulation of biological process involved in symbiotic interaction	20	-0.602445	-1.89653	0.0019217	0.0136813	0.0105327	215	tags=60%, list=16%, signal=51%	2150/3123/3965/10410/6737/10581/920/10346/972/4261/8519/383	F2RL1	HLA-DRB1	LGALS9	IFITM3	TRIM21	IFITM2	CD4	TRIM22	CD74	CIITA	IFITM1	ARG1
GO:0042098	T cell proliferation	117	-0.414155	-1.90015	1.48815e-05	0.0002219	0.000170833	241	tags=32%, list=17%, signal=29%	29108/6504/3600/4690/3123/3965/3620/3659/80380/29126/7293/7133/1493/729230/3594/5294/7535/64115/6352/11151/923/5777/5788/3133/5699/970/7412/916/3113/10673/3109/100133941/50943/3606/53833/6363/383	PYCARD	SLAMF1	IL15	NCK1	HLA-DRB1	LGALS9	IDO1	IRF1	PDCD1LG2	CD274	TNFRSF4	TNFRSF1B	CTLA4	CCR2	IL12RB1	PIK3CG	ZAP70	VSIR	CCL5	CORO1A	CD6	PTPN6	PTPRC	HLA-E	PSMB10	CD70	VCAM1	CD3E	HLA-DPA1	TNFSF13B	HLA-DMB	CD24	FOXP3	IL18	IL20RB	CCL19	ARG1
GO:0060759	regulation of response to cytokine stimulus	58	-0.465139	-1.90331	0.000354898	0.00323995	0.00249432	367	tags=47%, list=27%, signal=36%	23586/8651/7099/857/558/7805/59307/2150/29108/9636/3665/3554/25939/834/841/4940/1540/6352/11213/5777/5788/837/64135/84166/972/100133941/383	RIGI	SOCS1	TLR4	CAV1	AXL	LAPTM5	SIGIRR	F2RL1	PYCARD	ISG15	IRF7	IL1R1	SAMHD1	CASP1	CASP8	OAS3	CYLD	CCL5	IRAK3	PTPN6	PTPRC	CASP4	IFIH1	NLRC5	CD74	CD24	ARG1
GO:0050778	positive regulation of immune response	215	-0.383008	-1.90485	1.37156e-07	2.68705e-06	2.06866e-06	403	tags=43%, list=29%, signal=36%	114836/640/6850/7070/282617/3135/941/942/84868/3824/712/3702/7040/301/7099/713/931/2207/3105/3140/7805/30009/84433/8741/952/2533/915/2150/3902/961/2213/3717/4332/911/7305/958/634/3916/29108/6504/3600/1236/6688/7409/3665/3123/3965/695/910/3620/3566/29126/3689/3554/51311/1493/966/729230/3594/926/50852/7535/2625/3134/115362/4068/920/6352/90865/3932/3106/29760/5777/5788/2633/3133/22914/3122/925/1240/…	SLAMF6	BLK	SYK	THY1	IFNL3	HLA-G	CD80	CD86	HAVCR2	KLRD1	C1QA	ITK	TGFB1	ANXA1	TLR4	C1QB	MS4A1	FCER1G	HLA-A	MR1	LAPTM5	TBX21	CARD11	TNFSF13	CD38	FYB1	CD3D	F2RL1	LAG3	CD47	FCGR2B	JAK2	MNDA	CD1C	TYROBP	CD40	CEACAM1	LAMP1	PYCARD
GO:0019724	B cell mediated immunity	74	-0.444269	-1.90806	0.000121067	0.00133786	0.00102997	358	tags=47%, list=26%, signal=37%	712/7040/713/2207/604/30009/8741/3118/2213/1235/3117/958/3665/3123/695/3566/51311/3111/10538/50615/3120/1439/939/5777/5788/3133/970/3122/3108/3113/972/3109/50943/64127/718	C1QA	TGFB1	C1QB	FCER1G	BCL6	TBX21	TNFSF13	HLA-DQA2	FCGR2B	CCR6	HLA-DQA1	CD40	IRF7	HLA-DRB1	BTK	IL4R	TLR8	HLA-DOA	BATF	IL21R	HLA-DQB2	CSF2RB	CD27	PTPN6	PTPRC	HLA-E	CD70	HLA-DRA	HLA-DMA	HLA-DPA1	CD74	HLA-DMB	FOXP3	NOD2	C3
GO:0002888	positive regulation of myeloid leukocyte mediated immunity	12	-0.700438	-1.91009	0.00137251	0.01029	0.00792192	271	tags=67%, list=20%, signal=54%	2150/7305/6688/695/3689/3133/718/383	F2RL1	TYROBP	SPI1	BTK	ITGB2	HLA-E	C3	ARG1
GO:0032944	regulation of mononuclear cell proliferation	141	-0.403472	-1.91527	6.22574e-06	0.000101272	7.79658e-05	399	tags=43%, list=29%, signal=34%	640/6850/3718/3135/3604/941/942/84868/301/7940/7099/199/604/3105/196/84433/30835/952/2213/3717/4332/7305/958/29108/6504/3600/4690/3123/3965/695/3620/3659/80380/29126/7293/7133/1493/729230/3594/7535/64115/6352/11151/923/5777/22806/5788/3133/970/7412/916/3113/10673/972/3109/100133941/50943/3606/53833/6363/383	BLK	SYK	JAK3	HLA-G	TNFRSF9	CD80	CD86	HAVCR2	ANXA1	LST1	TLR4	AIF1	BCL6	HLA-A	AHR	CARD11	CD209	CD38	FCGR2B	JAK2	MNDA	TYROBP	CD40	PYCARD	SLAMF1	IL15	NCK1	HLA-DRB1	LGALS9	BTK	IDO1	IRF1	PDCD1LG2	CD274	TNFRSF4	TNFRSF1B	CTLA4	CCR2	IL12RB1
GO:0002577	regulation of antigen processing and presentation	15	-0.657511	-1.91563	0.00204943	0.0143996	0.0110858	260	tags=53%, list=19%, signal=44%	2213/29108/1236/3111/972/64127/6363/6366	FCGR2B	PYCARD	CCR7	HLA-DOA	CD74	NOD2	CCL19	CCL21
GO:0032640	tumor necrosis factor production	80	-0.441025	-1.9177	0.000121623	0.00133786	0.00102997	266	tags=32%, list=19%, signal=28%	961/945/3717/7305/29108/6504/3965/695/8832/947/3459/729230/64115/4940/90865/11213/5777/5788/3133/7098/4939/64135/914/50943/64127/6363	CD47	CD33	JAK2	TYROBP	PYCARD	SLAMF1	LGALS9	BTK	CD84	CD34	IFNGR1	CCR2	VSIR	OAS3	IL33	IRAK3	PTPN6	PTPRC	HLA-E	TLR3	OAS2	IFIH1	CD2	FOXP3	NOD2	CCL19
GO:0032680	regulation of tumor necrosis factor production	80	-0.441025	-1.9177	0.000121623	0.00133786	0.00102997	266	tags=32%, list=19%, signal=28%	961/945/3717/7305/29108/6504/3965/695/8832/947/3459/729230/64115/4940/90865/11213/5777/5788/3133/7098/4939/64135/914/50943/64127/6363	CD47	CD33	JAK2	TYROBP	PYCARD	SLAMF1	LGALS9	BTK	CD84	CD34	IFNGR1	CCR2	VSIR	OAS3	IL33	IRAK3	PTPN6	PTPRC	HLA-E	TLR3	OAS2	IFIH1	CD2	FOXP3	NOD2	CCL19
GO:0048247	lymphocyte chemotaxis	38	-0.522826	-1.91796	0.000715789	0.00591132	0.00455091	184	tags=32%, list=13%, signal=28%	58191/729230/5294/6367/10563/6352/3627/10850/22914/6358/6363/6366	CXCL16	CCR2	PIK3CG	CCL22	CXCL13	CCL5	CXCL10	CCL27	KLRK1	CCL14	CCL19	CCL21
GO:0050852	T cell receptor signaling pathway	54	-0.476422	-1.91802	0.000225616	0.00221004	0.00170143	314	tags=43%, list=23%, signal=34%	3105/7805/84433/2533/915/634/1236/3123/1493/926/50852/7535/2625/4068/3932/5777/5788/2633/925/916/919/917/50943	HLA-A	LAPTM5	CARD11	FYB1	CD3D	CEACAM1	CCR7	HLA-DRB1	CTLA4	CD8B	TRAT1	ZAP70	GATA3	SH2D1A	LCK	PTPN6	PTPRC	GBP1	CD8A	CD3E	CD247	CD3G	FOXP3
GO:0001909	leukocyte mediated cytotoxicity	75	-0.44674	-1.91814	9.70419e-05	0.00112753	0.000868048	340	tags=57%, list=25%, signal=46%	56253/3684/6891/114836/1524/3135/84868/3824/57823/3820/3105/3140/1512/2150/3902/2213/911/7305/634/3916/6688/7409/3123/3965/910/3594/3575/3134/4068/5551/11151/3106/5777/5788/3133/22914/3122/4818/3002/914/3606/1511/383	CRTAM	ITGAM	TAP2	SLAMF6	CX3CR1	HLA-G	HAVCR2	KLRD1	SLAMF7	KLRB1	HLA-A	MR1	CTSH	F2RL1	LAG3	FCGR2B	CD1C	TYROBP	CEACAM1	LAMP1	SPI1	VAV1	HLA-DRB1	LGALS9	CD1B	IL12RB1	IL7R	HLA-F	SH2D1A	PRF1	CORO1A	HLA-B	PTPN6	PTPRC	HLA-E	KLRK1	HLA-DRA	NKG7	GZMB
GO:0031347	regulation of defense response	224	-0.383278	-1.91996	1.84294e-07	3.50812e-06	2.70078e-06	367	tags=39%, list=27%, signal=34%	23586/3824/8651/51284/301/7099/240/4318/3820/7941/604/4345/3105/1215/4790/6283/653361/5734/1003/2150/3902/961/6401/2213/3717/4332/7305/8808/634/3916/29108/163702/3600/9636/1236/6688/7409/3434/3665/3123/3965/695/3673/3620/3659/3554/51311/7133/729230/3594/5294/6737/2625/25939/834/3134/841/56833/6772/4940/7010/115362/4068/1540/6352/90865/3106/5733/11213/5777/5788/3133/10225/7098/6279/6280/22914/837/…	RIGI	KLRD1	SOCS1	TLR7	ANXA1	TLR4	ALOX5	MMP9	KLRB1	PLA2G7	BCL6	CD200	HLA-A	CMA1	NFKB1	S100A12	NCF1	PTGER4	CDH5	F2RL1	LAG3	CD47	SELE	FCGR2B	JAK2	MNDA	TYROBP	IL1RL2	CEACAM1	LAMP1	PYCARD	IFNLR1	IL15	ISG15	CCR7	SPI1	VAV1	IFIT1	IRF7
GO:0045621	positive regulation of lymphocyte differentiation	54	-0.476992	-1.92032	0.000225616	0.00221004	0.00170143	396	tags=57%, list=29%, signal=43%	1960/861/6850/3135/941/942/3561/8651/301/604/864/558/8808/3600/3123/3965/695/3566/3594/7535/64115/3575/2625/939/5788/3122/972/50943/3606/3601/6363	EGR3	RUNX1	SYK	HLA-G	CD80	CD86	IL2RG	SOCS1	ANXA1	BCL6	RUNX3	AXL	IL1RL2	IL15	HLA-DRB1	LGALS9	BTK	IL4R	IL12RB1	ZAP70	VSIR	IL7R	GATA3	CD27	PTPRC	HLA-DRA	CD74	FOXP3	IL18	IL15RA	CCL19
GO:0070665	positive regulation of leukocyte proliferation	108	-0.424795	-1.92157	1.20134e-05	0.000183757	0.000141468	394	tags=44%, list=29%, signal=34%	6850/3718/941/942/1436/84868/301/7099/199/604/3105/84433/30835/952/3717/958/29108/6504/3600/1438/4690/3965/695/80380/29126/7293/729230/3594/7535/684/6352/1439/11151/923/5788/3133/970/7412/916/3113/10673/972/3109/100133941/50943/146433/3606/6363	SYK	JAK3	CD80	CD86	CSF1R	HAVCR2	ANXA1	TLR4	AIF1	BCL6	HLA-A	CARD11	CD209	CD38	JAK2	CD40	PYCARD	SLAMF1	IL15	CSF2RA	NCK1	LGALS9	BTK	PDCD1LG2	CD274	TNFRSF4	CCR2	IL12RB1	ZAP70	BST2	CCL5	CSF2RB	CORO1A	CD6	PTPRC	HLA-E	CD70	VCAM1	CD3E
GO:0010818	T cell chemotaxis	17	-0.638824	-1.92335	0.00183541	0.0131366	0.0101134	184	tags=47%, list=13%, signal=41%	58191/729230/5294/10563/6352/3627/10850/6366	CXCL16	CCR2	PIK3CG	CXCL13	CCL5	CXCL10	CCL27	CCL21
GO:0035456	response to interferon-beta	16	-0.654619	-1.93168	0.0011597	0.00891876	0.00686624	257	tags=56%, list=19%, signal=46%	4332/3659/10410/684/10581/6772/7098/54739/8519	MNDA	IRF1	IFITM3	BST2	IFITM2	STAT1	TLR3	XAF1	IFITM1
GO:0046629	gamma-delta T cell activation	16	-0.654714	-1.93196	0.0011597	0.00891876	0.00686624	98	tags=38%, list=7%, signal=35%	5788/916/919/120425/917/64127	PTPRC	CD3E	CD247	JAML	CD3G	NOD2
GO:0001817	regulation of cytokine production	285	-0.374068	-1.93321	1.45517e-08	3.09975e-07	2.38638e-07	408	tags=42%, list=30%, signal=37%	5452/5552/114836/1524/861/6850/3718/3135/941/5450/942/1436/84868/3663/23586/929/8651/51284/4063/3702/7040/301/51744/7099/240/1536/5966/5371/199/2207/604/4345/558/3105/4790/7805/30009/84433/247/59307/5734/2150/3902/961/945/2213/3717/4332/7305/8808/958/634/29108/6504/3600/9636/5971/1236/3665/3123/3965/695/8832/947/3620/3459/3659/80380/3566/29126/3554/51311/7133/729230/3594/10538/5294/64115/6737/262…	POU2F2	SRGN	SLAMF6	CX3CR1	RUNX1	SYK	JAK3	HLA-G	CD80	POU2AF1	CD86	CSF1R	HAVCR2	IRF5	RIGI	CD14	SOCS1	TLR7	LY9	ITK	TGFB1	ANXA1	CD244	TLR4	ALOX5	CYBB	REL	PML	AIF1	FCER1G	BCL6	CD200	AXL	HLA-A	NFKB1	LAPTM5	TBX21	CARD11	ALOX15B
GO:0031348	negative regulation of defense response	80	-0.446614	-1.942	7.82777e-05	0.000946384	0.000728587	320	tags=38%, list=23%, signal=31%	4345/3105/4790/5734/1003/2213/634/9636/3123/3965/7133/6737/2625/25939/3134/56833/4940/7010/1540/3106/11213/5788/3133/10225/84166/50943/64127/53833/11005/383	CD200	HLA-A	NFKB1	PTGER4	CDH5	FCGR2B	CEACAM1	ISG15	HLA-DRB1	LGALS9	TNFRSF1B	TRIM21	GATA3	SAMHD1	HLA-F	SLAMF8	OAS3	TEK	CYLD	HLA-B	IRAK3	PTPRC	HLA-E	CD96	NLRC5	FOXP3	NOD2	IL20RB	SPINK5	ARG1
GO:0042129	regulation of T cell proliferation	106	-0.430266	-1.94205	1.09586e-05	0.000169039	0.000130137	241	tags=45%, list=17%, signal=40%	6850/3718/3135/3604/941/942/84868/301/199/604/3105/84433/30835/3717/29108/6504/3600/4690/3123/3965/3620/3659/80380/29126/7133/1493/729230/3594/7535/64115/6352/11151/923/5777/5788/3133/970/7412/916/3113/10673/3109/100133941/50943/3606/53833/6363/383	SYK	JAK3	HLA-G	TNFRSF9	CD80	CD86	HAVCR2	ANXA1	AIF1	BCL6	HLA-A	CARD11	CD209	JAK2	PYCARD	SLAMF1	IL15	NCK1	HLA-DRB1	LGALS9	IDO1	IRF1	PDCD1LG2	CD274	TNFRSF1B	CTLA4	CCR2	IL12RB1	ZAP70	VSIR	CCL5	CORO1A	CD6	PTPN6	PTPRC	HLA-E	CD70	VCAM1	CD3E
GO:0001816	cytokine production	290	-0.373708	-1.94259	9.03829e-09	2.02156e-07	1.55633e-07	408	tags=42%, list=30%, signal=38%	5452/5552/114836/1524/861/6850/3718/3135/941/5450/942/1436/84868/3663/23586/929/8651/1281/51284/4063/3702/7040/301/51744/7099/240/1536/5966/5371/199/2207/604/4345/558/3105/1215/4790/7805/30009/84433/247/59307/5734/4775/2150/3902/961/945/2213/3717/4332/7305/8808/958/634/29108/6504/3600/9636/5971/1236/3665/3123/3965/695/8832/947/3620/3459/3659/80380/3566/29126/3554/51311/7133/729230/3594/10538/5294…	POU2F2	SRGN	SLAMF6	CX3CR1	RUNX1	SYK	JAK3	HLA-G	CD80	POU2AF1	CD86	CSF1R	HAVCR2	IRF5	RIGI	CD14	SOCS1	COL3A1	TLR7	LY9	ITK	TGFB1	ANXA1	CD244	TLR4	ALOX5	CYBB	REL	PML	AIF1	FCER1G	BCL6	CD200	AXL	HLA-A	CMA1	NFKB1	LAPTM5	TBX21
GO:0002252	immune effector process	254	-0.383375	-1.94501	1.37458e-08	2.95149e-07	2.27225e-07	403	tags=44%, list=29%, signal=39%	114836/1524/640/6850/3718/3135/941/5450/942/84868/23586/3824/51284/712/4063/7040/301/51744/7099/57823/713/3820/2207/604/558/3105/196/3140/7805/30009/653361/8741/1512/3118/5734/2150/3902/961/2213/1235/911/3117/7305/958/634/3916/29108/6504/5971/6688/7409/3665/3123/3965/695/8832/910/3566/27040/3689/3554/7293/51311/7133/3111/966/729230/3594/10538/5294/3575/50615/2625/3120/3134/684/56833/4068/5551/908…	SLAMF6	CX3CR1	BLK	SYK	JAK3	HLA-G	CD80	POU2AF1	CD86	HAVCR2	RIGI	KLRD1	TLR7	C1QA	LY9	TGFB1	ANXA1	CD244	TLR4	SLAMF7	C1QB	KLRB1	FCER1G	BCL6	AXL	HLA-A	AHR	MR1	LAPTM5	TBX21	NCF1	TNFSF13	CTSH	HLA-DQA2	PTGER4	F2RL1	LAG3	CD47	FCGR2B
GO:0001906	cell killing	93	-0.440391	-1.95033	2.34573e-05	0.000334098	0.00025721	314	tags=41%, list=23%, signal=34%	3105/3140/6283/1512/2150/3902/2213/911/7305/634/3916/6688/7409/3123/3965/910/966/3594/3575/3134/4068/5551/11151/3106/10578/5777/5788/3133/22914/3122/4818/3002/914/4069/3606/1511/718/383	HLA-A	MR1	S100A12	CTSH	F2RL1	LAG3	FCGR2B	CD1C	TYROBP	CEACAM1	LAMP1	SPI1	VAV1	HLA-DRB1	LGALS9	CD1B	CD59	IL12RB1	IL7R	HLA-F	SH2D1A	PRF1	CORO1A	HLA-B	GNLY	PTPN6	PTPRC	HLA-E	KLRK1	HLA-DRA	NKG7	GZMB	CD2	LYZ	IL18	CTSG	C3	ARG1
GO:0002886	regulation of myeloid leukocyte mediated immunity	28	-0.562661	-1.95085	0.000864328	0.00684558	0.00527017	422	tags=64%, list=31%, signal=46%	3684/1524/640/6850/23586/2150/2213/7305/6688/3965/695/8832/3566/3689/729230/3133/718/383	ITGAM	CX3CR1	BLK	SYK	RIGI	F2RL1	FCGR2B	TYROBP	SPI1	LGALS9	BTK	CD84	IL4R	ITGB2	CCR2	HLA-E	C3	ARG1
GO:0002707	negative regulation of lymphocyte mediated immunity	32	-0.552855	-1.95165	0.000387538	0.00351403	0.00270533	387	tags=69%, list=28%, signal=51%	3135/84868/3824/604/3105/196/30009/2213/634/6504/3965/3575/3134/3106/5777/5788/3133/10225/50943/64127/53833/383	HLA-G	HAVCR2	KLRD1	BCL6	HLA-A	AHR	TBX21	FCGR2B	CEACAM1	SLAMF1	LGALS9	IL7R	HLA-F	HLA-B	PTPN6	PTPRC	HLA-E	CD96	FOXP3	NOD2	IL20RB	ARG1
GO:0002468	dendritic cell antigen processing and presentation	13	-0.699011	-1.95299	0.00141821	0.0105151	0.00809521	260	tags=62%, list=19%, signal=50%	2213/1236/3123/3122/972/64127/6363/6366	FCGR2B	CCR7	HLA-DRB1	HLA-DRA	CD74	NOD2	CCL19	CCL21
GO:0050670	regulation of lymphocyte proliferation	137	-0.413406	-1.95539	4.30361e-06	7.08644e-05	5.45559e-05	399	tags=45%, list=29%, signal=35%	640/6850/3718/3135/3604/941/942/84868/301/7940/7099/199/604/3105/196/84433/30835/952/2213/3717/4332/7305/958/29108/6504/3600/4690/3123/3965/695/3620/3659/80380/29126/7293/7133/1493/729230/3594/7535/64115/6352/11151/923/5777/22806/5788/3133/970/7412/916/3113/10673/972/3109/100133941/50943/3606/53833/6363/383	BLK	SYK	JAK3	HLA-G	TNFRSF9	CD80	CD86	HAVCR2	ANXA1	LST1	TLR4	AIF1	BCL6	HLA-A	AHR	CARD11	CD209	CD38	FCGR2B	JAK2	MNDA	TYROBP	CD40	PYCARD	SLAMF1	IL15	NCK1	HLA-DRB1	LGALS9	BTK	IDO1	IRF1	PDCD1LG2	CD274	TNFRSF4	TNFRSF1B	CTLA4	CCR2	IL12RB1
GO:0002460	adaptive immune response based on somatic recombination of immune receptors built from immunoglobulin superfamily domains	161	-0.409537	-1.95876	3.99095e-07	7.4907e-06	5.76682e-06	364	tags=46%, list=26%, signal=38%	3718/3135/941/84868/3824/712/4063/7040/301/7099/713/2207/604/4791/3105/196/3140/30009/8741/1512/3118/2213/3717/1235/911/3117/958/634/6504/5971/3665/3123/695/910/3566/29126/3554/51311/7133/3111/729230/3594/10538/10563/3575/50615/2625/3120/3134/10068/5551/920/90865/1439/3106/939/5777/5788/3133/970/3122/925/3108/3113/10673/972/3109/50943/3606/64127/718/53833/6363/383	JAK3	HLA-G	CD80	HAVCR2	KLRD1	C1QA	LY9	TGFB1	ANXA1	TLR4	C1QB	FCER1G	BCL6	NFKB2	HLA-A	AHR	MR1	TBX21	TNFSF13	CTSH	HLA-DQA2	FCGR2B	JAK2	CCR6	CD1C	HLA-DQA1	CD40	CEACAM1	SLAMF1	RELB	IRF7	HLA-DRB1	BTK	CD1B	IL4R	CD274	IL1R1	TLR8	TNFRSF1B
GO:0030101	natural killer cell activation	43	-0.518369	-1.96098	0.000242056	0.00234541	0.00180565	258	tags=56%, list=19%, signal=47%	84868/3824/51744/57823/558/3717/7305/3916/6504/3600/3560/50615/2625/3134/841/639/11151/5788/3133/22914/4818/914/3606/3601	HAVCR2	KLRD1	CD244	SLAMF7	AXL	JAK2	TYROBP	LAMP1	SLAMF1	IL15	IL2RB	IL21R	GATA3	HLA-F	CASP8	PRDM1	CORO1A	PTPRC	HLA-E	KLRK1	NKG7	CD2	IL18	IL15RA
GO:0009615	response to virus	137	-0.414783	-1.9619	3.69366e-06	6.15763e-05	4.74054e-05	273	tags=35%, list=20%, signal=31%	2537/2150/4486/3717/958/29108/163702/3600/9636/3660/3434/3665/3437/3965/3459/3659/10964/51311/10410/3594/6367/6737/2625/25939/834/684/10581/6772/4940/5551/6352/90865/10346/11213/3627/5788/2633/7098/4939/64135/84166/3429/6387/50943/4599/8519/4283/6363	IFI6	F2RL1	MST1R	JAK2	CD40	PYCARD	IFNLR1	IL15	ISG15	IRF2	IFIT1	IRF7	IFIT3	LGALS9	IFNGR1	IRF1	IFI44L	TLR8	IFITM3	IL12RB1	CCL22	TRIM21	GATA3	SAMHD1	CASP1	BST2	IFITM2	STAT1	OAS3	PRF1	CCL5	IL33	TRIM22	IRAK3	CXCL10	PTPRC	GBP1	TLR3	OAS2
GO:0002456	T cell mediated immunity	62	-0.475185	-1.96326	5.68583e-05	0.000716468	0.000551583	314	tags=48%, list=23%, signal=39%	3105/196/3140/30009/1512/2213/911/634/6504/3123/910/3554/7133/729230/3594/3575/2625/3134/5551/3106/5788/3133/970/3122/925/50943/3606/64127/53833/383	HLA-A	AHR	MR1	TBX21	CTSH	FCGR2B	CD1C	CEACAM1	SLAMF1	HLA-DRB1	CD1B	IL1R1	TNFRSF1B	CCR2	IL12RB1	IL7R	GATA3	HLA-F	PRF1	HLA-B	PTPRC	HLA-E	CD70	HLA-DRA	CD8A	FOXP3	IL18	NOD2	IL20RB	ARG1
GO:0019730	antimicrobial humoral response	33	-0.551889	-1.9633	0.000450638	0.0040095	0.00308677	105	tags=36%, list=8%, signal=34%	10563/10578/3627/3133/6280/4069/64127/1511/4283/1672/11005/9547	CXCL13	GNLY	CXCL10	HLA-E	S100A9	LYZ	NOD2	CTSG	CXCL9	DEFB1	SPINK5	CXCL14
GO:0030155	regulation of cell adhesion	245	-0.386486	-1.96472	7.50937e-09	1.70806e-07	1.31498e-07	399	tags=43%, list=29%, signal=37%	640/1960/861/6850/7070/3718/53827/3135/941/942/29851/84868/3690/3561/4313/8651/1803/7040/301/240/857/1277/5371/199/604/864/3105/7805/30009/84433/30835/3118/3902/961/6401/2213/3717/3117/2192/8808/634/29108/6504/3600/1236/6688/7409/4690/3123/3965/3673/3620/3659/80380/3566/29126/3689/3111/1493/729230/3594/5294/7535/10563/64115/3575/10507/2625/3120/7010/921/920/6352/3932/11151/8784/923/939/5777/5788/…	BLK	EGR3	RUNX1	SYK	THY1	JAK3	FXYD5	HLA-G	CD80	CD86	ICOS	HAVCR2	ITGB3	IL2RG	MMP2	SOCS1	DPP4	TGFB1	ANXA1	ALOX5	CAV1	COL1A1	PML	AIF1	BCL6	RUNX3	HLA-A	LAPTM5	TBX21	CARD11	CD209	HLA-DQA2	LAG3	CD47	SELE	FCGR2B	JAK2	HLA-DQA1	FBLN1
GO:0071346	cellular response to interferon-gamma	58	-0.481804	-1.9715	0.00013159	0.00142414	0.0010964	266	tags=36%, list=19%, signal=31%	961/6672/3717/3965/3459/3659/3594/6367/834/6772/115362/6352/2633/7098/3113/6358/84166/3394/6363/6366/383	CD47	SP100	JAK2	LGALS9	IFNGR1	IRF1	IL12RB1	CCL22	CASP1	STAT1	GBP5	CCL5	GBP1	TLR3	HLA-DPA1	CCL14	NLRC5	IRF8	CCL19	CCL21	ARG1
GO:0032101	regulation of response to external stimulus	295	-0.3788	-1.97578	6.79434e-09	1.55863e-07	1.19994e-07	367	tags=39%, list=27%, signal=36%	23586/929/3824/8651/5159/51284/1803/7040/301/1230/7099/240/857/4318/199/3820/7941/604/23604/4345/3105/1215/4790/6283/653361/59307/5734/3579/1003/2150/3902/961/6401/2213/3717/4332/1235/7056/7305/8808/634/3916/29108/6504/163702/3600/9636/1236/6688/7409/3434/3665/3123/3965/695/947/3673/3620/3659/3554/1233/51311/7133/83999/729230/3594/5294/10563/6737/10507/2625/25939/834/3134/841/56833/6772/4940/7010…	RIGI	CD14	KLRD1	SOCS1	PDGFRB	TLR7	DPP4	TGFB1	ANXA1	CCR1	TLR4	ALOX5	CAV1	MMP9	AIF1	KLRB1	PLA2G7	BCL6	DAPK2	CD200	HLA-A	CMA1	NFKB1	S100A12	NCF1	SIGIRR	PTGER4	CXCR2	CDH5	F2RL1	LAG3	CD47	SELE	FCGR2B	JAK2	MNDA	CCR6	THBD	TYROBP
GO:0045619	regulation of lymphocyte differentiation	88	-0.449816	-1.97621	1.20497e-05	0.000183757	0.000141468	396	tags=52%, list=29%, signal=40%	1960/861/6850/3718/3135/941/942/3561/8651/301/604/864/558/30009/84433/3902/8808/3600/3123/3965/695/3659/3566/3111/1493/729230/3594/10538/7535/64115/3575/2625/56833/639/939/5777/22806/5788/3122/972/914/50943/3606/3601/6363/11005	EGR3	RUNX1	SYK	JAK3	HLA-G	CD80	CD86	IL2RG	SOCS1	ANXA1	BCL6	RUNX3	AXL	TBX21	CARD11	LAG3	IL1RL2	IL15	HLA-DRB1	LGALS9	BTK	IRF1	IL4R	HLA-DOA	CTLA4	CCR2	IL12RB1	BATF	ZAP70	VSIR	IL7R	GATA3	SLAMF8	PRDM1	CD27	PTPN6	IKZF3	PTPRC	HLA-DRA
GO:0070663	regulation of leukocyte proliferation	155	-0.412524	-1.97749	5.36395e-07	9.92886e-06	7.64388e-06	399	tags=44%, list=29%, signal=35%	640/6850/3718/3135/3604/941/942/1436/84868/6355/301/7940/7099/199/604/3105/196/84433/30835/952/2213/3717/4332/7305/958/29108/6504/3600/1438/4690/3123/3965/695/3620/3659/80380/29126/7293/7133/1493/729230/3594/7535/64115/684/6352/90865/1439/11151/923/5777/22806/5788/3133/970/7412/916/3113/10673/972/3109/100133941/50943/146433/3606/53833/6363/383	BLK	SYK	JAK3	HLA-G	TNFRSF9	CD80	CD86	CSF1R	HAVCR2	CCL8	ANXA1	LST1	TLR4	AIF1	BCL6	HLA-A	AHR	CARD11	CD209	CD38	FCGR2B	JAK2	MNDA	TYROBP	CD40	PYCARD	SLAMF1	IL15	CSF2RA	NCK1	HLA-DRB1	LGALS9	BTK	IDO1	IRF1	PDCD1LG2	CD274	TNFRSF4	TNFRSF1B
GO:0002407	dendritic cell chemotaxis	19	-0.639329	-1.97919	0.000667645	0.00556509	0.00428436	280	tags=68%, list=20%, signal=55%	3579/1235/6504/1234/1236/6688/3965/729230/5294/56833/6352/6363/6366	CXCR2	CCR6	SLAMF1	CCR5	CCR7	SPI1	LGALS9	CCR2	PIK3CG	SLAMF8	CCL5	CCL19	CCL21
GO:0036336	dendritic cell migration	20	-0.628831	-1.9796	0.000858056	0.00684558	0.00527017	346	tags=75%, list=25%, signal=57%	1230/240/3579/1235/6504/1234/1236/6688/3965/729230/5294/56833/6352/6363/6366	CCR1	ALOX5	CXCR2	CCR6	SLAMF1	CCR5	CCR7	SPI1	LGALS9	CCR2	PIK3CG	SLAMF8	CCL5	CCL19	CCL21
GO:0045824	negative regulation of innate immune response	32	-0.561664	-1.98275	0.000248305	0.00238871	0.00183898	245	tags=44%, list=18%, signal=37%	634/9636/3965/6737/25939/3134/56833/4940/3106/11213/3133/10225/84166/383	CEACAM1	ISG15	LGALS9	TRIM21	SAMHD1	HLA-F	SLAMF8	OAS3	HLA-B	IRAK3	HLA-E	CD96	NLRC5	ARG1
GO:0045061	thymic T cell selection	11	-0.755009	-1.98315	0.000282028	0.00262834	0.00202347	300	tags=82%, list=22%, signal=65%	84433/915/1236/7535/2625/5788/916/972/917	CARD11	CD3D	CCR7	ZAP70	GATA3	PTPRC	CD3E	CD74	CD3G
GO:0050777	negative regulation of immune response	83	-0.454292	-1.98412	2.3454e-05	0.000334098	0.00025721	394	tags=52%, list=29%, signal=39%	6850/3718/3135/84868/3824/1281/301/604/3105/196/30009/2213/5133/634/6504/9636/6688/3123/3965/8832/3566/1493/966/729230/6737/3575/25939/3134/56833/4940/90865/3106/11213/5777/5788/3133/10225/84166/50943/64127/53833/11005/383	SYK	JAK3	HLA-G	HAVCR2	KLRD1	COL3A1	ANXA1	BCL6	HLA-A	AHR	TBX21	FCGR2B	PDCD1	CEACAM1	SLAMF1	ISG15	SPI1	HLA-DRB1	LGALS9	CD84	IL4R	CTLA4	CD59	CCR2	TRIM21	IL7R	SAMHD1	HLA-F	SLAMF8	OAS3	IL33	HLA-B	IRAK3	PTPN6	PTPRC	HLA-E	CD96	NLRC5	FOXP3
GO:0002399	MHC class II protein complex assembly	12	-0.728053	-1.9854	0.000513282	0.00448746	0.00345473	288	tags=75%, list=21%, signal=60%	3118/3117/3123/3111/3120/3122/3108/3113/3109	HLA-DQA2	HLA-DQA1	HLA-DRB1	HLA-DOA	HLA-DQB2	HLA-DRA	HLA-DMA	HLA-DPA1	HLA-DMB
GO:0002503	peptide antigen assembly with MHC class II protein complex	12	-0.728053	-1.9854	0.000513282	0.00448746	0.00345473	288	tags=75%, list=21%, signal=60%	3118/3117/3123/3111/3120/3122/3108/3113/3109	HLA-DQA2	HLA-DQA1	HLA-DRB1	HLA-DOA	HLA-DQB2	HLA-DRA	HLA-DMA	HLA-DPA1	HLA-DMB
GO:0042102	positive regulation of T cell proliferation	73	-0.463497	-1.98624	8.13017e-05	0.000978537	0.00075334	394	tags=49%, list=29%, signal=37%	6850/3718/941/942/84868/301/199/3105/84433/30835/3717/29108/6504/3600/4690/3965/80380/29126/729230/3594/7535/6352/11151/923/5788/3133/970/7412/916/3113/10673/3109/100133941/50943/3606/6363	SYK	JAK3	CD80	CD86	HAVCR2	ANXA1	AIF1	HLA-A	CARD11	CD209	JAK2	PYCARD	SLAMF1	IL15	NCK1	LGALS9	PDCD1LG2	CD274	CCR2	IL12RB1	ZAP70	CCL5	CORO1A	CD6	PTPRC	HLA-E	CD70	VCAM1	CD3E	HLA-DPA1	TNFSF13B	HLA-DMB	CD24	FOXP3	IL18	CCL19
GO:0002438	acute inflammatory response to antigenic stimulus	12	-0.734294	-2.00242	0.000397501	0.00358018	0.00275625	280	tags=75%, list=20%, signal=60%	3579/2213/1236/695/2625/923/3133/718/53833	CXCR2	FCGR2B	CCR7	BTK	GATA3	CD6	HLA-E	C3	IL20RB
GO:0060337	type I interferon signaling pathway	30	-0.572372	-2.0057	0.0001605	0.00168935	0.00130057	265	tags=43%, list=19%, signal=36%	6672/9636/3665/10410/25939/10581/6772/4940/5777/4939/84166/3429/8519	SP100	ISG15	IRF7	IFITM3	SAMHD1	IFITM2	STAT1	OAS3	PTPN6	OAS2	NLRC5	IFI27	IFITM1
GO:0001960	negative regulation of cytokine-mediated signaling pathway	20	-0.639302	-2.01256	0.000546848	0.00470429	0.00362167	287	tags=60%, list=21%, signal=48%	857/59307/2150/9636/25939/4940/1540/6352/11213/5788/84166/383	CAV1	SIGIRR	F2RL1	ISG15	SAMHD1	OAS3	CYLD	CCL5	IRAK3	PTPRC	NLRC5	ARG1
GO:0060761	negative regulation of response to cytokine stimulus	20	-0.639302	-2.01256	0.000546848	0.00470429	0.00362167	287	tags=60%, list=21%, signal=48%	857/59307/2150/9636/25939/4940/1540/6352/11213/5788/84166/383	CAV1	SIGIRR	F2RL1	ISG15	SAMHD1	OAS3	CYLD	CCL5	IRAK3	PTPRC	NLRC5	ARG1
GO:0007155	cell adhesion	350	-0.38124	-2.02106	1e-10	2.684e-09	2.06632e-09	400	tags=41%, list=29%, signal=39%	1524/640/1960/861/6850/7070/3718/53827/3135/941/942/29851/84868/3690/3561/4313/8651/1281/4063/4267/1803/7040/301/1230/57823/240/857/1277/5371/199/604/3384/4345/864/558/1088/3105/7805/30009/84433/30835/3118/1003/3902/961/6401/945/2213/3717/3117/2192/8808/634/29108/6504/3600/976/1236/6404/6688/3682/7409/4690/3123/3965/8832/947/3673/3620/3659/80380/3566/29126/3689/3655/3111/1493/729230/3594/5294/753…	CX3CR1	BLK	EGR3	RUNX1	SYK	THY1	JAK3	FXYD5	HLA-G	CD80	CD86	ICOS	HAVCR2	ITGB3	IL2RG	MMP2	SOCS1	COL3A1	LY9	CD99	DPP4	TGFB1	ANXA1	CCR1	SLAMF7	ALOX5	CAV1	COL1A1	PML	AIF1	BCL6	ICAM2	CD200	RUNX3	AXL	CEACAM8	HLA-A	LAPTM5	TBX21
GO:0002683	negative regulation of immune system process	166	-0.422098	-2.02752	1.3975e-07	2.71804e-06	2.09252e-06	400	tags=48%, list=29%, signal=39%	1524/640/861/6850/7070/3718/3135/941/942/84868/3824/8651/1281/1803/7040/301/7940/7099/604/4345/864/558/3105/196/7805/30009/5734/3902/961/2213/5133/4332/7305/634/6504/9636/6688/3123/3965/695/8832/3620/3659/80380/3566/29126/3111/1493/966/729230/64115/6737/3575/25939/3134/684/56833/4940/4068/90865/3106/11213/5777/5788/2633/3133/10225/7098/22914/201633/84166/972/6387/50943/64127/1511/53833/11005/6366…	CX3CR1	BLK	RUNX1	SYK	THY1	JAK3	HLA-G	CD80	CD86	HAVCR2	KLRD1	SOCS1	COL3A1	DPP4	TGFB1	ANXA1	LST1	TLR4	BCL6	CD200	RUNX3	AXL	HLA-A	AHR	LAPTM5	TBX21	PTGER4	LAG3	CD47	FCGR2B	PDCD1	MNDA	TYROBP	CEACAM1	SLAMF1	ISG15	SPI1	HLA-DRB1	LGALS9
GO:0022407	regulation of cell-cell adhesion	201	-0.410091	-2.03328	8.87059e-09	2.00073e-07	1.54029e-07	399	tags=46%, list=29%, signal=38%	640/1960/861/6850/7070/3718/53827/3135/941/942/29851/84868/3561/8651/1803/7040/301/240/857/199/604/864/3105/7805/30009/84433/30835/3118/3902/961/6401/2213/3717/3117/8808/634/29108/6504/3600/1236/6688/7409/4690/3123/3965/3620/3659/80380/3566/29126/3689/3111/1493/729230/3594/7535/10563/64115/3575/2625/3120/921/920/6352/3932/11151/923/939/5777/5788/3133/970/22914/3122/7412/3108/916/201633/3113/10673…	BLK	EGR3	RUNX1	SYK	THY1	JAK3	FXYD5	HLA-G	CD80	CD86	ICOS	HAVCR2	IL2RG	SOCS1	DPP4	TGFB1	ANXA1	ALOX5	CAV1	AIF1	BCL6	RUNX3	HLA-A	LAPTM5	TBX21	CARD11	CD209	HLA-DQA2	LAG3	CD47	SELE	FCGR2B	JAK2	HLA-DQA1	IL1RL2	CEACAM1	PYCARD	SLAMF1	IL15
GO:0019886	antigen processing and presentation of exogenous peptide antigen via MHC class II	18	-0.668443	-2.03346	0.000283118	0.00262937	0.00202426	326	tags=72%, list=24%, signal=56%	2207/3118/2213/3117/3123/3111/3120/3122/3108/3113/972/3109/1520	FCER1G	HLA-DQA2	FCGR2B	HLA-DQA1	HLA-DRB1	HLA-DOA	HLA-DQB2	HLA-DRA	HLA-DMA	HLA-DPA1	CD74	HLA-DMB	CTSS
GO:0002698	negative regulation of immune effector process	65	-0.488525	-2.03849	2.0568e-05	0.000298402	0.000229729	400	tags=58%, list=29%, signal=44%	1524/3718/3135/84868/3824/7040/301/604/558/3105/196/30009/961/2213/634/6504/6688/3965/8832/3566/966/729230/3575/3134/684/56833/90865/3106/11213/5777/5788/3133/10225/50943/64127/53833/11005/383	CX3CR1	JAK3	HLA-G	HAVCR2	KLRD1	TGFB1	ANXA1	BCL6	AXL	HLA-A	AHR	TBX21	CD47	FCGR2B	CEACAM1	SLAMF1	SPI1	LGALS9	CD84	IL4R	CD59	CCR2	IL7R	HLA-F	BST2	SLAMF8	IL33	HLA-B	IRAK3	PTPN6	PTPRC	HLA-E	CD96	FOXP3	NOD2	IL20RB	SPINK5	ARG1
GO:0002504	antigen processing and presentation of peptide or polysaccharide antigen via MHC class II	21	-0.644274	-2.04292	0.000172608	0.00179566	0.00138242	326	tags=67%, list=24%, signal=52%	2207/3118/2213/3117/29108/3123/3111/3120/3122/3108/3113/972/3109/1520	FCER1G	HLA-DQA2	FCGR2B	HLA-DQA1	PYCARD	HLA-DRB1	HLA-DOA	HLA-DQB2	HLA-DRA	HLA-DMA	HLA-DPA1	CD74	HLA-DMB	CTSS
GO:0022409	positive regulation of cell-cell adhesion	160	-0.428475	-2.04438	5.95213e-08	1.20117e-06	9.24735e-07	396	tags=48%, list=29%, signal=38%	1960/861/6850/7070/3718/3135/941/942/29851/84868/3561/8651/1803/301/240/857/199/604/864/3105/84433/30835/3118/961/6401/3717/3117/8808/29108/6504/3600/1236/7409/4690/3123/3965/80380/3566/29126/3689/3111/729230/3594/7535/10563/64115/3575/2625/3120/921/920/6352/3932/11151/923/939/5777/5788/3133/970/22914/3122/7412/3108/916/3113/10673/972/3109/100133941/50943/3606/64127/1511/6363/6366	EGR3	RUNX1	SYK	THY1	JAK3	HLA-G	CD80	CD86	ICOS	HAVCR2	IL2RG	SOCS1	DPP4	ANXA1	ALOX5	CAV1	AIF1	BCL6	RUNX3	HLA-A	CARD11	CD209	HLA-DQA2	CD47	SELE	JAK2	HLA-DQA1	IL1RL2	PYCARD	SLAMF1	IL15	CCR7	VAV1	NCK1	HLA-DRB1	LGALS9	PDCD1LG2	IL4R	CD274
GO:0071357	cellular response to type I interferon	31	-0.582423	-2.04594	0.000151394	0.00161247	0.00124138	265	tags=45%, list=19%, signal=37%	6672/9636/3434/3665/10410/25939/10581/6772/4940/5777/4939/84166/3429/8519	SP100	ISG15	IFIT1	IRF7	IFITM3	SAMHD1	IFITM2	STAT1	OAS3	PTPN6	OAS2	NLRC5	IFI27	IFITM1
GO:0002396	MHC protein complex assembly	13	-0.733886	-2.05043	0.000414496	0.00370835	0.00285493	288	tags=77%, list=21%, signal=61%	3118/3117/3123/6892/3111/3120/3122/3108/3113/3109	HLA-DQA2	HLA-DQA1	HLA-DRB1	TAPBP	HLA-DOA	HLA-DQB2	HLA-DRA	HLA-DMA	HLA-DPA1	HLA-DMB
GO:0002501	peptide antigen assembly with MHC protein complex	13	-0.733886	-2.05043	0.000414496	0.00370835	0.00285493	288	tags=77%, list=21%, signal=61%	3118/3117/3123/6892/3111/3120/3122/3108/3113/3109	HLA-DQA2	HLA-DQA1	HLA-DRB1	TAPBP	HLA-DOA	HLA-DQB2	HLA-DRA	HLA-DMA	HLA-DPA1	HLA-DMB
GO:0032609	interferon-gamma production	73	-0.481016	-2.06131	2.37349e-05	0.000334098	0.00025721	378	tags=51%, list=27%, signal=39%	84868/929/51284/51744/7099/558/3105/7805/2150/961/3717/29108/6504/9636/1236/3123/3965/80380/29126/3554/51311/729230/3594/64115/2625/90865/10225/7098/22914/916/3113/3394/914/50943/3606/64127/53833	HAVCR2	CD14	TLR7	CD244	TLR4	AXL	HLA-A	LAPTM5	F2RL1	CD47	JAK2	PYCARD	SLAMF1	ISG15	CCR7	HLA-DRB1	LGALS9	PDCD1LG2	CD274	IL1R1	TLR8	CCR2	IL12RB1	VSIR	GATA3	IL33	CD96	TLR3	KLRK1	CD3E	HLA-DPA1	IRF8	CD2	FOXP3	IL18	NOD2	IL20RB
GO:0032649	regulation of interferon-gamma production	73	-0.481016	-2.06131	2.37349e-05	0.000334098	0.00025721	378	tags=51%, list=27%, signal=39%	84868/929/51284/51744/7099/558/3105/7805/2150/961/3717/29108/6504/9636/1236/3123/3965/80380/29126/3554/51311/729230/3594/64115/2625/90865/10225/7098/22914/916/3113/3394/914/50943/3606/64127/53833	HAVCR2	CD14	TLR7	CD244	TLR4	AXL	HLA-A	LAPTM5	F2RL1	CD47	JAK2	PYCARD	SLAMF1	ISG15	CCR7	HLA-DRB1	LGALS9	PDCD1LG2	CD274	IL1R1	TLR8	CCR2	IL12RB1	VSIR	GATA3	IL33	CD96	TLR3	KLRK1	CD3E	HLA-DPA1	IRF8	CD2	FOXP3	IL18	NOD2	IL20RB
GO:0002495	antigen processing and presentation of peptide antigen via MHC class II	20	-0.655299	-2.06292	0.00027208	0.00255337	0.00196575	326	tags=70%, list=24%, signal=54%	2207/3118/2213/3117/29108/3123/3111/3120/3122/3108/3113/972/3109/1520	FCER1G	HLA-DQA2	FCGR2B	HLA-DQA1	PYCARD	HLA-DRB1	HLA-DOA	HLA-DQB2	HLA-DRA	HLA-DMA	HLA-DPA1	CD74	HLA-DMB	CTSS
GO:0019884	antigen processing and presentation of exogenous antigen	32	-0.584833	-2.06454	8.78924e-05	0.00104465	0.000804236	326	tags=62%, list=24%, signal=49%	2207/3105/3140/3118/2213/911/3117/3123/910/6890/3111/3120/3134/3133/3122/3108/3113/972/3109/1520	FCER1G	HLA-A	MR1	HLA-DQA2	FCGR2B	CD1C	HLA-DQA1	HLA-DRB1	CD1B	TAP1	HLA-DOA	HLA-DQB2	HLA-F	HLA-E	HLA-DRA	HLA-DMA	HLA-DPA1	CD74	HLA-DMB	CTSS
GO:0002832	negative regulation of response to biotic stimulus	38	-0.563046	-2.0655	9.36369e-05	0.0010927	0.000841232	314	tags=58%, list=23%, signal=46%	3135/84868/3824/3105/196/59307/634/9636/3965/6737/25939/3134/56833/4940/3106/11213/3133/10225/84166/50943/11005/383	HLA-G	HAVCR2	KLRD1	HLA-A	AHR	SIGIRR	CEACAM1	ISG15	LGALS9	TRIM21	SAMHD1	HLA-F	SLAMF8	OAS3	HLA-B	IRAK3	HLA-E	CD96	NLRC5	FOXP3	SPINK5	ARG1
GO:0043299	leukocyte degranulation	31	-0.588128	-2.06598	0.000109306	0.00124312	0.000957035	271	tags=52%, list=20%, signal=42%	2150/2213/634/3916/6688/3965/695/8832/3566/27040/3689/729230/5294/3134/11151/4818	F2RL1	FCGR2B	CEACAM1	LAMP1	SPI1	LGALS9	BTK	CD84	IL4R	LAT	ITGB2	CCR2	PIK3CG	HLA-F	CORO1A	NKG7
GO:0001818	negative regulation of cytokine production	106	-0.458048	-2.06745	7.39124e-07	1.34953e-05	1.03895e-05	350	tags=48%, list=25%, signal=39%	7040/301/7099/5966/5371/604/4345/558/4790/7805/30009/59307/5734/2150/3902/945/2213/7305/634/29108/6504/5971/1236/3123/3965/695/8832/947/3620/80380/29126/51311/64115/2625/3134/684/4940/1540/90865/11213/5777/5788/2633/10225/1240/201633/100133941/50943/64127/53833/383	TGFB1	ANXA1	TLR4	REL	PML	BCL6	CD200	AXL	NFKB1	LAPTM5	TBX21	SIGIRR	PTGER4	F2RL1	LAG3	CD33	FCGR2B	TYROBP	CEACAM1	PYCARD	SLAMF1	RELB	CCR7	HLA-DRB1	LGALS9	BTK	CD84	CD34	IDO1	PDCD1LG2	CD274	TLR8	VSIR	GATA3	HLA-F	BST2	OAS3	CYLD	IL33
GO:0045071	negative regulation of viral genome replication	21	-0.652145	-2.06788	0.000112475	0.00126841	0.000976507	232	tags=52%, list=17%, signal=44%	9636/3434/10410/684/10581/4940/6352/4939/64135/4599/8519	ISG15	IFIT1	IFITM3	BST2	IFITM2	OAS3	CCL5	OAS2	IFIH1	MX1	IFITM1
GO:0002704	negative regulation of leukocyte mediated immunity	40	-0.559313	-2.071	3.62561e-05	0.000490441	0.000377573	400	tags=70%, list=29%, signal=51%	1524/3718/3135/84868/3824/604/3105/196/30009/2213/634/6504/6688/3965/8832/729230/3575/3134/684/3106/5777/5788/3133/10225/50943/64127/53833/383	CX3CR1	JAK3	HLA-G	HAVCR2	KLRD1	BCL6	HLA-A	AHR	TBX21	FCGR2B	CEACAM1	SLAMF1	SPI1	LGALS9	CD84	CCR2	IL7R	HLA-F	BST2	HLA-B	PTPN6	PTPRC	HLA-E	CD96	FOXP3	NOD2	IL20RB	ARG1
GO:0046596	regulation of viral entry into host cell	14	-0.731129	-2.07828	0.000112026	0.00126841	0.000976507	215	tags=71%, list=16%, signal=61%	3123/3965/10410/6737/10581/920/10346/972/4261/8519	HLA-DRB1	LGALS9	IFITM3	TRIM21	IFITM2	CD4	TRIM22	CD74	CIITA	IFITM1
GO:0071345	cellular response to cytokine stimulus	305	-0.399089	-2.08354	1e-10	2.684e-09	2.06632e-09	271	tags=31%, list=20%, signal=32%	2150/4486/961/6672/3717/4332/1235/8808/958/634/29108/163702/1234/3600/9636/1236/6404/1438/6688/3434/3665/3560/3437/3965/695/3459/3659/3566/3554/7293/1233/7133/729230/10410/3594/4217/6367/10663/10563/3575/50615/2625/25939/834/841/10581/10068/6772/4940/115362/1540/920/6352/58985/90865/1439/11151/8784/53832/11213/3627/5777/5788/2633/3587/7098/970/4939/7412/1240/837/3113/6358/10673/2833/84166/3429/97…	F2RL1	MST1R	CD47	SP100	JAK2	MNDA	CCR6	IL1RL2	CD40	CEACAM1	PYCARD	IFNLR1	CCR5	IL15	ISG15	CCR7	SELPLG	CSF2RA	SPI1	IFIT1	IRF7	IL2RB	IFIT3	LGALS9	BTK	IFNGR1	IRF1	IL4R	IL1R1	TNFRSF4	CCR4	TNFRSF1B	CCR2	IFITM3	IL12RB1	MAP3K5	CCL22	CXCR6	CXCL13
GO:0002443	leukocyte mediated immunity	181	-0.430792	-2.08529	3.34109e-09	7.93583e-08	6.10951e-08	403	tags=49%, list=29%, signal=40%	114836/1524/640/6850/3718/3135/84868/23586/3824/712/7040/7099/57823/713/3820/2207/604/3105/196/3140/30009/8741/1512/3118/2150/3902/2213/1235/911/3117/7305/958/634/3916/6504/6688/7409/3665/3123/3965/695/8832/910/3566/27040/3689/3554/51311/7133/3111/729230/3594/10538/5294/3575/50615/2625/3120/3134/684/4068/5551/1439/11151/3106/939/5777/5788/3133/10225/7098/970/22914/3122/925/3108/3113/4818/3002/972…	SLAMF6	CX3CR1	BLK	SYK	JAK3	HLA-G	HAVCR2	RIGI	KLRD1	C1QA	TGFB1	TLR4	SLAMF7	C1QB	KLRB1	FCER1G	BCL6	HLA-A	AHR	MR1	TBX21	TNFSF13	CTSH	HLA-DQA2	F2RL1	LAG3	FCGR2B	CCR6	CD1C	HLA-DQA1	TYROBP	CD40	CEACAM1	LAMP1	SLAMF1	SPI1	VAV1	IRF7	HLA-DRB1
GO:0034340	response to type I interferon	33	-0.594883	-2.11625	5.03269e-05	0.000640178	0.00049285	265	tags=45%, list=19%, signal=38%	6672/9636/3434/3665/10410/25939/10581/6772/4940/5777/4939/84166/3429/4599/8519	SP100	ISG15	IFIT1	IRF7	IFITM3	SAMHD1	IFITM2	STAT1	OAS3	PTPN6	OAS2	NLRC5	IFI27	MX1	IFITM1
GO:1903039	positive regulation of leukocyte cell-cell adhesion	148	-0.447053	-2.12518	2.48332e-08	5.08796e-07	3.91704e-07	396	tags=50%, list=29%, signal=40%	1960/861/6850/7070/3718/3135/941/942/29851/84868/3561/8651/1803/301/240/857/199/604/864/3105/84433/30835/3118/961/6401/3717/3117/8808/29108/6504/3600/1236/7409/4690/3123/3965/80380/3566/29126/3689/3111/729230/3594/7535/64115/3575/2625/3120/921/920/6352/3932/11151/923/939/5777/5788/3133/970/22914/3122/7412/3108/916/3113/10673/972/3109/100133941/50943/3606/64127/6363/6366	EGR3	RUNX1	SYK	THY1	JAK3	HLA-G	CD80	CD86	ICOS	HAVCR2	IL2RG	SOCS1	DPP4	ANXA1	ALOX5	CAV1	AIF1	BCL6	RUNX3	HLA-A	CARD11	CD209	HLA-DQA2	CD47	SELE	JAK2	HLA-DQA1	IL1RL2	PYCARD	SLAMF1	IL15	CCR7	VAV1	NCK1	HLA-DRB1	LGALS9	PDCD1LG2	IL4R	CD274
GO:0002696	positive regulation of leukocyte activation	182	-0.438979	-2.12966	2.09357e-09	5.15517e-08	3.96878e-08	396	tags=48%, list=29%, signal=40%	1960/861/6850/7070/3718/3135/941/942/29851/84868/3561/8651/1803/7040/301/7099/857/199/604/864/558/3105/30009/84433/30835/8741/952/3118/2150/961/3717/3117/7305/8808/958/3916/29108/6504/3600/1236/7409/4690/3123/3965/695/80380/3566/29126/3689/7293/3111/729230/3594/7535/64115/3575/2625/3120/3134/921/920/6352/90865/3932/11151/923/939/5777/5788/3133/970/22914/3122/7412/3108/916/3113/10673/972/914/3109/…	EGR3	RUNX1	SYK	THY1	JAK3	HLA-G	CD80	CD86	ICOS	HAVCR2	IL2RG	SOCS1	DPP4	TGFB1	ANXA1	TLR4	CAV1	AIF1	BCL6	RUNX3	AXL	HLA-A	TBX21	CARD11	CD209	TNFSF13	CD38	HLA-DQA2	F2RL1	CD47	JAK2	HLA-DQA1	TYROBP	IL1RL2	CD40	LAMP1	PYCARD	SLAMF1	IL15
GO:0002449	lymphocyte mediated immunity	147	-0.448662	-2.13095	1.48475e-08	3.11333e-07	2.39684e-07	340	tags=46%, list=25%, signal=38%	57823/713/3820/2207/604/3105/196/3140/30009/8741/1512/3118/3902/2213/1235/911/3117/958/634/3916/6504/7409/3665/3123/3965/695/910/3566/3554/51311/7133/3111/729230/3594/10538/3575/50615/2625/3120/3134/4068/5551/1439/11151/3106/939/5777/5788/3133/10225/970/22914/3122/925/3108/3113/4818/3002/972/914/3109/50943/3606/64127/718/53833/383	SLAMF7	C1QB	KLRB1	FCER1G	BCL6	HLA-A	AHR	MR1	TBX21	TNFSF13	CTSH	HLA-DQA2	LAG3	FCGR2B	CCR6	CD1C	HLA-DQA1	CD40	CEACAM1	LAMP1	SLAMF1	VAV1	IRF7	HLA-DRB1	LGALS9	BTK	CD1B	IL4R	IL1R1	TLR8	TNFRSF1B	HLA-DOA	CCR2	IL12RB1	BATF	IL7R	IL21R	GATA3	HLA-DQB2
GO:0034097	response to cytokine	333	-0.407012	-2.14229	1e-10	2.684e-09	2.06632e-09	271	tags=32%, list=20%, signal=33%	2150/4486/961/6672/6401/3717/4332/1235/8808/958/634/29108/163702/1234/3600/9636/5971/1236/6404/1438/6688/3434/3665/3560/3437/3965/695/3459/3659/7076/3566/29126/3554/7293/58191/1233/7133/729230/10410/3594/4217/6367/10663/10563/6737/3575/50615/2625/25939/834/841/684/10581/10068/6772/4940/115362/1540/920/6352/58985/90865/1439/11151/8784/53832/11213/3627/5777/5788/2633/27074/3587/7098/970/4939/7412/1…	F2RL1	MST1R	CD47	SP100	SELE	JAK2	MNDA	CCR6	IL1RL2	CD40	CEACAM1	PYCARD	IFNLR1	CCR5	IL15	ISG15	RELB	CCR7	SELPLG	CSF2RA	SPI1	IFIT1	IRF7	IL2RB	IFIT3	LGALS9	BTK	IFNGR1	IRF1	TIMP1	IL4R	CD274	IL1R1	TNFRSF4	CXCL16	CCR4	TNFRSF1B	CCR2	IFITM3
GO:0050867	positive regulation of cell activation	183	-0.440905	-2.14609	4.0475e-10	1.06505e-08	8.19942e-09	396	tags=49%, list=29%, signal=40%	1960/861/6850/7070/3718/3135/941/942/29851/84868/3561/8651/5159/1803/7040/301/7099/857/199/604/864/558/3105/30009/84433/30835/8741/952/3118/2150/961/3717/3117/7305/8808/958/3916/29108/6504/3600/1236/7409/4690/3123/3965/695/80380/3566/29126/3689/7293/3111/729230/3594/7535/64115/3575/2625/3120/3134/921/920/6352/90865/3932/11151/923/939/5777/5788/3133/970/22914/3122/7412/3108/916/3113/10673/972/914/…	EGR3	RUNX1	SYK	THY1	JAK3	HLA-G	CD80	CD86	ICOS	HAVCR2	IL2RG	SOCS1	PDGFRB	DPP4	TGFB1	ANXA1	TLR4	CAV1	AIF1	BCL6	RUNX3	AXL	HLA-A	TBX21	CARD11	CD209	TNFSF13	CD38	HLA-DQA2	F2RL1	CD47	JAK2	HLA-DQA1	TYROBP	IL1RL2	CD40	LAMP1	PYCARD	SLAMF1
GO:0051251	positive regulation of lymphocyte activation	166	-0.447566	-2.14985	4.52115e-09	1.0461e-07	8.05355e-08	396	tags=51%, list=29%, signal=41%	1960/861/6850/7070/3718/3135/941/942/29851/84868/3561/8651/1803/7040/301/7099/857/199/604/864/558/3105/30009/84433/30835/8741/952/3118/961/3717/3117/7305/8808/958/3916/29108/6504/3600/1236/7409/4690/3123/3965/695/80380/3566/29126/7293/3111/729230/3594/7535/64115/3575/2625/3120/3134/921/920/6352/3932/11151/923/939/5777/5788/3133/970/22914/3122/7412/3108/916/3113/10673/972/3109/100133941/50943/3606…	EGR3	RUNX1	SYK	THY1	JAK3	HLA-G	CD80	CD86	ICOS	HAVCR2	IL2RG	SOCS1	DPP4	TGFB1	ANXA1	TLR4	CAV1	AIF1	BCL6	RUNX3	AXL	HLA-A	TBX21	CARD11	CD209	TNFSF13	CD38	HLA-DQA2	CD47	JAK2	HLA-DQA1	TYROBP	IL1RL2	CD40	LAMP1	PYCARD	SLAMF1	IL15	CCR7
GO:1903037	regulation of leukocyte cell-cell adhesion	180	-0.4446	-2.15204	6.27326e-10	1.60356e-08	1.23453e-08	396	tags=48%, list=29%, signal=40%	1960/861/6850/7070/3718/3135/941/942/29851/84868/3561/8651/1803/301/240/857/199/604/864/3105/7805/30009/84433/30835/3118/3902/961/6401/2213/3717/3117/8808/634/29108/6504/3600/1236/7409/4690/3123/3965/3620/3659/80380/3566/29126/3689/3111/1493/729230/3594/7535/64115/3575/2625/3120/921/920/6352/3932/11151/923/939/5777/5788/3133/970/22914/3122/7412/3108/916/201633/3113/10673/972/6387/3109/100133941/5…	EGR3	RUNX1	SYK	THY1	JAK3	HLA-G	CD80	CD86	ICOS	HAVCR2	IL2RG	SOCS1	DPP4	ANXA1	ALOX5	CAV1	AIF1	BCL6	RUNX3	HLA-A	LAPTM5	TBX21	CARD11	CD209	HLA-DQA2	LAG3	CD47	SELE	FCGR2B	JAK2	HLA-DQA1	IL1RL2	CEACAM1	PYCARD	SLAMF1	IL15	CCR7	VAV1	NCK1
GO:0002684	positive regulation of immune system process	356	-0.406408	-2.15286	1e-10	2.684e-09	2.06632e-09	400	tags=43%, list=29%, signal=41%	1524/640/1960/861/6850/7070/282617/3718/3135/941/942/29851/1436/84868/6355/3690/3561/23586/3824/8651/51284/712/3702/4267/1803/7040/301/51744/1230/7099/857/713/199/7941/931/2207/604/23604/864/558/3105/3140/7805/30009/84433/30835/8741/952/3118/2533/3579/915/2150/3902/961/2213/3717/4332/1235/911/3117/7305/8808/958/634/3916/29108/6504/3600/1236/6688/7409/3665/4690/3123/3965/695/8832/3673/910/3620/803…	CX3CR1	BLK	EGR3	RUNX1	SYK	THY1	IFNL3	JAK3	HLA-G	CD80	CD86	ICOS	CSF1R	HAVCR2	CCL8	ITGB3	IL2RG	RIGI	KLRD1	SOCS1	TLR7	C1QA	ITK	CD99	DPP4	TGFB1	ANXA1	CD244	CCR1	TLR4	CAV1	C1QB	AIF1	PLA2G7	MS4A1	FCER1G	BCL6	DAPK2	RUNX3
GO:0050870	positive regulation of T cell activation	138	-0.456257	-2.15755	1.9881e-08	4.10466e-07	3.16003e-07	396	tags=51%, list=29%, signal=41%	1960/861/6850/7070/3718/3135/941/942/29851/84868/3561/8651/1803/301/857/199/604/864/3105/84433/30835/3118/961/3717/3117/8808/29108/6504/3600/1236/7409/4690/3123/3965/80380/3566/29126/3111/729230/3594/7535/64115/3575/2625/3120/921/920/6352/3932/11151/923/939/5777/5788/3133/970/22914/3122/7412/3108/916/3113/10673/972/3109/100133941/50943/3606/64127/6363/6366	EGR3	RUNX1	SYK	THY1	JAK3	HLA-G	CD80	CD86	ICOS	HAVCR2	IL2RG	SOCS1	DPP4	ANXA1	CAV1	AIF1	BCL6	RUNX3	HLA-A	CARD11	CD209	HLA-DQA2	CD47	JAK2	HLA-DQA1	IL1RL2	PYCARD	SLAMF1	IL15	CCR7	VAV1	NCK1	HLA-DRB1	LGALS9	PDCD1LG2	IL4R	CD274	HLA-DOA	CCR2
GO:0002478	antigen processing and presentation of exogenous peptide antigen	26	-0.644961	-2.16204	4.44193e-05	0.000575949	0.000443403	326	tags=65%, list=24%, signal=51%	2207/3105/3118/2213/3117/3123/6890/3111/3120/3134/3133/3122/3108/3113/972/3109/1520	FCER1G	HLA-A	HLA-DQA2	FCGR2B	HLA-DQA1	HLA-DRB1	TAP1	HLA-DOA	HLA-DQB2	HLA-F	HLA-E	HLA-DRA	HLA-DMA	HLA-DPA1	CD74	HLA-DMB	CTSS
GO:0051607	defense response to virus	94	-0.494727	-2.1878	1.75655e-07	3.36756e-06	2.59256e-06	273	tags=40%, list=20%, signal=35%	2537/2150/958/29108/163702/3600/9636/3660/3434/3665/3437/3659/10964/51311/10410/3594/6737/25939/834/684/10581/6772/4940/5551/90865/10346/3627/5788/2633/7098/4939/64135/84166/3429/50943/4599/8519/4283	IFI6	F2RL1	CD40	PYCARD	IFNLR1	IL15	ISG15	IRF2	IFIT1	IRF7	IFIT3	IRF1	IFI44L	TLR8	IFITM3	IL12RB1	TRIM21	SAMHD1	CASP1	BST2	IFITM2	STAT1	OAS3	PRF1	IL33	TRIM22	CXCL10	PTPRC	GBP1	TLR3	OAS2	IFIH1	NLRC5	IFI27	FOXP3	MX1	IFITM1	CXCL9
GO:0140546	defense response to symbiont	94	-0.494727	-2.1878	1.75655e-07	3.36756e-06	2.59256e-06	273	tags=40%, list=20%, signal=35%	2537/2150/958/29108/163702/3600/9636/3660/3434/3665/3437/3659/10964/51311/10410/3594/6737/25939/834/684/10581/6772/4940/5551/90865/10346/3627/5788/2633/7098/4939/64135/84166/3429/50943/4599/8519/4283	IFI6	F2RL1	CD40	PYCARD	IFNLR1	IL15	ISG15	IRF2	IFIT1	IRF7	IFIT3	IRF1	IFI44L	TLR8	IFITM3	IL12RB1	TRIM21	SAMHD1	CASP1	BST2	IFITM2	STAT1	OAS3	PRF1	IL33	TRIM22	CXCL10	PTPRC	GBP1	TLR3	OAS2	IFIH1	NLRC5	IFI27	FOXP3	MX1	IFITM1	CXCL9
GO:0050776	regulation of immune response	312	-0.418742	-2.19438	1e-10	2.684e-09	2.06632e-09	394	tags=43%, list=29%, signal=40%	6850/7070/282617/3718/3135/941/942/84868/23586/929/3824/8651/1281/51284/712/3702/7040/301/7099/857/713/3820/931/2207/604/4345/3105/196/3140/7805/30009/653361/84433/8741/952/1512/2533/915/2150/3902/961/945/2206/2213/5133/3717/4332/911/7305/958/634/3916/29108/6504/3600/9636/1236/6688/7409/3665/3123/3965/695/8832/910/3620/2212/3659/151888/3566/29126/6892/3689/3554/51311/7133/1493/966/729230/3594/962…	SYK	THY1	IFNL3	JAK3	HLA-G	CD80	CD86	HAVCR2	RIGI	CD14	KLRD1	SOCS1	COL3A1	TLR7	C1QA	ITK	TGFB1	ANXA1	TLR4	CAV1	C1QB	KLRB1	MS4A1	FCER1G	BCL6	CD200	HLA-A	AHR	MR1	LAPTM5	TBX21	NCF1	CARD11	TNFSF13	CD38	CTSH	FYB1	CD3D	F2RL1
GO:0045321	leukocyte activation	361	-0.415537	-2.19579	1e-10	2.684e-09	2.06632e-09	403	tags=44%, list=29%, signal=42%	114836/896/1524/640/1960/861/6850/7070/3718/3135/3604/941/5450/942/29851/84868/3561/116071/3824/8651/712/4063/3702/1803/7040/301/51744/7940/7099/57823/857/199/931/2207/604/4345/864/558/3105/196/3140/6283/7805/30009/84433/30835/8741/952/3118/5734/3579/915/2150/3902/961/945/2213/3717/4332/1235/911/3117/7305/8808/958/634/924/3916/29108/6504/3600/5971/1236/6404/6688/7409/3560/4690/3123/3965/695/8832/…	SLAMF6	CCND3	CX3CR1	BLK	EGR3	RUNX1	SYK	THY1	JAK3	HLA-G	TNFRSF9	CD80	POU2AF1	CD86	ICOS	HAVCR2	IL2RG	BATF2	KLRD1	SOCS1	C1QA	LY9	ITK	DPP4	TGFB1	ANXA1	CD244	LST1	TLR4	SLAMF7	CAV1	AIF1	MS4A1	FCER1G	BCL6	CD200	RUNX3	AXL	HLA-A
GO:0007159	leukocyte cell-cell adhesion	199	-0.445162	-2.20192	1e-10	2.684e-09	2.06632e-09	400	tags=48%, list=29%, signal=40%	1524/1960/861/6850/7070/3718/3135/941/942/29851/84868/3561/8651/1803/301/240/857/199/604/864/3105/7805/30009/84433/30835/3118/3902/961/6401/2213/3717/3117/8808/634/29108/6504/3600/1236/6404/7409/4690/3123/3965/3620/3659/80380/3566/29126/3689/3111/1493/729230/3594/7535/64115/3575/10507/2625/3120/5175/6402/921/920/6352/3695/3932/11151/923/939/5777/5788/3133/3683/6279/6280/970/22914/3122/7412/3108/9…	CX3CR1	EGR3	RUNX1	SYK	THY1	JAK3	HLA-G	CD80	CD86	ICOS	HAVCR2	IL2RG	SOCS1	DPP4	ANXA1	ALOX5	CAV1	AIF1	BCL6	RUNX3	HLA-A	LAPTM5	TBX21	CARD11	CD209	HLA-DQA2	LAG3	CD47	SELE	FCGR2B	JAK2	HLA-DQA1	IL1RL2	CEACAM1	PYCARD	SLAMF1	IL15	CCR7	SELPLG
GO:0019221	cytokine-mediated signaling pathway	232	-0.437169	-2.20398	1e-10	2.684e-09	2.06632e-09	271	tags=32%, list=20%, signal=31%	2150/4486/6672/3717/1235/8808/634/29108/163702/1234/3600/9636/1236/1438/6688/3665/3560/3459/3659/3566/3554/7293/1233/7133/729230/10410/3594/6367/10663/10563/3575/50615/25939/834/841/10581/6772/4940/1540/920/6352/58985/90865/1439/8784/53832/11213/3627/5777/5788/3587/970/4939/1240/837/6358/10673/2833/84166/3429/972/6387/8718/100133941/146433/4599/3606/8519/1511/4283/3601/53833/6363/6366/383	F2RL1	MST1R	SP100	JAK2	CCR6	IL1RL2	CEACAM1	PYCARD	IFNLR1	CCR5	IL15	ISG15	CCR7	CSF2RA	SPI1	IRF7	IL2RB	IFNGR1	IRF1	IL4R	IL1R1	TNFRSF4	CCR4	TNFRSF1B	CCR2	IFITM3	IL12RB1	CCL22	CXCR6	CXCL13	IL7R	IL21R	SAMHD1	CASP1	CASP8	IFITM2	STAT1	OAS3	CYLD
GO:0098609	cell-cell adhesion	268	-0.430636	-2.20971	1e-10	2.684e-09	2.06632e-09	400	tags=46%, list=29%, signal=40%	1524/640/1960/861/6850/7070/3718/53827/3135/941/942/29851/84868/3690/3561/8651/4267/1803/7040/301/240/857/199/604/3384/4345/864/1088/3105/7805/30009/84433/30835/3118/1003/3902/961/6401/945/2213/3717/3117/8808/634/29108/6504/3600/1236/6404/6688/3682/7409/4690/3123/3965/8832/947/3673/3620/3659/80380/3566/29126/3689/3655/3111/1493/729230/3594/5294/7535/10563/64115/3575/10507/2625/3120/5175/6402/921/…	CX3CR1	BLK	EGR3	RUNX1	SYK	THY1	JAK3	FXYD5	HLA-G	CD80	CD86	ICOS	HAVCR2	ITGB3	IL2RG	SOCS1	CD99	DPP4	TGFB1	ANXA1	ALOX5	CAV1	AIF1	BCL6	ICAM2	CD200	RUNX3	CEACAM8	HLA-A	LAPTM5	TBX21	CARD11	CD209	HLA-DQA2	CDH5	LAG3	CD47	SELE	CD33
GO:0001775	cell activation	379	-0.417072	-2.22022	1e-10	2.684e-09	2.06632e-09	403	tags=44%, list=29%, signal=43%	114836/896/1524/640/1960/861/6850/7070/3718/3135/3604/941/5450/942/29851/84868/3690/3561/116071/3824/8651/5159/1281/712/4063/3702/1803/7040/301/51744/7940/7099/57823/857/199/931/2207/604/4345/864/4791/558/3105/196/3140/6283/7805/30009/84433/30835/8741/952/3118/5734/3579/915/2150/3902/961/945/2213/3717/4332/1235/911/7056/3117/7305/8808/958/634/924/3916/29108/6504/3600/5971/1236/6404/6688/7409/3560…	SLAMF6	CCND3	CX3CR1	BLK	EGR3	RUNX1	SYK	THY1	JAK3	HLA-G	TNFRSF9	CD80	POU2AF1	CD86	ICOS	HAVCR2	ITGB3	IL2RG	BATF2	KLRD1	SOCS1	PDGFRB	COL3A1	C1QA	LY9	ITK	DPP4	TGFB1	ANXA1	CD244	LST1	TLR4	SLAMF7	CAV1	AIF1	MS4A1	FCER1G	BCL6	CD200
GO:0002682	regulation of immune system process	472	-0.412103	-2.22475	1e-10	2.684e-09	2.06632e-09	400	tags=41%, list=29%, signal=45%	1524/640/1960/861/6850/7070/282617/3718/3135/3604/941/942/29851/1436/84868/6355/3690/3561/23586/929/3824/8651/1281/51284/712/3702/4267/1803/7040/301/51744/1230/7940/7099/857/713/199/3820/7941/931/2207/604/23604/4345/864/558/3105/196/3140/7805/30009/653361/84433/30835/8741/391/952/1512/3118/5734/2533/3579/915/2150/3902/961/6401/945/2206/2213/5133/3717/4332/1235/911/3117/7305/8808/958/634/3916/2910…	CX3CR1	BLK	EGR3	RUNX1	SYK	THY1	IFNL3	JAK3	HLA-G	TNFRSF9	CD80	CD86	ICOS	CSF1R	HAVCR2	CCL8	ITGB3	IL2RG	RIGI	CD14	KLRD1	SOCS1	COL3A1	TLR7	C1QA	ITK	CD99	DPP4	TGFB1	ANXA1	CD244	CCR1	LST1	TLR4	CAV1	C1QB	AIF1	KLRB1	PLA2G7
GO:0050863	regulation of T cell activation	185	-0.457038	-2.22879	1e-10	2.684e-09	2.06632e-09	396	tags=49%, list=29%, signal=41%	1960/861/6850/7070/3718/3135/3604/941/942/29851/84868/3561/8651/1803/301/857/199/604/864/3105/7805/30009/84433/30835/3118/3902/961/2213/3717/3117/8808/634/29108/6504/3600/1236/7409/4690/3123/3965/3620/3659/80380/3566/27040/29126/27240/7133/3111/1493/729230/3594/10538/7535/64115/3575/2625/3120/921/639/920/6352/3932/11151/923/939/5777/5788/3133/970/22914/3122/7412/3108/916/201633/3113/10673/972/914…	EGR3	RUNX1	SYK	THY1	JAK3	HLA-G	TNFRSF9	CD80	CD86	ICOS	HAVCR2	IL2RG	SOCS1	DPP4	ANXA1	CAV1	AIF1	BCL6	RUNX3	HLA-A	LAPTM5	TBX21	CARD11	CD209	HLA-DQA2	LAG3	CD47	FCGR2B	JAK2	HLA-DQA1	IL1RL2	CEACAM1	PYCARD	SLAMF1	IL15	CCR7	VAV1	NCK1	HLA-DRB1
GO:0002250	adaptive immune response	227	-0.44412	-2.22882	1e-10	2.684e-09	2.06632e-09	358	tags=45%, list=26%, signal=40%	712/4063/170482/3702/7040/301/51744/7099/57823/713/2207/604/4791/3105/196/3140/30009/30835/8741/1512/3118/915/3902/2213/5133/3717/3107/1235/911/3117/958/634/924/29108/6504/5971/3665/3123/695/8832/910/3659/151888/80380/6890/3566/27040/29126/3554/27240/51311/7133/3111/1493/729230/3594/962/10538/5294/926/50852/7535/10563/3575/50615/2625/3120/3134/10068/639/4068/5551/920/90865/1439/3106/923/939/5777/…	C1QA	LY9	CLEC4C	ITK	TGFB1	ANXA1	CD244	TLR4	SLAMF7	C1QB	FCER1G	BCL6	NFKB2	HLA-A	AHR	MR1	TBX21	CD209	TNFSF13	CTSH	HLA-DQA2	CD3D	LAG3	FCGR2B	PDCD1	JAK2	HLA-C	CCR6	CD1C	HLA-DQA1	CD40	CEACAM1	CD7	PYCARD	SLAMF1	RELB	IRF7	HLA-DRB1	BTK
GO:0048002	antigen processing and presentation of peptide antigen	35	-0.629868	-2.24437	3.89961e-06	6.46084e-05	4.97397e-05	326	tags=66%, list=24%, signal=52%	2207/3105/3140/30835/3118/2213/3107/3117/29108/3123/6890/6892/3111/3120/3134/3106/3133/3122/3108/3113/972/3109/1520	FCER1G	HLA-A	MR1	CD209	HLA-DQA2	FCGR2B	HLA-C	HLA-DQA1	PYCARD	HLA-DRB1	TAP1	TAPBP	HLA-DOA	HLA-DQB2	HLA-F	HLA-B	HLA-E	HLA-DRA	HLA-DMA	HLA-DPA1	CD74	HLA-DMB	CTSS
GO:0002694	regulation of leukocyte activation	250	-0.442356	-2.25035	1e-10	2.684e-09	2.06632e-09	399	tags=47%, list=29%, signal=41%	640/1960/861/6850/7070/3718/3135/3604/941/942/29851/84868/3561/3824/8651/1803/7040/301/7940/7099/857/199/604/4345/864/558/3105/196/7805/30009/84433/30835/8741/952/3118/2150/3902/961/945/2213/3717/4332/3117/7305/8808/958/634/3916/29108/6504/3600/1236/6688/7409/4690/3123/3965/695/8832/3620/3659/80380/3566/27040/29126/3689/7293/27240/7133/3111/1493/729230/3594/10538/7535/64115/3575/2625/3120/3134/56…	BLK	EGR3	RUNX1	SYK	THY1	JAK3	HLA-G	TNFRSF9	CD80	CD86	ICOS	HAVCR2	IL2RG	KLRD1	SOCS1	DPP4	TGFB1	ANXA1	LST1	TLR4	CAV1	AIF1	BCL6	CD200	RUNX3	AXL	HLA-A	AHR	LAPTM5	TBX21	CARD11	CD209	TNFSF13	CD38	HLA-DQA2	F2RL1	LAG3	CD47	CD33
GO:0050865	regulation of cell activation	256	-0.443373	-2.25551	1e-10	2.684e-09	2.06632e-09	399	tags=47%, list=29%, signal=41%	640/1960/861/6850/7070/3718/3135/3604/941/942/29851/84868/3561/3824/8651/5159/1803/7040/301/7940/7099/857/199/2207/604/4345/864/558/3105/196/7805/30009/84433/30835/8741/952/3118/2150/3902/961/945/2213/3717/4332/7056/3117/7305/8808/958/634/3916/29108/6504/3600/1236/6688/7409/4690/3123/3965/695/8832/3620/3659/80380/3566/27040/29126/3689/7293/27240/7133/3111/1493/729230/3594/10538/7535/64115/3575/26…	BLK	EGR3	RUNX1	SYK	THY1	JAK3	HLA-G	TNFRSF9	CD80	CD86	ICOS	HAVCR2	IL2RG	KLRD1	SOCS1	PDGFRB	DPP4	TGFB1	ANXA1	LST1	TLR4	CAV1	AIF1	FCER1G	BCL6	CD200	RUNX3	AXL	HLA-A	AHR	LAPTM5	TBX21	CARD11	CD209	TNFSF13	CD38	HLA-DQA2	F2RL1	LAG3
GO:0048525	negative regulation of viral process	27	-0.658279	-2.25721	1.03189e-05	0.000161023	0.000123966	232	tags=52%, list=17%, signal=44%	9636/3434/10410/6737/684/10581/6772/4940/6352/4939/64135/4261/4599/8519	ISG15	IFIT1	IFITM3	TRIM21	BST2	IFITM2	STAT1	OAS3	CCL5	OAS2	IFIH1	CIITA	MX1	IFITM1
GO:0051249	regulation of lymphocyte activation	226	-0.451046	-2.26552	1e-10	2.684e-09	2.06632e-09	399	tags=49%, list=29%, signal=41%	640/1960/861/6850/7070/3718/3135/3604/941/942/29851/84868/3561/3824/8651/1803/7040/301/7940/7099/857/199/604/864/558/3105/196/7805/30009/84433/30835/8741/952/3118/3902/961/2213/3717/4332/3117/7305/8808/958/634/3916/29108/6504/3600/1236/7409/4690/3123/3965/695/3620/3659/80380/3566/27040/29126/7293/27240/7133/3111/1493/729230/3594/10538/7535/64115/3575/2625/3120/3134/56833/921/639/920/6352/3932/111…	BLK	EGR3	RUNX1	SYK	THY1	JAK3	HLA-G	TNFRSF9	CD80	CD86	ICOS	HAVCR2	IL2RG	KLRD1	SOCS1	DPP4	TGFB1	ANXA1	LST1	TLR4	CAV1	AIF1	BCL6	RUNX3	AXL	HLA-A	AHR	LAPTM5	TBX21	CARD11	CD209	TNFSF13	CD38	HLA-DQA2	LAG3	CD47	FCGR2B	JAK2	MNDA
GO:0046649	lymphocyte activation	318	-0.432988	-2.27742	1e-10	2.684e-09	2.06632e-09	403	tags=47%, list=29%, signal=43%	114836/896/640/1960/861/6850/7070/3718/3135/3604/941/5450/942/29851/84868/3561/3824/8651/4063/3702/1803/7040/301/51744/7940/7099/57823/857/199/931/2207/604/864/558/3105/196/3140/7805/30009/84433/30835/8741/952/3118/5734/915/2150/3902/961/2213/3717/4332/1235/911/3117/7305/8808/958/634/924/3916/29108/6504/3600/5971/1236/6688/7409/3560/4690/3123/3965/695/8832/3620/3659/80380/3566/27040/29126/7293/27…	SLAMF6	CCND3	BLK	EGR3	RUNX1	SYK	THY1	JAK3	HLA-G	TNFRSF9	CD80	POU2AF1	CD86	ICOS	HAVCR2	IL2RG	KLRD1	SOCS1	LY9	ITK	DPP4	TGFB1	ANXA1	CD244	LST1	TLR4	SLAMF7	CAV1	AIF1	MS4A1	FCER1G	BCL6	RUNX3	AXL	HLA-A	AHR	MR1	LAPTM5	TBX21
GO:0044419	biological process involved in interspecies interaction between organisms	460	-0.423019	-2.27898	1e-10	2.684e-09	2.06632e-09	411	tags=43%, list=30%, signal=46%	944/10219/5452/3455/114836/10133/1524/640/5732/6850/282617/91607/3718/3135/941/5450/942/1436/84868/6355/3663/3690/116071/23586/929/3824/8651/51284/712/4063/170482/1803/7040/301/51744/7099/57823/1536/857/5966/713/10379/5371/199/3820/931/2207/24138/558/3105/4790/3140/6283/4360/30009/653361/30835/59307/5734/2537/2150/4486/3902/3934/961/6672/6401/2213/3717/4332/3107/7056/7305/8808/958/634/3916/29108/…	TNFSF8	KLRG1	POU2F2	IFNAR2	SLAMF6	OPTN	CX3CR1	BLK	PTGER2	SYK	IFNL3	SLFN11	JAK3	HLA-G	CD80	POU2AF1	CD86	CSF1R	HAVCR2	CCL8	IRF5	ITGB3	BATF2	RIGI	CD14	KLRD1	SOCS1	TLR7	C1QA	LY9	CLEC4C	DPP4	TGFB1	ANXA1	CD244	TLR4	SLAMF7	CYBB	CAV1
GO:0034341	response to interferon-gamma	70	-0.540534	-2.30369	7.70163e-08	1.5312e-06	1.17881e-06	266	tags=43%, list=19%, signal=36%	961/6672/3717/958/3965/3459/3659/58191/10410/3594/6367/6737/834/684/10581/6772/115362/6352/2633/7098/3113/6358/84166/972/3394/4261/8519/6363/6366/383	CD47	SP100	JAK2	CD40	LGALS9	IFNGR1	IRF1	CXCL16	IFITM3	IL12RB1	CCL22	TRIM21	CASP1	BST2	IFITM2	STAT1	GBP5	CCL5	GBP1	TLR3	HLA-DPA1	CCL14	NLRC5	CD74	IRF8	CIITA	IFITM1	CCL19	CCL21	ARG1
GO:0009607	response to biotic stimulus	441	-0.432359	-2.3313	1e-10	2.684e-09	2.06632e-09	411	tags=44%, list=30%, signal=46%	944/10219/5452/3455/114836/10133/1524/640/5732/6850/282617/91607/3718/3135/941/5450/8795/942/1436/84868/6355/3663/116071/23586/929/3824/8651/51284/712/4063/170482/7040/301/51744/10628/7099/57823/1536/857/5966/713/10379/5371/199/3820/931/2207/24138/558/3105/4790/196/3140/6283/4360/7805/30009/653361/30835/59307/5734/2537/2150/4486/3902/3934/961/6672/6401/2213/3717/4332/3107/7056/7305/8808/958/634/3…	TNFSF8	KLRG1	POU2F2	IFNAR2	SLAMF6	OPTN	CX3CR1	BLK	PTGER2	SYK	IFNL3	SLFN11	JAK3	HLA-G	CD80	POU2AF1	TNFRSF10B	CD86	CSF1R	HAVCR2	CCL8	IRF5	BATF2	RIGI	CD14	KLRD1	SOCS1	TLR7	C1QA	LY9	CLEC4C	TGFB1	ANXA1	CD244	TXNIP	TLR4	SLAMF7	CYBB	CAV1
GO:0043207	response to external biotic stimulus	433	-0.434414	-2.33851	1e-10	2.684e-09	2.06632e-09	411	tags=44%, list=30%, signal=45%	944/10219/5452/3455/114836/10133/1524/640/5732/6850/282617/91607/3718/3135/941/5450/942/1436/84868/6355/3663/116071/23586/929/3824/8651/51284/712/4063/170482/7040/301/51744/7099/57823/1536/857/5966/713/10379/5371/199/3820/931/2207/24138/558/3105/4790/3140/6283/4360/30009/653361/30835/59307/5734/2537/2150/4486/3902/3934/961/6672/6401/2213/3717/4332/3107/7056/7305/8808/958/634/3916/29108/6504/16370…	TNFSF8	KLRG1	POU2F2	IFNAR2	SLAMF6	OPTN	CX3CR1	BLK	PTGER2	SYK	IFNL3	SLFN11	JAK3	HLA-G	CD80	POU2AF1	CD86	CSF1R	HAVCR2	CCL8	IRF5	BATF2	RIGI	CD14	KLRD1	SOCS1	TLR7	C1QA	LY9	CLEC4C	TGFB1	ANXA1	CD244	TLR4	SLAMF7	CYBB	CAV1	REL	C1QB
GO:0051707	response to other organism	433	-0.434414	-2.33851	1e-10	2.684e-09	2.06632e-09	411	tags=44%, list=30%, signal=45%	944/10219/5452/3455/114836/10133/1524/640/5732/6850/282617/91607/3718/3135/941/5450/942/1436/84868/6355/3663/116071/23586/929/3824/8651/51284/712/4063/170482/7040/301/51744/7099/57823/1536/857/5966/713/10379/5371/199/3820/931/2207/24138/558/3105/4790/3140/6283/4360/30009/653361/30835/59307/5734/2537/2150/4486/3902/3934/961/6672/6401/2213/3717/4332/3107/7056/7305/8808/958/634/3916/29108/6504/16370…	TNFSF8	KLRG1	POU2F2	IFNAR2	SLAMF6	OPTN	CX3CR1	BLK	PTGER2	SYK	IFNL3	SLFN11	JAK3	HLA-G	CD80	POU2AF1	CD86	CSF1R	HAVCR2	CCL8	IRF5	BATF2	RIGI	CD14	KLRD1	SOCS1	TLR7	C1QA	LY9	CLEC4C	TGFB1	ANXA1	CD244	TLR4	SLAMF7	CYBB	CAV1	REL	C1QB
GO:0042110	T cell activation	248	-0.459945	-2.33897	1e-10	2.684e-09	2.06632e-09	403	tags=49%, list=29%, signal=42%	114836/896/1960/861/6850/7070/3718/3135/3604/941/942/29851/84868/3561/8651/4063/3702/1803/301/57823/857/199/2207/604/864/3105/3140/7805/30009/84433/30835/3118/5734/915/2150/3902/961/2213/3717/1235/911/3117/8808/634/924/29108/6504/3600/5971/1236/6688/7409/4690/3123/3965/8832/3620/3659/80380/3566/27040/29126/7293/27240/7133/3111/1493/729230/3594/962/10538/5294/926/7535/64115/3575/2625/3120/841/921/…	SLAMF6	CCND3	EGR3	RUNX1	SYK	THY1	JAK3	HLA-G	TNFRSF9	CD80	CD86	ICOS	HAVCR2	IL2RG	SOCS1	LY9	ITK	DPP4	ANXA1	SLAMF7	CAV1	AIF1	FCER1G	BCL6	RUNX3	HLA-A	MR1	LAPTM5	TBX21	CARD11	CD209	HLA-DQA2	PTGER4	CD3D	F2RL1	LAG3	CD47	FCGR2B	JAK2
GO:0045087	innate immune response	289	-0.456632	-2.37365	1e-10	2.684e-09	2.06632e-09	405	tags=47%, list=29%, signal=42%	3455/114836/10133/1524/640/6850/282617/3718/3135/1436/84868/6355/3663/23586/929/3824/8651/51284/712/4063/170482/301/51744/7099/57823/1536/5966/713/5371/199/3820/2207/24138/558/3105/3140/6283/4360/653361/30835/2537/2150/4486/3902/3934/961/6672/2213/3717/4332/3107/7305/8808/958/634/3916/29108/6504/163702/9636/5971/6688/7409/3434/3665/3437/3965/695/8832/3459/3659/58191/51311/10410/3594/4217/5294/636…	IFNAR2	SLAMF6	OPTN	CX3CR1	BLK	SYK	IFNL3	JAK3	HLA-G	CSF1R	HAVCR2	CCL8	IRF5	RIGI	CD14	KLRD1	SOCS1	TLR7	C1QA	LY9	CLEC4C	ANXA1	CD244	TLR4	SLAMF7	CYBB	REL	C1QB	PML	AIF1	KLRB1	FCER1G	IFIT5	AXL	HLA-A	MR1	S100A12	MRC1	NCF1
GO:0098542	defense response to other organism	348	-0.452245	-2.39475	1e-10	2.684e-09	2.06632e-09	405	tags=45%, list=29%, signal=43%	3455/114836/10133/1524/640/6850/282617/91607/3718/3135/1436/84868/6355/3663/116071/23586/929/3824/8651/51284/712/4063/170482/301/51744/7099/57823/1536/5966/713/10379/5371/199/3820/2207/24138/558/3105/3140/6283/4360/653361/30835/2537/2150/4486/3902/3934/961/6672/2213/3717/4332/3107/7305/8808/958/634/3916/29108/6504/163702/3600/9636/5971/6688/3660/7409/3434/3665/3437/3965/695/8832/3459/3659/10964/3…	IFNAR2	SLAMF6	OPTN	CX3CR1	BLK	SYK	IFNL3	SLFN11	JAK3	HLA-G	CSF1R	HAVCR2	CCL8	IRF5	BATF2	RIGI	CD14	KLRD1	SOCS1	TLR7	C1QA	LY9	CLEC4C	ANXA1	CD244	TLR4	SLAMF7	CYBB	REL	C1QB	IRF9	PML	AIF1	KLRB1	FCER1G	IFIT5	AXL	HLA-A	MR1
GO:0019882	antigen processing and presentation	54	-0.604449	-2.43345	3.504e-08	7.1248e-07	5.48513e-07	326	tags=61%, list=24%, signal=49%	2207/3105/3140/30835/1512/3118/2213/3107/911/3117/29108/5971/1236/3123/5696/910/6890/6892/3111/3120/3134/3106/3133/3122/925/3108/3113/972/3109/1520/64127/6363/6366	FCER1G	HLA-A	MR1	CD209	CTSH	HLA-DQA2	FCGR2B	HLA-C	CD1C	HLA-DQA1	PYCARD	RELB	CCR7	HLA-DRB1	PSMB8	CD1B	TAP1	TAPBP	HLA-DOA	HLA-DQB2	HLA-F	HLA-B	HLA-E	HLA-DRA	CD8A	HLA-DMA	HLA-DPA1	CD74	HLA-DMB	CTSS	NOD2	CCL19	CCL21
[truncated: 161 more columns]
