# Supplementary material for: Distinct Transcriptomic and Tumor Microenvironment Profiles in Sinonasal Mucosal Melanoma and Aggressive Cutaneous Melanomas
Source: Cancers (Basel). 2024 Dec 14;16(24):4172. doi: 10.3390/cancers16244172 (PMC11674703; doi:10.3390/cancers16244172)
Supplement: Supplementary file 1 [file cancers-16-04172-s001.zip › Supplementary Table S11.xlsx]

## Sheet: README
Variable	Description
S11	Gene Set Enrichment Analysis CM in B2 vs Cluster A
ID	Gene Ontology (GO) identifier
Description	A brief description of the gene set explaining the biological process (BP)
setSize	The number of genes in the gene set
enrichmentScore	A score that reflects the degree to which the gene set is overrepresented at the top or bottom of the ranked list of genes
NES	Normalized Enrichment Score. The enrichment score normalised to account for the size of the gene set
pvalue	The statistical significance of the enrichment score before multiple testing correction
p.adjust	The p-value adjusted for multiple hypothesis testing with the Benjamini-Hochberg procedure
qvalue	Measures the minimum false discovery rate at which the test may be called significant
rank	The position in the ranked list of genes at which the gene set enrichment score is maximised
leading_edge	Describes the subset of genes that contribute most to the enrichment score. Percentage of gene set members ("tags"), percentage of total gene list ("list"), and enrichment signal strength ("signal").
core_enrichment	List of core genes within the gene set, listed as Entrez IDs, that significantly contribute to the enrichment of a specific gene set
gene_name	Same list of genes as core_enrichment but in HUGO Gene Symbol format

## Sheet: S11
ID	Description	setSize	enrichmentScore	NES	pvalue	p.adjust	qvalue	rank	leading_edge	core_enrichment	gene_name
GO:0051276	chromosome organization	106	0.749589	3.54796	1e-10	3.63e-09	2.67e-09	326	tags=79%, list=24%, signal=66%	55143/151648/83540/8318/2146/9787/54892/2491/9055/9212/9928/991/4436/1062/55055/55706/1058/7153/4439/8438/699/24137/1499/147841/9700/11004/83903/9156/3833/9493/4751/983/5594/1063/5984/332/51203/675/29127/64151/10721/990/9319/146909/22948/891/10403/7272/10460/5347/4175/6047/84057/701/4176/4085/5111/3070/2177/57122/5925/9134/151246/116028/23397/4437/5609/25/128866/472/1786/4438/4171/11065/64682/549…	CDCA8	SGO1	NUF2	CDC45	EZH2	DLGAP5	NCAPG2	CENPI	PRC1	AURKB	KIF14	CDC20	MSH2	CENPE	ZWILCH	NDC1	CENPA	TOP2A	MSH5	RAD54L	BUB1	KIF4A	CTNNB1	SPC24	ESPL1	KIF2C	HASPIN	EXO1	KIFC1	KIF23	NEK2	CDK1	MAPK1	CENPF	RFC4	BIRC5	NUSAP1	BRCA2	RACGAP1
GO:0022402	cell cycle process	189	0.683362	3.50719	1e-10	3.63e-09	2.67e-09	326	tags=68%, list=24%, signal=60%	55143/151648/10635/83540/144455/6491/8318/2146/9787/54892/22974/9055/9212/9928/991/51514/9833/63967/128239/9768/4436/4998/6502/1062/55055/55706/899/1894/1058/7153/54443/4439/8438/699/24137/1499/147841/9700/11004/83903/1019/993/890/3833/9493/51512/10733/9133/4751/983/1063/11190/332/51203/675/146956/10926/29127/9088/79866/64151/2305/990/55165/1432/9319/146909/891/10403/56992/7272/10460/4288/5347/41…	CDCA8	SGO1	RAD51AP1	NUF2	E2F7	STIL	CDC45	EZH2	DLGAP5	NCAPG2	TPX2	PRC1	AURKB	KIF14	CDC20	DTL	MELK	CLSPN	IQGAP3	PCLAF	MSH2	ORC1	SKP2	CENPE	ZWILCH	NDC1	CCNF	ECT2	CENPA	TOP2A	ANLN	MSH5	RAD54L	BUB1	KIF4A	CTNNB1	SPC24	ESPL1	KIF2C
GO:0007059	chromosome segregation	78	0.768772	3.45381	1e-10	3.63e-09	2.67e-09	326	tags=85%, list=24%, signal=69%	55143/151648/83540/220134/9787/54892/9055/9212/9928/991/1062/55055/221150/55706/1894/7153/4439/699/24137/1499/147841/9700/11004/83903/3833/9493/4751/1063/332/51203/146956/29127/64151/990/9319/146909/891/10403/7272/10460/4288/5347/84057/701/4085/2177/5925/9134/151246/57082/116028/23397/672/128866/472/157313/4438/11065/64682/54908/11339/57405/55355/113130/84722/157570	CDCA8	SGO1	NUF2	SKA1	DLGAP5	NCAPG2	PRC1	AURKB	KIF14	CDC20	CENPE	ZWILCH	SKA3	NDC1	ECT2	TOP2A	MSH5	BUB1	KIF4A	CTNNB1	SPC24	ESPL1	KIF2C	HASPIN	KIFC1	KIF23	NEK2	CENPF	BIRC5	NUSAP1	EME1	RACGAP1	NCAPG	CDC6	TRIP13	KIF18B	CCNB1	NDC80	TTK
GO:0000278	mitotic cell cycle	162	0.67078	3.38494	1e-10	3.63e-09	2.67e-09	326	tags=69%, list=24%, signal=60%	55143/151648/83540/220134/144455/6491/8318/2146/9787/54892/22974/9055/9212/9928/991/51514/9833/63967/128239/4436/4998/6502/11169/1062/55055/221150/899/1894/1058/54443/699/24137/1499/147841/9700/11004/83903/1019/993/890/3833/9493/51512/10733/9133/4751/983/1063/11190/332/51203/675/146956/10926/29127/9088/79866/64151/2305/990/55165/9319/146909/891/10403/56992/7272/10460/4288/5347/4175/701/1033/4605/…	CDCA8	SGO1	NUF2	SKA1	E2F7	STIL	CDC45	EZH2	DLGAP5	NCAPG2	TPX2	PRC1	AURKB	KIF14	CDC20	DTL	MELK	CLSPN	IQGAP3	MSH2	ORC1	SKP2	WDHD1	CENPE	ZWILCH	SKA3	CCNF	ECT2	CENPA	ANLN	BUB1	KIF4A	CTNNB1	SPC24	ESPL1	KIF2C	HASPIN	CDK4	CDC25A
GO:0007049	cell cycle	253	0.641956	3.3698	1e-10	3.63e-09	2.67e-09	326	tags=60%, list=24%, signal=56%	55143/151648/10635/83540/220134/144455/6491/8318/2146/9787/54892/22974/9055/9212/9928/991/7046/51514/9833/63967/128239/9768/4436/4998/6502/11169/1062/55055/221150/55706/899/1894/1058/29128/7153/54443/4439/8438/699/24137/1499/147841/9700/11004/83903/1019/55215/993/9156/890/3833/9493/51512/10733/9133/4751/983/5594/1063/11190/5580/332/51203/675/146956/10926/29127/9088/79866/64151/2305/990/55165/1432…	CDCA8	SGO1	RAD51AP1	NUF2	SKA1	E2F7	STIL	CDC45	EZH2	DLGAP5	NCAPG2	TPX2	PRC1	AURKB	KIF14	CDC20	TGFBR1	DTL	MELK	CLSPN	IQGAP3	PCLAF	MSH2	ORC1	SKP2	WDHD1	CENPE	ZWILCH	SKA3	NDC1	CCNF	ECT2	CENPA	UHRF1	TOP2A	ANLN	MSH5	RAD54L	BUB1
GO:0098813	nuclear chromosome segregation	69	0.769449	3.34361	1e-10	3.63e-09	2.67e-09	326	tags=86%, list=24%, signal=69%	55143/151648/83540/9787/54892/9055/9212/9928/991/1062/55055/55706/1894/7153/4439/699/24137/1499/147841/9700/11004/83903/3833/9493/4751/1063/332/51203/146956/29127/64151/990/9319/146909/891/10403/7272/10460/5347/84057/701/4085/2177/5925/9134/151246/57082/116028/23397/128866/472/4438/11065/64682/54908/57405/113130/84722/157570	CDCA8	SGO1	NUF2	DLGAP5	NCAPG2	PRC1	AURKB	KIF14	CDC20	CENPE	ZWILCH	NDC1	ECT2	TOP2A	MSH5	BUB1	KIF4A	CTNNB1	SPC24	ESPL1	KIF2C	HASPIN	KIFC1	KIF23	NEK2	CENPF	BIRC5	NUSAP1	EME1	RACGAP1	NCAPG	CDC6	TRIP13	KIF18B	CCNB1	NDC80	TTK	TACC3	PLK1
GO:1903047	mitotic cell cycle process	142	0.67835	3.34018	1e-10	3.63e-09	2.67e-09	326	tags=73%, list=24%, signal=62%	55143/151648/83540/144455/6491/8318/2146/9787/54892/22974/9055/9212/9928/991/51514/9833/63967/128239/4436/4998/6502/1062/55055/899/1894/1058/54443/699/24137/147841/9700/11004/83903/1019/993/890/3833/9493/51512/9133/4751/983/1063/332/51203/675/146956/10926/29127/9088/79866/64151/2305/990/55165/9319/146909/891/10403/56992/7272/10460/4288/5347/4175/701/1033/4605/4085/26586/3688/5111/2177/6241/29980/…	CDCA8	SGO1	NUF2	E2F7	STIL	CDC45	EZH2	DLGAP5	NCAPG2	TPX2	PRC1	AURKB	KIF14	CDC20	DTL	MELK	CLSPN	IQGAP3	MSH2	ORC1	SKP2	CENPE	ZWILCH	CCNF	ECT2	CENPA	ANLN	BUB1	KIF4A	SPC24	ESPL1	KIF2C	HASPIN	CDK4	CDC25A	CCNA2	KIFC1	KIF23	GTSE1
GO:0051301	cell division	112	0.703911	3.33759	1e-10	3.63e-09	2.67e-09	349	tags=76%, list=25%, signal=62%	55143/151648/83540/220134/144455/54892/22974/9055/9212/9928/991/23594/1062/55055/221150/899/1894/1058/7153/54443/699/24137/147841/9700/11004/1019/993/890/3833/9493/10733/9133/4751/983/1063/332/51203/675/29127/79866/64151/990/55165/146909/891/10403/10460/5347/701/4085/26586/5581/3070/54478/5925/9134/151246/57082/23397/4851/6790/7251/259266/128866/5473/203068/157313/7422/8317/11065/64682/4134/5460/…	CDCA8	SGO1	NUF2	SKA1	E2F7	NCAPG2	TPX2	PRC1	AURKB	KIF14	CDC20	ORC6	CENPE	ZWILCH	SKA3	CCNF	ECT2	CENPA	TOP2A	ANLN	BUB1	KIF4A	SPC24	ESPL1	KIF2C	CDK4	CDC25A	CCNA2	KIFC1	KIF23	PLK4	CCNB2	NEK2	CDK1	CENPF	BIRC5	NUSAP1	BRCA2	RACGAP1
GO:0000226	microtubule cytoskeleton organization	72	0.750694	3.28735	1e-10	3.63e-09	2.67e-09	257	tags=75%, list=19%, signal=64%	55143/151648/83540/220134/6491/9787/22974/9055/9212/991/9768/1062/221150/899/1058/24137/1499/9700/11004/3833/9493/10733/9133/4751/983/11190/332/51203/675/29127/79866/146909/891/10403/56992/5879/7272/10460/5347/6047/4605/4000/4085/26586/3688/54875/10297/25/6790/672/259266/128866/79000/203068	CDCA8	SGO1	NUF2	SKA1	STIL	DLGAP5	TPX2	PRC1	AURKB	CDC20	PCLAF	CENPE	SKA3	CCNF	CENPA	KIF4A	CTNNB1	ESPL1	KIF2C	KIFC1	KIF23	PLK4	CCNB2	NEK2	CDK1	CEP250	BIRC5	NUSAP1	BRCA2	RACGAP1	BORA	KIF18B	CCNB1	NDC80	KIF15	RAC1	TTK	TACC3	PLK1
GO:0048285	organelle fission	97	0.698298	3.24652	1e-10	3.63e-09	2.67e-09	326	tags=73%, list=24%, signal=60%	55143/151648/10635/83540/9787/54892/22974/9055/9212/9928/991/1062/55055/55706/7153/54443/4439/8438/699/24137/147841/9700/11004/83903/3833/9493/9133/4751/1063/332/51203/675/146956/29127/9088/79866/64151/990/9319/146909/891/10403/56992/7272/10460/4288/5347/84057/701/4605/4085/2177/5925/9134/151246/23397/6790/6773/259266/128866/472/157313/4438/11065/64682/54908/57405/113130/113115/84722/157570	CDCA8	SGO1	RAD51AP1	NUF2	DLGAP5	NCAPG2	TPX2	PRC1	AURKB	KIF14	CDC20	CENPE	ZWILCH	NDC1	TOP2A	ANLN	MSH5	RAD54L	BUB1	KIF4A	SPC24	ESPL1	KIF2C	HASPIN	KIFC1	KIF23	CCNB2	NEK2	CENPF	BIRC5	NUSAP1	BRCA2	EME1	RACGAP1	PKMYT1	BORA	NCAPG	CDC6	TRIP13
GO:0000819	sister chromatid segregation	57	0.775908	3.242	1e-10	3.63e-09	2.67e-09	326	tags=88%, list=24%, signal=70%	55143/151648/83540/9787/54892/9055/9212/9928/991/1062/55055/7153/699/24137/1499/147841/9700/11004/83903/3833/9493/4751/1063/332/51203/29127/64151/990/9319/146909/891/10403/7272/10460/5347/701/4085/5925/151246/116028/23397/128866/472/11065/64682/54908/57405/113130/84722/157570	CDCA8	SGO1	NUF2	DLGAP5	NCAPG2	PRC1	AURKB	KIF14	CDC20	CENPE	ZWILCH	TOP2A	BUB1	KIF4A	CTNNB1	SPC24	ESPL1	KIF2C	HASPIN	KIFC1	KIF23	NEK2	CENPF	BIRC5	NUSAP1	RACGAP1	NCAPG	CDC6	TRIP13	KIF18B	CCNB1	NDC80	TTK	TACC3	PLK1	BUB1B	MAD2L1	RB1	SGO2
GO:0000280	nuclear division	92	0.702241	3.22022	1e-10	3.63e-09	2.67e-09	326	tags=75%, list=24%, signal=61%	55143/151648/10635/83540/9787/54892/22974/9055/9212/9928/991/1062/55055/55706/7153/54443/4439/8438/699/24137/147841/9700/11004/83903/3833/9493/9133/4751/1063/332/51203/675/146956/29127/9088/79866/64151/990/9319/146909/891/10403/56992/7272/10460/4288/5347/84057/701/4605/4085/2177/5925/9134/151246/23397/6790/259266/128866/472/157313/4438/11065/64682/54908/57405/113130/84722/157570	CDCA8	SGO1	RAD51AP1	NUF2	DLGAP5	NCAPG2	TPX2	PRC1	AURKB	KIF14	CDC20	CENPE	ZWILCH	NDC1	TOP2A	ANLN	MSH5	RAD54L	BUB1	KIF4A	SPC24	ESPL1	KIF2C	HASPIN	KIFC1	KIF23	CCNB2	NEK2	CENPF	BIRC5	NUSAP1	BRCA2	EME1	RACGAP1	PKMYT1	BORA	NCAPG	CDC6	TRIP13
GO:0044770	cell cycle phase transition	109	0.672165	3.18292	1e-10	3.63e-09	2.67e-09	318	tags=71%, list=23%, signal=59%	55143/83540/144455/6491/8318/2146/9787/9212/9928/991/51514/9833/63967/128239/4436/4998/6502/1062/55055/899/54443/699/147841/9700/83903/1019/993/890/51512/9133/983/1063/332/675/146956/10926/9088/2305/990/1432/9319/891/10403/7272/10460/5347/6657/701/1033/4085/3688/2177/6241/29980/6194/5925/9134/637/596/6790/79968/672/1029/128866/472/1026/207/8317/11065/64682/54908/6868/57405/113130/5781/4609/1386	CDCA8	NUF2	E2F7	STIL	CDC45	EZH2	DLGAP5	AURKB	KIF14	CDC20	DTL	MELK	CLSPN	IQGAP3	MSH2	ORC1	SKP2	CENPE	ZWILCH	CCNF	ANLN	BUB1	SPC24	ESPL1	HASPIN	CDK4	CDC25A	CCNA2	GTSE1	CCNB2	CDK1	CENPF	BIRC5	BRCA2	EME1	DBF4	PKMYT1	FOXM1	CDC6
GO:0000070	mitotic sister chromatid segregation	50	0.786095	3.17931	1e-10	3.63e-09	2.67e-09	326	tags=94%, list=24%, signal=75%	55143/151648/83540/9787/54892/9055/9212/9928/991/1062/55055/699/24137/147841/9700/11004/83903/3833/9493/4751/1063/332/51203/29127/64151/990/9319/146909/891/10403/7272/10460/5347/701/4085/5925/151246/23397/128866/472/11065/64682/54908/57405/113130/84722/157570	CDCA8	SGO1	NUF2	DLGAP5	NCAPG2	PRC1	AURKB	KIF14	CDC20	CENPE	ZWILCH	BUB1	KIF4A	SPC24	ESPL1	KIF2C	HASPIN	KIFC1	KIF23	NEK2	CENPF	BIRC5	NUSAP1	RACGAP1	NCAPG	CDC6	TRIP13	KIF18B	CCNB1	NDC80	TTK	TACC3	PLK1	BUB1B	MAD2L1	RB1	SGO2	NCAPH	CHMP4B
GO:0007017	microtubule-based process	85	0.69928	3.17332	1e-10	3.63e-09	2.67e-09	257	tags=68%, list=19%, signal=59%	55143/151648/83540/220134/6491/9787/22974/9055/9212/9928/991/9768/1062/221150/899/1058/24137/1499/9700/11004/3833/9493/51512/10733/9133/4751/983/11190/332/51203/675/127602/29127/79866/146909/891/10403/56992/5879/7272/10460/5347/55112/6047/4605/4000/4085/26586/3688/54875/10297/25/6790/672/259266/128866/79000/203068	CDCA8	SGO1	NUF2	SKA1	STIL	DLGAP5	TPX2	PRC1	AURKB	KIF14	CDC20	PCLAF	CENPE	SKA3	CCNF	CENPA	KIF4A	CTNNB1	ESPL1	KIF2C	KIFC1	KIF23	GTSE1	PLK4	CCNB2	NEK2	CDK1	CEP250	BIRC5	NUSAP1	BRCA2	DNAH14	RACGAP1	BORA	KIF18B	CCNB1	NDC80	KIF15	RAC1
GO:0010564	regulation of cell cycle process	138	0.642998	3.15089	1e-10	3.63e-09	2.67e-09	323	tags=65%, list=23%, signal=56%	55143/10635/83540/144455/6491/8318/2146/9787/54892/22974/9055/9212/9928/991/51514/63967/4436/4998/1062/55055/899/1894/54443/699/1499/147841/9700/83903/1019/993/9493/51512/10733/4751/983/1063/11190/332/51203/675/146956/10926/29127/9088/79866/64151/990/1432/9319/891/10403/56992/7272/10460/4288/5347/6657/6047/701/4085/5581/2177/6241/29980/5925/3642/637/596/116028/23397/6790/79968/672/1029/128866/472…	CDCA8	RAD51AP1	NUF2	E2F7	STIL	CDC45	EZH2	DLGAP5	NCAPG2	TPX2	PRC1	AURKB	KIF14	CDC20	DTL	CLSPN	MSH2	ORC1	CENPE	ZWILCH	CCNF	ECT2	ANLN	BUB1	CTNNB1	SPC24	ESPL1	HASPIN	CDK4	CDC25A	KIF23	GTSE1	PLK4	NEK2	CDK1	CENPF	CEP250	BIRC5	NUSAP1
GO:0140014	mitotic nuclear division	69	0.715909	3.11095	1e-10	3.63e-09	2.67e-09	335	tags=83%, list=24%, signal=66%	55143/151648/83540/9787/54892/22974/9055/9212/9928/991/1062/55055/54443/699/24137/147841/9700/11004/83903/3833/9493/4751/1063/332/51203/29127/9088/79866/64151/990/9319/146909/891/10403/56992/7272/10460/4288/5347/701/4605/4085/5925/151246/23397/6790/128866/472/157313/11065/64682/54908/57405/113130/84722/157570/3553	CDCA8	SGO1	NUF2	DLGAP5	NCAPG2	TPX2	PRC1	AURKB	KIF14	CDC20	CENPE	ZWILCH	ANLN	BUB1	KIF4A	SPC24	ESPL1	KIF2C	HASPIN	KIFC1	KIF23	NEK2	CENPF	BIRC5	NUSAP1	RACGAP1	PKMYT1	BORA	NCAPG	CDC6	TRIP13	KIF18B	CCNB1	NDC80	KIF15	TTK	TACC3	MKI67	PLK1
GO:1901988	negative regulation of cell cycle phase transition	57	0.738501	3.0857	1e-10	3.63e-09	2.67e-09	252	tags=68%, list=18%, signal=58%	55143/83540/144455/8318/2146/9212/991/51514/63967/4436/4998/55055/699/147841/83903/51512/983/1063/332/675/146956/990/1432/9319/891/10403/7272/5347/6657/701/4085/2177/29980/5925/596/79968/672/472/1026	CDCA8	NUF2	E2F7	CDC45	EZH2	AURKB	CDC20	DTL	CLSPN	MSH2	ORC1	ZWILCH	BUB1	SPC24	HASPIN	GTSE1	CDK1	CENPF	BIRC5	BRCA2	EME1	CDC6	MAPK14	TRIP13	CCNB1	NDC80	TTK	PLK1	SOX2	BUB1B	MAD2L1	FANCD2	DONSON	RB1	BCL2	WDR76	BRCA1	ATM	CDKN1A
GO:0044772	mitotic cell cycle phase transition	92	0.671677	3.08006	1e-10	3.63e-09	2.67e-09	315	tags=73%, list=23%, signal=60%	55143/83540/144455/6491/2146/9787/9212/9928/991/51514/9833/63967/128239/4998/6502/1062/55055/899/54443/699/147841/9700/83903/1019/993/890/51512/9133/983/1063/332/10926/9088/2305/990/9319/891/10403/7272/10460/5347/701/1033/4085/3688/6241/29980/6194/5925/9134/637/596/6790/672/1029/128866/472/1026/207/8317/11065/64682/54908/6868/57405/113130/4609	CDCA8	NUF2	E2F7	STIL	EZH2	DLGAP5	AURKB	KIF14	CDC20	DTL	MELK	CLSPN	IQGAP3	ORC1	SKP2	CENPE	ZWILCH	CCNF	ANLN	BUB1	SPC24	ESPL1	HASPIN	CDK4	CDC25A	CCNA2	GTSE1	CCNB2	CDK1	CENPF	BIRC5	DBF4	PKMYT1	FOXM1	CDC6	TRIP13	CCNB1	NDC80	TTK
GO:0033044	regulation of chromosome organization	51	0.758427	3.07692	1e-10	3.63e-09	2.67e-09	315	tags=82%, list=23%, signal=66%	55143/83540/9787/9212/991/1062/55055/7153/699/1499/147841/9700/83903/4751/5594/1063/332/64151/990/9319/22948/891/10403/7272/10460/5347/6047/701/4085/5925/116028/23397/5609/472/1786/4171/11065/64682/54908/57405/113130/4609	CDCA8	NUF2	DLGAP5	AURKB	CDC20	CENPE	ZWILCH	TOP2A	BUB1	CTNNB1	SPC24	ESPL1	HASPIN	NEK2	MAPK1	CENPF	BIRC5	NCAPG	CDC6	TRIP13	CCT5	CCNB1	NDC80	TTK	TACC3	PLK1	RNF4	BUB1B	MAD2L1	RB1	RMI2	NCAPH	MAP2K7	ATM	DNMT1	MCM2	UBE2C	ANAPC1	SPDL1
GO:1901987	regulation of cell cycle phase transition	88	0.66429	3.05803	1e-10	3.63e-09	2.67e-09	318	tags=69%, list=23%, signal=57%	55143/83540/144455/6491/8318/2146/9787/9212/9928/991/51514/63967/4436/4998/1062/55055/54443/699/147841/9700/83903/1019/993/51512/983/1063/332/675/146956/10926/990/1432/9319/891/10403/7272/5347/6657/701/4085/2177/6241/29980/5925/637/596/6790/79968/672/1029/472/1026/207/8317/11065/54908/6868/57405/113130/5781/1386	CDCA8	NUF2	E2F7	STIL	CDC45	EZH2	DLGAP5	AURKB	KIF14	CDC20	DTL	CLSPN	MSH2	ORC1	CENPE	ZWILCH	ANLN	BUB1	SPC24	ESPL1	HASPIN	CDK4	CDC25A	GTSE1	CDK1	CENPF	BIRC5	BRCA2	EME1	DBF4	CDC6	MAPK14	TRIP13	CCNB1	NDC80	TTK	PLK1	SOX2	BUB1B
GO:0051983	regulation of chromosome segregation	39	0.787758	3.05585	1e-10	3.63e-09	2.67e-09	307	tags=90%, list=22%, signal=72%	55143/83540/9787/54892/9212/991/1062/55055/699/147841/9700/11004/83903/1063/332/64151/990/9319/891/10403/7272/10460/4288/5347/701/4085/5925/116028/23397/472/157313/11065/64682/54908/57405	CDCA8	NUF2	DLGAP5	NCAPG2	AURKB	CDC20	CENPE	ZWILCH	BUB1	SPC24	ESPL1	KIF2C	HASPIN	CENPF	BIRC5	NCAPG	CDC6	TRIP13	CCNB1	NDC80	TTK	TACC3	MKI67	PLK1	BUB1B	MAD2L1	RB1	RMI2	NCAPH	ATM	CDCA2	UBE2C	ANAPC1	SPDL1	SPC25
GO:0051726	regulation of cell cycle	190	0.594299	3.05199	1e-10	3.63e-09	2.67e-09	323	tags=56%, list=23%, signal=50%	55143/10635/83540/144455/6491/8318/2146/9787/54892/22974/9055/9212/9928/991/7046/51514/63967/9768/4436/4998/6502/1062/55055/899/1894/54443/699/1499/147841/9700/83903/1019/993/890/9493/51512/10733/9133/4751/983/1063/11190/332/51203/675/146956/10926/29127/9088/79866/64151/2305/990/1432/9319/891/10403/56992/7272/10460/4288/5347/6657/6047/701/1033/4085/3688/5581/5608/2177/581/6241/29980/5925/9134/364…	CDCA8	RAD51AP1	NUF2	E2F7	STIL	CDC45	EZH2	DLGAP5	NCAPG2	TPX2	PRC1	AURKB	KIF14	CDC20	TGFBR1	DTL	CLSPN	PCLAF	MSH2	ORC1	SKP2	CENPE	ZWILCH	CCNF	ECT2	ANLN	BUB1	CTNNB1	SPC24	ESPL1	HASPIN	CDK4	CDC25A	CCNA2	KIF23	GTSE1	PLK4	CCNB2	NEK2
GO:0010948	negative regulation of cell cycle process	65	0.712472	3.0372	1e-10	3.63e-09	2.67e-09	252	tags=65%, list=18%, signal=55%	55143/83540/144455/8318/2146/9212/991/51514/63967/4436/4998/55055/899/699/147841/9700/83903/51512/4751/983/1063/332/675/146956/990/1432/9319/891/10403/7272/5347/6657/701/4085/2177/29980/5925/596/79968/672/472/1026	CDCA8	NUF2	E2F7	CDC45	EZH2	AURKB	CDC20	DTL	CLSPN	MSH2	ORC1	ZWILCH	CCNF	BUB1	SPC24	ESPL1	HASPIN	GTSE1	NEK2	CDK1	CENPF	BIRC5	BRCA2	EME1	CDC6	MAPK14	TRIP13	CCNB1	NDC80	TTK	PLK1	SOX2	BUB1B	MAD2L1	FANCD2	DONSON	RB1	BCL2	WDR76
GO:1902850	microtubule cytoskeleton organization involved in mitosis	36	0.794024	3.03126	1e-10	3.63e-09	2.67e-09	163	tags=78%, list=12%, signal=70%	55143/83540/6491/9787/22974/9055/9212/991/1062/1058/24137/9700/3833/9493/4751/332/51203/29127/79866/891/10403/56992/7272/10460/5347/4605/4085/3688	CDCA8	NUF2	STIL	DLGAP5	TPX2	PRC1	AURKB	CDC20	CENPE	CENPA	KIF4A	ESPL1	KIFC1	KIF23	NEK2	BIRC5	NUSAP1	RACGAP1	BORA	CCNB1	NDC80	KIF15	TTK	TACC3	PLK1	MYBL2	MAD2L1	ITGB1
GO:0051304	chromosome separation	36	0.790296	3.01703	1e-10	3.63e-09	2.67e-09	307	tags=92%, list=22%, signal=73%	55143/83540/9787/54892/9212/991/1062/55055/7153/699/147841/9700/83903/1063/332/146956/64151/990/9319/891/10403/7272/10460/5347/701/4085/5925/23397/472/11065/64682/54908/57405	CDCA8	NUF2	DLGAP5	NCAPG2	AURKB	CDC20	CENPE	ZWILCH	TOP2A	BUB1	SPC24	ESPL1	HASPIN	CENPF	BIRC5	EME1	NCAPG	CDC6	TRIP13	CCNB1	NDC80	TTK	TACC3	PLK1	BUB1B	MAD2L1	RB1	NCAPH	ATM	UBE2C	ANAPC1	SPDL1	SPC25
GO:0045786	negative regulation of cell cycle	82	0.66524	3.01111	1e-10	3.63e-09	2.67e-09	252	tags=55%, list=18%, signal=48%	55143/83540/144455/8318/2146/9212/991/51514/63967/4436/4998/55055/899/699/1499/147841/9700/83903/51512/4751/983/1063/332/675/146956/990/1432/9319/891/10403/7272/5347/6657/701/4085/2177/29980/5925/596/25/79968/672/1029/472/1026	CDCA8	NUF2	E2F7	CDC45	EZH2	AURKB	CDC20	DTL	CLSPN	MSH2	ORC1	ZWILCH	CCNF	BUB1	CTNNB1	SPC24	ESPL1	HASPIN	GTSE1	NEK2	CDK1	CENPF	BIRC5	BRCA2	EME1	CDC6	MAPK14	TRIP13	CCNB1	NDC80	TTK	PLK1	SOX2	BUB1B	MAD2L1	FANCD2	DONSON	RB1	BCL2
GO:0000075	cell cycle checkpoint signaling	49	0.746332	3.01009	1e-10	3.63e-09	2.67e-09	252	tags=69%, list=18%, signal=59%	55143/83540/8318/9212/991/51514/63967/4436/4998/55055/699/147841/83903/51512/983/1063/332/675/146956/990/1432/9319/891/10403/7272/5347/701/4085/2177/29980/79968/672/472/1026	CDCA8	NUF2	CDC45	AURKB	CDC20	DTL	CLSPN	MSH2	ORC1	ZWILCH	BUB1	SPC24	HASPIN	GTSE1	CDK1	CENPF	BIRC5	BRCA2	EME1	CDC6	MAPK14	TRIP13	CCNB1	NDC80	TTK	PLK1	BUB1B	MAD2L1	FANCD2	DONSON	WDR76	BRCA1	ATM	CDKN1A
GO:0007051	spindle organization	37	0.772143	2.96806	1e-10	3.63e-09	2.67e-09	257	tags=84%, list=19%, signal=70%	55143/83540/6491/9787/22974/9055/9212/991/1062/24137/9700/3833/9493/9133/4751/332/29127/79866/891/10403/56992/7272/10460/5347/6047/4605/6790/259266/128866/79000/203068	CDCA8	NUF2	STIL	DLGAP5	TPX2	PRC1	AURKB	CDC20	CENPE	KIF4A	ESPL1	KIFC1	KIF23	CCNB2	NEK2	BIRC5	RACGAP1	BORA	CCNB1	NDC80	KIF15	TTK	TACC3	PLK1	RNF4	MYBL2	AURKA	ASPM	CHMP4B	AUNIP	TUBB
GO:1905818	regulation of chromosome separation	34	0.7887	2.96572	1e-10	3.63e-09	2.67e-09	307	tags=91%, list=22%, signal=73%	55143/83540/9787/54892/9212/991/1062/55055/699/147841/9700/83903/1063/332/64151/990/9319/891/10403/7272/10460/5347/701/4085/5925/23397/472/11065/64682/54908/57405	CDCA8	NUF2	DLGAP5	NCAPG2	AURKB	CDC20	CENPE	ZWILCH	BUB1	SPC24	ESPL1	HASPIN	CENPF	BIRC5	NCAPG	CDC6	TRIP13	CCNB1	NDC80	TTK	TACC3	PLK1	BUB1B	MAD2L1	RB1	NCAPH	ATM	UBE2C	ANAPC1	SPDL1	SPC25
GO:0007093	mitotic cell cycle checkpoint signaling	41	0.752369	2.9655	1e-10	3.63e-09	2.67e-09	252	tags=73%, list=18%, signal=62%	55143/83540/9212/991/51514/63967/4436/4998/55055/699/147841/83903/51512/983/1063/332/146956/990/9319/891/10403/7272/5347/701/4085/2177/29980/672/472/1026	CDCA8	NUF2	AURKB	CDC20	DTL	CLSPN	MSH2	ORC1	ZWILCH	BUB1	SPC24	HASPIN	GTSE1	CDK1	CENPF	BIRC5	EME1	CDC6	TRIP13	CCNB1	NDC80	TTK	PLK1	BUB1B	MAD2L1	FANCD2	DONSON	BRCA1	ATM	CDKN1A
GO:1901991	negative regulation of mitotic cell cycle phase transition	43	0.741184	2.93646	1e-10	3.63e-09	2.67e-09	252	tags=72%, list=18%, signal=61%	55143/83540/144455/2146/9212/991/51514/63967/4998/55055/699/147841/83903/51512/983/1063/332/990/9319/891/10403/7272/5347/701/4085/29980/5925/596/672/472/1026	CDCA8	NUF2	E2F7	EZH2	AURKB	CDC20	DTL	CLSPN	ORC1	ZWILCH	BUB1	SPC24	HASPIN	GTSE1	CDK1	CENPF	BIRC5	CDC6	TRIP13	CCNB1	NDC80	TTK	PLK1	BUB1B	MAD2L1	DONSON	RB1	BCL2	BRCA1	ATM	CDKN1A
GO:0033045	regulation of sister chromatid segregation	32	0.786986	2.92198	1e-10	3.63e-09	2.67e-09	307	tags=91%, list=22%, signal=72%	55143/83540/9787/9212/991/1062/55055/699/147841/9700/83903/1063/332/990/9319/891/10403/7272/10460/5347/701/4085/5925/116028/472/11065/64682/54908/57405	CDCA8	NUF2	DLGAP5	AURKB	CDC20	CENPE	ZWILCH	BUB1	SPC24	ESPL1	HASPIN	CENPF	BIRC5	CDC6	TRIP13	CCNB1	NDC80	TTK	TACC3	PLK1	BUB1B	MAD2L1	RB1	RMI2	ATM	UBE2C	ANAPC1	SPDL1	SPC25
GO:0000910	cytokinesis	31	0.79656	2.91796	1e-10	3.63e-09	2.67e-09	165	tags=68%, list=12%, signal=61%	55143/144455/9055/9212/9928/1894/1058/54443/24137/9700/9493/10733/332/51203/675/29127/990/55165/5347/26586/5581	CDCA8	E2F7	PRC1	AURKB	KIF14	ECT2	CENPA	ANLN	KIF4A	ESPL1	KIF23	PLK4	BIRC5	NUSAP1	BRCA2	RACGAP1	CDC6	CEP55	PLK1	CKAP2	PRKCE
GO:0045930	negative regulation of mitotic cell cycle	55	0.703263	2.90744	1e-10	3.63e-09	2.67e-09	252	tags=65%, list=18%, signal=56%	55143/83540/144455/2146/9212/991/51514/63967/4436/4998/55055/699/1499/147841/83903/51512/983/1063/332/146956/990/9319/891/10403/7272/5347/701/4085/2177/29980/5925/596/25/672/472/1026	CDCA8	NUF2	E2F7	EZH2	AURKB	CDC20	DTL	CLSPN	MSH2	ORC1	ZWILCH	BUB1	CTNNB1	SPC24	HASPIN	GTSE1	CDK1	CENPF	BIRC5	EME1	CDC6	TRIP13	CCNB1	NDC80	TTK	PLK1	BUB1B	MAD2L1	FANCD2	DONSON	RB1	BCL2	ABL1	BRCA1	ATM	CDKN1A
GO:0007052	mitotic spindle organization	30	0.794181	2.89609	1e-10	3.63e-09	2.67e-09	154	tags=77%, list=11%, signal=70%	55143/83540/6491/9787/22974/9055/9212/991/1062/24137/3833/9493/4751/332/29127/79866/891/10403/56992/7272/10460/5347/4605	CDCA8	NUF2	STIL	DLGAP5	TPX2	PRC1	AURKB	CDC20	CENPE	KIF4A	KIFC1	KIF23	NEK2	BIRC5	RACGAP1	BORA	CCNB1	NDC80	KIF15	TTK	TACC3	PLK1	MYBL2
GO:0051321	meiotic cell cycle	46	0.727766	2.88949	1e-10	3.63e-09	2.67e-09	266	tags=70%, list=19%, signal=58%	151648/10635/83540/991/55706/7153/4439/8438/699/9700/993/9156/9133/4751/675/146956/9088/9319/10403/7272/5347/84057/701/2177/2956/9134/151246/23397/6790/259266/472/4438	SGO1	RAD51AP1	NUF2	CDC20	NDC1	TOP2A	MSH5	RAD54L	BUB1	ESPL1	CDC25A	EXO1	CCNB2	NEK2	BRCA2	EME1	PKMYT1	TRIP13	NDC80	TTK	PLK1	MND1	BUB1B	FANCD2	MSH6	CCNE2	SGO2	NCAPH	AURKA	ASPM	ATM	MSH4
GO:1903046	meiotic cell cycle process	42	0.730794	2.88244	1e-10	3.63e-09	2.67e-09	266	tags=69%, list=19%, signal=57%	151648/10635/83540/991/55706/7153/4439/8438/699/9700/993/9133/675/146956/9319/10403/7272/5347/84057/701/2177/2956/9134/151246/23397/6790/259266/472/4438	SGO1	RAD51AP1	NUF2	CDC20	NDC1	TOP2A	MSH5	RAD54L	BUB1	ESPL1	CDC25A	CCNB2	BRCA2	EME1	TRIP13	NDC80	TTK	PLK1	MND1	BUB1B	FANCD2	MSH6	CCNE2	SGO2	NCAPH	AURKA	ASPM	ATM	MSH4
GO:0007091	metaphase/anaphase transition of mitotic cell cycle	31	0.786231	2.88012	1e-10	3.63e-09	2.67e-09	307	tags=90%, list=22%, signal=72%	55143/83540/9787/9212/991/1062/55055/699/147841/9700/83903/1063/332/990/9319/891/10403/7272/10460/5347/701/4085/5925/472/11065/64682/54908/57405	CDCA8	NUF2	DLGAP5	AURKB	CDC20	CENPE	ZWILCH	BUB1	SPC24	ESPL1	HASPIN	CENPF	BIRC5	CDC6	TRIP13	CCNB1	NDC80	TTK	TACC3	PLK1	BUB1B	MAD2L1	RB1	ATM	UBE2C	ANAPC1	SPDL1	SPC25
GO:0010965	regulation of mitotic sister chromatid separation	31	0.786231	2.88012	1e-10	3.63e-09	2.67e-09	307	tags=90%, list=22%, signal=72%	55143/83540/9787/9212/991/1062/55055/699/147841/9700/83903/1063/332/990/9319/891/10403/7272/10460/5347/701/4085/5925/472/11065/64682/54908/57405	CDCA8	NUF2	DLGAP5	AURKB	CDC20	CENPE	ZWILCH	BUB1	SPC24	ESPL1	HASPIN	CENPF	BIRC5	CDC6	TRIP13	CCNB1	NDC80	TTK	TACC3	PLK1	BUB1B	MAD2L1	RB1	ATM	UBE2C	ANAPC1	SPDL1	SPC25
GO:0044784	metaphase/anaphase transition of cell cycle	31	0.786231	2.88012	1e-10	3.63e-09	2.67e-09	307	tags=90%, list=22%, signal=72%	55143/83540/9787/9212/991/1062/55055/699/147841/9700/83903/1063/332/990/9319/891/10403/7272/10460/5347/701/4085/5925/472/11065/64682/54908/57405	CDCA8	NUF2	DLGAP5	AURKB	CDC20	CENPE	ZWILCH	BUB1	SPC24	ESPL1	HASPIN	CENPF	BIRC5	CDC6	TRIP13	CCNB1	NDC80	TTK	TACC3	PLK1	BUB1B	MAD2L1	RB1	ATM	UBE2C	ANAPC1	SPDL1	SPC25
GO:0051306	mitotic sister chromatid separation	31	0.786231	2.88012	1e-10	3.63e-09	2.67e-09	307	tags=90%, list=22%, signal=72%	55143/83540/9787/9212/991/1062/55055/699/147841/9700/83903/1063/332/990/9319/891/10403/7272/10460/5347/701/4085/5925/472/11065/64682/54908/57405	CDCA8	NUF2	DLGAP5	AURKB	CDC20	CENPE	ZWILCH	BUB1	SPC24	ESPL1	HASPIN	CENPF	BIRC5	CDC6	TRIP13	CCNB1	NDC80	TTK	TACC3	PLK1	BUB1B	MAD2L1	RB1	ATM	UBE2C	ANAPC1	SPDL1	SPC25
GO:0030071	regulation of mitotic metaphase/anaphase transition	29	0.795027	2.85376	1e-10	3.63e-09	2.67e-09	186	tags=76%, list=13%, signal=67%	55143/83540/9787/9212/991/1062/55055/699/147841/9700/83903/1063/332/990/9319/891/10403/7272/5347/701/4085/5925	CDCA8	NUF2	DLGAP5	AURKB	CDC20	CENPE	ZWILCH	BUB1	SPC24	ESPL1	HASPIN	CENPF	BIRC5	CDC6	TRIP13	CCNB1	NDC80	TTK	PLK1	BUB1B	MAD2L1	RB1
GO:1902099	regulation of metaphase/anaphase transition of cell cycle	29	0.795027	2.85376	1e-10	3.63e-09	2.67e-09	186	tags=76%, list=13%, signal=67%	55143/83540/9787/9212/991/1062/55055/699/147841/9700/83903/1063/332/990/9319/891/10403/7272/5347/701/4085/5925	CDCA8	NUF2	DLGAP5	AURKB	CDC20	CENPE	ZWILCH	BUB1	SPC24	ESPL1	HASPIN	CENPF	BIRC5	CDC6	TRIP13	CCNB1	NDC80	TTK	PLK1	BUB1B	MAD2L1	RB1
GO:1901990	regulation of mitotic cell cycle phase transition	71	0.65067	2.83963	1e-10	3.63e-09	2.67e-09	311	tags=70%, list=23%, signal=58%	55143/83540/144455/6491/2146/9787/9212/9928/991/51514/63967/4998/1062/55055/54443/699/147841/9700/83903/1019/993/51512/983/1063/332/990/9319/891/10403/7272/5347/701/4085/6241/29980/5925/637/596/6790/672/1029/472/1026/207/8317/11065/54908/6868/57405/113130	CDCA8	NUF2	E2F7	STIL	EZH2	DLGAP5	AURKB	KIF14	CDC20	DTL	CLSPN	ORC1	CENPE	ZWILCH	ANLN	BUB1	SPC24	ESPL1	HASPIN	CDK4	CDC25A	GTSE1	CDK1	CENPF	BIRC5	CDC6	TRIP13	CCNB1	NDC80	TTK	PLK1	BUB1B	MAD2L1	RRM2	DONSON	RB1	BID	BCL2	AURKA
GO:0140694	non-membrane-bounded organelle assembly	46	0.708043	2.81118	1e-10	3.63e-09	2.67e-09	257	tags=72%, list=19%, signal=60%	55143/6491/9787/22974/9055/9212/991/1062/1058/54443/24137/3833/9493/10733/9133/4751/1063/332/29127/10403/56992/5347/6047/4605/3688/6223/6169/3921/6790/672/259266/128866/203068	CDCA8	STIL	DLGAP5	TPX2	PRC1	AURKB	CDC20	CENPE	CENPA	ANLN	KIF4A	KIFC1	KIF23	PLK4	CCNB2	NEK2	CENPF	BIRC5	RACGAP1	NDC80	KIF15	PLK1	RNF4	MYBL2	ITGB1	RPS19	RPL38	RPSA	AURKA	BRCA1	ASPM	CHMP4B	TUBB
GO:0140013	meiotic nuclear division	38	0.728121	2.81075	1.05e-10	3.77e-09	2.78e-09	266	tags=71%, list=19%, signal=59%	151648/10635/83540/991/55706/7153/4439/8438/699/9700/9133/675/146956/9319/10403/7272/5347/84057/701/2177/9134/151246/23397/6790/259266/472/4438	SGO1	RAD51AP1	NUF2	CDC20	NDC1	TOP2A	MSH5	RAD54L	BUB1	ESPL1	CCNB2	BRCA2	EME1	TRIP13	NDC80	TTK	PLK1	MND1	BUB1B	FANCD2	CCNE2	SGO2	NCAPH	AURKA	ASPM	ATM	MSH4
GO:0007346	regulation of mitotic cell cycle	104	0.591763	2.79054	1e-10	3.63e-09	2.67e-09	318	tags=62%, list=23%, signal=52%	55143/83540/144455/6491/2146/9787/9212/9928/991/51514/63967/4436/4998/1062/55055/54443/699/1499/147841/9700/83903/1019/993/51512/4751/983/1063/332/51203/675/146956/9088/79866/990/9319/891/10403/7272/4288/5347/701/4085/2177/6241/29980/5925/637/596/25/6790/672/1029/472/1026/207/157313/8317/11065/64682/54908/6868/57405/113130/5781/1386	CDCA8	NUF2	E2F7	STIL	EZH2	DLGAP5	AURKB	KIF14	CDC20	DTL	CLSPN	MSH2	ORC1	CENPE	ZWILCH	ANLN	BUB1	CTNNB1	SPC24	ESPL1	HASPIN	CDK4	CDC25A	GTSE1	NEK2	CDK1	CENPF	BIRC5	NUSAP1	BRCA2	EME1	PKMYT1	BORA	CDC6	TRIP13	CCNB1	NDC80	TTK	MKI67
GO:0006996	organelle organization	326	0.513818	2.75836	1e-10	3.63e-09	2.67e-09	329	tags=48%, list=24%, signal=48%	55143/151648/10635/83540/220134/6491/8318/2146/9787/54892/22974/2491/9055/9212/9928/991/7046/128239/9768/4436/1062/55055/221150/55706/899/1894/1058/7153/54443/4439/27/8438/25886/699/24137/1499/147841/9700/55969/11004/83903/9156/3833/9493/10733/9133/4751/983/84140/5594/6490/1063/7037/11190/5580/5984/332/51203/675/146956/5605/29127/9088/79866/64151/10721/990/9319/146909/22948/891/10403/56992/5879/7…	CDCA8	SGO1	RAD51AP1	NUF2	SKA1	STIL	CDC45	EZH2	DLGAP5	NCAPG2	TPX2	CENPI	PRC1	AURKB	KIF14	CDC20	TGFBR1	IQGAP3	PCLAF	MSH2	CENPE	ZWILCH	SKA3	NDC1	CCNF	ECT2	CENPA	TOP2A	ANLN	MSH5	ABL2	RAD54L	POC1A	BUB1	KIF4A	CTNNB1	SPC24	ESPL1	RAB5IF
GO:2001251	negative regulation of chromosome organization	26	0.788255	2.75304	1.97e-10	6.68e-09	4.93e-09	158	tags=73%, list=11%, signal=66%	55143/83540/9212/991/55055/7153/699/147841/9700/83903/1063/332/9319/891/10403/7272/5347/701/4085	CDCA8	NUF2	AURKB	CDC20	ZWILCH	TOP2A	BUB1	SPC24	ESPL1	HASPIN	CENPF	BIRC5	TRIP13	CCNB1	NDC80	TTK	PLK1	BUB1B	MAD2L1
GO:0006281	DNA repair	60	0.652525	2.73729	1e-10	3.63e-09	2.67e-09	311	tags=67%, list=23%, signal=54%	10635/8318/51514/63967/9768/4436/29089/11169/29128/4439/8438/55215/10535/9156/983/5984/675/146956/4521/10721/2305/55247/9319/4175/4176/5111/2177/2956/116028/4437/25/672/472/79000/4438/8317/4171/9978/9937/113130	RAD51AP1	CDC45	DTL	CLSPN	PCLAF	MSH2	UBE2T	WDHD1	UHRF1	MSH5	RAD54L	FANCI	RNASEH2A	EXO1	CDK1	RFC4	BRCA2	EME1	NUDT1	POLQ	FOXM1	NEIL3	TRIP13	MCM6	MCM7	PCNA	FANCD2	MSH6	RMI2	MSH3	ABL1	BRCA1	ATM	AUNIP	MSH4	CDC7	MCM2	RBX1	DCLRE1A
GO:0051225	spindle assembly	23	0.814459	2.73471	2.73e-10	9.17e-09	6.76e-09	257	tags=96%, list=19%, signal=79%	55143/6491/22974/9055/9212/991/24137/3833/9493/9133/4751/332/29127/10403/56992/5347/6047/4605/6790/259266/128866/203068	CDCA8	STIL	TPX2	PRC1	AURKB	CDC20	KIF4A	KIFC1	KIF23	CCNB2	NEK2	BIRC5	RACGAP1	NDC80	KIF15	PLK1	RNF4	MYBL2	AURKA	ASPM	CHMP4B	TUBB
GO:0007094	mitotic spindle assembly checkpoint signaling	22	0.812752	2.73402	8.02e-10	2.22e-08	1.64e-08	158	tags=77%, list=11%, signal=70%	55143/83540/9212/991/55055/699/147841/83903/1063/332/9319/891/10403/7272/5347/701/4085	CDCA8	NUF2	AURKB	CDC20	ZWILCH	BUB1	SPC24	HASPIN	CENPF	BIRC5	TRIP13	CCNB1	NDC80	TTK	PLK1	BUB1B	MAD2L1
GO:0031577	spindle checkpoint signaling	22	0.812752	2.73402	8.02e-10	2.22e-08	1.64e-08	158	tags=77%, list=11%, signal=70%	55143/83540/9212/991/55055/699/147841/83903/1063/332/9319/891/10403/7272/5347/701/4085	CDCA8	NUF2	AURKB	CDC20	ZWILCH	BUB1	SPC24	HASPIN	CENPF	BIRC5	TRIP13	CCNB1	NDC80	TTK	PLK1	BUB1B	MAD2L1
GO:0033046	negative regulation of sister chromatid segregation	22	0.812752	2.73402	8.02e-10	2.22e-08	1.64e-08	158	tags=77%, list=11%, signal=70%	55143/83540/9212/991/55055/699/147841/83903/1063/332/9319/891/10403/7272/5347/701/4085	CDCA8	NUF2	AURKB	CDC20	ZWILCH	BUB1	SPC24	HASPIN	CENPF	BIRC5	TRIP13	CCNB1	NDC80	TTK	PLK1	BUB1B	MAD2L1
GO:0033047	regulation of mitotic sister chromatid segregation	22	0.812752	2.73402	8.02e-10	2.22e-08	1.64e-08	158	tags=77%, list=11%, signal=70%	55143/83540/9212/991/55055/699/147841/83903/1063/332/9319/891/10403/7272/5347/701/4085	CDCA8	NUF2	AURKB	CDC20	ZWILCH	BUB1	SPC24	HASPIN	CENPF	BIRC5	TRIP13	CCNB1	NDC80	TTK	PLK1	BUB1B	MAD2L1
GO:0033048	negative regulation of mitotic sister chromatid segregation	22	0.812752	2.73402	8.02e-10	2.22e-08	1.64e-08	158	tags=77%, list=11%, signal=70%	55143/83540/9212/991/55055/699/147841/83903/1063/332/9319/891/10403/7272/5347/701/4085	CDCA8	NUF2	AURKB	CDC20	ZWILCH	BUB1	SPC24	HASPIN	CENPF	BIRC5	TRIP13	CCNB1	NDC80	TTK	PLK1	BUB1B	MAD2L1
GO:0045841	negative regulation of mitotic metaphase/anaphase transition	22	0.812752	2.73402	8.02e-10	2.22e-08	1.64e-08	158	tags=77%, list=11%, signal=70%	55143/83540/9212/991/55055/699/147841/83903/1063/332/9319/891/10403/7272/5347/701/4085	CDCA8	NUF2	AURKB	CDC20	ZWILCH	BUB1	SPC24	HASPIN	CENPF	BIRC5	TRIP13	CCNB1	NDC80	TTK	PLK1	BUB1B	MAD2L1
GO:0051985	negative regulation of chromosome segregation	22	0.812752	2.73402	8.02e-10	2.22e-08	1.64e-08	158	tags=77%, list=11%, signal=70%	55143/83540/9212/991/55055/699/147841/83903/1063/332/9319/891/10403/7272/5347/701/4085	CDCA8	NUF2	AURKB	CDC20	ZWILCH	BUB1	SPC24	HASPIN	CENPF	BIRC5	TRIP13	CCNB1	NDC80	TTK	PLK1	BUB1B	MAD2L1
GO:0071173	spindle assembly checkpoint signaling	22	0.812752	2.73402	8.02e-10	2.22e-08	1.64e-08	158	tags=77%, list=11%, signal=70%	55143/83540/9212/991/55055/699/147841/83903/1063/332/9319/891/10403/7272/5347/701/4085	CDCA8	NUF2	AURKB	CDC20	ZWILCH	BUB1	SPC24	HASPIN	CENPF	BIRC5	TRIP13	CCNB1	NDC80	TTK	PLK1	BUB1B	MAD2L1
GO:0071174	mitotic spindle checkpoint signaling	22	0.812752	2.73402	8.02e-10	2.22e-08	1.64e-08	158	tags=77%, list=11%, signal=70%	55143/83540/9212/991/55055/699/147841/83903/1063/332/9319/891/10403/7272/5347/701/4085	CDCA8	NUF2	AURKB	CDC20	ZWILCH	BUB1	SPC24	HASPIN	CENPF	BIRC5	TRIP13	CCNB1	NDC80	TTK	PLK1	BUB1B	MAD2L1
GO:1902100	negative regulation of metaphase/anaphase transition of cell cycle	22	0.812752	2.73402	8.02e-10	2.22e-08	1.64e-08	158	tags=77%, list=11%, signal=70%	55143/83540/9212/991/55055/699/147841/83903/1063/332/9319/891/10403/7272/5347/701/4085	CDCA8	NUF2	AURKB	CDC20	ZWILCH	BUB1	SPC24	HASPIN	CENPF	BIRC5	TRIP13	CCNB1	NDC80	TTK	PLK1	BUB1B	MAD2L1
GO:1905819	negative regulation of chromosome separation	22	0.812752	2.73402	8.02e-10	2.22e-08	1.64e-08	158	tags=77%, list=11%, signal=70%	55143/83540/9212/991/55055/699/147841/83903/1063/332/9319/891/10403/7272/5347/701/4085	CDCA8	NUF2	AURKB	CDC20	ZWILCH	BUB1	SPC24	HASPIN	CENPF	BIRC5	TRIP13	CCNB1	NDC80	TTK	PLK1	BUB1B	MAD2L1
GO:2000816	negative regulation of mitotic sister chromatid separation	22	0.812752	2.73402	8.02e-10	2.22e-08	1.64e-08	158	tags=77%, list=11%, signal=70%	55143/83540/9212/991/55055/699/147841/83903/1063/332/9319/891/10403/7272/5347/701/4085	CDCA8	NUF2	AURKB	CDC20	ZWILCH	BUB1	SPC24	HASPIN	CENPF	BIRC5	TRIP13	CCNB1	NDC80	TTK	PLK1	BUB1B	MAD2L1
GO:0061982	meiosis I cell cycle process	29	0.759694	2.72693	5.03e-10	1.63e-08	1.2e-08	266	tags=76%, list=19%, signal=63%	151648/10635/55706/7153/4439/8438/9700/993/9133/675/146956/9319/10403/5347/84057/2177/2956/9134/151246/6790/472/4438	SGO1	RAD51AP1	NDC1	TOP2A	MSH5	RAD54L	ESPL1	CDC25A	CCNB2	BRCA2	EME1	TRIP13	NDC80	PLK1	MND1	FANCD2	MSH6	CCNE2	SGO2	AURKA	ATM	MSH4
GO:0006259	DNA metabolic process	136	0.555619	2.7166	1e-10	3.63e-09	2.67e-09	276	tags=51%, list=20%, signal=46%	10635/144455/8318/2146/9212/51514/63967/9768/3838/4436/29089/23594/4998/11169/29128/7153/4439/8438/1499/55215/10535/9156/890/55388/4751/983/5594/1063/7037/5580/5984/675/146956/10926/4521/10721/2305/55247/990/9319/22948/7083/4175/84057/4176/317/5111/3070/2177/581/6241/29980/2956/9134/5290/116028/4437/5609/25/7292/672/472/79000/1026/1786/7298/207/4438/8317/4171	RAD51AP1	E2F7	CDC45	EZH2	AURKB	DTL	CLSPN	PCLAF	KPNA2	MSH2	UBE2T	ORC6	ORC1	WDHD1	UHRF1	TOP2A	MSH5	RAD54L	CTNNB1	FANCI	RNASEH2A	EXO1	CCNA2	MCM10	NEK2	CDK1	MAPK1	CENPF	TFRC	PRKCD	RFC4	BRCA2	EME1	DBF4	NUDT1	POLQ	FOXM1	NEIL3	CDC6
GO:0051784	negative regulation of nuclear division	25	0.775703	2.67694	2.83e-09	7.67e-08	5.66e-08	158	tags=68%, list=11%, signal=61%	55143/83540/9212/991/55055/699/147841/83903/1063/332/9319/891/10403/7272/5347/701/4085	CDCA8	NUF2	AURKB	CDC20	ZWILCH	BUB1	SPC24	HASPIN	CENPF	BIRC5	TRIP13	CCNB1	NDC80	TTK	PLK1	BUB1B	MAD2L1
GO:0007127	meiosis I	26	0.756289	2.64139	5.33e-09	1.39e-07	1.02e-07	266	tags=77%, list=19%, signal=63%	151648/10635/55706/7153/4439/8438/9700/9133/675/146956/9319/10403/5347/84057/2177/9134/151246/6790/472/4438	SGO1	RAD51AP1	NDC1	TOP2A	MSH5	RAD54L	ESPL1	CCNB2	BRCA2	EME1	TRIP13	NDC80	PLK1	MND1	FANCD2	CCNE2	SGO2	AURKA	ATM	MSH4
GO:0007088	regulation of mitotic nuclear division	40	0.673366	2.62801	5.72e-09	1.48e-07	1.09e-07	186	tags=62%, list=13%, signal=56%	55143/83540/9787/9212/991/55055/699/147841/9700/83903/4751/1063/332/51203/9088/79866/9319/891/10403/7272/4288/5347/701/4085/5925	CDCA8	NUF2	DLGAP5	AURKB	CDC20	ZWILCH	BUB1	SPC24	ESPL1	HASPIN	NEK2	CENPF	BIRC5	NUSAP1	PKMYT1	BORA	TRIP13	CCNB1	NDC80	TTK	MKI67	PLK1	BUB1B	MAD2L1	RB1
GO:0070925	organelle assembly	71	0.602105	2.62768	1e-10	3.63e-09	2.67e-09	263	tags=58%, list=19%, signal=49%	55143/6491/9787/22974/9055/9212/991/1062/1058/54443/25886/24137/3833/9493/10733/9133/4751/84140/1063/11190/332/29127/10403/56992/5347/55112/6047/4605/3688/6223/6169/57082/3921/4851/6790/7251/672/259266/128866/203068/3556	CDCA8	STIL	DLGAP5	TPX2	PRC1	AURKB	CDC20	CENPE	CENPA	ANLN	POC1A	KIF4A	KIFC1	KIF23	PLK4	CCNB2	NEK2	FAM161A	CENPF	CEP250	BIRC5	RACGAP1	NDC80	KIF15	PLK1	DYNC2I1	RNF4	MYBL2	ITGB1	RPS19	RPL38	KNL1	RPSA	NOTCH1	AURKA	TSG101	BRCA1	ASPM	CHMP4B
GO:0045839	negative regulation of mitotic nuclear division	23	0.781793	2.62503	7.93e-09	1.95e-07	1.44e-07	158	tags=74%, list=11%, signal=67%	55143/83540/9212/991/55055/699/147841/83903/1063/332/9319/891/10403/7272/5347/701/4085	CDCA8	NUF2	AURKB	CDC20	ZWILCH	BUB1	SPC24	HASPIN	CENPF	BIRC5	TRIP13	CCNB1	NDC80	TTK	PLK1	BUB1B	MAD2L1
GO:0032465	regulation of cytokinesis	21	0.793536	2.61209	6.66e-09	1.66e-07	1.23e-07	165	tags=67%, list=12%, signal=60%	55143/144455/9055/9212/9928/1894/9493/10733/332/675/29127/990/5347/5581	CDCA8	E2F7	PRC1	AURKB	KIF14	ECT2	KIF23	PLK4	BIRC5	BRCA2	RACGAP1	CDC6	PLK1	PRKCE
GO:0051783	regulation of nuclear division	44	0.65983	2.59642	3.54e-09	9.4e-08	6.93e-08	186	tags=59%, list=13%, signal=53%	55143/10635/83540/9787/9212/991/55055/699/147841/9700/83903/4751/1063/332/51203/9088/79866/9319/891/10403/7272/4288/5347/701/4085/5925	CDCA8	RAD51AP1	NUF2	DLGAP5	AURKB	CDC20	ZWILCH	BUB1	SPC24	ESPL1	HASPIN	NEK2	CENPF	BIRC5	NUSAP1	PKMYT1	BORA	TRIP13	CCNB1	NDC80	TTK	MKI67	PLK1	BUB1B	MAD2L1	RB1
GO:0044839	cell cycle G2/M phase transition	33	0.695585	2.59389	2.87e-08	6.58e-07	4.85e-07	273	tags=76%, list=20%, signal=62%	9212/9928/51514/9833/63967/4998/6502/1019/993/890/9133/983/1063/9088/2305/990/891/10403/5347/29980/6790/672/472/1026/8317	AURKB	KIF14	DTL	MELK	CLSPN	ORC1	SKP2	CDK4	CDC25A	CCNA2	CCNB2	CDK1	CENPF	PKMYT1	FOXM1	CDC6	CCNB1	NDC80	PLK1	DONSON	AURKA	BRCA1	ATM	CDKN1A	CDC7
GO:0010639	negative regulation of organelle organization	55	0.626882	2.59167	5.46e-10	1.74e-08	1.28e-08	316	tags=65%, list=23%, signal=53%	55143/83540/22974/9212/991/55055/899/7153/699/147841/9700/83903/1063/7037/5580/332/9319/891/10403/7272/5347/701/4000/4085/26586/5290/10297/672/128866/472/207/4171/4134/54908/57405/51474	CDCA8	NUF2	TPX2	AURKB	CDC20	ZWILCH	CCNF	TOP2A	BUB1	SPC24	ESPL1	HASPIN	CENPF	TFRC	PRKCD	BIRC5	TRIP13	CCNB1	NDC80	TTK	PLK1	BUB1B	LMNA	MAD2L1	CKAP2	PIK3CA	APC2	BRCA1	CHMP4B	ATM	AKT1	MCM2	MAP4	SPDL1	SPC25	LIMA1
GO:0031023	microtubule organizing center organization	18	0.82383	2.57953	1.49e-08	3.6e-07	2.65e-07	245	tags=89%, list=18%, signal=74%	151648/6491/9768/899/1499/10733/4751/983/11190/675/10403/5347/54875/6790/672/128866	SGO1	STIL	PCLAF	CCNF	CTNNB1	PLK4	NEK2	CDK1	CEP250	BRCA2	NDC80	PLK1	CNTLN	AURKA	BRCA1	CHMP4B
GO:0008608	attachment of spindle microtubules to kinetochore	18	0.821501	2.57224	1.66e-08	3.99e-07	2.94e-07	209	tags=83%, list=15%, signal=72%	55143/151648/83540/9212/1062/1894/147841/11004/4751/332/29127/891/10403/5925/57082	CDCA8	SGO1	NUF2	AURKB	CENPE	ECT2	SPC24	KIF2C	NEK2	BIRC5	RACGAP1	CCNB1	NDC80	RB1	KNL1
GO:0045132	meiotic chromosome segregation	24	0.759646	2.57214	2.46e-08	5.68e-07	4.19e-07	266	tags=79%, list=19%, signal=65%	151648/83540/55706/7153/4439/699/9700/146956/9319/7272/5347/84057/701/2177/9134/151246/23397/472/4438	SGO1	NUF2	NDC1	TOP2A	MSH5	BUB1	ESPL1	EME1	TRIP13	TTK	PLK1	MND1	BUB1B	FANCD2	CCNE2	SGO2	NCAPH	ATM	MSH4
GO:0000281	mitotic cytokinesis	17	0.826337	2.55051	3.02e-08	6.77e-07	4.99e-07	159	tags=82%, list=12%, signal=74%	55143/9212/1894/1058/54443/24137/9700/9493/332/51203/29127/55165/5347/26586	CDCA8	AURKB	ECT2	CENPA	ANLN	KIF4A	ESPL1	KIF23	BIRC5	NUSAP1	RACGAP1	CEP55	PLK1	CKAP2
GO:0061640	cytoskeleton-dependent cytokinesis	17	0.826337	2.55051	3.02e-08	6.77e-07	4.99e-07	159	tags=82%, list=12%, signal=74%	55143/9212/1894/1058/54443/24137/9700/9493/332/51203/29127/55165/5347/26586	CDCA8	AURKB	ECT2	CENPA	ANLN	KIF4A	ESPL1	KIF23	BIRC5	NUSAP1	RACGAP1	CEP55	PLK1	CKAP2
GO:0007098	centrosome cycle	17	0.826305	2.55041	3.02e-08	6.77e-07	4.99e-07	245	tags=94%, list=18%, signal=78%	151648/6491/9768/899/1499/10733/4751/983/11190/675/10403/5347/54875/6790/672/128866	SGO1	STIL	PCLAF	CCNF	CTNNB1	PLK4	NEK2	CDK1	CEP250	BRCA2	NDC80	PLK1	CNTLN	AURKA	BRCA1	CHMP4B
GO:0031570	DNA integrity checkpoint signaling	29	0.707674	2.54021	6.67e-08	1.44e-06	1.06e-06	252	tags=62%, list=18%, signal=52%	8318/51514/63967/4436/4998/51512/983/675/146956/990/1432/5347/2177/29980/79968/672/472/1026	CDC45	DTL	CLSPN	MSH2	ORC1	GTSE1	CDK1	BRCA2	EME1	CDC6	MAPK14	PLK1	FANCD2	DONSON	WDR76	BRCA1	ATM	CDKN1A
GO:0090307	mitotic spindle assembly	16	0.845339	2.53619	2.1e-08	4.9e-07	3.61e-07	154	tags=88%, list=11%, signal=79%	55143/22974/9055/9212/991/24137/3833/9493/4751/332/29127/56992/5347/4605	CDCA8	TPX2	PRC1	AURKB	CDC20	KIF4A	KIFC1	KIF23	NEK2	BIRC5	RACGAP1	KIF15	PLK1	MYBL2
GO:0000086	G2/M transition of mitotic cell cycle	29	0.700228	2.51348	1.29e-07	2.71e-06	1.99e-06	273	tags=79%, list=20%, signal=65%	9212/9928/51514/9833/63967/4998/6502/1019/993/890/983/1063/9088/2305/990/891/5347/29980/6790/672/472/1026/8317	AURKB	KIF14	DTL	MELK	CLSPN	ORC1	SKP2	CDK4	CDC25A	CCNA2	CDK1	CENPF	PKMYT1	FOXM1	CDC6	CCNB1	PLK1	DONSON	AURKA	BRCA1	ATM	CDKN1A	CDC7
GO:0090068	positive regulation of cell cycle process	59	0.585886	2.46725	6.19e-09	1.58e-07	1.17e-07	186	tags=49%, list=13%, signal=44%	55143/10635/144455/6491/2146/9787/54892/9212/9928/51514/1894/9700/1019/993/9493/10733/983/332/51203/10926/29127/64151/990/891/10403/4085/5581/6241/5925	CDCA8	RAD51AP1	E2F7	STIL	EZH2	DLGAP5	NCAPG2	AURKB	KIF14	DTL	ECT2	ESPL1	CDK4	CDC25A	KIF23	PLK4	CDK1	BIRC5	NUSAP1	DBF4	RACGAP1	NCAPG	CDC6	CCNB1	NDC80	MAD2L1	PRKCE	RRM2	RB1
GO:0050000	chromosome localization	19	0.770285	2.46717	2.72e-07	5.54e-06	4.08e-06	323	tags=95%, list=23%, signal=74%	55143/83540/9787/9212/9928/1062/11004/3833/1063/332/891/10403/4000/128866/472/54908/113130/84722	CDCA8	NUF2	DLGAP5	AURKB	KIF14	CENPE	KIF2C	KIFC1	CENPF	BIRC5	CCNB1	NDC80	LMNA	CHMP4B	ATM	SPDL1	CDCA5	PSRC1
GO:0034502	protein localization to chromosome	20	0.748312	2.43062	2.98e-06	5.15e-05	3.8e-05	209	tags=75%, list=15%, signal=65%	2146/9212/4436/55055/1058/83903/983/675/22948/10403/7272/5347/701/5925/57082	EZH2	AURKB	MSH2	ZWILCH	CENPA	HASPIN	CDK1	BRCA2	CCT5	NDC80	TTK	PLK1	BUB1B	RB1	KNL1
GO:0033043	regulation of organelle organization	171	0.475162	2.42248	1e-10	3.63e-09	2.67e-09	316	tags=50%, list=23%, signal=44%	55143/10635/83540/220134/6491/9787/22974/9212/991/7046/128239/1062/55055/221150/899/1894/7153/27/699/1499/147841/9700/83903/10733/4751/5594/1063/7037/5580/332/51203/5605/9088/79866/64151/990/9319/22948/891/10403/56992/5879/7272/10460/4288/5347/6047/701/4000/4085/26586/5581/581/5925/637/5290/116028/23397/10297/5609/23325/25/6790/6773/7251/672/128866/472/2475/1786/207/157313/3556/5604/4171/1437/110…	CDCA8	RAD51AP1	NUF2	SKA1	STIL	DLGAP5	TPX2	AURKB	CDC20	TGFBR1	IQGAP3	CENPE	ZWILCH	SKA3	CCNF	ECT2	TOP2A	ABL2	BUB1	CTNNB1	SPC24	ESPL1	HASPIN	PLK4	NEK2	MAPK1	CENPF	TFRC	PRKCD	BIRC5	NUSAP1	MAP2K2	PKMYT1	BORA	NCAPG	CDC6	TRIP13	CCT5	CCNB1
GO:0006302	double-strand break repair	32	0.652161	2.42139	1.4e-06	2.57e-05	1.89e-05	326	tags=66%, list=24%, signal=51%	10635/8318/4436/8438/675/146956/10721/2305/9319/4175/4176/2177/116028/672/472/79000/8317/4171/9937/113130/157570	RAD51AP1	CDC45	MSH2	RAD54L	BRCA2	EME1	POLQ	FOXM1	TRIP13	MCM6	MCM7	FANCD2	RMI2	BRCA1	ATM	AUNIP	CDC7	MCM2	DCLRE1A	CDCA5	ESCO2
GO:0006974	cellular response to DNA damage stimulus	126	0.49834	2.40927	1e-10	3.63e-09	2.67e-09	329	tags=55%, list=24%, signal=46%	10635/144455/8318/51514/63967/9768/4282/4436/29089/11169/29128/7153/4439/8438/55215/10535/9156/55388/51512/983/5594/5580/5984/675/146956/4521/10721/2305/55247/1432/9319/5347/4175/4176/5608/5111/2177/581/29980/100507436/2956/637/1655/596/116028/4437/25/7189/79968/672/472/79000/1026/2475/4438/8317/4171/55236/3428/9978/6591/9937/113130/5781/4609/1386/220042/157570/5663	RAD51AP1	E2F7	CDC45	DTL	CLSPN	PCLAF	MIF	MSH2	UBE2T	WDHD1	UHRF1	TOP2A	MSH5	RAD54L	FANCI	RNASEH2A	EXO1	MCM10	GTSE1	CDK1	MAPK1	PRKCD	RFC4	BRCA2	EME1	NUDT1	POLQ	FOXM1	NEIL3	MAPK14	TRIP13	PLK1	MCM6	MCM7	MAP2K6	PCNA	FANCD2	BAX	DONSON
GO:0000077	DNA damage checkpoint signaling	25	0.691458	2.38621	1.98e-06	3.53e-05	2.6e-05	318	tags=68%, list=23%, signal=53%	51514/63967/4436/51512/983/675/146956/1432/5347/2177/29980/79968/672/472/1026/5781/1386	DTL	CLSPN	MSH2	GTSE1	CDK1	BRCA2	EME1	MAPK14	PLK1	FANCD2	DONSON	WDR76	BRCA1	ATM	CDKN1A	PTPN11	ATF2
GO:0051303	establishment of chromosome localization	17	0.768328	2.37146	1.73e-06	3.11e-05	2.3e-05	323	tags=94%, list=23%, signal=73%	55143/83540/9212/9928/1062/11004/3833/1063/332/891/10403/128866/472/54908/113130/84722	CDCA8	NUF2	AURKB	KIF14	CENPE	KIF2C	KIFC1	CENPF	BIRC5	CCNB1	NDC80	CHMP4B	ATM	SPDL1	CDCA5	PSRC1
GO:0032467	positive regulation of cytokinesis	12	0.849194	2.36487	1.61e-06	2.91e-05	2.15e-05	165	tags=75%, list=12%, signal=67%	55143/9212/9928/1894/9493/332/29127/990/5581	CDCA8	AURKB	KIF14	ECT2	KIF23	BIRC5	RACGAP1	CDC6	PRKCE
GO:0006260	DNA replication	46	0.595317	2.36362	4.67e-07	9.29e-06	6.85e-06	276	tags=59%, list=20%, signal=49%	144455/8318/51514/9768/23594/4998/11169/10535/890/55388/983/5984/675/146956/10926/10721/990/4175/4176/5111/6241/29980/9134/116028/672/8317/4171	E2F7	CDC45	DTL	PCLAF	ORC6	ORC1	WDHD1	RNASEH2A	CCNA2	MCM10	CDK1	RFC4	BRCA2	EME1	DBF4	POLQ	CDC6	MCM6	MCM7	PCNA	RRM2	DONSON	CCNE2	RMI2	BRCA1	CDC7	MCM2
GO:0010389	regulation of G2/M transition of mitotic cell cycle	23	0.703893	2.36346	1.91e-06	3.43e-05	2.52e-05	273	tags=78%, list=20%, signal=64%	9212/9928/51514/63967/4998/1019/993/983/1063/990/891/5347/29980/6790/672/472/1026/8317	AURKB	KIF14	DTL	CLSPN	ORC1	CDK4	CDC25A	CDK1	CENPF	CDC6	CCNB1	PLK1	DONSON	AURKA	BRCA1	ATM	CDKN1A	CDC7
GO:1902749	regulation of cell cycle G2/M phase transition	25	0.684195	2.36115	2.85e-06	4.96e-05	3.66e-05	273	tags=72%, list=20%, signal=59%	9212/9928/51514/63967/4998/1019/993/983/1063/990/891/5347/29980/6790/672/472/1026/8317	AURKB	KIF14	DTL	CLSPN	ORC1	CDK4	CDC25A	CDK1	CENPF	CDC6	CCNB1	PLK1	DONSON	AURKA	BRCA1	ATM	CDKN1A	CDC7
GO:0045787	positive regulation of cell cycle	75	0.531596	2.35117	9.77e-08	2.06e-06	1.52e-06	229	tags=44%, list=17%, signal=39%	55143/10635/144455/6491/2146/9787/54892/9212/9928/51514/1894/9700/1019/993/9493/10733/983/332/51203/675/10926/29127/64151/990/891/10403/4085/5581/6241/5925/23397/25/6790	CDCA8	RAD51AP1	E2F7	STIL	EZH2	DLGAP5	NCAPG2	AURKB	KIF14	DTL	ECT2	ESPL1	CDK4	CDC25A	KIF23	PLK4	CDK1	BIRC5	NUSAP1	BRCA2	DBF4	RACGAP1	NCAPG	CDC6	CCNB1	NDC80	MAD2L1	PRKCE	RRM2	RB1	NCAPH	ABL1	AURKA
GO:0044774	mitotic DNA integrity checkpoint signaling	21	0.713358	2.34817	5.1e-06	8.42e-05	6.2e-05	252	tags=67%, list=18%, signal=55%	51514/63967/4436/4998/51512/983/146956/990/5347/2177/29980/672/472/1026	DTL	CLSPN	MSH2	ORC1	GTSE1	CDK1	EME1	CDC6	PLK1	FANCD2	DONSON	BRCA1	ATM	CDKN1A
GO:0006261	DNA-templated DNA replication	31	0.640453	2.34611	5.11e-06	8.42e-05	6.2e-05	276	tags=65%, list=20%, signal=53%	144455/8318/23594/4998/11169/55388/5984/675/146956/10926/10721/990/4175/4176/5111/29980/9134/672/8317/4171	E2F7	CDC45	ORC6	ORC1	WDHD1	MCM10	RFC4	BRCA2	EME1	DBF4	POLQ	CDC6	MCM6	MCM7	PCNA	DONSON	CCNE2	BRCA1	CDC7	MCM2
GO:0051310	metaphase plate congression	16	0.779561	2.33884	2.55e-06	4.47e-05	3.3e-05	130	tags=69%, list=9%, signal=63%	55143/83540/9212/9928/1062/11004/3833/1063/332/891/10403	CDCA8	NUF2	AURKB	KIF14	CENPE	KIF2C	KIFC1	CENPF	BIRC5	CCNB1	NDC80
GO:0044260	cellular macromolecule metabolic process	259	0.436955	2.30287	1e-10	3.63e-09	2.67e-09	315	tags=43%, list=23%, signal=41%	10635/144455/8318/2146/9212/9928/991/51514/63967/9768/3838/4436/29089/23594/4998/6502/11169/5695/899/29128/7153/4439/8438/1499/55215/10535/9156/890/55388/4751/983/5594/1063/7037/23/5580/5984/675/146956/10926/4521/10721/2305/55247/990/1432/9319/22948/7083/5347/4175/6047/84057/4176/4000/317/5111/3070/2177/581/6241/29980/6194/5693/2956/9134/6223/23532/5290/6169/1655/596/9486/116028/10297/3921/4437/7…	RAD51AP1	E2F7	CDC45	EZH2	AURKB	KIF14	CDC20	DTL	CLSPN	PCLAF	KPNA2	MSH2	UBE2T	ORC6	ORC1	SKP2	WDHD1	PSMB7	CCNF	UHRF1	TOP2A	MSH5	RAD54L	CTNNB1	FANCI	RNASEH2A	EXO1	CCNA2	MCM10	NEK2	CDK1	MAPK1	CENPF	TFRC	ABCF1	PRKCD	RFC4	BRCA2	EME1
GO:0070192	chromosome organization involved in meiotic cell cycle	19	0.718243	2.30049	1.2e-05	0.000179801	0.000132499	266	tags=68%, list=19%, signal=56%	151648/55706/4439/699/9319/84057/701/2177/9134/151246/23397/472/4438	SGO1	NDC1	MSH5	BUB1	TRIP13	MND1	BUB1B	FANCD2	CCNE2	SGO2	NCAPH	ATM	MSH4
GO:0007080	mitotic metaphase plate congression	15	0.769314	2.27105	5.79e-06	9.47e-05	6.98e-05	130	tags=67%, list=9%, signal=61%	55143/83540/9212/9928/1062/11004/3833/332/891/10403	CDCA8	NUF2	AURKB	KIF14	CENPE	KIF2C	KIFC1	BIRC5	CCNB1	NDC80
GO:0010972	negative regulation of G2/M transition of mitotic cell cycle	11	0.824088	2.25357	1.54e-05	0.000225931	0.000166493	252	tags=100%, list=18%, signal=82%	9212/51514/63967/4998/983/990/5347/29980/672/472/1026	AURKB	DTL	CLSPN	ORC1	CDK1	CDC6	PLK1	DONSON	BRCA1	ATM	CDKN1A
GO:1902750	negative regulation of cell cycle G2/M phase transition	11	0.824088	2.25357	1.54e-05	0.000225931	0.000166493	252	tags=100%, list=18%, signal=82%	9212/51514/63967/4998/983/990/5347/29980/672/472/1026	AURKB	DTL	CLSPN	ORC1	CDK1	CDC6	PLK1	DONSON	BRCA1	ATM	CDKN1A
GO:0007010	cytoskeleton organization	167	0.445648	2.25274	2.88e-10	9.55e-09	7.04e-09	257	tags=42%, list=19%, signal=39%	55143/151648/83540/220134/6491/9787/22974/9055/9212/991/7046/128239/9768/1062/221150/899/1894/1058/54443/27/24137/1499/9700/11004/3833/9493/10733/9133/4751/983/5594/11190/5580/332/51203/675/29127/79866/146909/891/10403/56992/5879/7272/10460/5347/6047/4605/4000/4085/26586/3688/5581/81624/5290/54875/596/10297/23325/4430/25/6790/672/259266/128866/79000/4001/2919/2475/203068	CDCA8	SGO1	NUF2	SKA1	STIL	DLGAP5	TPX2	PRC1	AURKB	CDC20	TGFBR1	IQGAP3	PCLAF	CENPE	SKA3	CCNF	ECT2	CENPA	ANLN	ABL2	KIF4A	CTNNB1	ESPL1	KIF2C	KIFC1	KIF23	PLK4	CCNB2	NEK2	CDK1	MAPK1	CEP250	PRKCD	BIRC5	NUSAP1	BRCA2	RACGAP1	BORA	KIF18B
GO:0051052	regulation of DNA metabolic process	79	0.501421	2.24124	2.98e-07	6.01e-06	4.43e-06	276	tags=48%, list=20%, signal=41%	10635/144455/9212/3838/4436/1499/890/4751/983/5594/7037/5580/5984/675/10926/10721/2305/990/22948/4175/4176/317/5111/581/29980/2956/5290/116028/4437/5609/7292/672/472/79000/1026/207/8317/4171	RAD51AP1	E2F7	AURKB	KPNA2	MSH2	CTNNB1	CCNA2	NEK2	CDK1	MAPK1	TFRC	PRKCD	RFC4	BRCA2	DBF4	POLQ	FOXM1	CDC6	CCT5	MCM6	MCM7	APAF1	PCNA	BAX	DONSON	MSH6	PIK3CA	RMI2	MSH3	MAP2K7	TNFSF4	BRCA1	ATM	AUNIP	CDKN1A	AKT1	CDC7	MCM2
GO:1901976	regulation of cell cycle checkpoint	12	0.802638	2.23522	2.86e-05	0.000389997	0.000287396	242	tags=75%, list=18%, signal=62%	55143/9212/332/675/891/10403/4085/79968/672	CDCA8	AURKB	BIRC5	BRCA2	CCNB1	NDC80	MAD2L1	WDR76	BRCA1
GO:0071459	protein localization to chromosome, centromeric region	12	0.800056	2.22803	3.22e-05	0.000428252	0.000315588	209	tags=83%, list=15%, signal=71%	9212/55055/1058/83903/983/10403/7272/701/5925/57082	AURKB	ZWILCH	CENPA	HASPIN	CDK1	NDC80	TTK	BUB1B	RB1	KNL1
GO:0007062	sister chromatid cohesion	16	0.741327	2.22413	2.29e-05	0.000322029	0.00023731	198	tags=62%, list=14%, signal=54%	151648/991/699/1499/9700/83903/5347/701/5925/151246	SGO1	CDC20	BUB1	CTNNB1	ESPL1	HASPIN	PLK1	BUB1B	RB1	SGO2
GO:0044773	mitotic DNA damage checkpoint signaling	19	0.693204	2.22029	3.92e-05	0.000503202	0.00037082	252	tags=63%, list=18%, signal=52%	51514/63967/4436/51512/983/146956/5347/2177/29980/672/472/1026	DTL	CLSPN	MSH2	GTSE1	CDK1	EME1	PLK1	FANCD2	DONSON	BRCA1	ATM	CDKN1A
GO:0051302	regulation of cell division	39	0.571421	2.21664	1.15e-05	0.000173047	0.000127522	347	tags=64%, list=25%, signal=49%	55143/144455/9055/9212/9928/23594/1894/9493/10733/332/675/29127/990/146909/5347/5581/6790/259266/5473/7422/5460/4609/3553/7424/10112	CDCA8	E2F7	PRC1	AURKB	KIF14	ORC6	ECT2	KIF23	PLK4	BIRC5	BRCA2	RACGAP1	CDC6	KIF18B	PLK1	PRKCE	AURKA	ASPM	PPBP	VEGFA	POU5F1	MYC	IL1B	VEGFC	KIF20A
GO:0022412	cellular process involved in reproduction in multicellular organism	38	0.573306	2.21312	2.61e-05	0.00035893	0.000264503	260	tags=58%, list=19%, signal=48%	7046/4436/7153/1499/9133/675/9319/10403/7272/5347/3688/581/6194/1738/57082/596/23397/6790/259266/472/2475/207	TGFBR1	MSH2	TOP2A	CTNNB1	CCNB2	BRCA2	TRIP13	NDC80	TTK	PLK1	ITGB1	BAX	RPS6	DLD	KNL1	BCL2	NCAPH	AURKA	ASPM	ATM	MTOR	AKT1
GO:0071824	protein-DNA complex subunit organization	27	0.621919	2.20835	3.12e-05	0.000418413	0.000308337	370	tags=63%, list=27%, signal=47%	8318/9787/2491/1062/1058/1063/6047/10541/3070/5925/55723/4171/11339/55355/4609/7157/64946	CDC45	DLGAP5	CENPI	CENPE	CENPA	CENPF	RNF4	ANP32B	HELLS	RB1	ASF1B	MCM2	OIP5	HJURP	MYC	TP53	CENPH
GO:0042770	signal transduction in response to DNA damage	39	0.568996	2.20723	1.39e-05	0.000205474	0.000151418	318	tags=62%, list=23%, signal=49%	144455/51514/63967/4282/4436/51512/983/675/146956/2305/1432/5347/2177/29980/637/1655/25/79968/672/472/1026/6591/5781/1386	E2F7	DTL	CLSPN	MIF	MSH2	GTSE1	CDK1	BRCA2	EME1	FOXM1	MAPK14	PLK1	FANCD2	DONSON	BID	DDX5	ABL1	WDR76	BRCA1	ATM	CDKN1A	SNAI2	PTPN11	ATF2
GO:0045143	homologous chromosome segregation	16	0.735669	2.20716	3.05e-05	0.000412361	0.000303878	266	tags=75%, list=19%, signal=61%	151648/55706/4439/9700/9319/5347/84057/2177/9134/151246/472/4438	SGO1	NDC1	MSH5	ESPL1	TRIP13	PLK1	MND1	FANCD2	CCNE2	SGO2	ATM	MSH4
GO:0044843	cell cycle G1/S phase transition	48	0.549981	2.20521	4.11e-06	6.92e-05	5.1e-05	273	tags=54%, list=20%, signal=45%	144455/6491/2146/9928/128239/6502/1019/993/890/51512/10926/990/6657/1033/3688/6241/6194/5925/9134/637/596/1029/472/1026/207/8317	E2F7	STIL	EZH2	KIF14	IQGAP3	SKP2	CDK4	CDC25A	CCNA2	GTSE1	DBF4	CDC6	SOX2	CDKN3	ITGB1	RRM2	RPS6	RB1	CCNE2	BID	BCL2	CDKN2A	ATM	CDKN1A	AKT1	CDC7
GO:1905820	positive regulation of chromosome separation	10	0.839837	2.20012	1.28e-05	0.000190783	0.000140592	215	tags=90%, list=16%, signal=77%	55143/9787/54892/9212/9700/332/64151/5925/23397	CDCA8	DLGAP5	NCAPG2	AURKB	ESPL1	BIRC5	NCAPG	RB1	NCAPH
GO:0070507	regulation of microtubule cytoskeleton organization	20	0.67647	2.19727	9.38e-05	0.00109994	0.000810565	245	tags=70%, list=18%, signal=58%	220134/6491/22974/221150/79866/56992/5879/10460/5347/6047/26586/10297/25/128866	SKA1	STIL	TPX2	SKA3	BORA	KIF15	RAC1	TACC3	PLK1	RNF4	CKAP2	APC2	ABL1	CHMP4B
GO:0000724	double-strand break repair via homologous recombination	18	0.701312	2.19591	4.47e-05	0.000568759	0.00041913	276	tags=72%, list=20%, signal=59%	10635/8318/8438/675/10721/4175/4176/116028/672/472/79000/8317/4171	RAD51AP1	CDC45	RAD54L	BRCA2	POLQ	MCM6	MCM7	RMI2	BRCA1	ATM	AUNIP	CDC7	MCM2
GO:0000725	recombinational repair	18	0.701312	2.19591	4.47e-05	0.000568759	0.00041913	276	tags=72%, list=20%, signal=59%	10635/8318/8438/675/10721/4175/4176/116028/672/472/79000/8317/4171	RAD51AP1	CDC45	RAD54L	BRCA2	POLQ	MCM6	MCM7	RMI2	BRCA1	ATM	AUNIP	CDC7	MCM2
GO:0035825	homologous recombination	14	0.762198	2.1917	3.72e-05	0.000479617	0.00035344	266	tags=79%, list=19%, signal=64%	10635/7153/4439/8438/146956/9319/84057/2177/672/472/4438	RAD51AP1	TOP2A	MSH5	RAD54L	EME1	TRIP13	MND1	FANCD2	BRCA1	ATM	MSH4
GO:0032200	telomere organization	21	0.662255	2.17995	9.7e-05	0.00112674	0.00083032	356	tags=76%, list=26%, signal=57%	2146/9212/1499/9156/4751/5594/675/22948/5111/9134/5609/472/9937/4609/898/80119	EZH2	AURKB	CTNNB1	EXO1	NEK2	MAPK1	BRCA2	CCT5	PCNA	CCNE2	MAP2K7	ATM	DCLRE1A	MYC	CCNE1	PIF1
GO:0051383	kinetochore organization	10	0.830889	2.17667	2.33e-05	0.000325452	0.000239832	149	tags=70%, list=11%, signal=63%	83540/9787/1062/1058/1063/10403/6047	NUF2	DLGAP5	CENPE	CENPA	CENPF	NDC80	RNF4
GO:0007131	reciprocal meiotic recombination	13	0.758538	2.16231	8.92e-05	0.00104991	0.000773702	266	tags=77%, list=19%, signal=63%	10635/7153/4439/8438/146956/9319/84057/2177/472/4438	RAD51AP1	TOP2A	MSH5	RAD54L	EME1	TRIP13	MND1	FANCD2	ATM	MSH4
GO:0140527	reciprocal homologous recombination	13	0.758538	2.16231	8.92e-05	0.00104991	0.000773702	266	tags=77%, list=19%, signal=63%	10635/7153/4439/8438/146956/9319/84057/2177/472/4438	RAD51AP1	TOP2A	MSH5	RAD54L	EME1	TRIP13	MND1	FANCD2	ATM	MSH4
GO:0065004	protein-DNA complex assembly	26	0.618904	2.16156	5.25e-05	0.000657865	0.000484794	308	tags=54%, list=22%, signal=43%	8318/9787/2491/1062/1058/1063/6047/10541/3070/5925/55723/4171/11339/55355	CDC45	DLGAP5	CENPI	CENPE	CENPA	CENPF	RNF4	ANP32B	HELLS	RB1	ASF1B	MCM2	OIP5	HJURP
GO:0044818	mitotic G2/M transition checkpoint	10	0.823487	2.15728	3.58e-05	0.000463963	0.000341904	252	tags=100%, list=18%, signal=82%	51514/63967/4998/983/990/5347/29980/672/472/1026	DTL	CLSPN	ORC1	CDK1	CDC6	PLK1	DONSON	BRCA1	ATM	CDKN1A
GO:0006298	mismatch repair	11	0.788202	2.15544	9.54e-05	0.00111345	0.000820524	266	tags=82%, list=19%, signal=67%	4436/4439/10535/9156/5111/2956/4437/25/4438	MSH2	MSH5	RNASEH2A	EXO1	PCNA	MSH6	MSH3	ABL1	MSH4
GO:0000082	G1/S transition of mitotic cell cycle	45	0.539349	2.14295	1.75e-05	0.000253138	0.000186543	273	tags=53%, list=20%, signal=44%	144455/6491/2146/9928/128239/6502/1019/993/51512/10926/990/1033/3688/6241/6194/5925/9134/637/596/1029/472/1026/207/8317	E2F7	STIL	EZH2	KIF14	IQGAP3	SKP2	CDK4	CDC25A	GTSE1	DBF4	CDC6	CDKN3	ITGB1	RRM2	RPS6	RB1	CCNE2	BID	BCL2	CDKN2A	ATM	CDKN1A	AKT1	CDC7
GO:0051653	spindle localization	11	0.78118	2.13624	0.000141745	0.00158519	0.00116816	299	tags=91%, list=22%, signal=72%	1058/9700/51203/10403/5347/4085/3688/259266/4134/54908	CENPA	ESPL1	NUSAP1	NDC80	PLK1	MAD2L1	ITGB1	ASPM	MAP4	SPDL1
GO:2001252	positive regulation of chromosome organization	15	0.72087	2.12804	0.000101869	0.00117346	0.000864745	256	tags=67%, list=19%, signal=55%	9212/1499/4751/5594/64151/22948/23397/5609/472/1786	AURKB	CTNNB1	NEK2	MAPK1	NCAPG	CCT5	NCAPH	MAP2K7	ATM	DNMT1
GO:0051054	positive regulation of DNA metabolic process	47	0.532008	2.1278	1.82e-05	0.000261117	0.000192422	273	tags=47%, list=20%, signal=39%	10635/144455/9212/4436/1499/4751/983/5594/7037/5580/5984/10926/2305/22948/5111/581/5609/7292/672/472/207/8317	RAD51AP1	E2F7	AURKB	MSH2	CTNNB1	NEK2	CDK1	MAPK1	TFRC	PRKCD	RFC4	DBF4	FOXM1	CCT5	PCNA	BAX	MAP2K7	TNFSF4	BRCA1	ATM	AKT1	CDC7
GO:0000723	telomere maintenance	20	0.65207	2.11801	0.000302776	0.0029551	0.00217767	356	tags=75%, list=26%, signal=56%	9212/1499/9156/4751/5594/675/22948/5111/9134/5609/472/9937/4609/898/80119	AURKB	CTNNB1	EXO1	NEK2	MAPK1	BRCA2	CCT5	PCNA	CCNE2	MAP2K7	ATM	DCLRE1A	MYC	CCNE1	PIF1
GO:0019953	sexual reproduction	75	0.478647	2.11699	9.95e-06	0.000151712	0.000111799	266	tags=45%, list=19%, signal=39%	7046/4436/55706/7153/1499/9133/983/675/29127/9319/22948/10403/10765/7272/5347/3688/2177/581/6194/5925/2956/1738/23598/57082/596/23397/4851/6790/259266/472/55723/2475/207/4438	TGFBR1	MSH2	NDC1	TOP2A	CTNNB1	CCNB2	CDK1	BRCA2	RACGAP1	TRIP13	CCT5	NDC80	KDM5B	TTK	PLK1	ITGB1	FANCD2	BAX	RPS6	RB1	MSH6	DLD	PATZ1	KNL1	BCL2	NCAPH	NOTCH1	AURKA	ASPM	ATM	ASF1B	MTOR	AKT1	MSH4
GO:0071897	DNA biosynthetic process	28	0.590466	2.11309	0.000155066	0.00167821	0.00123671	258	tags=57%, list=19%, signal=47%	9212/51514/9768/1499/4751/5594/1063/5984/10721/22948/7083/5111/5609/472/1026/7298	AURKB	DTL	PCLAF	CTNNB1	NEK2	MAPK1	CENPF	RFC4	POLQ	CCT5	TK1	PCNA	MAP2K7	ATM	CDKN1A	TYMS
GO:0006270	DNA replication initiation	11	0.762134	2.08415	0.000284891	0.00285316	0.00210255	191	tags=73%, list=14%, signal=63%	8318/23594/4998/55388/990/4175/4176/9134	CDC45	ORC6	ORC1	MCM10	CDC6	MCM6	MCM7	CCNE2
GO:0032886	regulation of microtubule-based process	30	0.56892	2.07465	0.000228747	0.00235233	0.00173348	245	tags=60%, list=18%, signal=50%	220134/6491/22974/221150/899/10733/79866/56992/5879/10460/5347/6047/26586/10297/25/6790/672/128866	SKA1	STIL	TPX2	SKA3	CCNF	PLK4	BORA	KIF15	RAC1	TACC3	PLK1	RNF4	CKAP2	APC2	ABL1	AURKA	BRCA1	CHMP4B
GO:0006310	DNA recombination	55	0.49963	2.06558	2.51e-05	0.000347884	0.000256363	276	tags=49%, list=20%, signal=41%	10635/8318/3838/4436/7153/4439/8438/9156/7037/675/146956/10721/9319/4175/84057/4176/2177/2956/116028/4437/7292/672/472/79000/4438/8317/4171	RAD51AP1	CDC45	KPNA2	MSH2	TOP2A	MSH5	RAD54L	EXO1	TFRC	BRCA2	EME1	POLQ	TRIP13	MCM6	MND1	MCM7	FANCD2	MSH6	RMI2	MSH3	TNFSF4	BRCA1	ATM	AUNIP	MSH4	CDC7	MCM2
GO:0007018	microtubule-based movement	23	0.614293	2.06261	0.000209447	0.00219592	0.00161822	147	tags=48%, list=11%, signal=43%	9787/9928/1062/24137/11004/3833/9493/127602/146909/56992/55112	DLGAP5	KIF14	CENPE	KIF4A	KIF2C	KIFC1	KIF23	DNAH14	KIF18B	KIF15	DYNC2I1
GO:0007292	female gamete generation	22	0.613081	2.06235	0.000312063	0.0030347	0.00223633	266	tags=68%, list=19%, signal=56%	7153/1499/9133/675/9319/10403/7272/5347/6194/596/23397/6790/259266/472/4438	TOP2A	CTNNB1	CCNB2	BRCA2	TRIP13	NDC80	TTK	PLK1	RPS6	BCL2	NCAPH	AURKA	ASPM	ATM	MSH4
GO:0034508	centromere complex assembly	12	0.7358	2.04909	0.00049646	0.00436885	0.00321949	308	tags=83%, list=22%, signal=65%	9787/2491/1062/1058/1063/6047/3070/5925/11339/55355	DLGAP5	CENPI	CENPE	CENPA	CENPF	RNF4	HELLS	RB1	OIP5	HJURP
GO:0051293	establishment of spindle localization	10	0.779982	2.04331	0.000290522	0.00286677	0.00211258	299	tags=90%, list=22%, signal=71%	1058/9700/51203/10403/5347/4085/3688/4134/54908	CENPA	ESPL1	NUSAP1	NDC80	PLK1	MAD2L1	ITGB1	MAP4	SPDL1
GO:0031109	microtubule polymerization or depolymerization	14	0.710061	2.04178	0.000416497	0.00381528	0.00281156	228	tags=64%, list=17%, signal=54%	220134/22974/221150/11004/146909/5879/26586/10297/25	SKA1	TPX2	SKA3	KIF2C	KIF18B	RAC1	CKAP2	APC2	ABL1
GO:0007276	gamete generation	67	0.46973	2.03043	3.56e-05	0.000463963	0.000341904	266	tags=46%, list=19%, signal=39%	7046/4436/55706/7153/1499/9133/675/29127/9319/10403/7272/5347/3688/2177/581/6194/5925/2956/1738/23598/57082/596/23397/4851/6790/259266/472/55723/2475/207/4438	TGFBR1	MSH2	NDC1	TOP2A	CTNNB1	CCNB2	BRCA2	RACGAP1	TRIP13	NDC80	TTK	PLK1	ITGB1	FANCD2	BAX	RPS6	RB1	MSH6	DLD	PATZ1	KNL1	BCL2	NCAPH	NOTCH1	AURKA	ASPM	ATM	ASF1B	MTOR	AKT1	MSH4
GO:0043161	proteasome-mediated ubiquitin-dependent protein catabolic process	34	0.538422	2.02461	0.000297778	0.00291692	0.00214954	298	tags=53%, list=22%, signal=43%	9928/991/51514/6502/5695/899/1499/5347/6047/5693/23532/10297/6790/207/11065/64682/9978/80020	KIF14	CDC20	DTL	SKP2	PSMB7	CCNF	CTNNB1	PLK1	RNF4	PSMB5	PRAME	APC2	AURKA	AKT1	UBE2C	ANAPC1	RBX1	FOXRED2
GO:0009060	aerobic respiration	15	0.680407	2.00859	0.00052633	0.00457175	0.00336901	201	tags=40%, list=15%, signal=35%	3417/4436/983/891/637/1738	IDH1	MSH2	CDK1	CCNB1	BID	DLD
GO:0000079	regulation of cyclin-dependent protein serine/threonine kinase activity	26	0.570951	1.99409	0.000383547	0.00357444	0.00263408	377	tags=65%, list=27%, signal=48%	899/993/890/9133/9088/990/891/5347/1033/9134/1029/1026/207/6868/84722/898/595	CCNF	CDC25A	CCNA2	CCNB2	PKMYT1	CDC6	CCNB1	PLK1	CDKN3	CCNE2	CDKN2A	CDKN1A	AKT1	ADAM17	PSRC1	CCNE1	CCND1
GO:1904029	regulation of cyclin-dependent protein kinase activity	26	0.570951	1.99409	0.000383547	0.00357444	0.00263408	377	tags=65%, list=27%, signal=48%	899/993/890/9133/9088/990/891/5347/1033/9134/1029/1026/207/6868/84722/898/595	CCNF	CDC25A	CCNA2	CCNB2	PKMYT1	CDC6	CCNB1	PLK1	CDKN3	CCNE2	CDKN2A	CDKN1A	AKT1	ADAM17	PSRC1	CCNE1	CCND1
GO:2000278	regulation of DNA biosynthetic process	18	0.632843	1.98152	0.000750044	0.00625192	0.00460717	367	tags=72%, list=27%, signal=54%	9212/1499/4751/5594/5984/22948/5111/5609/472/1026/4609/80119/7157	AURKB	CTNNB1	NEK2	MAPK1	RFC4	CCT5	PCNA	MAP2K7	ATM	CDKN1A	MYC	PIF1	TP53
GO:0051640	organelle localization	69	0.454241	1.97389	7.86e-05	0.00094603	0.000697149	329	tags=51%, list=24%, signal=41%	55143/83540/9787/9212/9928/1062/1058/1499/9700/11004/3833/1063/332/51203/891/10403/5347/4000/4085/3688/5293/4430/7251/259266/128866/472/4001/2475/7534/4134/54908/113130/84722/57488/5663	CDCA8	NUF2	DLGAP5	AURKB	KIF14	CENPE	CENPA	CTNNB1	ESPL1	KIF2C	KIFC1	CENPF	BIRC5	NUSAP1	CCNB1	NDC80	PLK1	LMNA	MAD2L1	ITGB1	PIK3CD	MYO1B	TSG101	ASPM	CHMP4B	ATM	LMNB1	MTOR	YWHAZ	MAP4	SPDL1	CDCA5	PSRC1	ESYT2	PSEN1
GO:0001824	blastocyst development	12	0.707175	1.96937	0.0015313	0.0113536	0.0083667	320	tags=67%, list=23%, signal=52%	54892/7046/4751/675/6241/55723/5460/100	NCAPG2	TGFBR1	NEK2	BRCA2	RRM2	ASF1B	POU5F1	ADA
GO:0010833	telomere maintenance via telomere lengthening	10	0.747324	1.95776	0.00100313	0.00801306	0.00590499	247	tags=70%, list=18%, signal=58%	9212/1499/4751/5594/22948/5609/472	AURKB	CTNNB1	NEK2	MAPK1	CCT5	MAP2K7	ATM
GO:2000573	positive regulation of DNA biosynthetic process	15	0.662353	1.9553	0.000877208	0.00711307	0.00524177	247	tags=60%, list=18%, signal=50%	9212/1499/4751/5594/5984/22948/5111/5609/472	AURKB	CTNNB1	NEK2	MAPK1	RFC4	CCT5	PCNA	MAP2K7	ATM
GO:0051781	positive regulation of cell division	23	0.581013	1.95087	0.00069894	0.00589923	0.00434726	264	tags=48%, list=19%, signal=39%	55143/9212/9928/1894/9493/332/29127/990/5581/5473/7422	CDCA8	AURKB	KIF14	ECT2	KIF23	BIRC5	RACGAP1	CDC6	PRKCE	PPBP	VEGFA
GO:0090224	regulation of spindle organization	10	0.74455	1.95049	0.00107329	0.00849767	0.00626211	149	tags=70%, list=11%, signal=63%	6491/22974/79866/56992/10460/5347/6047	STIL	TPX2	BORA	KIF15	TACC3	PLK1	RNF4
GO:0045931	positive regulation of mitotic cell cycle	33	0.517246	1.92885	0.00112987	0.00886718	0.00653441	314	tags=58%, list=23%, signal=46%	6491/9787/51514/9700/1019/993/983/675/990/891/6241/5925/25/207/8317/11065/6868/113130/5781	STIL	DLGAP5	DTL	ESPL1	CDK4	CDC25A	CDK1	BRCA2	CDC6	CCNB1	RRM2	RB1	ABL1	AKT1	CDC7	UBE2C	ADAM17	CDCA5	PTPN11
GO:1901989	positive regulation of cell cycle phase transition	28	0.53639	1.91957	0.001259	0.00971019	0.00715564	311	tags=61%, list=23%, signal=48%	6491/2146/9787/51514/9700/1019/993/983/990/891/6241/5925/207/8317/11065/6868/113130	STIL	EZH2	DLGAP5	DTL	ESPL1	CDK4	CDC25A	CDK1	CDC6	CCNB1	RRM2	RB1	AKT1	CDC7	UBE2C	ADAM17	CDCA5
GO:0016567	protein ubiquitination	68	0.441485	1.91315	5.72e-05	0.000712683	0.000525191	296	tags=46%, list=21%, signal=38%	991/7046/51514/29089/6502/899/29128/1499/55215/84900/675/5347/6047/701/4085/5581/23532/5478/596/7186/25/7189/7251/672/207/148022/23512/11065/55236/64682/9978	CDC20	TGFBR1	DTL	UBE2T	SKP2	CCNF	UHRF1	CTNNB1	FANCI	RNFT2	BRCA2	PLK1	RNF4	BUB1B	MAD2L1	PRKCE	PRAME	PPIA	BCL2	TRAF2	ABL1	TRAF6	TSG101	BRCA1	AKT1	TICAM1	SUZ12	UBE2C	UBA6	ANAPC1	RBX1
GO:0071478	cellular response to radiation	33	0.5129	1.91264	0.0013666	0.0104	0.00766397	339	tags=58%, list=25%, signal=45%	10635/9212/1894/993/5580/675/1432/4311/5111/581/672/472/1026/2002/3428/9978/6591/4609/2033	RAD51AP1	AURKB	ECT2	CDC25A	PRKCD	BRCA2	MAPK14	MME	PCNA	BAX	BRCA1	ATM	CDKN1A	ELK1	IFI16	RBX1	SNAI2	MYC	EP300
GO:0031507	heterochromatin formation	11	0.693729	1.89709	0.00336266	0.0219062	0.0161432	256	tags=64%, list=19%, signal=52%	2146/4000/3070/5925/5290/4001/1786	EZH2	LMNA	HELLS	RB1	PIK3CA	LMNB1	DNMT1
GO:0044786	cell cycle DNA replication	14	0.659081	1.89518	0.00224766	0.0160872	0.011855	276	tags=64%, list=20%, signal=52%	144455/8318/675/10926/4175/5111/29980/8317/4171	E2F7	CDC45	BRCA2	DBF4	MCM6	PCNA	DONSON	CDC7	MCM2
GO:0031110	regulation of microtubule polymerization or depolymerization	12	0.677777	1.8875	0.00323657	0.0213439	0.0157287	228	tags=58%, list=17%, signal=49%	220134/22974/221150/5879/26586/10297/25	SKA1	TPX2	SKA3	RAC1	CKAP2	APC2	ABL1
GO:0001701	in utero embryonic development	65	0.441893	1.88375	0.0001691	0.00181546	0.00133785	320	tags=43%, list=23%, signal=35%	144455/6491/54892/7046/4436/1499/10733/9133/4751/5594/675/2821/891/4087/28982/3688/6241/4851/7189/55723/207/7422/5604/10454/1437/5460/1386/100	E2F7	STIL	NCAPG2	TGFBR1	MSH2	CTNNB1	PLK4	CCNB2	NEK2	MAPK1	BRCA2	GPI	CCNB1	SMAD2	FLVCR1	ITGB1	RRM2	NOTCH1	TRAF6	ASF1B	AKT1	VEGFA	MAP2K1	TAB1	CSF2	POU5F1	ATF2	ADA
GO:0032392	DNA geometric change	15	0.635463	1.87591	0.00220716	0.0158396	0.0116725	155	tags=47%, list=11%, signal=42%	8318/7153/8438/5984/10721/4175/4176	CDC45	TOP2A	RAD54L	RFC4	POLQ	MCM6	MCM7
GO:0071103	DNA conformation change	16	0.624108	1.87245	0.00274306	0.018545	0.0136662	356	tags=69%, list=26%, signal=52%	8318/7153/8438/5984/10721/4175/4176/25/4171/54821/80119	CDC45	TOP2A	RAD54L	RFC4	POLQ	MCM6	MCM7	ABL1	MCM2	ERCC6L	PIF1
GO:0006511	ubiquitin-dependent protein catabolic process	48	0.466502	1.87049	0.000500304	0.00438828	0.00323382	332	tags=52%, list=24%, signal=41%	9928/991/51514/6502/5695/899/29128/1499/5347/6047/5693/23532/10297/6790/7251/128866/207/11065/55236/64682/9978/80020/54472/5663/6201	KIF14	CDC20	DTL	SKP2	PSMB7	CCNF	UHRF1	CTNNB1	PLK1	RNF4	PSMB5	PRAME	APC2	AURKA	TSG101	CHMP4B	AKT1	UBE2C	UBA6	ANAPC1	RBX1	FOXRED2	TOLLIP	PSEN1	RPS7
GO:0032508	DNA duplex unwinding	14	0.648705	1.86535	0.0030171	0.0199948	0.0147346	155	tags=50%, list=11%, signal=45%	8318/7153/8438/5984/10721/4175/4176	CDC45	TOP2A	RAD54L	RFC4	POLQ	MCM6	MCM7
GO:0007129	homologous chromosome pairing at meiosis	11	0.679637	1.85855	0.00464896	0.0282943	0.0208507	266	tags=64%, list=19%, signal=52%	55706/4439/9319/84057/2177/9134/4438	NDC1	MSH5	TRIP13	MND1	FANCD2	CCNE2	MSH4
GO:0051129	negative regulation of cellular component organization	102	0.394313	1.84973	8.45e-05	0.00100342	0.000739438	339	tags=45%, list=25%, signal=37%	55143/83540/22974/9212/9928/991/55055/899/7153/699/3675/147841/9700/83903/1063/7037/5580/332/9319/891/10403/5879/7272/5347/701/4000/4085/26586/5290/10297/4851/672/128866/472/207/7422/4171/4134/54908/6696/57405/51474/192683/5663/3553/2033	CDCA8	NUF2	TPX2	AURKB	KIF14	CDC20	ZWILCH	CCNF	TOP2A	BUB1	ITGA3	SPC24	ESPL1	HASPIN	CENPF	TFRC	PRKCD	BIRC5	TRIP13	CCNB1	NDC80	RAC1	TTK	PLK1	BUB1B	LMNA	MAD2L1	CKAP2	PIK3CA	APC2	NOTCH1	BRCA1	CHMP4B	ATM	AKT1	VEGFA	MCM2	MAP4	SPDL1
GO:0022414	reproductive process	167	0.36556	1.8479	6.31e-06	0.000102507	7.55e-05	266	tags=37%, list=19%, signal=34%	151648/10635/83540/144455/2491/991/7046/3417/4436/55706/7153/4439/8438/699/1499/3675/9700/993/9156/10733/9133/4751/983/675/146956/29127/9088/4521/9319/22948/10403/10765/7272/5347/84057/701/3688/5608/5111/2177/57122/581/6194/5925/2956/9134/151246/1738/23598/57082/596/23397/4851/6790/5467/259266/472/55723/2475/207/7422/4438	SGO1	RAD51AP1	NUF2	E2F7	CENPI	CDC20	TGFBR1	IDH1	MSH2	NDC1	TOP2A	MSH5	RAD54L	BUB1	CTNNB1	ITGA3	ESPL1	CDC25A	EXO1	PLK4	CCNB2	NEK2	CDK1	BRCA2	EME1	RACGAP1	PKMYT1	NUDT1	TRIP13	CCT5	NDC80	KDM5B	TTK	PLK1	MND1	BUB1B	ITGB1	MAP2K6	PCNA
GO:0032204	regulation of telomere maintenance	11	0.675149	1.84628	0.00503961	0.029663	0.0218593	356	tags=82%, list=26%, signal=61%	9212/1499/4751/5594/22948/5609/472/4609/80119	AURKB	CTNNB1	NEK2	MAPK1	CCT5	MAP2K7	ATM	MYC	PIF1
GO:0000003	reproduction	169	0.363524	1.84287	4.12e-06	6.92e-05	5.1e-05	266	tags=37%, list=19%, signal=34%	151648/10635/83540/144455/2491/991/7046/3417/4436/55706/7153/4439/8438/699/1499/3675/9700/993/9156/10733/9133/4751/983/675/146956/29127/9088/4521/9319/22948/10403/10765/7272/5347/84057/701/3688/5608/5111/2177/57122/581/6194/5925/2956/9134/151246/1738/23598/57082/596/23397/4851/6790/5467/259266/472/55723/2475/207/7422/4438	SGO1	RAD51AP1	NUF2	E2F7	CENPI	CDC20	TGFBR1	IDH1	MSH2	NDC1	TOP2A	MSH5	RAD54L	BUB1	CTNNB1	ITGA3	ESPL1	CDC25A	EXO1	PLK4	CCNB2	NEK2	CDK1	BRCA2	EME1	RACGAP1	PKMYT1	NUDT1	TRIP13	CCT5	NDC80	KDM5B	TTK	PLK1	MND1	BUB1B	ITGB1	MAP2K6	PCNA
GO:0051656	establishment of organelle localization	63	0.433923	1.83509	0.00027027	0.00273737	0.00201723	329	tags=49%, list=24%, signal=39%	55143/83540/9212/9928/1062/1058/1499/9700/11004/3833/1063/332/51203/891/10403/5347/4000/4085/3688/5293/4430/7251/128866/472/4001/7534/4134/54908/113130/84722/5663	CDCA8	NUF2	AURKB	KIF14	CENPE	CENPA	CTNNB1	ESPL1	KIF2C	KIFC1	CENPF	BIRC5	NUSAP1	CCNB1	NDC80	PLK1	LMNA	MAD2L1	ITGB1	PIK3CD	MYO1B	TSG101	CHMP4B	ATM	LMNB1	YWHAZ	MAP4	SPDL1	CDCA5	PSRC1	PSEN1
GO:0033365	protein localization to organelle	88	0.398071	1.8325	0.000290239	0.00286677	0.00211258	260	tags=41%, list=19%, signal=35%	6491/2146/9212/3838/4436/55055/1894/1058/4074/83903/983/7037/11190/5580/675/1432/22948/10403/7272/5347/701/4000/57122/581/5925/637/54875/57082/4851/25/6790/7251/128866/4001/1026/207	STIL	EZH2	AURKB	KPNA2	MSH2	ZWILCH	ECT2	CENPA	M6PR	HASPIN	CDK1	TFRC	CEP250	PRKCD	BRCA2	MAPK14	CCT5	NDC80	TTK	PLK1	BUB1B	LMNA	NUP107	BAX	RB1	BID	CNTLN	KNL1	NOTCH1	ABL1	AURKA	TSG101	CHMP4B	LMNB1	CDKN1A	AKT1
GO:0009416	response to light stimulus	48	0.455627	1.82688	0.000713437	0.00598396	0.0044097	377	tags=54%, list=27%, signal=41%	9212/51514/9768/4436/993/11190/5580/675/4311/3688/5111/581/2956/596/5609/1026/207/2002/9978/4609/2033/60626/5896/3815/7157/595	AURKB	DTL	PCLAF	MSH2	CDC25A	CEP250	PRKCD	BRCA2	MME	ITGB1	PCNA	BAX	MSH6	BCL2	MAP2K7	CDKN1A	AKT1	ELK1	RBX1	MYC	EP300	RIC8A	RAG1	KIT	TP53	CCND1
GO:0019941	modification-dependent protein catabolic process	49	0.45182	1.82227	0.000641289	0.0054469	0.00401393	332	tags=51%, list=24%, signal=40%	9928/991/51514/6502/5695/899/29128/1499/5347/6047/5693/23532/10297/6790/7251/128866/207/11065/55236/64682/9978/80020/54472/5663/6201	KIF14	CDC20	DTL	SKP2	PSMB7	CCNF	UHRF1	CTNNB1	PLK1	RNF4	PSMB5	PRAME	APC2	AURKA	TSG101	CHMP4B	AKT1	UBE2C	UBA6	ANAPC1	RBX1	FOXRED2	TOLLIP	PSEN1	RPS7
GO:0043632	modification-dependent macromolecule catabolic process	49	0.45182	1.82227	0.000641289	0.0054469	0.00401393	332	tags=51%, list=24%, signal=40%	9928/991/51514/6502/5695/899/29128/1499/5347/6047/5693/23532/10297/6790/7251/128866/207/11065/55236/64682/9978/80020/54472/5663/6201	KIF14	CDC20	DTL	SKP2	PSMB7	CCNF	UHRF1	CTNNB1	PLK1	RNF4	PSMB5	PRAME	APC2	AURKA	TSG101	CHMP4B	AKT1	UBE2C	UBA6	ANAPC1	RBX1	FOXRED2	TOLLIP	PSEN1	RPS7
GO:1901992	positive regulation of mitotic cell cycle phase transition	26	0.521285	1.82062	0.00229797	0.0164036	0.0120882	311	tags=62%, list=23%, signal=49%	6491/9787/51514/9700/1019/993/983/990/891/6241/5925/207/8317/11065/6868/113130	STIL	DLGAP5	DTL	ESPL1	CDK4	CDC25A	CDK1	CDC6	CCNB1	RRM2	RB1	AKT1	CDC7	UBE2C	ADAM17	CDCA5
GO:0009411	response to UV	36	0.476227	1.81804	0.00231437	0.0164332	0.01211	377	tags=56%, list=27%, signal=41%	9212/51514/9768/4436/993/5580/675/4311/5111/581/2956/596/5609/1026/207/9978/4609/2033/7157/595	AURKB	DTL	PCLAF	MSH2	CDC25A	PRKCD	BRCA2	MME	PCNA	BAX	MSH6	BCL2	MAP2K7	CDKN1A	AKT1	RBX1	MYC	EP300	TP53	CCND1
GO:0031396	regulation of protein ubiquitination	36	0.476031	1.81729	0.00231437	0.0164332	0.01211	332	tags=50%, list=24%, signal=39%	991/7046/6502/55215/5347/701/4085/5581/5478/25/7189/672/207/148022/11065/9978/5663/6201	CDC20	TGFBR1	SKP2	FANCI	PLK1	BUB1B	MAD2L1	PRKCE	PPIA	ABL1	TRAF6	BRCA1	AKT1	TICAM1	UBE2C	RBX1	PSEN1	RPS7
GO:0048609	multicellular organismal reproductive process	86	0.398737	1.81489	0.000330489	0.0031567	0.00232623	266	tags=41%, list=19%, signal=35%	7046/4436/55706/7153/1499/3675/9133/675/29127/9319/10403/7272/5347/3688/5608/5111/2177/581/6194/5925/2956/1738/23598/57082/596/23397/4851/6790/5467/259266/472/55723/2475/207/4438	TGFBR1	MSH2	NDC1	TOP2A	CTNNB1	ITGA3	CCNB2	BRCA2	RACGAP1	TRIP13	NDC80	TTK	PLK1	ITGB1	MAP2K6	PCNA	FANCD2	BAX	RPS6	RB1	MSH6	DLD	PATZ1	KNL1	BCL2	NCAPH	NOTCH1	AURKA	PPARD	ASPM	ATM	ASF1B	MTOR	AKT1	MSH4
GO:0044265	cellular macromolecule catabolic process	73	0.411326	1.81125	0.000361446	0.00342799	0.00252616	352	tags=48%, list=25%, signal=38%	9928/991/51514/6502/5695/899/29128/1499/10535/5580/1432/5347/6047/317/581/5693/23532/1655/10297/7186/6790/7251/128866/472/207/11065/55236/64682/9978/80020/54472/5663/6201/9261/5694	KIF14	CDC20	DTL	SKP2	PSMB7	CCNF	UHRF1	CTNNB1	RNASEH2A	PRKCD	MAPK14	PLK1	RNF4	APAF1	BAX	PSMB5	PRAME	DDX5	APC2	TRAF2	AURKA	TSG101	CHMP4B	ATM	AKT1	UBE2C	UBA6	ANAPC1	RBX1	FOXRED2	TOLLIP	PSEN1	RPS7	MAPKAPK2	PSMB6
GO:0090329	regulation of DNA-templated DNA replication	15	0.612964	1.8095	0.00386755	0.0243581	0.0179499	276	tags=67%, list=20%, signal=54%	144455/5984/675/10926/4175/4176/5111/29980/8317/4171	E2F7	RFC4	BRCA2	DBF4	MCM6	MCM7	PCNA	DONSON	CDC7	MCM2
GO:0048477	oogenesis	11	0.661571	1.80915	0.00753985	0.0402325	0.0296482	247	tags=73%, list=18%, signal=60%	1499/675/9319/6194/596/6790/259266/472	CTNNB1	BRCA2	TRIP13	RPS6	BCL2	AURKA	ASPM	ATM
GO:0033260	nuclear DNA replication	13	0.632371	1.80265	0.00571927	0.0327303	0.0241196	276	tags=62%, list=20%, signal=50%	8318/675/10926/4175/5111/29980/8317/4171	CDC45	BRCA2	DBF4	MCM6	PCNA	DONSON	CDC7	MCM2
GO:0032504	multicellular organism reproduction	88	0.390913	1.79955	0.000467258	0.00416051	0.00306597	266	tags=40%, list=19%, signal=34%	7046/4436/55706/7153/1499/3675/9133/675/29127/9319/10403/7272/5347/3688/5608/5111/2177/581/6194/5925/2956/1738/23598/57082/596/23397/4851/6790/5467/259266/472/55723/2475/207/4438	TGFBR1	MSH2	NDC1	TOP2A	CTNNB1	ITGA3	CCNB2	BRCA2	RACGAP1	TRIP13	NDC80	TTK	PLK1	ITGB1	MAP2K6	PCNA	FANCD2	BAX	RPS6	RB1	MSH6	DLD	PATZ1	KNL1	BCL2	NCAPH	NOTCH1	AURKA	PPARD	ASPM	ATM	ASF1B	MTOR	AKT1	MSH4
GO:0051445	regulation of meiotic cell cycle	11	0.656478	1.79522	0.00950086	0.0479329	0.0353228	288	tags=64%, list=21%, signal=51%	10635/991/993/9319/7272/259266/64682	RAD51AP1	CDC20	CDC25A	TRIP13	TTK	ASPM	ANAPC1
GO:0051438	regulation of ubiquitin-protein transferase activity	13	0.628891	1.79273	0.00651915	0.0362265	0.0266961	332	tags=62%, list=24%, signal=47%	991/5347/701/4085/25/11065/5663/6201	CDC20	PLK1	BUB1B	MAD2L1	ABL1	UBE2C	PSEN1	RPS7
GO:0043009	chordate embryonic development	89	0.389097	1.79263	0.000583345	0.0050344	0.00370995	344	tags=43%, list=25%, signal=34%	144455/6491/54892/7046/4436/1499/10733/9133/4751/5594/675/79682/2821/891/4087/55112/28982/317/3688/6241/4851/25/7189/672/472/55723/207/7422/5604/10454/1437/5460/1386/100/5663/6201/2033/60626	E2F7	STIL	NCAPG2	TGFBR1	MSH2	CTNNB1	PLK4	CCNB2	NEK2	MAPK1	BRCA2	CENPU	GPI	CCNB1	SMAD2	DYNC2I1	FLVCR1	APAF1	ITGB1	RRM2	NOTCH1	ABL1	TRAF6	BRCA1	ATM	ASF1B	AKT1	VEGFA	MAP2K1	TAB1	CSF2	POU5F1	ATF2	ADA	PSEN1	RPS7	EP300	RIC8A
GO:0015980	energy derivation by oxidation of organic compounds	34	0.476174	1.79054	0.00333247	0.0218155	0.0160763	367	tags=44%, list=27%, signal=33%	3417/4436/983/891/637/1738/5290/2475/207/3795/10131/4609/113115/2645/7157	IDH1	MSH2	CDK1	CCNB1	BID	DLD	PIK3CA	MTOR	AKT1	KHK	TRAP1	MYC	MTFR2	GCK	TP53
GO:0006275	regulation of DNA replication	24	0.526265	1.78192	0.00277044	0.0186831	0.0137679	181	tags=46%, list=13%, signal=41%	144455/890/983/5984/675/10926/990/4175/4176/5111/29980	E2F7	CCNA2	CDK1	RFC4	BRCA2	DBF4	CDC6	MCM6	MCM7	PCNA	DONSON
GO:0002181	cytoplasmic translation	10	0.676495	1.77221	0.00619955	0.0346658	0.0255459	372	tags=80%, list=27%, signal=59%	6194/6223/6169/3921/5315/2475/6201/6128	RPS6	RPS19	RPL38	RPSA	PKM	MTOR	RPS7	RPL6
GO:0045814	negative regulation of gene expression, epigenetic	13	0.621039	1.77035	0.007559	0.0402547	0.0296645	256	tags=54%, list=19%, signal=44%	2146/4000/3070/5925/5290/4001/1786	EZH2	LMNA	HELLS	RB1	PIK3CA	LMNB1	DNMT1
GO:0018105	peptidyl-serine phosphorylation	59	0.419928	1.76838	0.000816902	0.00672566	0.00495628	274	tags=41%, list=20%, signal=34%	7046/63967/4282/983/5594/7037/5580/5605/1432/5165/7272/5347/29110/5581/581/5290/596/6790/472/2475/207/7422/8317/10000	TGFBR1	CLSPN	MIF	CDK1	MAPK1	TFRC	PRKCD	MAP2K2	MAPK14	PDK3	TTK	PLK1	TBK1	PRKCE	BAX	PIK3CA	BCL2	AURKA	ATM	MTOR	AKT1	VEGFA	CDC7	AKT3
GO:1902807	negative regulation of cell cycle G1/S phase transition	16	0.588717	1.76627	0.00660742	0.0364903	0.0268905	252	tags=50%, list=18%, signal=41%	144455/2146/51512/6657/5925/596/472/1026	E2F7	EZH2	GTSE1	SOX2	RB1	BCL2	ATM	CDKN1A
GO:0040029	epigenetic regulation of gene expression	18	0.562244	1.76047	0.00559258	0.0322113	0.0237372	339	tags=61%, list=25%, signal=47%	2146/4000/3070/5925/5290/672/4001/1786/23512/3428/2033	EZH2	LMNA	HELLS	RB1	PIK3CA	BRCA1	LMNB1	DNMT1	SUZ12	IFI16	EP300
GO:0072522	purine-containing compound biosynthetic process	22	0.521878	1.75555	0.0071966	0.0389939	0.0287354	481	tags=59%, list=35%, signal=39%	2023/5164/5165/1738/5313/100/8050/107/4907/54209/4846/136/5160	ENO1	PDK2	PDK3	DLD	PKLR	ADA	PDHX	ADCY1	NT5E	TREM2	NOS3	ADORA2B	PDHA1
GO:0032446	protein modification by small protein conjugation	75	0.396436	1.75338	0.00134139	0.0102865	0.00758034	332	tags=45%, list=24%, signal=36%	991/7046/51514/29089/6502/899/29128/1499/55215/84900/675/5347/6047/701/4085/5581/23532/5478/596/7186/25/7189/7251/672/207/148022/23512/11065/55236/64682/9978/54472/5663/6201	CDC20	TGFBR1	DTL	UBE2T	SKP2	CCNF	UHRF1	CTNNB1	FANCI	RNFT2	BRCA2	PLK1	RNF4	BUB1B	MAD2L1	PRKCE	PRAME	PPIA	BCL2	TRAF2	ABL1	TRAF6	TSG101	BRCA1	AKT1	TICAM1	SUZ12	UBE2C	UBA6	ANAPC1	RBX1	TOLLIP	PSEN1	RPS7
GO:0018209	peptidyl-serine modification	60	0.416775	1.74834	0.00146734	0.0110301	0.00812834	274	tags=40%, list=20%, signal=34%	7046/63967/4282/983/5594/7037/5580/5605/1432/5165/7272/5347/29110/5581/581/5290/596/6790/472/2475/207/7422/8317/10000	TGFBR1	CLSPN	MIF	CDK1	MAPK1	TFRC	PRKCD	MAP2K2	MAPK14	PDK3	TTK	PLK1	TBK1	PRKCE	BAX	PIK3CA	BCL2	AURKA	ATM	MTOR	AKT1	VEGFA	CDC7	AKT3
GO:0070647	protein modification by small protein conjugation or removal	78	0.38831	1.74453	0.00133416	0.0102604	0.00756112	332	tags=45%, list=24%, signal=36%	991/7046/51514/29089/6502/899/29128/1499/55215/983/84900/675/5347/6047/701/4085/5581/23532/5478/596/7186/25/7189/7251/672/207/148022/23512/11065/55236/64682/9978/54472/5663/6201	CDC20	TGFBR1	DTL	UBE2T	SKP2	CCNF	UHRF1	CTNNB1	FANCI	CDK1	RNFT2	BRCA2	PLK1	RNF4	BUB1B	MAD2L1	PRKCE	PRAME	PPIA	BCL2	TRAF2	ABL1	TRAF6	TSG101	BRCA1	AKT1	TICAM1	SUZ12	UBE2C	UBA6	ANAPC1	RBX1	TOLLIP	PSEN1	RPS7
GO:0009792	embryo development ending in birth or egg hatching	90	0.377661	1.74162	0.000378257	0.00356225	0.0026251	344	tags=42%, list=25%, signal=34%	144455/6491/54892/7046/4436/1499/10733/9133/4751/5594/675/79682/2821/891/4087/55112/28982/317/3688/6241/4851/25/7189/672/472/55723/207/7422/5604/10454/1437/5460/1386/100/5663/6201/2033/60626	E2F7	STIL	NCAPG2	TGFBR1	MSH2	CTNNB1	PLK4	CCNB2	NEK2	MAPK1	BRCA2	CENPU	GPI	CCNB1	SMAD2	DYNC2I1	FLVCR1	APAF1	ITGB1	RRM2	NOTCH1	ABL1	TRAF6	BRCA1	ATM	ASF1B	AKT1	VEGFA	MAP2K1	TAB1	CSF2	POU5F1	ATF2	ADA	PSEN1	RPS7	EP300	RIC8A
GO:0009152	purine ribonucleotide biosynthetic process	18	0.554251	1.73544	0.00724961	0.0389939	0.0287354	341	tags=44%, list=25%, signal=34%	2023/5164/5165/1738/5313/100/8050/107	ENO1	PDK2	PDK3	DLD	PKLR	ADA	PDHX	ADCY1
GO:0009260	ribonucleotide biosynthetic process	18	0.554251	1.73544	0.00724961	0.0389939	0.0287354	341	tags=44%, list=25%, signal=34%	2023/5164/5165/1738/5313/100/8050/107	ENO1	PDK2	PDK3	DLD	PKLR	ADA	PDHX	ADCY1
GO:1902115	regulation of organelle assembly	19	0.539233	1.72713	0.00780762	0.0412513	0.0303989	291	tags=58%, list=21%, signal=46%	6491/10733/56992/5347/6047/7251/672/128866/3556/1437/4134	STIL	PLK4	KIF15	PLK1	RNF4	TSG101	BRCA1	CHMP4B	IL1RAP	CSF2	MAP4
GO:1902806	regulation of cell cycle G1/S phase transition	33	0.463105	1.72695	0.00638988	0.0355818	0.026221	260	tags=45%, list=19%, signal=38%	144455/6491/2146/9928/51512/990/6657/6241/5925/637/596/1029/472/1026/207	E2F7	STIL	EZH2	KIF14	GTSE1	CDC6	SOX2	RRM2	RB1	BID	BCL2	CDKN2A	ATM	CDKN1A	AKT1
GO:0010498	proteasomal protein catabolic process	41	0.437829	1.72573	0.0042099	0.0261408	0.0192637	298	tags=46%, list=22%, signal=37%	9928/991/51514/6502/5695/899/1499/84900/5347/6047/5693/23532/10297/6790/207/11065/64682/9978/80020	KIF14	CDC20	DTL	SKP2	PSMB7	CCNF	CTNNB1	RNFT2	PLK1	RNF4	PSMB5	PRAME	APC2	AURKA	AKT1	UBE2C	ANAPC1	RBX1	FOXRED2
GO:1903320	regulation of protein modification by small protein conjugation or removal	42	0.437154	1.72425	0.00387578	0.0243581	0.0179499	332	tags=48%, list=24%, signal=37%	991/7046/6502/1499/55215/5347/701/4085/5581/5478/25/7189/672/207/148022/11065/9978/54472/5663/6201	CDC20	TGFBR1	SKP2	CTNNB1	FANCI	PLK1	BUB1B	MAD2L1	PRKCE	PPIA	ABL1	TRAF6	BRCA1	AKT1	TICAM1	UBE2C	RBX1	TOLLIP	PSEN1	RPS7
GO:0045333	cellular respiration	24	0.506299	1.71432	0.00530926	0.0309784	0.0228286	322	tags=38%, list=23%, signal=29%	3417/4436/983/891/637/1738/5290/10131/113115	IDH1	MSH2	CDK1	CCNB1	BID	DLD	PIK3CA	TRAP1	MTFR2
GO:1900182	positive regulation of protein localization to nucleus	19	0.533218	1.70786	0.00879109	0.045463	0.0335026	143	tags=37%, list=10%, signal=33%	1894/983/7037/5580/1432/22948/5347	ECT2	CDK1	TFRC	PRKCD	MAPK14	CCT5	PLK1
GO:0048538	thymus development	18	0.544834	1.70595	0.00907562	0.0463098	0.0341266	346	tags=67%, list=25%, signal=51%	7046/1499/9133/5594/5605/596/25/8772/472/5604/5663/5896	TGFBR1	CTNNB1	CCNB2	MAPK1	MAP2K2	BCL2	ABL1	FADD	ATM	MAP2K1	PSEN1	RAG1
GO:0051128	regulation of cellular component organization	305	0.317597	1.69999	1.57e-06	2.87e-05	2.11e-05	335	tags=38%, list=24%, signal=37%	55143/10635/83540/220134/6491/2146/9787/22974/9212/9928/991/7046/128239/1062/55055/221150/899/1894/7153/54443/27/699/1499/3675/147841/9700/83903/10733/4751/5594/1063/7037/5580/332/51203/5605/9088/79866/64151/990/1432/9319/2023/22948/891/10403/56992/5879/7272/10460/4288/5347/6047/701/4000/4085/26586/5581/581/5925/3642/637/5290/596/116028/23397/10297/4851/7186/5609/23325/25/6790/5467/6773/7251/672/…	CDCA8	RAD51AP1	NUF2	SKA1	STIL	EZH2	DLGAP5	TPX2	AURKB	KIF14	CDC20	TGFBR1	IQGAP3	CENPE	ZWILCH	SKA3	CCNF	ECT2	TOP2A	ANLN	ABL2	BUB1	CTNNB1	ITGA3	SPC24	ESPL1	HASPIN	PLK4	NEK2	MAPK1	CENPF	TFRC	PRKCD	BIRC5	NUSAP1	MAP2K2	PKMYT1	BORA	NCAPG
GO:0006164	purine nucleotide biosynthetic process	21	0.515745	1.69768	0.00870363	0.0451848	0.0332976	481	tags=57%, list=35%, signal=38%	2023/5164/5165/1738/5313/100/8050/107/54209/4846/136/5160	ENO1	PDK2	PDK3	DLD	PKLR	ADA	PDHX	ADCY1	TREM2	NOS3	ADORA2B	PDHA1
GO:0007281	germ cell development	27	0.473263	1.6805	0.00804166	0.0423212	0.0311874	260	tags=52%, list=19%, signal=43%	4436/1499/675/9319/581/6194/1738/57082/596/6790/259266/472/2475/207	MSH2	CTNNB1	BRCA2	TRIP13	BAX	RPS6	DLD	KNL1	BCL2	AURKA	ASPM	ATM	MTOR	AKT1
GO:0006090	pyruvate metabolic process	24	0.495876	1.67902	0.00694949	0.0378375	0.0278832	350	tags=50%, list=25%, signal=38%	2023/2821/5164/5165/1738/5313/5315/2475/5663/8050/2033/2645	ENO1	GPI	PDK2	PDK3	DLD	PKLR	PKM	MTOR	PSEN1	PDHX	EP300	GCK
GO:0072331	signal transduction by p53 class mediator	38	0.434652	1.67788	0.00540099	0.0313094	0.0230726	339	tags=58%, list=25%, signal=45%	144455/9212/4282/4436/51512/675/2305/5164/5608/581/1655/596/6790/472/1026/2475/207/3428/6591/4609/6201/2033	E2F7	AURKB	MIF	MSH2	GTSE1	BRCA2	FOXM1	PDK2	MAP2K6	BAX	DDX5	BCL2	AURKA	ATM	CDKN1A	MTOR	AKT1	IFI16	SNAI2	MYC	RPS7	EP300
GO:2000045	regulation of G1/S transition of mitotic cell cycle	31	0.457044	1.67424	0.00822514	0.0432021	0.0318365	260	tags=45%, list=19%, signal=38%	144455/6491/2146/9928/51512/990/6241/5925/637/596/1029/472/1026/207	E2F7	STIL	EZH2	KIF14	GTSE1	CDC6	RRM2	RB1	BID	BCL2	CDKN2A	ATM	CDKN1A	AKT1
GO:0033554	cellular response to stress	287	0.308878	1.6459	9.48e-06	0.000145389	0.00010714	329	tags=35%, list=24%, signal=34%	10635/144455/8318/2146/51514/9833/63967/9768/4282/5831/4436/29089/11169/1894/29128/7153/4439/8438/1499/55215/10535/9156/890/55388/51512/983/84900/5594/5580/5984/675/146956/5605/4521/10721/2305/55247/1432/9319/2023/5164/5165/5347/3576/4175/4176/4000/317/5581/5608/5111/2177/581/29980/100507436/2956/637/5290/1655/5478/596/116028/4851/4437/7186/5609/25/5467/7189/79968/11153/672/1029/472/79000/1026/24…	RAD51AP1	E2F7	CDC45	EZH2	DTL	MELK	CLSPN	PCLAF	MIF	PYCR1	MSH2	UBE2T	WDHD1	ECT2	UHRF1	TOP2A	MSH5	RAD54L	CTNNB1	FANCI	RNASEH2A	EXO1	CCNA2	MCM10	GTSE1	CDK1	RNFT2	MAPK1	PRKCD	RFC4	BRCA2	EME1	MAP2K2	NUDT1	POLQ	FOXM1	NEIL3	MAPK14	TRIP13
GO:0006091	generation of precursor metabolites and energy	52	0.395309	1.62041	0.00678679	0.037251	0.027451	367	tags=42%, list=27%, signal=32%	3417/4436/983/2023/2821/891/637/1738/5290/5313/5315/5467/2475/207/3795/10131/4609/113115/5663/2033/2645/7157	IDH1	MSH2	CDK1	ENO1	GPI	CCNB1	BID	DLD	PIK3CA	PKLR	PKM	PPARD	MTOR	AKT1	KHK	TRAP1	MYC	MTFR2	PSEN1	EP300	GCK	TP53
GO:0006325	chromatin organization	55	0.378769	1.56591	0.00928186	0.0470936	0.0347042	346	tags=45%, list=25%, signal=35%	2146/29128/8438/83903/10765/4288/6657/4000/10541/3070/5925/5290/672/4001/55723/1786/23512/4171/3428/11339/55355/4609/2033/54821/5896	EZH2	UHRF1	RAD54L	HASPIN	KDM5B	MKI67	SOX2	LMNA	ANP32B	HELLS	RB1	PIK3CA	BRCA1	LMNB1	ASF1B	DNMT1	SUZ12	MCM2	IFI16	OIP5	HJURP	MYC	EP300	ERCC6L	RAG1
GO:0044085	cellular component biogenesis	276	0.28964	1.53877	0.000147997	0.00164823	0.00121461	264	tags=30%, list=19%, signal=30%	55143/6491/8318/9787/22974/2491/9055/9212/9928/991/7046/4282/1062/55706/1894/1058/54443/4439/25886/24137/1499/55969/9156/3833/9493/10733/9133/4751/983/84140/1063/7037/11190/5580/332/29127/10721/9319/10403/56992/4087/5879/7083/5347/55112/6047/4605/3688/10541/5581/3070/57122/581/6241/6194/5925/81624/3642/6223/637/5290/6169/57082/596/3921/4851/7186/4430/25/6790/7251/8772/672/259266/128866/472/55723/…	CDCA8	STIL	CDC45	DLGAP5	TPX2	CENPI	PRC1	AURKB	KIF14	CDC20	TGFBR1	MIF	CENPE	NDC1	ECT2	CENPA	ANLN	MSH5	POC1A	KIF4A	CTNNB1	RAB5IF	EXO1	KIFC1	KIF23	PLK4	CCNB2	NEK2	CDK1	FAM161A	CENPF	TFRC	CEP250	PRKCD	BIRC5	RACGAP1	POLQ	TRIP13	NDC80
GO:0022607	cellular component assembly	270	0.286239	1.51884	0.000435307	0.00393389	0.00289896	264	tags=30%, list=19%, signal=30%	55143/6491/8318/9787/22974/2491/9055/9212/9928/991/7046/4282/1062/55706/1894/1058/54443/4439/25886/24137/1499/55969/9156/3833/9493/10733/9133/4751/983/84140/1063/7037/11190/5580/332/29127/10721/9319/10403/56992/4087/5879/7083/5347/55112/6047/4605/3688/10541/5581/3070/57122/581/6241/5925/81624/3642/6223/637/5290/6169/57082/596/3921/4851/7186/4430/25/6790/7251/8772/672/259266/128866/472/55723/2475/…	CDCA8	STIL	CDC45	DLGAP5	TPX2	CENPI	PRC1	AURKB	KIF14	CDC20	TGFBR1	MIF	CENPE	NDC1	ECT2	CENPA	ANLN	MSH5	POC1A	KIF4A	CTNNB1	RAB5IF	EXO1	KIFC1	KIF23	PLK4	CCNB2	NEK2	CDK1	FAM161A	CENPF	TFRC	CEP250	PRKCD	BIRC5	RACGAP1	POLQ	TRIP13	NDC80
GO:0010638	positive regulation of organelle organization	77	0.338938	1.51567	0.00797609	0.0420586	0.0309938	284	tags=35%, list=21%, signal=29%	10635/6491/9787/9212/7046/1499/9700/10733/4751/5594/51203/64151/22948/5879/5581/581/5925/637/23397/5609/25/6790/472/2475/1786/1437/7755	RAD51AP1	STIL	DLGAP5	AURKB	TGFBR1	CTNNB1	ESPL1	PLK4	NEK2	MAPK1	NUSAP1	NCAPG	CCT5	RAC1	PRKCE	BAX	RB1	BID	NCAPH	MAP2K7	ABL1	AURKA	ATM	MTOR	DNMT1	CSF2	ZNF205
GO:0009790	embryo development	139	0.299915	1.46727	0.00481541	0.028914	0.0213073	367	tags=39%, list=27%, signal=32%	144455/6491/54892/7046/4436/7153/1499/3675/10733/9133/4751/983/5594/675/29127/79682/2821/891/4087/3576/55112/6657/28982/317/3688/581/6241/6194/1738/6169/4851/25/7189/672/472/55723/1786/207/7422/5604/10454/1437/5460/1386/100/5663/6201/2033/7424/60626/3815/388585/1750/7157	E2F7	STIL	NCAPG2	TGFBR1	MSH2	TOP2A	CTNNB1	ITGA3	PLK4	CCNB2	NEK2	CDK1	MAPK1	BRCA2	RACGAP1	CENPU	GPI	CCNB1	SMAD2	CXCL8	DYNC2I1	SOX2	FLVCR1	APAF1	ITGB1	BAX	RRM2	RPS6	DLD	RPL38	NOTCH1	ABL1	TRAF6	BRCA1	ATM	ASF1B	DNMT1	AKT1	VEGFA
GO:0051649	establishment of localization in cell	173	0.284528	1.45077	0.0058507	0.0331993	0.0244653	323	tags=35%, list=23%, signal=31%	55143/83540/9212/9928/3838/1062/55706/1894/1058/4074/24137/1499/9700/11004/3833/983/5594/1063/5580/332/51203/5605/1432/891/10403/5347/55112/4000/4085/28982/3688/10541/5581/57122/581/637/5293/596/4851/23325/4430/25/5467/7251/128866/472/4001/1026/203068/207/5604/7534/7755/4134/54908/113130/10461/5781/1386/967/84722	CDCA8	NUF2	AURKB	KIF14	KPNA2	CENPE	NDC1	ECT2	CENPA	M6PR	KIF4A	CTNNB1	ESPL1	KIF2C	KIFC1	CDK1	MAPK1	CENPF	PRKCD	BIRC5	NUSAP1	MAP2K2	MAPK14	CCNB1	NDC80	PLK1	DYNC2I1	LMNA	MAD2L1	FLVCR1	ITGB1	ANP32B	PRKCE	NUP107	BAX	BID	PIK3CD	BCL2	NOTCH1
GO:0090304	nucleic acid metabolic process	466	0.23616	1.30957	0.00487346	0.0290631	0.0214172	377	tags=33%, list=27%, signal=37%	10635/144455/8318/2146/54892/9212/7046/51514/63967/9768/3838/4436/29089/23594/4998/11169/29128/7153/4439/8438/1499/1019/55215/10535/9156/890/55388/4751/983/5594/1063/7037/4113/5580/5984/332/675/146956/5605/10926/4521/10721/2305/3015/55247/990/1432/9319/2023/22948/4087/10765/7625/7083/5347/4175/6657/6047/84057/4605/4176/29110/26586/317/5111/3070/2177/57122/581/6241/29980/6194/5925/55859/2956/9134/…	RAD51AP1	E2F7	CDC45	EZH2	NCAPG2	AURKB	TGFBR1	DTL	CLSPN	PCLAF	KPNA2	MSH2	UBE2T	ORC6	ORC1	WDHD1	UHRF1	TOP2A	MSH5	RAD54L	CTNNB1	CDK4	FANCI	RNASEH2A	EXO1	CCNA2	MCM10	NEK2	CDK1	MAPK1	CENPF	TFRC	MAGEB2	PRKCD	RFC4	BIRC5	BRCA2	EME1	MAP2K2
GO:0043412	macromolecule modification	425	0.234926	1.29645	0.00600011	0.0337616	0.0248796	288	tags=26%, list=21%, signal=30%	55143/2146/54892/8764/22974/9212/9928/991/7046/51514/9833/63967/128239/4282/29089/3570/6502/1062/899/1894/29128/27/699/1499/83903/1019/55215/993/890/10733/9133/4751/983/84900/84140/5594/7037/5580/332/675/5605/10926/9088/79866/55247/990/1432/891/5164/5165/4087/10765/5879/7272/5347/6047/701/1033/29110/4000/4085/5581/5608/3070/581/1445/5925/3145/9134/3642/5293/1738/23532/5290/3595/5478/65268/596/718…	CDCA8	EZH2	NCAPG2	TNFRSF14	TPX2	AURKB	KIF14	CDC20	TGFBR1	DTL	MELK	CLSPN	IQGAP3	MIF	UBE2T	IL6R	SKP2	CENPE	CCNF	ECT2	UHRF1	ABL2	BUB1	CTNNB1	HASPIN	CDK4	FANCI	CDC25A	CCNA2	PLK4	CCNB2	NEK2	CDK1	RNFT2	FAM161A	MAPK1	TFRC	PRKCD	BIRC5
GO:0036211	protein modification process	420	0.231317	1.27527	0.00949111	0.0479329	0.0353228	288	tags=26%, list=21%, signal=29%	55143/2146/54892/8764/22974/9212/9928/991/7046/51514/9833/63967/128239/4282/29089/3570/6502/1062/899/1894/29128/27/699/1499/83903/1019/55215/993/890/10733/9133/4751/983/84900/84140/5594/7037/5580/332/675/5605/10926/9088/79866/990/1432/891/5164/5165/4087/10765/5879/7272/5347/6047/701/1033/29110/4000/4085/5581/5608/581/1445/5925/3145/9134/3642/5293/1738/23532/5290/3595/5478/65268/596/7186/5609/25/6…	CDCA8	EZH2	NCAPG2	TNFRSF14	TPX2	AURKB	KIF14	CDC20	TGFBR1	DTL	MELK	CLSPN	IQGAP3	MIF	UBE2T	IL6R	SKP2	CENPE	CCNF	ECT2	UHRF1	ABL2	BUB1	CTNNB1	HASPIN	CDK4	FANCI	CDC25A	CCNA2	PLK4	CCNB2	NEK2	CDK1	RNFT2	FAM161A	MAPK1	TFRC	PRKCD	BIRC5
GO:0065008	regulation of biological quality	409	-0.262955	-1.34705	0.00344336	0.0223236	0.0164507	422	tags=35%, list=31%, signal=35%	7057/6662/56034/7040/7450/8153/6688/2313/2167/7056/3673/1003/84433/4092/5371/8809/1234/5055/7852/2213/966/10365/3566/5732/6892/3398/653361/2841/5175/1066/10663/356/7305/351/3512/8740/2207/6280/10288/284996/1436/3123/7447/9636/3557/3672/6376/7409/1233/695/1235/6355/4208/1318/3458/154/3868/7097/952/112609/1959/3717/1511/7070/6737/7133/3434/3579/84649/2537/6279/1278/1281/290/2625/1803/4069/8915/1043…	THBS1	SOX9	PDGFC	TGFB1	VWF	RND2	SPI1	FLI1	FABP4	THBD	ITGA2	CDH5	CARD11	SMAD7	PML	IL18R1	CCR5	SERPINB2	CXCR4	FCGR2B	CD59	KLF2	IL4R	PTGER2	TAPBP	ID2	NCF1	GPR18	PECAM1	CES1	CXCR6	FASLG	TYROBP	APP	JCHAIN	TNFSF14	FCER1G	S100A9	LILRB2
GO:0010628	positive regulation of gene expression	325	-0.270675	-1.36688	0.0093441	0.0473199	0.034871	455	tags=38%, list=33%, signal=33%	282618/30009/3552/247/51284/84868/947/7099/4063/4332/199/942/5452/7057/3459/6662/7040/6688/3673/1003/7100/84433/29126/8809/6504/940/3566/3398/23586/7305/1536/3115/351/2207/8710/10288/1436/3702/3665/9636/6376/695/4208/3872/3458/27086/114836/7097/5450/56253/3717/655/7293/929/51744/2625/861/4050/8808/8915/3561/64115/27074/3594/1236/3965/6772/3575/1958/4940/1435/3134/7805/729230/51311/29108/64135/201…	IFNL1	TBX21	IL1A	ALOX15B	TLR7	HAVCR2	CD34	TLR4	LY9	MNDA	AIF1	CD86	POU2F2	THBS1	IFNGR1	SOX9	TGFB1	SPI1	ITGA2	CDH5	TLR5	CARD11	CD274	IL18R1	SLAMF1	CD28	IL4R	ID2	RIGI	TYROBP	CYBB	HLA-DPB1	APP	FCER1G	SERPINB7	LILRB2	CSF1R	ITK	IRF7
GO:0051049	regulation of transport	221	-0.290508	-1.41592	0.0077205	0.0408714	0.030119	531	tags=48%, list=38%, signal=35%	135/1230/5743/930/7132/3589/3916/8832/8829/5054/6236/6351/2209/348/558/1051/51760/6672/933/3684/7042/3552/8645/4067/7099/3689/7057/7040/6688/3673/5371/6504/4792/7852/2213/3566/1066/6401/356/1536/351/4318/2207/5159/10288/3123/945/7447/6376/695/4208/1318/3458/154/7097/952/3717/7070/931/7133/3936/929/6279/3561/3965/338442/4035/3134/729230/3718/53827/3002/29108/1520/5243/3560/301/972/3162/920/50852/3…	ADORA2A	CCR1	PTGS2	CD19	TNFRSF1A	IL11	LAMP1	CD84	NRP1	SERPINE1	RRAD	CCL4	FCGR1A	APOE	AXL	CEBPB	SYT17	SP100	CD22	ITGAM	TGFB2	IL1A	KCNK5	LYN	TLR4	ITGB2	THBS1	TGFB1	SPI1	ITGA2	PML	SLAMF1	NFKBIA	CXCR4	FCGR2B	IL4R	CES1	SELE	FASLG
GO:0030335	positive regulation of cell migration	160	-0.30395	-1.42	0.00962439	0.0483678	0.0356433	500	tags=49%, list=36%, signal=36%	8829/5054/6846/6351/6774/114609/3687/6693/7042/1277/3552/4067/7099/199/7057/6662/56034/7040/6688/3673/1003/29126/6504/7852/5175/351/4318/8740/5159/5228/1436/8784/6376/1235/6355/3678/3458/27086/10894/3717/7070/655/3579/6615/2625/64115/1236/3965/7010/1435/729230/1240/29108/301/972/4313/3676/3162/7474/5294/58191/5788/57007/11151/2150/10563/10850/146433/3627/3690/23604/10507/6387/3554/6363/6352/6366/…	NRP1	SERPINE1	XCL2	CCL4	STAT3	TIRAP	ITGAX	SPN	TGFB2	COL1A1	IL1A	LYN	TLR4	AIF1	THBS1	SOX9	PDGFC	TGFB1	SPI1	ITGA2	CDH5	CD274	SLAMF1	CXCR4	PECAM1	APP	MMP9	TNFSF14	PDGFRB	PGF	CSF1R	TNFRSF18	CX3CL1	CCR6	CCL8	ITGA5	IFNG	FOXP1	LYVE1
GO:0045595	regulation of cell differentiation	298	-0.283136	-1.42259	0.00297006	0.0197318	0.0145408	456	tags=39%, list=33%, signal=34%	7042/282618/30009/1277/3552/247/4067/947/7099/942/2353/6662/7040/8153/4217/6688/27242/1003/84433/4092/4792/6935/7852/2213/940/3566/1378/3398/3111/2290/7305/351/4318/80237/8740/10288/4058/3123/1048/3665/9636/6376/695/4208/3458/27086/7097/56253/4854/1959/3717/7070/7133/655/6615/2625/861/8808/3561/64115/1493/3594/604/3965/6772/3575/1435/729230/1240/3718/8651/3106/3122/3902/301/972/5087/920/3600/1960…	TGFB2	IFNL1	TBX21	COL1A1	IL1A	ALOX15B	LYN	CD34	TLR4	CD86	FOS	SOX9	TGFB1	RND2	MAP3K5	SPI1	TNFRSF21	CDH5	CARD11	SMAD7	NFKBIA	ZEB1	CXCR4	FCGR2B	CD28	IL4R	CR1	ID2	HLA-DOA	FOXG1	TYROBP	APP	MMP9	ELL3	TNFSF14	LILRB2	LTK	HLA-DRB1	CEACAM5
GO:0051050	positive regulation of transport	141	-0.313985	-1.44543	0.00840227	0.0438621	0.0323229	389	tags=36%, list=28%, signal=29%	4792/2213/3566/1066/6401/356/2207/5159/3123/945/7447/6376/695/3458/154/7097/952/3717/7070/931/929/6279/3561/338442/4035/3134/729230/3718/3002/29108/1520/5243/3560/301/3600/7474/5788/2150/3601/4283/3627/64127/2064/55512/718/6387/6363/6850/6352/6366/30846	NFKBIA	FCGR2B	IL4R	CES1	SELE	FASLG	FCER1G	PDGFRB	HLA-DRB1	CD33	VSNL1	CX3CL1	BTK	IFNG	ADRB2	TLR2	CD38	JAK2	THY1	MS4A1	CD14	S100A8	IL2RG	HCAR2	LRP1	HLA-F	CCR2	JAK3	GZMB	PYCARD	CTSS	ABCB1	IL2RB	ANXA1	IL15	WNT5A	PTPRC	F2RL1	IL15RA
GO:0016192	vesicle-mediated transport	172	-0.30773	-1.44933	0.00506768	0.0297178	0.0218997	441	tags=41%, list=32%, signal=32%	4067/7099/199/3689/7057/4486/30835/6688/3673/6504/2213/3566/6892/5175/1066/6401/7305/922/351/2207/3385/7447/7409/695/6355/3458/154/10894/7097/54809/3579/929/1803/3561/3965/4035/3134/7805/729230/29108/9332/3560/301/3676/3162/3600/7474/5294/58191/921/3394/5788/57007/3587/11151/2150/3601/3683/4818/3690/64127/55512/718/923/6363/6850/6352/27040/6366/30846	LYN	TLR4	AIF1	ITGB2	THBS1	MST1R	CD209	SPI1	ITGA2	SLAMF1	FCGR2B	IL4R	TAPBP	PECAM1	CES1	SELE	TYROBP	CD5L	APP	FCER1G	ICAM3	VSNL1	VAV1	BTK	CCL8	IFNG	ADRB2	LYVE1	TLR2	SAMD9	CXCR2	CD14	DPP4	IL2RG	LGALS9	LRP1	HLA-F	LAPTM5	CCR2
GO:0048534	hematopoietic or lymphoid organ development	283	-0.297549	-1.4882	0.00147675	0.0110301	0.00812834	456	tags=42%, list=33%, signal=36%	7042/282618/30009/3552/4067/947/7099/4063/942/2322/2353/3604/7040/6688/2313/84433/4092/5371/8809/6504/4792/6935/2213/940/10365/3566/1378/3398/2841/3111/7305/351/4318/2207/10288/1436/3123/3702/3665/9636/7409/695/1235/4208/3458/27086/114836/6404/7097/5450/56253/3717/931/116071/2625/915/861/55008/944/4050/8808/3561/64115/1493/3932/3594/1236/604/3965/6772/7010/3575/1958/1435/729230/3718/8651/3106/312…	TGFB2	IFNL1	TBX21	IL1A	LYN	CD34	TLR4	LY9	CD86	FLT3	FOS	TNFRSF9	TGFB1	SPI1	FLI1	CARD11	SMAD7	PML	IL18R1	SLAMF1	NFKBIA	ZEB1	FCGR2B	CD28	KLF2	IL4R	CR1	ID2	GPR18	HLA-DOA	TYROBP	APP	MMP9	FCER1G	LILRB2	CSF1R	HLA-DRB1	ITK	IRF7
GO:0071310	cellular response to organic substance	493	-0.286213	-1.49013	0.000114129	0.00130907	0.000964677	422	tags=38%, list=31%, signal=41%	7042/282618/30009/1277/3552/163702/84868/4067/7099/4332/199/942/2322/2353/7057/3459/6662/4486/56034/7040/4217/6688/2167/27242/3673/1003/4092/29126/5371/8809/1234/4792/6935/7852/2213/59307/10365/3566/5732/653361/837/1066/10663/23586/356/1536/351/2207/5159/5228/10288/4058/1436/3123/8784/7447/92140/6360/3665/9636/3557/6376/1233/695/3563/1235/6355/4208/7850/10410/1438/3678/1439/3458/154/27086/25939/6…	TGFB2	IFNL1	TBX21	COL1A1	IL1A	IFNLR1	HAVCR2	LYN	TLR4	MNDA	AIF1	CD86	FLT3	FOS	THBS1	IFNGR1	SOX9	MST1R	PDGFC	TGFB1	MAP3K5	SPI1	FABP4	TNFRSF21	ITGA2	CDH5	SMAD7	CD274	PML	IL18R1	CCR5	NFKBIA	ZEB1	CXCR4	FCGR2B	SIGIRR	KLF2	IL4R	PTGER2
GO:0040011	locomotion	301	-0.299599	-1.50304	0.000466443	0.00416051	0.00306597	544	tags=50%, list=39%, signal=39%	2022/2115/3082/4680/9638/3655/8174/135/1230/5743/7941/137970/10344/2357/93649/6283/8829/5054/4804/6846/56833/6351/348/6774/114609/6672/3687/57707/6367/6693/7042/1277/3552/247/4067/7099/199/3689/7057/6662/56034/7040/6688/3673/1003/4092/29126/6504/1234/7852/2841/5175/10663/23586/2290/6401/351/4318/8740/2207/6280/5159/5228/6480/1436/8784/6360/3672/6376/7409/1233/1235/6355/4208/3678/3458/27086/3868/1…	ENG	ETV1	HGF	CEACAM6	FEZ1	ITGA6	MADCAM1	ADORA2A	CCR1	PTGS2	PLA2G7	UNC5D	CCL26	FPR1	MYOCD	S100A12	NRP1	SERPINE1	NGFR	XCL2	SLAMF8	CCL4	APOE	STAT3	TIRAP	SP100	ITGAX	MEAK7	CCL22	SPN	TGFB2	COL1A1	IL1A	ALOX15B	LYN	TLR4	AIF1	ITGB2	THBS1
GO:0002520	immune system development	301	-0.301198	-1.51106	0.00038924	0.00359011	0.00264562	456	tags=43%, list=33%, signal=37%	7042/282618/30009/3552/84868/4067/947/7099/4063/942/2322/2353/3604/7040/6688/2313/5133/84433/4092/29126/5371/8809/6504/4792/6935/2213/940/10365/3566/1378/3398/2841/3111/7305/351/4318/2207/10288/1436/3123/3702/3665/9636/7409/1233/695/1235/4208/3458/27086/25939/114836/6404/7097/5450/56253/3717/29851/931/116071/2625/915/861/55008/944/4050/8808/3561/64115/1493/3932/3594/1236/604/3965/6772/7010/3575/1…	TGFB2	IFNL1	TBX21	IL1A	HAVCR2	LYN	CD34	TLR4	LY9	CD86	FLT3	FOS	TNFRSF9	TGFB1	SPI1	FLI1	PDCD1	CARD11	SMAD7	CD274	PML	IL18R1	SLAMF1	NFKBIA	ZEB1	FCGR2B	CD28	KLF2	IL4R	CR1	ID2	GPR18	HLA-DOA	TYROBP	APP	MMP9	FCER1G	LILRB2	CSF1R
GO:0051240	positive regulation of multicellular organismal process	379	-0.297379	-1.51542	0.000295263	0.00290288	0.00213919	510	tags=45%, list=37%, signal=39%	8832/93649/841/3098/64114/8829/5054/4804/3574/8744/348/558/6774/1051/114609/868/3687/1215/6693/4017/7042/282618/30009/1277/3552/247/51284/84868/4067/947/7099/4063/4332/199/942/5452/2353/7057/3459/6662/56034/7040/8153/2167/7056/3673/1003/7100/84433/4092/29126/8809/6504/7852/940/3566/1378/3398/23586/2290/7305/1536/3115/351/80237/2207/5228/8710/10288/1436/3123/3702/92140/3665/9636/6376/695/4208/3872…	CD84	MYOCD	CASP8	HK1	TMBIM1	NRP1	SERPINE1	NGFR	IL7	TNFSF9	APOE	AXL	STAT3	CEBPB	TIRAP	CBLB	ITGAX	CMA1	SPN	LOXL2	TGFB2	IFNL1	TBX21	COL1A1	IL1A	ALOX15B	TLR7	HAVCR2	LYN	CD34	TLR4	LY9	MNDA	AIF1	CD86	POU2F2	FOS	THBS1	IFNGR1
GO:2000026	regulation of multicellular organismal development	286	-0.305343	-1.52737	0.000350639	0.00333729	0.00245932	500	tags=45%, list=36%, signal=36%	8829/5054/4804/3574/56833/8744/558/6774/1051/6672/3687/1215/4017/7042/282618/30009/3552/247/4067/947/7099/942/2353/7057/6662/7040/8153/6688/27242/1003/84433/4092/5371/4792/6935/7852/2213/940/10365/3566/1378/3398/3111/2290/356/7305/1536/4318/80237/5228/10288/3123/92140/3665/9636/6376/695/4208/3872/3678/3458/154/27086/7097/56253/1959/7070/7133/655/3579/5552/2625/861/8808/3561/64115/1493/3594/604/39…	NRP1	SERPINE1	NGFR	IL7	SLAMF8	TNFSF9	AXL	STAT3	CEBPB	SP100	ITGAX	CMA1	LOXL2	TGFB2	IFNL1	TBX21	IL1A	ALOX15B	LYN	CD34	TLR4	CD86	FOS	THBS1	SOX9	TGFB1	RND2	SPI1	TNFRSF21	CDH5	CARD11	SMAD7	PML	NFKBIA	ZEB1	CXCR4	FCGR2B	CD28	KLF2
GO:0002237	response to molecule of bacterial origin	146	-0.330392	-1.52815	0.00263434	0.017993	0.0132594	442	tags=40%, list=32%, signal=30%	84868/4067/7099/942/2353/7040/6688/7056/29126/1234/4792/2213/59307/5732/6401/356/6280/10288/92140/6376/695/4208/1439/27086/7097/3717/1511/4016/7133/929/6279/80380/8915/10068/1236/3965/1435/29108/7474/50943/3394/3587/10563/5734/10225/3620/4283/3627/11213/23643/64127/3606/100133941/923/7412/6352/22914/383	HAVCR2	LYN	TLR4	CD86	FOS	TGFB1	SPI1	THBD	CD274	CCR5	NFKBIA	FCGR2B	SIGIRR	PTGER2	SELE	FASLG	S100A9	LILRB2	MTDH	CX3CL1	BTK	MEF2C	CSF2RB	FOXP1	TLR2	JAK2	CTSG	LOXL1	TNFRSF1B	CD14	S100A8	PDCD1LG2	BCL10	IL18BP	CCR7	LGALS9	CSF1	PYCARD	WNT5A
GO:0032496	response to lipopolysaccharide	139	-0.331873	-1.52924	0.00234795	0.016618	0.0122462	442	tags=40%, list=32%, signal=30%	84868/4067/7099/942/2353/7040/6688/7056/29126/1234/4792/59307/5732/6401/356/6280/10288/92140/6376/695/4208/1439/27086/7097/3717/1511/4016/7133/929/6279/80380/8915/10068/1236/3965/1435/29108/7474/50943/3394/3587/10563/5734/10225/3620/4283/3627/11213/23643/64127/3606/923/7412/6352/22914/383	HAVCR2	LYN	TLR4	CD86	FOS	TGFB1	SPI1	THBD	CD274	CCR5	NFKBIA	SIGIRR	PTGER2	SELE	FASLG	S100A9	LILRB2	MTDH	CX3CL1	BTK	MEF2C	CSF2RB	FOXP1	TLR2	JAK2	CTSG	LOXL1	TNFRSF1B	CD14	S100A8	PDCD1LG2	BCL10	IL18BP	CCR7	LGALS9	CSF1	PYCARD	WNT5A	FOXP3
GO:0048870	cell motility	335	-0.302647	-1.53078	0.000214859	0.0022352	0.00164716	501	tags=46%, list=36%, signal=38%	6283/8829/5054/4804/6846/56833/6351/348/558/6774/114609/5754/6672/3687/57707/6367/6693/4017/667/7042/30009/1277/3552/247/4067/947/7099/199/3689/7057/6662/4486/56034/7040/8153/6688/3673/1003/4092/29126/5371/6504/1234/7852/2841/5175/10663/23586/2290/6401/351/4318/8740/2207/6280/5159/5228/2018/1436/8784/6360/3672/6376/7409/1233/1235/6355/4208/3678/3458/27086/3868/10894/120425/6404/56253/684/3717/151…	S100A12	NRP1	SERPINE1	NGFR	XCL2	SLAMF8	CCL4	APOE	AXL	STAT3	TIRAP	PTK7	SP100	ITGAX	MEAK7	CCL22	SPN	LOXL2	DST	TGFB2	TBX21	COL1A1	IL1A	ALOX15B	LYN	CD34	TLR4	AIF1	ITGB2	THBS1	SOX9	MST1R	PDGFC	TGFB1	RND2	SPI1	ITGA2	CDH5	SMAD7
GO:0032635	interleukin-6 production	74	-0.368565	-1.54039	0.00989578	0.0490947	0.0361789	483	tags=50%, list=35%, signal=34%	6774/1051/114609/3552/51284/84868/7099/199/5452/6504/10365/23586/7305/351/10288/6376/695/3458/7097/5450/8808/8915/3965/51311/29108/3106/64135/972/7474/50943/90865/5777/2150/11213/64127/6850/7098	STAT3	CEBPB	TIRAP	IL1A	TLR7	HAVCR2	TLR4	AIF1	POU2F2	SLAMF1	KLF2	RIGI	TYROBP	APP	LILRB2	CX3CL1	BTK	IFNG	TLR2	POU2AF1	IL1RL2	BCL10	LGALS9	TLR8	PYCARD	HLA-B	IFIH1	CD74	WNT5A	FOXP3	IL33	PTPN6	F2RL1	IRAK3	NOD2	SYK	TLR3
GO:0032675	regulation of interleukin-6 production	74	-0.368565	-1.54039	0.00989578	0.0490947	0.0361789	483	tags=50%, list=35%, signal=34%	6774/1051/114609/3552/51284/84868/7099/199/5452/6504/10365/23586/7305/351/10288/6376/695/3458/7097/5450/8808/8915/3965/51311/29108/3106/64135/972/7474/50943/90865/5777/2150/11213/64127/6850/7098	STAT3	CEBPB	TIRAP	IL1A	TLR7	HAVCR2	TLR4	AIF1	POU2F2	SLAMF1	KLF2	RIGI	TYROBP	APP	LILRB2	CX3CL1	BTK	IFNG	TLR2	POU2AF1	IL1RL2	BCL10	LGALS9	TLR8	PYCARD	HLA-B	IFIH1	CD74	WNT5A	FOXP3	IL33	PTPN6	F2RL1	IRAK3	NOD2	SYK	TLR3
GO:0016477	cell migration	328	-0.306449	-1.54646	9.85e-05	0.00113959	0.000839791	501	tags=46%, list=36%, signal=38%	6283/8829/5054/4804/6846/56833/6351/348/558/6774/114609/5754/6672/3687/57707/6367/6693/4017/7042/30009/1277/3552/247/4067/947/7099/199/3689/7057/6662/4486/56034/7040/8153/6688/3673/1003/4092/29126/5371/6504/1234/7852/2841/5175/10663/23586/2290/6401/351/4318/8740/2207/6280/5159/5228/2018/1436/8784/6360/3672/6376/7409/1233/1235/6355/4208/3678/3458/27086/3868/10894/120425/6404/56253/684/3717/1511/70…	S100A12	NRP1	SERPINE1	NGFR	XCL2	SLAMF8	CCL4	APOE	AXL	STAT3	TIRAP	PTK7	SP100	ITGAX	MEAK7	CCL22	SPN	LOXL2	TGFB2	TBX21	COL1A1	IL1A	ALOX15B	LYN	CD34	TLR4	AIF1	ITGB2	THBS1	SOX9	MST1R	PDGFC	TGFB1	RND2	SPI1	ITGA2	CDH5	SMAD7	CD274
GO:0050921	positive regulation of chemotaxis	65	-0.382548	-1.54989	0.00902446	0.0462245	0.0340638	529	tags=60%, list=38%, signal=39%	1230/7941/10344/8829/5054/6846/6351/114609/199/7057/7040/6688/3673/6504/7852/8740/5159/5228/1436/1233/1235/3579/1236/3965/1435/729230/1240/972/7474/2150/10563/10850/146433/3627/23604/6387/6363/6352/6366	CCR1	PLA2G7	CCL26	NRP1	SERPINE1	XCL2	CCL4	TIRAP	AIF1	THBS1	TGFB1	SPI1	ITGA2	SLAMF1	CXCR4	TNFSF14	PDGFRB	PGF	CSF1R	CCR4	CCR6	CXCR2	CCR7	LGALS9	CSF1	CCR2	CMKLR1	CD74	WNT5A	F2RL1	CXCL13	CCL27	IL34	CXCL10	DAPK2	CXCL12	CCL19	CCL5	CCL21
GO:0031348	negative regulation of defense response	80	-0.367055	-1.55202	0.00841617	0.0438621	0.0323229	328	tags=32%, list=24%, signal=26%	3123/9636/6376/25939/6737/7133/2625/3965/7010/3824/4940/3134/3106/50943/5788/11005/53833/3133/5734/10225/1540/11213/64127/84166/6850/383	HLA-DRB1	ISG15	CX3CL1	SAMHD1	TRIM21	TNFRSF1B	GATA3	LGALS9	TEK	KLRD1	OAS3	HLA-F	HLA-B	FOXP3	PTPRC	SPINK5	IL20RB	HLA-E	PTGER4	CD96	CYLD	IRAK3	NOD2	NLRC5	SYK	ARG1
GO:0002700	regulation of production of molecular mediator of immune response	93	-0.356441	-1.55527	0.00612225	0.0343768	0.025333	266	tags=47%, list=19%, signal=41%	7042/30009/51284/7099/942/7040/4092/8809/6504/2213/940/3566/1378/23586/695/684/7133/7293/51744/2625/8915/604/3134/7805/729230/3718/29108/972/3162/7474/50943/90865/5788/11005/3133/2150/10225/11213/64127/3606/3554/6850/7098/383	TGFB2	TBX21	TLR7	TLR4	CD86	TGFB1	SMAD7	IL18R1	SLAMF1	FCGR2B	CD28	IL4R	CR1	RIGI	BTK	BST2	TNFRSF1B	TNFRSF4	CD244	GATA3	BCL10	BCL6	HLA-F	LAPTM5	CCR2	JAK3	PYCARD	CD74	HMOX1	WNT5A	FOXP3	IL33	PTPRC	SPINK5	HLA-E	F2RL1	CD96	IRAK3	NOD2
GO:0032102	negative regulation of response to external stimulus	108	-0.349775	-1.55856	0.00374481	0.0237891	0.0175307	576	tags=58%, list=42%, signal=37%	3105/3565/116379/9140/3559/2191/4790/240/3082/9021/135/7132/3135/8829/5054/56833/348/83999/4277/84868/4067/947/199/7057/7056/1003/5055/2213/59307/1378/2841/6480/3123/9636/6376/25939/6737/7133/2625/1803/3965/7010/3824/4940/3134/3106/7474/50943/5788/11005/53833/3133/10563/5734/10225/1540/11213/64127/84166/10507/6850/22914/383	HLA-A	IL4	IL22RA2	ATG12	IL2RA	FAP	NFKB1	ALOX5	HGF	SOCS3	ADORA2A	TNFRSF1A	HLA-G	NRP1	SERPINE1	SLAMF8	APOE	KREMEN1	MICB	HAVCR2	LYN	CD34	AIF1	THBS1	THBD	CDH5	SERPINB2	FCGR2B	SIGIRR	CR1	GPR18	ST6GAL1	HLA-DRB1	ISG15	CX3CL1	SAMHD1	TRIM21	TNFRSF1B	GATA3
GO:0002687	positive regulation of leukocyte migration	82	-0.367684	-1.55923	0.00884085	0.0456324	0.0336274	349	tags=40%, list=25%, signal=32%	351/8740/5228/1436/8784/6376/1235/6355/10894/7070/3579/1236/3965/1435/729230/1240/29108/972/3676/7474/11151/2150/10563/10850/146433/3627/3690/23604/6387/3554/6363/6352/6366	APP	TNFSF14	PGF	CSF1R	TNFRSF18	CX3CL1	CCR6	CCL8	LYVE1	THY1	CXCR2	CCR7	LGALS9	CSF1	CCR2	CMKLR1	PYCARD	CD74	ITGA4	WNT5A	CORO1A	F2RL1	CXCL13	CCL27	IL34	CXCL10	ITGB3	DAPK2	CXCL12	IL1R1	CCL19	CCL5	CCL21
GO:0035710	CD4-positive, alpha-beta T cell activation	65	-0.387395	-1.56952	0.00753078	0.0402325	0.0296482	483	tags=52%, list=35%, signal=36%	6774/868/6693/30009/4063/942/84433/4092/29126/8809/940/3566/3123/3458/27086/114836/2625/861/3561/64115/3594/604/3965/3718/8651/3122/301/50943/5734/4818/3606/10538/6363/916	STAT3	CBLB	SPN	TBX21	LY9	CD86	CARD11	SMAD7	CD274	IL18R1	CD28	IL4R	HLA-DRB1	IFNG	FOXP1	SLAMF6	GATA3	RUNX1	IL2RG	VSIR	IL12RB1	BCL6	LGALS9	JAK3	SOCS1	HLA-DRA	ANXA1	FOXP3	PTGER4	NKG7	IL18	BATF	CCL19	CD3E
GO:0006812	cation transport	92	-0.359019	-1.57031	0.00485268	0.0290631	0.0214172	395	tags=41%, list=29%, signal=32%	5371/1234/7852/356/351/4318/5159/10288/945/6376/695/6355/4208/1318/3458/154/7070/931/3932/1236/729230/3718/53827/1520/920/5294/5788/5777/11151/4283/3627/3690/6387/6363/6850/6352/6366/383	PML	CCR5	CXCR4	FASLG	APP	MMP9	PDGFRB	LILRB2	CD33	CX3CL1	BTK	CCL8	MEF2C	SLC31A2	IFNG	ADRB2	THY1	MS4A1	LCK	CCR7	CCR2	JAK3	FXYD5	CTSS	CD4	PIK3CG	PTPRC	PTPN6	CORO1A	CXCL9	CXCL10	ITGB3	CXCL12	CCL19	SYK	CCL5	CCL21	ARG1
GO:1990266	neutrophil migration	75	-0.373517	-1.57108	0.00586845	0.0332298	0.0244877	343	tags=33%, list=25%, signal=26%	2207/6280/6360/3672/6376/7409/6355/120425/3579/6279/1803/1236/972/5294/6358/10563/4283/3627/64127/23604/3554/6363/6850/6352/6366	FCER1G	S100A9	CCL16	ITGA1	CX3CL1	VAV1	CCL8	JAML	CXCR2	S100A8	DPP4	CCR7	CD74	PIK3CG	CCL14	CXCL13	CXCL9	CXCL10	NOD2	DAPK2	IL1R1	CCL19	SYK	CCL5	CCL21
GO:0002690	positive regulation of leukocyte chemotaxis	53	-0.405499	-1.57315	0.00900939	0.0462245	0.0340638	211	tags=42%, list=15%, signal=37%	8740/5228/1436/1235/3579/1236/3965/1435/729230/1240/972/7474/2150/10563/10850/146433/3627/23604/6387/6363/6352/6366	TNFSF14	PGF	CSF1R	CCR6	CXCR2	CCR7	LGALS9	CSF1	CCR2	CMKLR1	CD74	WNT5A	F2RL1	CXCL13	CCL27	IL34	CXCL10	DAPK2	CXCL12	CCL19	CCL5	CCL21
GO:0002275	myeloid cell activation involved in immune response	38	-0.435702	-1.57875	0.0098371	0.0490758	0.036165	464	tags=55%, list=34%, signal=38%	3684/84868/4067/3689/6688/6504/3566/7305/2207/695/3458/3965/729230/29108/3162/5294/90865/5777/2150/6850/27040	ITGAM	HAVCR2	LYN	ITGB2	SPI1	SLAMF1	IL4R	TYROBP	FCER1G	BTK	IFNG	LGALS9	CCR2	PYCARD	HMOX1	PIK3CG	IL33	PTPN6	F2RL1	SYK	LAT
GO:0002286	T cell activation involved in immune response	65	-0.390822	-1.58341	0.006535	0.0362396	0.0267057	483	tags=51%, list=35%, signal=35%	6774/6693/282618/30009/84868/4063/942/4092/8809/2213/3566/2207/3123/3458/27086/114836/3936/2625/3594/604/3965/3718/3122/301/972/3109/50943/2150/5734/3683/3606/10538/6363	STAT3	SPN	IFNL1	TBX21	HAVCR2	LY9	CD86	SMAD7	IL18R1	FCGR2B	IL4R	FCER1G	HLA-DRB1	IFNG	FOXP1	SLAMF6	LCP1	GATA3	IL12RB1	BCL6	LGALS9	JAK3	HLA-DRA	ANXA1	CD74	HLA-DMB	FOXP3	F2RL1	PTGER4	ITGAL	IL18	BATF	CCL19
GO:0030334	regulation of cell migration	213	-0.327234	-1.58944	0.000387175	0.00358338	0.00264066	500	tags=50%, list=36%, signal=38%	8829/5054/4804/6846/56833/6351/348/6774/114609/6672/3687/57707/6693/7042/1277/3552/247/4067/7099/199/7057/6662/56034/7040/6688/3673/1003/4092/29126/6504/7852/2841/5175/23586/6401/351/4318/8740/5159/5228/1436/8784/6376/1235/6355/4208/3678/3458/27086/3868/10894/684/3717/7070/655/3579/6615/1281/3852/2625/1803/64115/1236/3965/7010/7076/4035/1435/729230/1240/29108/301/972/4313/3676/3162/7474/5294/5819…	NRP1	SERPINE1	NGFR	XCL2	SLAMF8	CCL4	APOE	STAT3	TIRAP	SP100	ITGAX	MEAK7	SPN	TGFB2	COL1A1	IL1A	ALOX15B	LYN	TLR4	AIF1	THBS1	SOX9	PDGFC	TGFB1	SPI1	ITGA2	CDH5	SMAD7	CD274	SLAMF1	CXCR4	GPR18	PECAM1	RIGI	SELE	APP	MMP9	TNFSF14	PDGFRB
GO:0040012	regulation of locomotion	222	-0.326144	-1.58991	0.000382853	0.00357444	0.00263408	500	tags=50%, list=36%, signal=38%	8829/5054/4804/6846/56833/6351/348/6774/114609/6672/3687/57707/6693/7042/1277/3552/247/4067/7099/199/7057/6662/56034/7040/6688/3673/1003/4092/29126/6504/7852/2841/5175/23586/6401/351/4318/8740/5159/5228/6480/1436/8784/6376/1233/1235/6355/4208/3678/3458/27086/3868/10894/684/3717/7070/655/3579/6615/1281/3852/2625/1803/64115/1236/3965/7010/7076/4035/1435/729230/1240/29108/301/972/4313/3676/3162/7474…	NRP1	SERPINE1	NGFR	XCL2	SLAMF8	CCL4	APOE	STAT3	TIRAP	SP100	ITGAX	MEAK7	SPN	TGFB2	COL1A1	IL1A	ALOX15B	LYN	TLR4	AIF1	THBS1	SOX9	PDGFC	TGFB1	SPI1	ITGA2	CDH5	SMAD7	CD274	SLAMF1	CXCR4	GPR18	PECAM1	RIGI	SELE	APP	MMP9	TNFSF14	PDGFRB
GO:0048584	positive regulation of response to stimulus	485	-0.305665	-1.59052	7.79e-06	0.000121496	8.95e-05	502	tags=44%, list=36%, signal=43%	6891/6283/8829/5054/4804/3574/6846/6351/2209/348/558/6774/1051/114609/868/5754/6367/933/3684/345611/4277/7042/282618/30009/1277/3552/247/51284/84868/4067/23308/7099/4332/199/942/2322/3689/5819/7057/6662/4486/56034/7040/7450/4217/6688/2167/27242/7056/3673/1003/7100/84433/29126/5371/8809/6504/4792/7852/2213/5966/966/940/10365/3566/1378/653361/2841/837/23586/81793/356/7305/922/3115/351/4318/8740/220…	TAP2	S100A12	NRP1	SERPINE1	NGFR	IL7	XCL2	CCL4	FCGR1A	APOE	AXL	STAT3	CEBPB	TIRAP	CBLB	PTK7	CCL22	CD22	ITGAM	IRGM	MICB	TGFB2	IFNL1	TBX21	COL1A1	IL1A	ALOX15B	TLR7	HAVCR2	LYN	ICOSLG	TLR4	MNDA	AIF1	CD86	FLT3	ITGB2	NECTIN2	THBS1
GO:0002699	positive regulation of immune effector process	130	-0.348599	-1.5919	0.0019212	0.0139365	0.0102701	444	tags=43%, list=32%, signal=32%	51284/4067/7099/942/3689/5819/7040/6688/8809/6504/940/3566/1378/23586/7305/3123/7409/695/3458/114836/56253/7293/51744/2625/8915/3594/3965/3824/3134/7805/729230/29108/3106/3122/3902/301/972/3162/7474/3109/50943/90865/5788/5777/3133/2150/64127/3606/718/3554/4068/6363/6850/7098/22914/383	TLR7	LYN	TLR4	CD86	ITGB2	NECTIN2	TGFB1	SPI1	IL18R1	SLAMF1	CD28	IL4R	CR1	RIGI	TYROBP	HLA-DRB1	VAV1	BTK	IFNG	SLAMF6	CRTAM	TNFRSF4	CD244	GATA3	BCL10	IL12RB1	LGALS9	KLRD1	HLA-F	LAPTM5	CCR2	PYCARD	HLA-B	HLA-DRA	LAG3	ANXA1	CD74	HMOX1	WNT5A
GO:2000145	regulation of cell motility	218	-0.326789	-1.59198	0.000507196	0.00441985	0.00325708	500	tags=50%, list=36%, signal=38%	8829/5054/4804/6846/56833/6351/348/6774/114609/6672/3687/57707/6693/7042/1277/3552/247/4067/7099/199/7057/6662/56034/7040/6688/3673/1003/4092/29126/6504/7852/2841/5175/23586/6401/351/4318/8740/5159/5228/1436/8784/6376/1235/6355/4208/3678/3458/27086/3868/10894/684/3717/7070/655/3579/6615/1281/3852/2625/1803/64115/1236/3965/7010/7076/4035/1435/729230/1240/29108/301/972/4313/3676/3162/7474/2192/5294…	NRP1	SERPINE1	NGFR	XCL2	SLAMF8	CCL4	APOE	STAT3	TIRAP	SP100	ITGAX	MEAK7	SPN	TGFB2	COL1A1	IL1A	ALOX15B	LYN	TLR4	AIF1	THBS1	SOX9	PDGFC	TGFB1	SPI1	ITGA2	CDH5	SMAD7	CD274	SLAMF1	CXCR4	GPR18	PECAM1	RIGI	SELE	APP	MMP9	TNFSF14	PDGFRB
GO:0002366	leukocyte activation involved in immune response	125	-0.350854	-1.59262	0.0018597	0.0135637	0.00999536	469	tags=47%, list=34%, signal=34%	6693/3684/282618/30009/84868/4067/7099/4063/942/3689/7040/6688/4092/8809/6504/2213/940/3566/1378/7305/2207/3123/695/1235/3458/27086/114836/5450/3936/51744/2625/3594/604/3965/3134/729230/3718/29108/3122/301/972/3162/5294/3109/50943/3394/90865/5788/5777/11151/2150/5734/3683/4818/3606/10538/6363/6850/27040	SPN	ITGAM	IFNL1	TBX21	HAVCR2	LYN	TLR4	LY9	CD86	ITGB2	TGFB1	SPI1	SMAD7	IL18R1	SLAMF1	FCGR2B	CD28	IL4R	CR1	TYROBP	FCER1G	HLA-DRB1	BTK	CCR6	IFNG	FOXP1	SLAMF6	POU2AF1	LCP1	CD244	GATA3	IL12RB1	BCL6	LGALS9	HLA-F	CCR2	JAK3	PYCARD	HLA-DRA
GO:0031341	regulation of cell killing	69	-0.389674	-1.59892	0.0090054	0.0462245	0.0340638	386	tags=41%, list=28%, signal=31%	5819/6688/2213/966/7305/922/3123/7409/3458/114836/56253/3594/3965/3575/3824/3134/3106/3122/3902/5551/5788/3820/3133/2150/4068/6850/22914/383	NECTIN2	SPI1	FCGR2B	CD59	TYROBP	CD5L	HLA-DRB1	VAV1	IFNG	SLAMF6	CRTAM	IL12RB1	LGALS9	IL7R	KLRD1	HLA-F	HLA-B	HLA-DRA	LAG3	PRF1	PTPRC	KLRB1	HLA-E	F2RL1	SH2D1A	SYK	KLRK1	ARG1
GO:0030097	hemopoiesis	272	-0.320987	-1.59989	0.000139337	0.00156477	0.00115311	456	tags=44%, list=33%, signal=36%	7042/282618/30009/3552/4067/947/7099/4063/942/2322/2353/3604/7040/6688/2313/84433/4092/5371/8809/6504/4792/6935/2213/940/10365/3566/1378/3398/2841/3111/7305/351/4318/2207/10288/1436/3123/3702/3665/9636/7409/695/1235/4208/3458/27086/114836/6404/7097/5450/56253/3717/931/116071/2625/915/861/55008/944/8808/3561/64115/1493/3932/3594/1236/604/3965/6772/7010/3575/1958/1435/729230/3718/8651/3106/3122/390…	TGFB2	IFNL1	TBX21	IL1A	LYN	CD34	TLR4	LY9	CD86	FLT3	FOS	TNFRSF9	TGFB1	SPI1	FLI1	CARD11	SMAD7	PML	IL18R1	SLAMF1	NFKBIA	ZEB1	FCGR2B	CD28	KLF2	IL4R	CR1	ID2	GPR18	HLA-DOA	TYROBP	APP	MMP9	FCER1G	LILRB2	CSF1R	HLA-DRB1	ITK	IRF7
GO:0006816	calcium ion transport	60	-0.400943	-1.60065	0.00900939	0.0462245	0.0340638	395	tags=43%, list=29%, signal=32%	5371/1234/7852/356/5159/10288/945/6376/6355/7070/931/3932/1236/3718/920/5294/5788/5777/11151/4283/3627/3690/6387/6363/6352/6366	PML	CCR5	CXCR4	FASLG	PDGFRB	LILRB2	CD33	CX3CL1	CCL8	THY1	MS4A1	LCK	CCR7	JAK3	CD4	PIK3CG	PTPRC	PTPN6	CORO1A	CXCL9	CXCL10	ITGB3	CXCL12	CCL19	CCL5	CCL21
GO:0046632	alpha-beta T cell differentiation	65	-0.396624	-1.60692	0.00492357	0.0291719	0.0214974	397	tags=45%, list=29%, signal=33%	4092/8809/3566/2841/3123/3702/3458/27086/114836/2625/861/944/3561/3594/604/3965/3718/8651/3122/301/50943/3659/5734/7535/639/3606/10538/6363/6850	SMAD7	IL18R1	IL4R	GPR18	HLA-DRB1	ITK	IFNG	FOXP1	SLAMF6	GATA3	RUNX1	TNFSF8	IL2RG	IL12RB1	BCL6	LGALS9	JAK3	SOCS1	HLA-DRA	ANXA1	FOXP3	IRF1	PTGER4	ZAP70	PRDM1	IL18	BATF	CCL19	SYK
GO:0032945	negative regulation of mononuclear cell proliferation	45	-0.430093	-1.60708	0.00571453	0.0327303	0.0241196	482	tags=58%, list=35%, signal=39%	1051/868/6693/84868/4067/4332/942/27242/29126/2213/1378/7305/10288/3123/695/56253/80380/64115/1493/3965/50943/5777/53833/3620/2064/383	CEBPB	CBLB	SPN	HAVCR2	LYN	MNDA	CD86	TNFRSF21	CD274	FCGR2B	CR1	TYROBP	LILRB2	HLA-DRB1	BTK	CRTAM	PDCD1LG2	VSIR	CTLA4	LGALS9	FOXP3	PTPN6	IL20RB	IDO1	ERBB2	ARG1
GO:0070374	positive regulation of ERK1 and ERK2 cascade	75	-0.383232	-1.61194	0.00404408	0.025184	0.0185586	500	tags=51%, list=36%, signal=34%	10344/8829/6846/6351/348/114609/6367/3552/84868/7099/56034/7040/6504/351/5159/1436/3123/6360/6376/6355/1236/3965/7010/960/29108/972/920/5788/57007/6358/2150/2261/3690/64127/6363/6352/6366/1956	CCL26	NRP1	XCL2	CCL4	APOE	TIRAP	CCL22	IL1A	HAVCR2	TLR4	PDGFC	TGFB1	SLAMF1	APP	PDGFRB	CSF1R	HLA-DRB1	CCL16	CX3CL1	CCL8	CCR7	LGALS9	TEK	CD44	PYCARD	CD74	CD4	PTPRC	ACKR3	CCL14	F2RL1	FGFR3	ITGB3	NOD2	CCL19	CCL5	CCL21	EGFR
GO:0040013	negative regulation of locomotion	67	-0.397674	-1.61388	0.0059319	0.0334913	0.0246804	508	tags=60%, list=37%, signal=40%	93649/8829/5054/4804/56833/348/6774/6672/247/199/7057/7040/4092/2841/6480/6376/4208/3868/684/7070/1281/2625/1803/7076/4035/972/3162/7474/2192/90865/3486/397/10563/5734/8519/4070/10507/6387/6366/22914	MYOCD	NRP1	SERPINE1	NGFR	SLAMF8	APOE	STAT3	SP100	ALOX15B	AIF1	THBS1	TGFB1	SMAD7	GPR18	ST6GAL1	CX3CL1	MEF2C	KRT16	BST2	THY1	COL3A1	GATA3	DPP4	TIMP1	LRP1	CD74	HMOX1	WNT5A	FBLN1	IL33	IGFBP3	ARHGDIB	CXCL13	PTGER4	IFITM1	TACSTD2	SEMA4D	CXCL12	CCL21
GO:0046640	regulation of alpha-beta T cell proliferation	30	-0.472712	-1.61493	0.00964434	0.0483678	0.0356433	265	tags=40%, list=19%, signal=33%	3717/64115/3965/729230/50943/5788/3659/3133/7535/3606/6850/916	JAK2	VSIR	LGALS9	CCR2	FOXP3	PTPRC	IRF1	HLA-E	ZAP70	IL18	SYK	CD3E
GO:0030593	neutrophil chemotaxis	66	-0.398371	-1.61558	0.00722991	0.0389939	0.0287354	343	tags=36%, list=25%, signal=29%	2207/6280/6360/3672/6376/7409/6355/120425/3579/6279/1803/1236/972/5294/6358/10563/4283/3627/64127/23604/6363/6850/6352/6366	FCER1G	S100A9	CCL16	ITGA1	CX3CL1	VAV1	CCL8	JAML	CXCR2	S100A8	DPP4	CCR7	CD74	PIK3CG	CCL14	CXCL13	CXCL9	CXCL10	NOD2	DAPK2	CCL19	SYK	CCL5	CCL21
GO:0071260	cellular response to mechanical stimulus	38	-0.4465	-1.61787	0.00670432	0.0369495	0.0272288	577	tags=66%, list=42%, signal=39%	654/4615/838/4790/2022/5743/7132/841/1277/51284/7099/6662/3673/7100/8740/8915/51311/6513/90865/3659/5734/8797/355/3690/7098	BMP6	MYD88	CASP5	NFKB1	ENG	PTGS2	TNFRSF1A	CASP8	COL1A1	TLR7	TLR4	SOX9	ITGA2	TLR5	TNFSF14	BCL10	TLR8	SLC2A1	IL33	IRF1	PTGER4	TNFRSF10A	FAS	ITGB3	TLR3
GO:0006875	cellular metal ion homeostasis	64	-0.400124	-1.61933	0.00555527	0.0320653	0.0236295	400	tags=48%, list=29%, signal=36%	3552/4067/11330/1003/5371/1234/356/351/6280/6376/6355/1318/3458/7070/6279/3932/1236/729230/3162/7474/5788/5777/11151/6358/4283/3627/3690/6387/6363/6352/6366	IL1A	LYN	CTRC	CDH5	PML	CCR5	FASLG	APP	S100A9	CX3CL1	CCL8	SLC31A2	IFNG	THY1	S100A8	LCK	CCR7	CCR2	HMOX1	WNT5A	PTPRC	PTPN6	CORO1A	CCL14	CXCL9	CXCL10	ITGB3	CXCL12	CCL19	CCL5	CCL21
GO:0071674	mononuclear cell migration	106	-0.368329	-1.62618	0.00247001	0.0172195	0.0126894	501	tags=51%, list=36%, signal=35%	6283/5054/6846/56833/6351/6367/6693/30009/4067/199/7057/6688/6504/1234/7852/5175/351/8740/1436/6360/6376/1235/6355/120425/56253/1511/3579/2625/1236/3965/1435/729230/1240/29108/301/3676/7474/5294/58191/11151/6358/10563/10850/3683/146433/7535/3627/3695/3690/6387/6363/6352/6366/22914	S100A12	SERPINE1	XCL2	SLAMF8	CCL4	CCL22	SPN	TBX21	LYN	AIF1	THBS1	SPI1	SLAMF1	CCR5	CXCR4	PECAM1	APP	TNFSF14	CSF1R	CCL16	CX3CL1	CCR6	CCL8	JAML	CRTAM	CTSG	CXCR2	GATA3	CCR7	LGALS9	CSF1	CCR2	CMKLR1	PYCARD	ANXA1	ITGA4	WNT5A	PIK3CG	CXCL16
GO:0002709	regulation of T cell mediated immunity	55	-0.416883	-1.62813	0.00366656	0.0235432	0.0173495	254	tags=33%, list=18%, signal=28%	7133/2625/196/3594/3575/3824/3134/729230/3106/3122/50943/5788/53833/3133/64127/3606/3554/383	TNFRSF1B	GATA3	AHR	IL12RB1	IL7R	KLRD1	HLA-F	CCR2	HLA-B	HLA-DRA	FOXP3	PTPRC	IL20RB	HLA-E	NOD2	IL18	IL1R1	ARG1
GO:0050920	regulation of chemotaxis	77	-0.387601	-1.62851	0.00480539	0.028914	0.0213073	500	tags=61%, list=36%, signal=41%	1230/7941/10344/8829/5054/6846/56833/6351/114609/4067/199/7057/7040/6688/3673/6504/7852/2841/8740/5159/5228/6480/1436/1233/1235/3579/1803/1236/3965/1435/729230/1240/972/7474/2150/10563/10850/146433/3627/64127/23604/10507/6387/6363/6352/6366/22914	CCR1	PLA2G7	CCL26	NRP1	SERPINE1	XCL2	SLAMF8	CCL4	TIRAP	LYN	AIF1	THBS1	TGFB1	SPI1	ITGA2	SLAMF1	CXCR4	GPR18	TNFSF14	PDGFRB	PGF	ST6GAL1	CSF1R	CCR4	CCR6	CXCR2	DPP4	CCR7	LGALS9	CSF1	CCR2	CMKLR1	CD74	WNT5A	F2RL1	CXCL13	CCL27	IL34	CXCL10
GO:2000106	regulation of leukocyte apoptotic process	50	-0.426646	-1.62951	0.00722991	0.0389939	0.0287354	332	tags=48%, list=24%, signal=38%	6480/3665/695/4208/27086/3579/8915/1236/604/3965/338442/3575/3718/301/972/7474/3620/64127/6387/939/917/6363/6352/6366	ST6GAL1	IRF7	BTK	MEF2C	FOXP1	CXCR2	BCL10	CCR7	BCL6	LGALS9	HCAR2	IL7R	JAK3	ANXA1	CD74	WNT5A	IDO1	NOD2	CXCL12	CD27	CD3G	CCL19	CCL5	CCL21
GO:0002263	cell activation involved in immune response	127	-0.35864	-1.63047	0.000936522	0.00754842	0.00556259	469	tags=48%, list=34%, signal=35%	6693/3684/282618/30009/84868/4067/7099/4063/942/3689/7040/6688/4092/8809/6504/2213/940/3566/1378/7305/351/2207/3123/695/1235/3458/27086/114836/5450/3936/51744/2625/3594/604/3965/4035/3134/729230/3718/29108/3122/301/972/3162/5294/3109/50943/3394/90865/5788/5777/11151/2150/5734/3683/4818/3606/10538/6363/6850/27040	SPN	ITGAM	IFNL1	TBX21	HAVCR2	LYN	TLR4	LY9	CD86	ITGB2	TGFB1	SPI1	SMAD7	IL18R1	SLAMF1	FCGR2B	CD28	IL4R	CR1	TYROBP	APP	FCER1G	HLA-DRB1	BTK	CCR6	IFNG	FOXP1	SLAMF6	POU2AF1	LCP1	CD244	GATA3	IL12RB1	BCL6	LGALS9	LRP1	HLA-F	CCR2	JAK3
GO:0030595	leukocyte chemotaxis	123	-0.35981	-1.63103	0.00134699	0.0103001	0.00759034	344	tags=35%, list=25%, signal=29%	8740/2207/6280/5228/1436/6360/3672/6376/7409/1235/6355/120425/1511/3579/6279/1803/1236/3965/1435/729230/1240/301/972/4313/7474/5294/58191/11151/6358/2150/10563/10850/146433/4283/3627/64127/23604/6387/6363/6850/6352/6366/22914	TNFSF14	FCER1G	S100A9	PGF	CSF1R	CCL16	ITGA1	CX3CL1	VAV1	CCR6	CCL8	JAML	CTSG	CXCR2	S100A8	DPP4	CCR7	LGALS9	CSF1	CCR2	CMKLR1	ANXA1	CD74	MMP2	WNT5A	PIK3CG	CXCL16	CORO1A	CCL14	F2RL1	CXCL13	CCL27	IL34	CXCL9	CXCL10	NOD2	DAPK2	CXCL12	CCL19
GO:0001774	microglial cell activation	24	-0.506515	-1.63198	0.00707993	0.0384667	0.0283469	464	tags=58%, list=34%, signal=39%	3684/199/3689/3459/7305/351/6376/3458/7097/712/3717/90865/5788/7098	ITGAM	AIF1	ITGB2	IFNGR1	TYROBP	APP	CX3CL1	IFNG	TLR2	C1QA	JAK2	IL33	PTPRC	TLR3
GO:0097530	granulocyte migration	89	-0.378269	-1.63505	0.00372778	0.0237657	0.0175134	343	tags=35%, list=25%, signal=28%	2207/6280/1436/6360/3672/6376/7409/6355/120425/3579/6279/1803/1236/1435/1240/301/972/5294/6358/10563/5734/146433/4283/3627/64127/23604/3554/6363/6850/6352/6366	FCER1G	S100A9	CSF1R	CCL16	ITGA1	CX3CL1	VAV1	CCL8	JAML	CXCR2	S100A8	DPP4	CCR7	CSF1	CMKLR1	ANXA1	CD74	PIK3CG	CCL14	CXCL13	PTGER4	IL34	CXCL9	CXCL10	NOD2	DAPK2	IL1R1	CCL19	SYK	CCL5	CCL21
GO:0006935	chemotaxis	186	-0.342127	-1.6353	0.000319812	0.00307996	0.00226969	392	tags=36%, list=28%, signal=30%	6504/1234/7852/2841/10663/2290/351/8740/2207/6280/5159/5228/6480/1436/6360/3672/6376/7409/1233/1235/6355/120425/4854/1959/1511/4684/655/3579/6279/2625/1803/1236/3965/1435/729230/1240/301/972/4313/1960/7474/5294/58191/57007/11151/6358/2150/10563/10850/146433/1672/4283/3627/3690/64127/23604/2064/10507/6387/7412/6363/6850/6352/6366/9547/2833/22914	SLAMF1	CCR5	CXCR4	GPR18	CXCR6	FOXG1	APP	TNFSF14	FCER1G	S100A9	PDGFRB	PGF	ST6GAL1	CSF1R	CCL16	ITGA1	CX3CL1	VAV1	CCR4	CCR6	CCL8	JAML	NOTCH3	EGR2	CTSG	NCAM1	BMP7	CXCR2	S100A8	GATA3	DPP4	CCR7	LGALS9	CSF1	CCR2	CMKLR1	ANXA1	CD74	MMP2
GO:0042330	taxis	186	-0.342127	-1.6353	0.000319812	0.00307996	0.00226969	392	tags=36%, list=28%, signal=30%	6504/1234/7852/2841/10663/2290/351/8740/2207/6280/5159/5228/6480/1436/6360/3672/6376/7409/1233/1235/6355/120425/4854/1959/1511/4684/655/3579/6279/2625/1803/1236/3965/1435/729230/1240/301/972/4313/1960/7474/5294/58191/57007/11151/6358/2150/10563/10850/146433/1672/4283/3627/3690/64127/23604/2064/10507/6387/7412/6363/6850/6352/6366/9547/2833/22914	SLAMF1	CCR5	CXCR4	GPR18	CXCR6	FOXG1	APP	TNFSF14	FCER1G	S100A9	PDGFRB	PGF	ST6GAL1	CSF1R	CCL16	ITGA1	CX3CL1	VAV1	CCR4	CCR6	CCL8	JAML	NOTCH3	EGR2	CTSG	NCAM1	BMP7	CXCR2	S100A8	GATA3	DPP4	CCR7	LGALS9	CSF1	CCR2	CMKLR1	ANXA1	CD74	MMP2
GO:0030282	bone mineralization	21	-0.528013	-1.63749	0.0082782	0.0433113	0.031917	577	tags=67%, list=42%, signal=39%	654/240/1230/5743/6662/7040/9636/4208/154/655/5552/1278/2261/55512	BMP6	ALOX5	CCR1	PTGS2	SOX9	TGFB1	ISG15	MEF2C	ADRB2	BMP7	SRGN	COL1A2	FGFR3	SMPD3
GO:2000514	regulation of CD4-positive, alpha-beta T cell activation	49	-0.432091	-1.64069	0.00396584	0.0247542	0.0182419	398	tags=47%, list=29%, signal=35%	84433/4092/29126/940/3566/3123/3458/2625/861/3561/64115/3594/604/3965/3718/8651/3122/301/50943/3606/10538/6363/916	CARD11	SMAD7	CD274	CD28	IL4R	HLA-DRB1	IFNG	GATA3	RUNX1	IL2RG	VSIR	IL12RB1	BCL6	LGALS9	JAK3	SOCS1	HLA-DRA	ANXA1	FOXP3	IL18	BATF	CCL19	CD3E
GO:2000403	positive regulation of lymphocyte migration	28	-0.488252	-1.64074	0.00872301	0.045198	0.0333073	189	tags=43%, list=14%, signal=38%	729230/29108/3676/7474/11151/10563/10850/3627/3690/6387/6352/6366	CCR2	PYCARD	ITGA4	WNT5A	CORO1A	CXCL13	CCL27	CXCL10	ITGB3	CXCL12	CCL5	CCL21
GO:0002706	regulation of lymphocyte mediated immunity	96	-0.375508	-1.6419	0.00254108	0.0175328	0.0129203	397	tags=40%, list=29%, signal=30%	4092/8809/6504/2213/940/1378/3123/7409/695/114836/56253/7133/2625/196/3594/604/3965/3575/3824/3134/729230/3106/3122/3902/50943/5788/5777/3820/53833/3133/10225/64127/3606/718/3554/4068/22914/383	SMAD7	IL18R1	SLAMF1	FCGR2B	CD28	CR1	HLA-DRB1	VAV1	BTK	SLAMF6	CRTAM	TNFRSF1B	GATA3	AHR	IL12RB1	BCL6	LGALS9	IL7R	KLRD1	HLA-F	CCR2	HLA-B	HLA-DRA	LAG3	FOXP3	PTPRC	PTPN6	KLRB1	IL20RB	HLA-E	CD96	NOD2	IL18	C3	IL1R1	SH2D1A	KLRK1	ARG1
GO:0019884	antigen processing and presentation of exogenous antigen	32	-0.473449	-1.64317	0.00969493	0.0484566	0.0357086	393	tags=56%, list=28%, signal=41%	3120/3117/2213/3111/3112/3115/2207/3123/6890/3119/3108/3134/1520/3122/972/3113/3109/3133	HLA-DQB2	HLA-DQA1	FCGR2B	HLA-DOA	HLA-DOB	HLA-DPB1	FCER1G	HLA-DRB1	TAP1	HLA-DQB1	HLA-DMA	HLA-F	CTSS	HLA-DRA	CD74	HLA-DPA1	HLA-DMB	HLA-E
GO:0060337	type I interferon signaling pathway	30	-0.481678	-1.64557	0.00744366	0.0398778	0.0293868	318	tags=43%, list=23%, signal=34%	3665/9636/10410/25939/6772/4940/7474/5777/8519/3429/4939/84166/10581	IRF7	ISG15	IFITM3	SAMHD1	STAT1	OAS3	WNT5A	PTPN6	IFITM1	IFI27	OAS2	NLRC5	IFITM2
GO:0052372	modulation by symbiont of entry into host	17	-0.563897	-1.64599	0.00965915	0.0483678	0.0356433	328	tags=71%, list=24%, signal=54%	286827/5819/3123/10410/6737/3965/4261/972/920/8519/10581/10346	TRIM59	NECTIN2	HLA-DRB1	IFITM3	TRIM21	LGALS9	CIITA	CD74	CD4	IFITM1	IFITM2	TRIM22
GO:0032731	positive regulation of interleukin-1 beta production	32	-0.474732	-1.64763	0.00956479	0.0481649	0.0354937	507	tags=72%, list=37%, signal=47%	64581/10333/7124/4615/3605/841/3098/6774/7099/4332/7305/351/3458/3717/3965/1958/51311/29108/7474/115362/2150/64127/6363	CLEC7A	TLR6	TNF	MYD88	IL17A	CASP8	HK1	STAT3	TLR4	MNDA	TYROBP	APP	IFNG	JAK2	LGALS9	EGR1	TLR8	PYCARD	WNT5A	GBP5	F2RL1	NOD2	CCL19
GO:0002456	T cell mediated immunity	62	-0.40961	-1.6489	0.00619285	0.0346658	0.0255459	261	tags=34%, list=19%, signal=29%	970/7133/2625/196/3594/3575/3824/3134/729230/3106/3122/5551/50943/5788/53833/3133/64127/3606/925/3554/383	CD70	TNFRSF1B	GATA3	AHR	IL12RB1	IL7R	KLRD1	HLA-F	CCR2	HLA-B	HLA-DRA	PRF1	FOXP3	PTPRC	IL20RB	HLA-E	NOD2	IL18	CD8A	IL1R1	ARG1
GO:0050672	negative regulation of lymphocyte proliferation	44	-0.443822	-1.65316	0.00534815	0.0310702	0.0228963	482	tags=59%, list=35%, signal=40%	1051/868/6693/84868/4067/4332/942/27242/29126/2213/1378/7305/10288/3123/695/56253/80380/64115/1493/3965/50943/5777/53833/3620/2064/383	CEBPB	CBLB	SPN	HAVCR2	LYN	MNDA	CD86	TNFRSF21	CD274	FCGR2B	CR1	TYROBP	LILRB2	HLA-DRB1	BTK	CRTAM	PDCD1LG2	VSIR	CTLA4	LGALS9	FOXP3	PTPN6	IL20RB	IDO1	ERBB2	ARG1
GO:0034220	ion transmembrane transport	68	-0.404864	-1.65391	0.00352273	0.0227831	0.0167894	357	tags=41%, list=26%, signal=32%	356/1536/351/4318/6376/4208/1318/3458/154/7070/931/3932/1236/729230/53827/1520/5243/5294/5788/5777/11151/9635/4283/3627/3690/6363/6366/383	FASLG	CYBB	APP	MMP9	CX3CL1	MEF2C	SLC31A2	IFNG	ADRB2	THY1	MS4A1	LCK	CCR7	CCR2	FXYD5	CTSS	ABCB1	PIK3CG	PTPRC	PTPN6	CORO1A	CLCA2	CXCL9	CXCL10	ITGB3	CCL19	CCL21	ARG1
GO:0038061	NIK/NF-kappaB signaling	48	-0.437231	-1.65496	0.00549935	0.0318109	0.0234421	444	tags=48%, list=32%, signal=34%	51284/84868/7099/942/6688/8809/4792/5966/351/8740/7097/655/929/3965/7805/8797/1540/64127/3606/939/6363/1956/7098	TLR7	HAVCR2	TLR4	CD86	SPI1	IL18R1	NFKBIA	REL	APP	TNFSF14	TLR2	BMP7	CD14	LGALS9	LAPTM5	TNFRSF10A	CYLD	NOD2	IL18	CD27	CCL19	EGFR	TLR3
GO:0007254	JNK cascade	51	-0.430555	-1.65506	0.0026346	0.017993	0.0132594	211	tags=25%, list=15%, signal=22%	1236/29108/7474/2150/5734/1540/11184/64127/939/6363/6366/1956/7098	CCR7	PYCARD	WNT5A	F2RL1	PTGER4	CYLD	MAP4K1	NOD2	CD27	CCL19	CCL21	EGFR	TLR3
GO:0002440	production of molecular mediator of immune response	114	-0.368846	-1.65537	0.000873493	0.00710441	0.00523539	456	tags=51%, list=33%, signal=37%	7042/30009/51284/7099/3120/942/7040/4092/8809/3117/6504/2213/940/3566/1378/23586/3111/3112/3115/3123/695/1235/25939/3119/684/7133/7293/51744/2625/8915/604/3108/3134/7805/729230/3718/29108/3122/972/3113/3162/7474/3109/50943/90865/5788/11005/3133/2150/10225/11213/64127/3606/10538/3554/6850/7098/383	TGFB2	TBX21	TLR7	TLR4	HLA-DQB2	CD86	TGFB1	SMAD7	IL18R1	HLA-DQA1	SLAMF1	FCGR2B	CD28	IL4R	CR1	RIGI	HLA-DOA	HLA-DOB	HLA-DPB1	HLA-DRB1	BTK	CCR6	SAMHD1	HLA-DQB1	BST2	TNFRSF1B	TNFRSF4	CD244	GATA3	BCL10	BCL6	HLA-DMA	HLA-F	LAPTM5	CCR2	JAK3	PYCARD	HLA-DRA	CD74
GO:0071621	granulocyte chemotaxis	78	-0.392894	-1.65561	0.00281005	0.0188084	0.0138603	343	tags=37%, list=25%, signal=30%	2207/6280/1436/6360/3672/6376/7409/6355/120425/3579/6279/1803/1236/1435/1240/301/972/5294/6358/10563/146433/4283/3627/64127/23604/6363/6850/6352/6366	FCER1G	S100A9	CSF1R	CCL16	ITGA1	CX3CL1	VAV1	CCL8	JAML	CXCR2	S100A8	DPP4	CCR7	CSF1	CMKLR1	ANXA1	CD74	PIK3CG	CCL14	CXCL13	IL34	CXCL9	CXCL10	NOD2	DAPK2	CCL19	SYK	CCL5	CCL21
GO:0002832	negative regulation of response to biotic stimulus	38	-0.457326	-1.6571	0.00489438	0.0290631	0.0214172	317	tags=47%, list=23%, signal=38%	59307/1378/9636/25939/6737/196/3965/3824/4940/3134/3106/50943/11005/3133/10225/11213/84166/383	SIGIRR	CR1	ISG15	SAMHD1	TRIM21	AHR	LGALS9	KLRD1	OAS3	HLA-F	HLA-B	FOXP3	SPINK5	HLA-E	CD96	IRAK3	NLRC5	ARG1
GO:0098655	cation transmembrane transport	60	-0.415678	-1.65947	0.00497718	0.0294246	0.0216836	395	tags=45%, list=29%, signal=34%	5371/1234/356/351/4318/6376/4208/1318/3458/154/7070/931/3932/1236/729230/53827/1520/5294/5788/5777/11151/4283/3627/3690/6363/6366/383	PML	CCR5	FASLG	APP	MMP9	CX3CL1	MEF2C	SLC31A2	IFNG	ADRB2	THY1	MS4A1	LCK	CCR7	CCR2	FXYD5	CTSS	PIK3CG	PTPRC	PTPN6	CORO1A	CXCL9	CXCL10	ITGB3	CCL19	CCL21	ARG1
GO:0072507	divalent inorganic cation homeostasis	59	-0.419726	-1.66026	0.00278285	0.0187197	0.013795	400	tags=42%, list=29%, signal=31%	1003/5371/1234/356/351/6280/6376/6355/7070/6279/3932/1236/729230/7474/5788/5777/11151/6358/4283/3627/3690/6387/6363/6352/6366	CDH5	PML	CCR5	FASLG	APP	S100A9	CX3CL1	CCL8	THY1	S100A8	LCK	CCR7	CCR2	WNT5A	PTPRC	PTPN6	CORO1A	CCL14	CXCL9	CXCL10	ITGB3	CXCL12	CCL19	CCL5	CCL21
GO:0070098	chemokine-mediated signaling pathway	62	-0.412583	-1.66086	0.00582678	0.0331336	0.0244168	319	tags=35%, list=23%, signal=29%	1234/7852/10663/6360/6376/1233/1235/6355/3579/1236/729230/1240/57007/6358/10563/4283/3627/6387/6363/6352/6366/2833	CCR5	CXCR4	CXCR6	CCL16	CX3CL1	CCR4	CCR6	CCL8	CXCR2	CCR7	CCR2	CMKLR1	ACKR3	CCL14	CXCL13	CXCL9	CXCL10	CXCL12	CCL19	CCL5	CCL21	CXCR3
GO:1990868	response to chemokine	62	-0.412583	-1.66086	0.00582678	0.0331336	0.0244168	319	tags=35%, list=23%, signal=29%	1234/7852/10663/6360/6376/1233/1235/6355/3579/1236/729230/1240/57007/6358/10563/4283/3627/6387/6363/6352/6366/2833	CCR5	CXCR4	CXCR6	CCL16	CX3CL1	CCR4	CCR6	CCL8	CXCR2	CCR7	CCR2	CMKLR1	ACKR3	CCL14	CXCL13	CXCL9	CXCL10	CXCL12	CCL19	CCL5	CCL21	CXCR3
GO:1990869	cellular response to chemokine	62	-0.412583	-1.66086	0.00582678	0.0331336	0.0244168	319	tags=35%, list=23%, signal=29%	1234/7852/10663/6360/6376/1233/1235/6355/3579/1236/729230/1240/57007/6358/10563/4283/3627/6387/6363/6352/6366/2833	CCR5	CXCR4	CXCR6	CCL16	CX3CL1	CCR4	CCR6	CCL8	CXCR2	CCR7	CCR2	CMKLR1	ACKR3	CCL14	CXCL13	CXCL9	CXCL10	CXCL12	CCL19	CCL5	CCL21	CXCR3
GO:0009617	response to bacterium	215	-0.341292	-1.66189	6.64e-05	0.000812088	0.000598444	442	tags=40%, list=32%, signal=33%	84868/4067/7099/942/2353/7040/6688/2167/7056/7100/29126/1234/4792/2213/59307/5732/837/6401/356/3512/2207/6280/10288/3123/92140/9636/6376/1233/695/4208/1439/27086/7097/3717/1511/4016/931/7133/929/6279/55008/80380/944/4069/8915/10068/1236/3965/3575/4940/1435/29108/3106/920/7474/50943/58985/3394/11005/3587/22806/3133/115362/2150/10563/5734/10225/4939/10578/1672/3620/4283/3627/11213/23643/64127/3606/…	HAVCR2	LYN	TLR4	CD86	FOS	TGFB1	SPI1	FABP4	THBD	TLR5	CD274	CCR5	NFKBIA	FCGR2B	SIGIRR	PTGER2	CASP4	SELE	FASLG	JCHAIN	FCER1G	S100A9	LILRB2	HLA-DRB1	MTDH	ISG15	CX3CL1	CCR4	BTK	MEF2C	CSF2RB	FOXP1	TLR2	JAK2	CTSG	LOXL1	MS4A1	TNFRSF1B	CD14
GO:0045622	regulation of T-helper cell differentiation	28	-0.494867	-1.66297	0.0067846	0.037251	0.027451	454	tags=54%, list=33%, signal=37%	30009/942/4092/3566/3123/2625/3594/604/3718/3122/301/50943/3606/10538/6363	TBX21	CD86	SMAD7	IL4R	HLA-DRB1	GATA3	IL12RB1	BCL6	JAK3	HLA-DRA	ANXA1	FOXP3	IL18	BATF	CCL19
GO:0070372	regulation of ERK1 and ERK2 cascade	92	-0.380388	-1.66378	0.00161456	0.011938	0.00879733	211	tags=25%, list=15%, signal=23%	1236/3965/7010/960/29108/972/920/2192/5788/5777/57007/6358/2150/2261/3690/64127/2064/2633/6363/6850/6352/6366/1956	CCR7	LGALS9	TEK	CD44	PYCARD	CD74	CD4	FBLN1	PTPRC	PTPN6	ACKR3	CCL14	F2RL1	FGFR3	ITGB3	NOD2	ERBB2	GBP1	CCL19	SYK	CCL5	CCL21	EGFR
GO:1903556	negative regulation of tumor necrosis factor superfamily cytokine production	24	-0.516945	-1.66559	0.00481523	0.028914	0.0213073	442	tags=62%, list=32%, signal=43%	558/84868/947/7099/29126/6504/2841/945/6376/64115/3965/50943/5777/11213/64127	AXL	HAVCR2	CD34	TLR4	CD274	SLAMF1	GPR18	CD33	CX3CL1	VSIR	LGALS9	FOXP3	PTPN6	IRAK3	NOD2
GO:2000406	positive regulation of T cell migration	24	-0.517042	-1.6659	0.00481523	0.028914	0.0213073	189	tags=50%, list=14%, signal=44%	729230/29108/3676/7474/11151/10563/10850/3627/3690/6387/6352/6366	CCR2	PYCARD	ITGA4	WNT5A	CORO1A	CXCL13	CCL27	CXCL10	ITGB3	CXCL12	CCL5	CCL21
GO:0043299	leukocyte degranulation	31	-0.483512	-1.67361	0.00621501	0.03468	0.0255564	516	tags=61%, list=37%, signal=39%	3916/8832/3684/4067/3689/6688/2213/3566/695/3965/3134/729230/3162/5294/11151/2150/4818/6850/27040	LAMP1	CD84	ITGAM	LYN	ITGB2	SPI1	FCGR2B	IL4R	BTK	LGALS9	HLA-F	CCR2	HMOX1	PIK3CG	CORO1A	F2RL1	NKG7	SYK	LAT
GO:0035456	response to interferon-beta	16	-0.580761	-1.67415	0.00986743	0.0490947	0.0361789	302	tags=50%, list=22%, signal=40%	10410/684/6772/3659/8519/10581/7098/54739	IFITM3	BST2	STAT1	IRF1	IFITM1	IFITM2	TLR3	XAF1
GO:0055074	calcium ion homeostasis	53	-0.432412	-1.67757	0.00324602	0.0213537	0.015736	400	tags=47%, list=29%, signal=35%	4067/11330/1003/5371/1234/356/351/6376/6355/7070/3932/1236/729230/7474/5788/5777/11151/6358/4283/3627/3690/6387/6363/6352/6366	LYN	CTRC	CDH5	PML	CCR5	FASLG	APP	CX3CL1	CCL8	THY1	LCK	CCR7	CCR2	WNT5A	PTPRC	PTPN6	CORO1A	CCL14	CXCL9	CXCL10	ITGB3	CXCL12	CCL19	CCL5	CCL21
GO:0060326	cell chemotaxis	144	-0.364169	-1.68196	0.00069249	0.00586323	0.00432073	344	tags=35%, list=25%, signal=29%	8740/2207/6280/5159/5228/1436/6360/3672/6376/7409/1233/1235/6355/120425/1511/3579/6279/1803/1236/3965/1435/729230/1240/301/972/4313/1960/7474/5294/58191/57007/11151/6358/2150/10563/10850/146433/4283/3627/64127/23604/6387/7412/6363/6850/6352/6366/9547/2833/22914	TNFSF14	FCER1G	S100A9	PDGFRB	PGF	CSF1R	CCL16	ITGA1	CX3CL1	VAV1	CCR4	CCR6	CCL8	JAML	CTSG	CXCR2	S100A8	DPP4	CCR7	LGALS9	CSF1	CCR2	CMKLR1	ANXA1	CD74	MMP2	EGR3	WNT5A	PIK3CG	CXCL16	ACKR3	CORO1A	CCL14	F2RL1	CXCL13	CCL27	IL34	CXCL9	CXCL10
GO:2000401	regulation of lymphocyte migration	33	-0.480094	-1.68208	0.00911069	0.0464006	0.0341935	189	tags=39%, list=14%, signal=35%	729230/29108/3676/7474/11151/10563/10850/3627/3690/6387/6352/6366/22914	CCR2	PYCARD	ITGA4	WNT5A	CORO1A	CXCL13	CCL27	CXCL10	ITGB3	CXCL12	CCL5	CCL21	KLRK1
GO:0045655	regulation of monocyte differentiation	10	-0.675661	-1.68508	0.00826313	0.0433113	0.031917	328	tags=70%, list=24%, signal=54%	3123/3665/27086/1435/972/920/146433	HLA-DRB1	IRF7	FOXP1	CSF1	CD74	CD4	IL34
GO:0001562	response to protozoan	16	-0.585138	-1.68676	0.00867541	0.0451256	0.033254	240	tags=31%, list=17%, signal=26%	116071/3394/4818/10538/383	BATF2	IRF8	NKG7	BATF	ARG1
GO:0035455	response to interferon-alpha	12	-0.639566	-1.68679	0.00920078	0.0467706	0.0344662	302	tags=58%, list=22%, signal=46%	10410/3437/684/2625/27074/8519/10581	IFITM3	IFIT3	BST2	GATA3	LAMP3	IFITM1	IFITM2
GO:0050727	regulation of inflammatory response	132	-0.368943	-1.68886	0.000503408	0.00440113	0.00324328	575	tags=57%, list=42%, signal=37%	3565/116379/3559/340061/4615/59067/838/4790/240/3082/9021/135/5743/7132/7941/6283/5054/56833/2209/348/1051/1215/51284/4067/7099/2167/3673/1003/4792/2213/940/653361/837/81793/6401/351/4318/6280/3123/6376/695/3458/27086/7097/3717/7133/6279/2625/8808/1236/604/7010/729230/29108/301/3600/7474/5294/50943/90865/5788/5733/53833/3133/5734/4818/1540/3620/64127/3606/718/3554/6850/6352/7098	IL4	IL22RA2	IL2RA	STING1	MYD88	IL21	CASP5	NFKB1	ALOX5	HGF	SOCS3	ADORA2A	PTGS2	TNFRSF1A	PLA2G7	S100A12	SERPINE1	SLAMF8	FCGR1A	APOE	CEBPB	CMA1	TLR7	LYN	TLR4	FABP4	ITGA2	CDH5	NFKBIA	FCGR2B	CD28	NCF1	CASP4	TLR10	SELE	APP	MMP9	S100A9	HLA-DRB1
GO:0046633	alpha-beta T cell proliferation	31	-0.48923	-1.6934	0.00532261	0.0309889	0.0228364	265	tags=42%, list=19%, signal=35%	3717/64115/3965/729230/3600/50943/5788/3659/3133/7535/3606/6850/916	JAK2	VSIR	LGALS9	CCR2	IL15	FOXP3	PTPRC	IRF1	HLA-E	ZAP70	IL18	SYK	CD3E
GO:0050854	regulation of antigen receptor-mediated signaling pathway	26	-0.512291	-1.69387	0.00993781	0.0492124	0.0362656	478	tags=65%, list=35%, signal=44%	868/933/4067/5819/84433/2213/27086/7070/8915/3932/1236/7805/50852/5788/5777/4068/2633	CBLB	CD22	LYN	NECTIN2	CARD11	FCGR2B	FOXP1	THY1	BCL10	LCK	CCR7	LAPTM5	TRAT1	PTPRC	PTPN6	SH2D1A	GBP1
GO:0002685	regulation of leukocyte migration	105	-0.383273	-1.69451	0.000930201	0.00752006	0.00554169	358	tags=41%, list=26%, signal=33%	6401/351/8740/5228/1436/8784/6376/1235/6355/10894/7070/3579/1803/1236/3965/1435/729230/1240/29108/301/972/3676/3162/7474/90865/11151/2150/10563/5734/10850/146433/3627/3690/64127/23604/55512/6387/3554/6363/6352/6366/2833/22914	SELE	APP	TNFSF14	PGF	CSF1R	TNFRSF18	CX3CL1	CCR6	CCL8	LYVE1	THY1	CXCR2	DPP4	CCR7	LGALS9	CSF1	CCR2	CMKLR1	PYCARD	ANXA1	CD74	ITGA4	HMOX1	WNT5A	IL33	CORO1A	F2RL1	CXCL13	PTGER4	CCL27	IL34	CXCL10	ITGB3	NOD2	DAPK2	SMPD3	CXCL12	IL1R1	CCL19
GO:0019932	second-messenger-mediated signaling	70	-0.411581	-1.69595	0.00147945	0.0110301	0.00812834	492	tags=47%, list=36%, signal=32%	4775/6351/348/933/4772/345611/7057/6662/1234/7852/10663/6401/1233/695/1235/3579/196/1236/729230/1240/920/50852/5788/57007/7535/1672/7412/2633/6850/916/27040/1956/2833	NFATC3	CCL4	APOE	CD22	NFATC1	IRGM	THBS1	SOX9	CCR5	CXCR4	CXCR6	SELE	CCR4	BTK	CCR6	CXCR2	AHR	CCR7	CCR2	CMKLR1	CD4	TRAT1	PTPRC	ACKR3	ZAP70	DEFB1	VCAM1	GBP1	SYK	CD3E	LAT	EGFR	CXCR3
GO:0046006	regulation of activated T cell proliferation	25	-0.521234	-1.69705	0.00657602	0.0363918	0.0268179	273	tags=40%, list=20%, signal=33%	56253/80380/3594/3965/3718/29108/50943/3606/100133941/383	CRTAM	PDCD1LG2	IL12RB1	LGALS9	JAK3	PYCARD	FOXP3	IL18	CD24	ARG1
GO:0032943	mononuclear cell proliferation	163	-0.3638	-1.69711	0.000213303	0.00222765	0.0016416	442	tags=45%, list=32%, signal=35%	84868/4067/23308/7099/4332/199/942/2322/3604/30835/27242/84433/29126/6504/2213/940/1378/7305/3115/8740/10288/6480/3123/695/4208/952/56253/3717/970/931/7133/7293/80380/944/196/64115/1493/3594/604/3965/3575/1435/729230/3718/29108/301/972/3113/3600/5294/3109/50943/5788/5777/22806/53833/3659/11151/3133/7535/5699/10673/3620/3606/2064/100133941/923/7412/6363/6850/916/6352/383	HAVCR2	LYN	ICOSLG	TLR4	MNDA	AIF1	CD86	FLT3	TNFRSF9	CD209	TNFRSF21	CARD11	CD274	SLAMF1	FCGR2B	CD28	CR1	TYROBP	HLA-DPB1	TNFSF14	LILRB2	ST6GAL1	HLA-DRB1	BTK	MEF2C	CD38	CRTAM	JAK2	CD70	MS4A1	TNFRSF1B	TNFRSF4	PDCD1LG2	TNFSF8	AHR	VSIR	CTLA4	IL12RB1	BCL6
GO:0032479	regulation of type I interferon production	42	-0.462611	-1.69747	0.00262563	0.017993	0.0132594	444	tags=50%, list=32%, signal=35%	51284/84868/7099/5966/23586/3665/9636/7097/6737/929/6772/4940/51311/29108/64135/3394/3659/4939/1540/6850/7098	TLR7	HAVCR2	TLR4	REL	RIGI	IRF7	ISG15	TLR2	TRIM21	CD14	STAT1	OAS3	TLR8	PYCARD	IFIH1	IRF8	IRF1	OAS2	CYLD	SYK	TLR3
GO:0032606	type I interferon production	42	-0.462611	-1.69747	0.00262563	0.017993	0.0132594	444	tags=50%, list=32%, signal=35%	51284/84868/7099/5966/23586/3665/9636/7097/6737/929/6772/4940/51311/29108/64135/3394/3659/4939/1540/6850/7098	TLR7	HAVCR2	TLR4	REL	RIGI	IRF7	ISG15	TLR2	TRIM21	CD14	STAT1	OAS3	TLR8	PYCARD	IFIH1	IRF8	IRF1	OAS2	CYLD	SYK	TLR3
GO:0045088	regulation of innate immune response	96	-0.389097	-1.70132	0.00136781	0.0104	0.00766397	442	tags=43%, list=32%, signal=31%	84868/4067/7099/4332/5819/6688/2213/1378/653361/7305/3665/9636/7409/25939/114836/56253/6737/3965/3824/4940/3134/51311/8651/29108/3106/3902/7474/5777/3820/3659/3133/115362/10225/11213/64127/84166/4068/6850/6352/22914/383	HAVCR2	LYN	TLR4	MNDA	NECTIN2	SPI1	FCGR2B	CR1	NCF1	TYROBP	IRF7	ISG15	VAV1	SAMHD1	SLAMF6	CRTAM	TRIM21	LGALS9	KLRD1	OAS3	HLA-F	TLR8	SOCS1	PYCARD	HLA-B	LAG3	WNT5A	PTPN6	KLRB1	IRF1	HLA-E	GBP5	CD96	IRAK3	NOD2	NLRC5	SH2D1A	SYK	CCL5
GO:1901224	positive regulation of NIK/NF-kappaB signaling	31	-0.491748	-1.70211	0.00500389	0.0295175	0.021752	444	tags=55%, list=32%, signal=38%	51284/84868/7099/942/8809/351/8740/7097/929/3965/7805/64127/3606/939/6363/1956/7098	TLR7	HAVCR2	TLR4	CD86	IL18R1	APP	TNFSF14	TLR2	CD14	LGALS9	LAPTM5	NOD2	IL18	CD27	CCL19	EGFR	TLR3
GO:0002367	cytokine production involved in immune response	69	-0.415005	-1.70286	0.00269695	0.0182793	0.0134704	266	tags=35%, list=19%, signal=30%	684/7133/2625/8915/604/3134/7805/729230/3718/29108/972/3162/7474/50943/3133/2150/10225/11213/64127/3606/3554/6850/7098/383	BST2	TNFRSF1B	GATA3	BCL10	BCL6	HLA-F	LAPTM5	CCR2	JAK3	PYCARD	CD74	HMOX1	WNT5A	FOXP3	HLA-E	F2RL1	CD96	IRAK3	NOD2	IL18	IL1R1	SYK	TLR3	ARG1
GO:0050900	leukocyte migration	183	-0.357947	-1.70372	0.000123916	0.00140333	0.00103414	349	tags=36%, list=25%, signal=31%	351/4318/8740/2207/6280/5228/1436/8784/6360/3672/6376/7409/1235/6355/10894/120425/6404/56253/1511/7070/3579/6279/2625/1803/3932/1236/3965/1435/729230/1240/29108/6402/301/972/4313/3676/3162/7474/5294/58191/90865/11151/6358/2150/10563/5734/10850/3683/146433/7535/4283/3627/3695/3690/64127/23604/55512/6387/3554/7412/6363/6850/6352/6366/2833/22914	APP	MMP9	TNFSF14	FCER1G	S100A9	PGF	CSF1R	TNFRSF18	CCL16	ITGA1	CX3CL1	VAV1	CCR6	CCL8	LYVE1	JAML	SELPLG	CRTAM	CTSG	THY1	CXCR2	S100A8	GATA3	DPP4	LCK	CCR7	LGALS9	CSF1	CCR2	CMKLR1	PYCARD	SELL	ANXA1	CD74	MMP2	ITGA4	HMOX1	WNT5A	PIK3CG
GO:0002544	chronic inflammatory response	15	-0.601511	-1.70718	0.00904939	0.0462639	0.0340928	245	tags=53%, list=18%, signal=44%	7057/6280/6279/50943/10563/3620/7412/6352	THBS1	S100A9	S100A8	FOXP3	CXCL13	IDO1	VCAM1	CCL5
GO:0046629	gamma-delta T cell activation	16	-0.592336	-1.70751	0.00682117	0.0372872	0.0274777	145	tags=62%, list=10%, signal=57%	2841/3702/120425/1960/5788/64127/919/917/6850/916	GPR18	ITK	JAML	EGR3	PTPRC	NOD2	CD247	CD3G	SYK	CD3E
GO:0045123	cellular extravasation	36	-0.478851	-1.70776	0.00510502	0.0298516	0.0219982	370	tags=53%, list=27%, signal=40%	5175/6401/3672/6376/10894/120425/6404/7070/729230/6402/3676/5294/5734/3683/3695/6387/3554/7412/6366	PECAM1	SELE	ITGA1	CX3CL1	LYVE1	JAML	SELPLG	THY1	CCR2	SELL	ITGA4	PIK3CG	PTGER4	ITGAL	ITGB7	CXCL12	IL1R1	VCAM1	CCL21
GO:0045620	negative regulation of lymphocyte differentiation	27	-0.512882	-1.70967	0.0038257	0.0241604	0.0178043	455	tags=63%, list=33%, signal=43%	282618/30009/4092/3566/1378/3398/861/1493/604/3718/8651/3902/301/972/50943/3659/2064	IFNL1	TBX21	SMAD7	IL4R	CR1	ID2	RUNX1	CTLA4	BCL6	JAK3	SOCS1	LAG3	ANXA1	CD74	FOXP3	IRF1	ERBB2
GO:0071357	cellular response to type I interferon	31	-0.49431	-1.71098	0.00462144	0.0281908	0.0207744	318	tags=45%, list=23%, signal=36%	3665/9636/10410/25939/3434/6772/4940/7474/5777/8519/3429/4939/84166/10581	IRF7	ISG15	IFITM3	SAMHD1	IFIT1	STAT1	OAS3	WNT5A	PTPN6	IFITM1	IFI27	OAS2	NLRC5	IFITM2
GO:0032637	interleukin-8 production	43	-0.465217	-1.71288	0.00267075	0.0181476	0.0133733	282	tags=56%, list=20%, signal=46%	5054/6774/114609/51284/7099/7100/23586/945/7097/929/51744/8915/3965/51311/29108/301/972/7474/5788/2150/914/64127/6850/7098	SERPINE1	STAT3	TIRAP	TLR7	TLR4	TLR5	RIGI	CD33	TLR2	CD14	CD244	BCL10	LGALS9	TLR8	PYCARD	ANXA1	CD74	WNT5A	PTPRC	F2RL1	CD2	NOD2	SYK	TLR3
GO:0032677	regulation of interleukin-8 production	43	-0.465217	-1.71288	0.00267075	0.0181476	0.0133733	282	tags=56%, list=20%, signal=46%	5054/6774/114609/51284/7099/7100/23586/945/7097/929/51744/8915/3965/51311/29108/301/972/7474/5788/2150/914/64127/6850/7098	SERPINE1	STAT3	TIRAP	TLR7	TLR4	TLR5	RIGI	CD33	TLR2	CD14	CD244	BCL10	LGALS9	TLR8	PYCARD	ANXA1	CD74	WNT5A	PTPRC	F2RL1	CD2	NOD2	SYK	TLR3
GO:0033627	cell adhesion mediated by integrin	35	-0.486463	-1.71298	0.00353491	0.022807	0.0168069	226	tags=40%, list=16%, signal=34%	1803/3682/3676/5294/5777/10563/3683/3695/3690/6850/916/6352/6366/3691	DPP4	ITGAE	ITGA4	PIK3CG	PTPN6	CXCL13	ITGAL	ITGB7	ITGB3	SYK	CD3E	CCL5	CCL21	ITGB4
GO:0002718	regulation of cytokine production involved in immune response	68	-0.419549	-1.71391	0.00141224	0.0106774	0.00786837	266	tags=35%, list=19%, signal=30%	684/7133/2625/8915/604/3134/7805/729230/3718/29108/972/3162/7474/50943/3133/2150/10225/11213/64127/3606/3554/6850/7098/383	BST2	TNFRSF1B	GATA3	BCL10	BCL6	HLA-F	LAPTM5	CCR2	JAK3	PYCARD	CD74	HMOX1	WNT5A	FOXP3	HLA-E	F2RL1	CD96	IRAK3	NOD2	IL18	IL1R1	SYK	TLR3	ARG1
GO:0002819	regulation of adaptive immune response	108	-0.384836	-1.71479	0.000475762	0.00420048	0.00309542	397	tags=41%, list=29%, signal=31%	4092/29126/8809/6504/2213/940/3566/1378/3123/3665/695/962/4208/3717/7133/2625/196/3594/604/3575/3824/3134/729230/3718/29108/3106/3122/301/920/50943/90865/5788/5777/53833/3659/3133/10673/64127/3606/10538/718/3554/6363/383	SMAD7	CD274	IL18R1	SLAMF1	FCGR2B	CD28	IL4R	CR1	HLA-DRB1	IRF7	BTK	CD48	MEF2C	JAK2	TNFRSF1B	GATA3	AHR	IL12RB1	BCL6	IL7R	KLRD1	HLA-F	CCR2	JAK3	PYCARD	HLA-B	HLA-DRA	ANXA1	CD4	FOXP3	IL33	PTPRC	PTPN6	IL20RB	IRF1	HLA-E	TNFSF13B	NOD2	IL18
GO:0070664	negative regulation of leukocyte proliferation	49	-0.451939	-1.71605	0.00187996	0.0136743	0.0100769	482	tags=59%, list=35%, signal=40%	1051/868/6693/84868/4067/4332/942/27242/29126/2213/1378/7305/10288/3123/695/6355/56253/80380/64115/1493/604/3965/50943/90865/5777/53833/3620/2064/383	CEBPB	CBLB	SPN	HAVCR2	LYN	MNDA	CD86	TNFRSF21	CD274	FCGR2B	CR1	TYROBP	LILRB2	HLA-DRB1	BTK	CCL8	CRTAM	PDCD1LG2	VSIR	CTLA4	BCL6	LGALS9	FOXP3	IL33	PTPN6	IL20RB	IDO1	ERBB2	ARG1
GO:0006959	humoral immune response	84	-0.401643	-1.71673	0.00153051	0.0113536	0.0083667	407	tags=45%, list=29%, signal=34%	27242/5133/2213/966/940/1378/922/3512/6280/6480/3123/1235/4208/713/3458/5450/712/3119/1511/931/2625/4069/1236/5788/5777/11005/29760/3133/10563/5699/10578/1672/4283/3627/64127/718/4068/9547	TNFRSF21	PDCD1	FCGR2B	CD59	CD28	CR1	CD5L	JCHAIN	S100A9	ST6GAL1	HLA-DRB1	CCR6	MEF2C	C1QB	IFNG	POU2AF1	C1QA	HLA-DQB1	CTSG	MS4A1	GATA3	LYZ	CCR7	PTPRC	PTPN6	SPINK5	BLNK	HLA-E	CXCL13	PSMB10	GNLY	DEFB1	CXCL9	CXCL10	NOD2	C3	SH2D1A	CXCL14
GO:0006954	inflammatory response	306	-0.342141	-1.71689	6.34e-06	0.000102507	7.55e-05	577	tags=54%, list=42%, signal=41%	654/3565/116379/3559/340061/2829/27035/6364/4615/59067/719/838/3605/720/2920/4790/240/3551/27189/3082/53342/3656/9021/135/1230/5743/7132/7941/10344/2357/3098/6283/5054/6846/56833/4775/6351/2209/348/558/6774/1051/114609/6367/1215/3684/345611/3552/51284/84868/4067/7099/199/2353/3689/7057/3459/7040/2167/3673/1003/7100/8809/6504/1234/4792/7852/2213/5966/59307/940/3566/5732/653361/837/10663/81793/6401…	BMP6	IL4	IL22RA2	IL2RA	STING1	XCR1	NOX1	CCL20	MYD88	IL21	C3AR1	CASP5	IL17A	C4A	CXCL2	NFKB1	ALOX5	IKBKB	IL17C	HGF	IL17D	IRAK2	SOCS3	ADORA2A	CCR1	PTGS2	TNFRSF1A	PLA2G7	CCL26	FPR1	HK1	S100A12	SERPINE1	XCL2	SLAMF8	NFATC3	CCL4	FCGR1A	APOE
GO:0006874	cellular calcium ion homeostasis	49	-0.452245	-1.71721	0.00184888	0.0135215	0.0099643	441	tags=51%, list=32%, signal=36%	4067/11330/1003/5371/1234/356/351/6376/6355/7070/3932/1236/729230/7474/5788/5777/11151/6358/4283/3627/3690/6387/6363/6352/6366	LYN	CTRC	CDH5	PML	CCR5	FASLG	APP	CX3CL1	CCL8	THY1	LCK	CCR7	CCR2	WNT5A	PTPRC	PTPN6	CORO1A	CCL14	CXCL9	CXCL10	ITGB3	CXCL12	CCL19	CCL5	CCL21
GO:0046641	positive regulation of alpha-beta T cell proliferation	21	-0.553783	-1.71741	0.00438664	0.0269422	0.0198543	265	tags=43%, list=19%, signal=35%	3717/3965/729230/5788/3133/7535/3606/6850/916	JAK2	LGALS9	CCR2	PTPRC	HLA-E	ZAP70	IL18	SYK	CD3E
GO:0045058	T cell selection	34	-0.48635	-1.71765	0.00489325	0.0290631	0.0214172	235	tags=41%, list=17%, signal=35%	2625/915/3594/1236/972/920/3600/50943/5788/7535/10538/917/6850/916	GATA3	CD3D	IL12RB1	CCR7	CD74	CD4	IL15	FOXP3	PTPRC	ZAP70	BATF	CD3G	SYK	CD3E
GO:0043370	regulation of CD4-positive, alpha-beta T cell differentiation	36	-0.481655	-1.71776	0.00472453	0.0286244	0.0210939	235	tags=56%, list=17%, signal=47%	30009/942/4092/3566/3123/3458/2625/861/3561/3594/604/3965/3718/8651/3122/301/50943/3606/10538/6363	TBX21	CD86	SMAD7	IL4R	HLA-DRB1	IFNG	GATA3	RUNX1	IL2RG	IL12RB1	BCL6	LGALS9	JAK3	SOCS1	HLA-DRA	ANXA1	FOXP3	IL18	BATF	CCL19
GO:0016064	immunoglobulin mediated immune response	72	-0.416188	-1.72212	0.00110965	0.00875974	0.00645523	433	tags=51%, list=31%, signal=37%	3120/5819/7040/3117/2213/940/3566/1378/3111/3112/3115/2207/3123/3665/695/1235/1439/713/712/3119/8915/604/3108/51311/3122/972/3113/3109/50943/5788/5777/50615/3133/64127/10538/718/939	HLA-DQB2	NECTIN2	TGFB1	HLA-DQA1	FCGR2B	CD28	IL4R	CR1	HLA-DOA	HLA-DOB	HLA-DPB1	FCER1G	HLA-DRB1	IRF7	BTK	CCR6	CSF2RB	C1QB	C1QA	HLA-DQB1	BCL10	BCL6	HLA-DMA	TLR8	HLA-DRA	CD74	HLA-DPA1	HLA-DMB	FOXP3	PTPRC	PTPN6	IL21R	HLA-E	NOD2	BATF	C3	CD27
GO:0046651	lymphocyte proliferation	158	-0.369148	-1.7222	0.000123108	0.00140333	0.00103414	442	tags=45%, list=32%, signal=35%	84868/4067/23308/7099/4332/199/942/2322/3604/30835/27242/84433/29126/6504/2213/940/1378/7305/3115/8740/10288/3123/695/4208/952/56253/3717/970/931/7133/7293/80380/944/196/64115/1493/3594/604/3965/3575/729230/3718/29108/301/972/3113/3600/5294/3109/50943/5788/5777/22806/53833/3659/11151/3133/7535/5699/10673/3620/3606/2064/100133941/923/7412/6363/6850/916/6352/383	HAVCR2	LYN	ICOSLG	TLR4	MNDA	AIF1	CD86	FLT3	TNFRSF9	CD209	TNFRSF21	CARD11	CD274	SLAMF1	FCGR2B	CD28	CR1	TYROBP	HLA-DPB1	TNFSF14	LILRB2	HLA-DRB1	BTK	MEF2C	CD38	CRTAM	JAK2	CD70	MS4A1	TNFRSF1B	TNFRSF4	PDCD1LG2	TNFSF8	AHR	VSIR	CTLA4	IL12RB1	BCL6	LGALS9
GO:0022408	negative regulation of cell-cell adhesion	78	-0.408764	-1.72248	0.00121476	0.0094232	0.00694415	482	tags=56%, list=35%, signal=39%	1051/868/6693/282618/30009/84868/942/7040/6688/27242/4092/29126/2213/3566/1378/10288/3123/3557/56253/3717/1511/861/80380/64115/1493/604/3965/7805/3718/53827/8651/201633/3902/301/972/50943/5777/53833/3659/3620/2064/6387/6366/383	CEBPB	CBLB	SPN	IFNL1	TBX21	HAVCR2	CD86	TGFB1	SPI1	TNFRSF21	SMAD7	CD274	FCGR2B	IL4R	CR1	LILRB2	HLA-DRB1	IL1RN	CRTAM	JAK2	CTSG	RUNX1	PDCD1LG2	VSIR	CTLA4	BCL6	LGALS9	LAPTM5	JAK3	FXYD5	SOCS1	TIGIT	LAG3	ANXA1	CD74	FOXP3	PTPN6	IL20RB	IRF1
GO:0061844	antimicrobial humoral immune response mediated by antimicrobial peptide	25	-0.529305	-1.72332	0.00507107	0.0297178	0.0218997	126	tags=32%, list=9%, signal=30%	11005/10563/10578/1672/4283/3627/64127/9547	SPINK5	CXCL13	GNLY	DEFB1	CXCL9	CXCL10	NOD2	CXCL14
GO:0002822	regulation of adaptive immune response based on somatic recombination of immune receptors built from immunoglobulin superfamily domains	101	-0.390227	-1.72404	0.000385636	0.00358148	0.00263927	397	tags=40%, list=29%, signal=30%	4092/29126/8809/6504/2213/940/3566/1378/3123/695/4208/3717/7133/2625/196/3594/604/3575/3824/3134/729230/3718/3106/3122/301/920/50943/90865/5788/5777/53833/3133/10673/64127/3606/10538/718/3554/6363/383	SMAD7	CD274	IL18R1	SLAMF1	FCGR2B	CD28	IL4R	CR1	HLA-DRB1	BTK	MEF2C	JAK2	TNFRSF1B	GATA3	AHR	IL12RB1	BCL6	IL7R	KLRD1	HLA-F	CCR2	JAK3	HLA-B	HLA-DRA	ANXA1	CD4	FOXP3	IL33	PTPRC	PTPN6	IL20RB	HLA-E	TNFSF13B	NOD2	IL18	BATF	C3	IL1R1	CCL19
GO:0032611	interleukin-1 beta production	41	-0.473447	-1.72453	0.00291859	0.019438	0.0143242	507	tags=56%, list=37%, signal=37%	841/3098/6774/7099/4332/5371/7305/351/945/6376/3458/27086/3717/1236/3965/1958/51311/29108/7474/115362/2150/64127/6363	CASP8	HK1	STAT3	TLR4	MNDA	PML	TYROBP	APP	CD33	CX3CL1	IFNG	FOXP1	JAK2	CCR7	LGALS9	EGR1	TLR8	PYCARD	WNT5A	GBP5	F2RL1	NOD2	CCL19
GO:0032651	regulation of interleukin-1 beta production	41	-0.473447	-1.72453	0.00291859	0.019438	0.0143242	507	tags=56%, list=37%, signal=37%	841/3098/6774/7099/4332/5371/7305/351/945/6376/3458/27086/3717/1236/3965/1958/51311/29108/7474/115362/2150/64127/6363	CASP8	HK1	STAT3	TLR4	MNDA	PML	TYROBP	APP	CD33	CX3CL1	IFNG	FOXP1	JAK2	CCR7	LGALS9	EGR1	TLR8	PYCARD	WNT5A	GBP5	F2RL1	NOD2	CCL19
GO:0032612	interleukin-1 production	48	-0.455945	-1.7258	0.00236516	0.016618	0.0122462	442	tags=54%, list=32%, signal=38%	841/3098/6774/84868/7099/4332/5371/7305/351/945/6376/7850/3458/27086/3717/1236/3965/1958/51311/29108/301/7474/115362/2150/64127/6363	CASP8	HK1	STAT3	HAVCR2	TLR4	MNDA	PML	TYROBP	APP	CD33	CX3CL1	IL1R2	IFNG	FOXP1	JAK2	CCR7	LGALS9	EGR1	TLR8	PYCARD	ANXA1	WNT5A	GBP5	F2RL1	NOD2	CCL19
GO:0032652	regulation of interleukin-1 production	48	-0.455945	-1.7258	0.00236516	0.016618	0.0122462	442	tags=54%, list=32%, signal=38%	841/3098/6774/84868/7099/4332/5371/7305/351/945/6376/7850/3458/27086/3717/1236/3965/1958/51311/29108/301/7474/115362/2150/64127/6363	CASP8	HK1	STAT3	HAVCR2	TLR4	MNDA	PML	TYROBP	APP	CD33	CX3CL1	IL1R2	IFNG	FOXP1	JAK2	CCR7	LGALS9	EGR1	TLR8	PYCARD	ANXA1	WNT5A	GBP5	F2RL1	NOD2	CCL19
GO:0002697	regulation of immune effector process	174	-0.366967	-1.72879	6.66e-05	0.000812088	0.000598444	467	tags=45%, list=34%, signal=34%	933/3684/7042/282618/30009/51284/84868/4067/7099/942/3689/5819/7040/6688/4092/8809/6504/2213/966/940/3566/1378/653361/23586/7305/922/3123/7409/695/3458/114836/56253/684/7133/7293/51744/2625/196/8915/3594/604/3965/3575/3824/3134/7805/729230/3718/29108/3106/3122/3902/301/972/3162/7474/3109/50943/90865/5788/5777/11005/3820/53833/3133/2150/10225/11213/64127/3606/10538/718/3554/4068/6363/6850/7098/229…	CD22	ITGAM	TGFB2	IFNL1	TBX21	TLR7	HAVCR2	LYN	TLR4	CD86	ITGB2	NECTIN2	TGFB1	SPI1	SMAD7	IL18R1	SLAMF1	FCGR2B	CD59	CD28	IL4R	CR1	NCF1	RIGI	TYROBP	CD5L	HLA-DRB1	VAV1	BTK	IFNG	SLAMF6	CRTAM	BST2	TNFRSF1B	TNFRSF4	CD244	GATA3	AHR	BCL10
GO:0034113	heterotypic cell-cell adhesion	26	-0.523012	-1.72932	0.00695003	0.0378375	0.0278832	334	tags=50%, list=24%, signal=39%	10288/3557/3678/7070/655/3932/960/3676/5788/914/3695/3690/7412	LILRB2	IL1RN	ITGA5	THY1	BMP7	LCK	CD44	ITGA4	PTPRC	CD2	ITGB7	ITGB3	VCAM1
GO:0050764	regulation of phagocytosis	33	-0.493783	-1.73004	0.005626	0.0323344	0.0238279	405	tags=48%, list=29%, signal=35%	3673/2213/2207/695/3458/7097/3561/29108/3560/3600/5788/2150/3601/64127/718/6850	ITGA2	FCGR2B	FCER1G	BTK	IFNG	TLR2	IL2RG	PYCARD	IL2RB	IL15	PTPRC	F2RL1	IL15RA	NOD2	C3	SYK
GO:0051336	regulation of hydrolase activity	170	-0.368349	-1.73168	4.89e-05	0.000619205	0.000456305	363	tags=39%, list=26%, signal=33%	5696/6401/356/351/4318/8740/55785/6280/5159/8710/3702/945/6360/3672/6376/7409/6355/4208/3458/684/3717/7070/2537/6279/8915/64115/3932/27074/1236/604/3965/7076/4035/4940/7805/960/5698/29108/301/23348/7474/2192/5788/11005/4915/6358/2150/10563/843/355/4939/5268/2261/25816/2064/10507/718/939/8743/6363/6850/6352/3001/6366/8626/1956/22914	PSMB8	SELE	FASLG	APP	MMP9	TNFSF14	FGD6	S100A9	PDGFRB	SERPINB7	ITK	CD33	CCL16	ITGA1	CX3CL1	VAV1	CCL8	MEF2C	IFNG	BST2	JAK2	THY1	IFI6	S100A8	BCL10	VSIR	LCK	LAMP3	CCR7	BCL6	LGALS9	TIMP1	LRP1	OAS3	LAPTM5	CD44	PSMB9	PYCARD	ANXA1
GO:0046638	positive regulation of alpha-beta T cell differentiation	29	-0.508902	-1.73199	0.00593959	0.0334913	0.0246804	328	tags=48%, list=24%, signal=38%	3123/3458/861/3561/3594/3965/8651/3122/301/50943/7535/3606/6363/6850	HLA-DRB1	IFNG	RUNX1	IL2RG	IL12RB1	LGALS9	SOCS1	HLA-DRA	ANXA1	FOXP3	ZAP70	IL18	CCL19	SYK
GO:0032613	interleukin-10 production	44	-0.465007	-1.73207	0.00241484	0.0168787	0.0124383	439	tags=52%, list=32%, signal=37%	947/7099/27242/29126/2213/940/7305/3123/9636/695/7097/80380/64115/3965/3718/29108/201633/50943/53833/2150/3620/64127/6850	CD34	TLR4	TNFRSF21	CD274	FCGR2B	CD28	TYROBP	HLA-DRB1	ISG15	BTK	TLR2	PDCD1LG2	VSIR	LGALS9	JAK3	PYCARD	TIGIT	FOXP3	IL20RB	F2RL1	IDO1	NOD2	SYK
GO:0032653	regulation of interleukin-10 production	44	-0.465007	-1.73207	0.00241484	0.0168787	0.0124383	439	tags=52%, list=32%, signal=37%	947/7099/27242/29126/2213/940/7305/3123/9636/695/7097/80380/64115/3965/3718/29108/201633/50943/53833/2150/3620/64127/6850	CD34	TLR4	TNFRSF21	CD274	FCGR2B	CD28	TYROBP	HLA-DRB1	ISG15	BTK	TLR2	PDCD1LG2	VSIR	LGALS9	JAK3	PYCARD	TIGIT	FOXP3	IL20RB	F2RL1	IDO1	NOD2	SYK
GO:0032757	positive regulation of interleukin-8 production	36	-0.485879	-1.73283	0.0042172	0.0261408	0.0192637	282	tags=58%, list=20%, signal=48%	5054/6774/114609/51284/7099/7100/23586/7097/929/51744/8915/3965/51311/29108/972/7474/2150/914/64127/6850/7098	SERPINE1	STAT3	TIRAP	TLR7	TLR4	TLR5	RIGI	TLR2	CD14	CD244	BCL10	LGALS9	TLR8	PYCARD	CD74	WNT5A	F2RL1	CD2	NOD2	SYK	TLR3
GO:0002460	adaptive immune response based on somatic recombination of immune receptors built from immunoglobulin superfamily domains	161	-0.371028	-1.73686	5.74e-05	0.000712683	0.000525191	397	tags=40%, list=29%, signal=33%	4092/29126/8809/3117/6504/2213/940/3566/1378/3111/3112/3115/2207/3123/3665/695/1235/4208/1439/713/114836/712/3119/3717/970/7133/2625/196/8915/10068/3594/604/3575/3108/3824/3134/729230/3718/51311/3106/3122/301/972/3113/5551/920/3109/50943/90865/5788/5777/50615/53833/3133/10563/10673/64127/3606/925/10538/718/939/3554/6363/383	SMAD7	CD274	IL18R1	HLA-DQA1	SLAMF1	FCGR2B	CD28	IL4R	CR1	HLA-DOA	HLA-DOB	HLA-DPB1	FCER1G	HLA-DRB1	IRF7	BTK	CCR6	MEF2C	CSF2RB	C1QB	SLAMF6	C1QA	HLA-DQB1	JAK2	CD70	TNFRSF1B	GATA3	AHR	BCL10	IL18BP	IL12RB1	BCL6	IL7R	HLA-DMA	KLRD1	HLA-F	CCR2	JAK3	TLR8
GO:0002710	negative regulation of T cell mediated immunity	18	-0.588438	-1.73863	0.00437083	0.0269067	0.0198281	227	tags=67%, list=16%, signal=56%	4092/6504/2213/196/3575/3824/3134/50943/5788/53833/64127/383	SMAD7	SLAMF1	FCGR2B	AHR	IL7R	KLRD1	HLA-F	FOXP3	PTPRC	IL20RB	NOD2	ARG1
GO:0019724	B cell mediated immunity	74	-0.416286	-1.73984	0.00105019	0.00836409	0.00616367	433	tags=51%, list=31%, signal=37%	3120/5819/7040/3117/2213/940/3566/1378/3111/3112/3115/2207/3123/3665/695/1235/1439/713/712/3119/970/8915/604/3108/51311/3122/972/3113/3109/50943/5788/5777/50615/3133/64127/10538/718/939	HLA-DQB2	NECTIN2	TGFB1	HLA-DQA1	FCGR2B	CD28	IL4R	CR1	HLA-DOA	HLA-DOB	HLA-DPB1	FCER1G	HLA-DRB1	IRF7	BTK	CCR6	CSF2RB	C1QB	C1QA	HLA-DQB1	CD70	BCL10	BCL6	HLA-DMA	TLR8	HLA-DRA	CD74	HLA-DPA1	HLA-DMB	FOXP3	PTPRC	PTPN6	IL21R	HLA-E	NOD2	BATF	C3	CD27
GO:0002703	regulation of leukocyte mediated immunity	124	-0.383811	-1.74027	0.000245027	0.00250058	0.00184273	442	tags=44%, list=32%, signal=33%	84868/4067/7099/3689/5819/7040/6688/4092/8809/6504/2213/940/3566/1378/23586/7305/3123/7409/695/114836/56253/684/7133/2625/196/3594/604/3965/3575/3824/3134/729230/3718/3106/3122/3902/3162/50943/5788/5777/3820/53833/3133/2150/10225/64127/3606/718/3554/4068/6850/7098/22914/383	HAVCR2	LYN	TLR4	ITGB2	NECTIN2	TGFB1	SPI1	SMAD7	IL18R1	SLAMF1	FCGR2B	CD28	IL4R	CR1	RIGI	TYROBP	HLA-DRB1	VAV1	BTK	SLAMF6	CRTAM	BST2	TNFRSF1B	GATA3	AHR	IL12RB1	BCL6	LGALS9	IL7R	KLRD1	HLA-F	CCR2	JAK3	HLA-B	HLA-DRA	LAG3	HMOX1	FOXP3	PTPRC
GO:0050766	positive regulation of phagocytosis	28	-0.518357	-1.7419	0.00279918	0.0187825	0.0138412	405	tags=50%, list=29%, signal=36%	3673/2213/2207/695/3458/3561/29108/3560/3600/5788/2150/3601/64127/718	ITGA2	FCGR2B	FCER1G	BTK	IFNG	IL2RG	PYCARD	IL2RB	IL15	PTPRC	F2RL1	IL15RA	NOD2	C3
GO:0045066	regulatory T cell differentiation	20	-0.571665	-1.74332	0.00769803	0.040833	0.0300907	382	tags=75%, list=28%, signal=55%	940/1378/10288/3123/3458/3561/64115/1493/604/3965/8651/3122/3902/50943/3659	CD28	CR1	LILRB2	HLA-DRB1	IFNG	IL2RG	VSIR	CTLA4	BCL6	LGALS9	SOCS1	HLA-DRA	LAG3	FOXP3	IRF1
GO:0045589	regulation of regulatory T cell differentiation	20	-0.571665	-1.74332	0.00769803	0.040833	0.0300907	382	tags=75%, list=28%, signal=55%	940/1378/10288/3123/3458/3561/64115/1493/604/3965/8651/3122/3902/50943/3659	CD28	CR1	LILRB2	HLA-DRB1	IFNG	IL2RG	VSIR	CTLA4	BCL6	LGALS9	SOCS1	HLA-DRA	LAG3	FOXP3	IRF1
GO:0002438	acute inflammatory response to antigenic stimulus	12	-0.66121	-1.74388	0.00450895	0.0275986	0.020338	386	tags=75%, list=28%, signal=55%	2213/695/3579/2625/1236/53833/3133/718/923	FCGR2B	BTK	CXCR2	GATA3	CCR7	IL20RB	HLA-E	C3	CD6
GO:0070661	leukocyte proliferation	182	-0.367174	-1.74508	3.2e-05	0.000427755	0.000315221	442	tags=45%, list=32%, signal=35%	84868/4067/23308/7099/4332/199/942/2322/3604/30835/27242/84433/29126/6504/2213/940/1378/7305/3115/8740/10288/6480/1436/3123/6376/695/6355/4208/1438/1439/952/56253/684/3717/970/931/7133/7293/80380/944/196/64115/1493/3594/604/3965/3575/1435/729230/3718/29108/301/972/3113/3600/5294/3109/50943/90865/5788/5777/22806/53833/3659/11151/3133/2150/146433/7535/5699/10673/3620/3606/2064/100133941/923/7412/63…	HAVCR2	LYN	ICOSLG	TLR4	MNDA	AIF1	CD86	FLT3	TNFRSF9	CD209	TNFRSF21	CARD11	CD274	SLAMF1	FCGR2B	CD28	CR1	TYROBP	HLA-DPB1	TNFSF14	LILRB2	ST6GAL1	CSF1R	HLA-DRB1	CX3CL1	BTK	CCL8	MEF2C	CSF2RA	CSF2RB	CD38	CRTAM	BST2	JAK2	CD70	MS4A1	TNFRSF1B	TNFRSF4	PDCD1LG2
GO:0045581	negative regulation of T cell differentiation	25	-0.536031	-1.74522	0.0038933	0.0243581	0.0179499	232	tags=44%, list=17%, signal=37%	861/1493/604/3718/8651/3902/301/972/50943/3659/2064	RUNX1	CTLA4	BCL6	JAK3	SOCS1	LAG3	ANXA1	CD74	FOXP3	IRF1	ERBB2
GO:0045577	regulation of B cell differentiation	16	-0.605953	-1.74677	0.00471178	0.0286118	0.0210846	495	tags=75%, list=36%, signal=49%	3574/56833/84433/1378/3398/695/3561/604/5777/22806/939/6850	IL7	SLAMF8	CARD11	CR1	ID2	BTK	IL2RG	BCL6	PTPN6	IKZF3	CD27	SYK
GO:0002828	regulation of type 2 immune response	23	-0.546537	-1.74686	0.00374918	0.0237891	0.0175307	235	tags=43%, list=17%, signal=37%	2625/604/729230/301/972/90865/3620/64127/3606/383	GATA3	BCL6	CCR2	ANXA1	CD74	IL33	IDO1	NOD2	IL18	ARG1
GO:0007204	positive regulation of cytosolic calcium ion concentration	51	-0.454496	-1.74709	0.000829938	0.00679132	0.00500467	395	tags=47%, list=29%, signal=35%	5371/1234/7852/5732/2841/10663/1233/1235/952/3717/3579/1043/1236/729230/1240/3718/5294/57007/5733/2150/10563/5734/100133941/2833	PML	CCR5	CXCR4	PTGER2	GPR18	CXCR6	CCR4	CCR6	CD38	JAK2	CXCR2	CD52	CCR7	CCR2	CMKLR1	JAK3	PIK3CG	ACKR3	PTGER3	F2RL1	CXCL13	PTGER4	CD24	CXCR3
GO:0036336	dendritic cell migration	20	-0.573497	-1.7489	0.0072964	0.0391671	0.028863	410	tags=65%, list=30%, signal=46%	6688/6504/1234/7852/1235/3579/1236/3965/729230/5294/6363/6352/6366	SPI1	SLAMF1	CCR5	CXCR4	CCR6	CXCR2	CCR7	LGALS9	CCR2	PIK3CG	CCL19	CCL5	CCL21
GO:0032693	negative regulation of interleukin-10 production	16	-0.607911	-1.75241	0.00451409	0.0275986	0.020338	407	tags=62%, list=29%, signal=45%	27242/29126/2213/7305/695/80380/64115/3718/50943/3620	TNFRSF21	CD274	FCGR2B	TYROBP	BTK	PDCD1LG2	VSIR	JAK3	FOXP3	IDO1
GO:0002886	regulation of myeloid leukocyte mediated immunity	28	-0.521748	-1.7533	0.00247927	0.0172393	0.012704	510	tags=68%, list=37%, signal=44%	8832/2209/3684/4067/3689/6688/2213/3566/23586/7305/695/3965/729230/3162/3133/2150/718/6850/383	CD84	FCGR1A	ITGAM	LYN	ITGB2	SPI1	FCGR2B	IL4R	RIGI	TYROBP	BTK	LGALS9	CCR2	HMOX1	HLA-E	F2RL1	C3	SYK	ARG1
GO:0051241	negative regulation of multicellular organismal process	236	-0.35743	-1.75388	7.22e-06	0.000114641	8.45e-05	463	tags=45%, list=34%, signal=36%	83999/4017/7042/282618/30009/84868/4067/947/7099/7057/3459/6662/7040/6688/27242/7056/5133/4092/29126/5371/8809/6504/5055/2213/5966/59307/10365/3566/1378/3398/2841/356/7305/3123/945/6376/695/4208/7850/3458/154/27086/7097/952/684/3717/7070/7133/655/5552/2625/861/80380/64115/1493/1236/604/3965/6772/7010/7076/4940/3134/7805/729230/1240/3718/51311/8651/29108/201633/3902/301/972/4313/3162/3600/7474/529…	KREMEN1	LOXL2	TGFB2	IFNL1	TBX21	HAVCR2	LYN	CD34	TLR4	THBS1	IFNGR1	SOX9	TGFB1	SPI1	TNFRSF21	THBD	PDCD1	SMAD7	CD274	PML	IL18R1	SLAMF1	SERPINB2	FCGR2B	REL	SIGIRR	KLF2	IL4R	CR1	ID2	GPR18	FASLG	TYROBP	HLA-DRB1	CD33	CX3CL1	BTK	MEF2C	IL1R2
GO:0010819	regulation of T cell chemotaxis	11	-0.686795	-1.75428	0.00487491	0.0290631	0.0214172	189	tags=64%, list=14%, signal=55%	729230/7474/10563/10850/3627/6352/6366	CCR2	WNT5A	CXCL13	CCL27	CXCL10	CCL5	CCL21
GO:0002577	regulation of antigen processing and presentation	15	-0.61822	-1.75461	0.00680444	0.0372717	0.0274662	422	tags=73%, list=31%, signal=51%	7057/2213/3111/3112/10288/1236/29108/972/64127/6363/6366	THBS1	FCGR2B	HLA-DOA	HLA-DOB	LILRB2	CCR7	PYCARD	CD74	NOD2	CCL19	CCL21
GO:0034340	response to type I interferon	33	-0.50157	-1.75733	0.00427578	0.026382	0.0194415	318	tags=45%, list=23%, signal=36%	3665/9636/10410/25939/3434/6772/4940/7474/5777/8519/3429/4939/84166/10581/4599	IRF7	ISG15	IFITM3	SAMHD1	IFIT1	STAT1	OAS3	WNT5A	PTPN6	IFITM1	IFI27	OAS2	NLRC5	IFITM2	MX1
GO:0031343	positive regulation of cell killing	50	-0.460239	-1.75781	0.00200763	0.0145242	0.0107032	356	tags=42%, list=26%, signal=32%	7305/922/3123/7409/3458/114836/56253/3594/3824/3134/3106/3122/3902/5551/5788/3133/2150/4068/6850/22914/383	TYROBP	CD5L	HLA-DRB1	VAV1	IFNG	SLAMF6	CRTAM	IL12RB1	KLRD1	HLA-F	HLA-B	HLA-DRA	LAG3	PRF1	PTPRC	HLA-E	F2RL1	SH2D1A	SYK	KLRK1	ARG1
GO:0032689	negative regulation of interferon-gamma production	23	-0.550311	-1.75892	0.00335797	0.0219062	0.0161432	442	tags=70%, list=32%, signal=48%	84868/7099/29126/6504/1378/3123/2625/80380/64115/3965/7805/50943/90865/53833/10225/64127	HAVCR2	TLR4	CD274	SLAMF1	CR1	HLA-DRB1	GATA3	PDCD1LG2	VSIR	LGALS9	LAPTM5	FOXP3	IL33	IL20RB	CD96	NOD2
GO:0050777	negative regulation of immune response	83	-0.412513	-1.75903	0.000424589	0.00386304	0.00284676	455	tags=52%, list=33%, signal=37%	282618/30009/84868/4067/6688/5133/4092/6504/2213/966/3566/1378/3123/9636/25939/6737/1281/196/1493/604/3965/3575/3824/4940/3134/729230/3718/3106/301/3162/50943/90865/5788/5777/11005/53833/3133/10225/11213/64127/84166/6850/383	IFNL1	TBX21	HAVCR2	LYN	SPI1	PDCD1	SMAD7	SLAMF1	FCGR2B	CD59	IL4R	CR1	HLA-DRB1	ISG15	SAMHD1	TRIM21	COL3A1	AHR	CTLA4	BCL6	LGALS9	IL7R	KLRD1	OAS3	HLA-F	CCR2	JAK3	HLA-B	ANXA1	HMOX1	FOXP3	IL33	PTPRC	PTPN6	SPINK5	IL20RB	HLA-E	CD96	IRAK3
GO:0046596	regulation of viral entry into host cell	14	-0.634001	-1.76441	0.00423164	0.0261699	0.0192851	328	tags=86%, list=24%, signal=66%	286827/5819/3123/10410/6737/3965/4261/972/920/8519/10581/10346	TRIM59	NECTIN2	HLA-DRB1	IFITM3	TRIM21	LGALS9	CIITA	CD74	CD4	IFITM1	IFITM2	TRIM22
GO:0002521	leukocyte differentiation	222	-0.362572	-1.76748	9.18e-06	0.000141655	0.000104389	455	tags=46%, list=33%, signal=37%	282618/30009/3552/4067/7099/4063/942/2322/2353/3604/7040/6688/84433/4092/8809/6504/6935/2213/940/3566/1378/3398/2841/3111/7305/351/4318/2207/10288/1436/3123/3702/3665/7409/695/1235/3458/27086/114836/7097/5450/56253/931/116071/2625/915/861/944/8808/3561/64115/1493/3932/3594/1236/604/3965/3575/1958/1435/729230/3718/8651/3106/3122/3902/301/972/5087/3676/920/3600/1960/50943/974/3394/5788/5777/11005/2…	IFNL1	TBX21	IL1A	LYN	TLR4	LY9	CD86	FLT3	FOS	TNFRSF9	TGFB1	SPI1	CARD11	SMAD7	IL18R1	SLAMF1	ZEB1	FCGR2B	CD28	IL4R	CR1	ID2	GPR18	HLA-DOA	TYROBP	APP	MMP9	FCER1G	LILRB2	CSF1R	HLA-DRB1	ITK	IRF7	VAV1	BTK	CCR6	IFNG	FOXP1	SLAMF6
GO:0050850	positive regulation of calcium-mediated signaling	12	-0.671821	-1.77186	0.00361406	0.0232617	0.017142	151	tags=42%, list=11%, signal=37%	920/50852/7535/6850/916	CD4	TRAT1	ZAP70	SYK	CD3E
GO:0046635	positive regulation of alpha-beta T cell activation	43	-0.481392	-1.77243	0.00140744	0.0106711	0.00786375	398	tags=51%, list=29%, signal=38%	84433/940/3566/3123/3458/3717/861/3561/3594/3965/729230/8651/3122/301/50943/5788/3133/7535/3606/6363/6850/916	CARD11	CD28	IL4R	HLA-DRB1	IFNG	JAK2	RUNX1	IL2RG	IL12RB1	LGALS9	CCR2	SOCS1	HLA-DRA	ANXA1	FOXP3	PTPRC	HLA-E	ZAP70	IL18	CCL19	SYK	CD3E
GO:0002407	dendritic cell chemotaxis	19	-0.590846	-1.77434	0.00367656	0.0235511	0.0173553	410	tags=68%, list=30%, signal=49%	6688/6504/1234/7852/1235/3579/1236/3965/729230/5294/6363/6352/6366	SPI1	SLAMF1	CCR5	CXCR4	CCR6	CXCR2	CCR7	LGALS9	CCR2	PIK3CG	CCL19	CCL5	CCL21
GO:0002768	immune response-regulating cell surface receptor signaling pathway	110	-0.397056	-1.77628	0.000206486	0.00217337	0.0016016	441	tags=47%, list=32%, signal=35%	4067/23308/4332/5819/27242/84433/2213/940/1378/7305/3115/2206/2207/10288/3123/3702/7409/695/4208/27086/151888/952/3119/7070/931/2625/915/2533/8915/1493/3932/1236/3824/7805/1240/50852/50943/974/5788/5777/29760/7535/925/100133941/919/4068/2633/926/917/6850/916/22914	LYN	ICOSLG	MNDA	NECTIN2	TNFRSF21	CARD11	FCGR2B	CD28	CR1	TYROBP	HLA-DPB1	MS4A2	FCER1G	LILRB2	HLA-DRB1	ITK	VAV1	BTK	MEF2C	FOXP1	BTLA	CD38	HLA-DQB1	THY1	MS4A1	GATA3	CD3D	FYB1	BCL10	CTLA4	LCK	CCR7	KLRD1	LAPTM5	CMKLR1	TRAT1	FOXP3	CD79B	PTPRC
GO:0006968	cellular defense response	33	-0.507168	-1.77694	0.0038257	0.0241604	0.0178043	391	tags=58%, list=28%, signal=42%	1234/653361/7305/922/10288/10219/3702/1235/3579/8808/8915/729230/5551/50852/90865/10578/4283/23643/4068	CCR5	NCF1	TYROBP	CD5L	LILRB2	KLRG1	ITK	CCR6	CXCR2	IL1RL2	BCL10	CCR2	PRF1	TRAT1	IL33	GNLY	CXCL9	LY96	SH2D1A
GO:0050852	T cell receptor signaling pathway	54	-0.45574	-1.7771	0.00114026	0.00892266	0.00657529	268	tags=56%, list=19%, signal=47%	23308/5819/27242/84433/940/3115/3123/3702/3119/7070/2625/915/2533/8915/1493/3932/1236/7805/50852/50943/5788/5777/7535/925/919/4068/2633/926/917/916	ICOSLG	NECTIN2	TNFRSF21	CARD11	CD28	HLA-DPB1	HLA-DRB1	ITK	HLA-DQB1	THY1	GATA3	CD3D	FYB1	BCL10	CTLA4	LCK	CCR7	LAPTM5	TRAT1	FOXP3	PTPRC	PTPN6	ZAP70	CD8A	CD247	SH2D1A	GBP1	CD8B	CD3G	CD3E
GO:0019722	calcium-mediated signaling	56	-0.453269	-1.77759	0.000607434	0.0052088	0.00383847	391	tags=41%, list=28%, signal=31%	1234/7852/10663/6401/1233/695/1235/3579/1236/729230/1240/920/50852/5788/57007/7535/1672/7412/2633/6850/916/27040/2833	CCR5	CXCR4	CXCR6	SELE	CCR4	BTK	CCR6	CXCR2	CCR7	CCR2	CMKLR1	CD4	TRAT1	PTPRC	ACKR3	ZAP70	DEFB1	VCAM1	GBP1	SYK	CD3E	LAT	CXCR3
GO:0050729	positive regulation of inflammatory response	69	-0.433331	-1.77806	0.00100058	0.00801306	0.00590499	528	tags=55%, list=38%, signal=36%	5743/7132/7941/6283/5054/2209/1051/51284/7099/2167/3673/4792/940/837/81793/351/6280/6376/695/3458/7097/3717/6279/1236/729230/29108/3600/7474/5294/90865/5733/3133/5734/4818/3620/3606/718/7098	PTGS2	TNFRSF1A	PLA2G7	S100A12	SERPINE1	FCGR1A	CEBPB	TLR7	TLR4	FABP4	ITGA2	NFKBIA	CD28	CASP4	TLR10	APP	S100A9	CX3CL1	BTK	IFNG	TLR2	JAK2	S100A8	CCR7	CCR2	PYCARD	IL15	WNT5A	PIK3CG	IL33	PTGER3	HLA-E	PTGER4	NKG7	IDO1	IL18	C3	TLR3
GO:0072503	cellular divalent inorganic cation homeostasis	53	-0.458498	-1.77877	0.00112496	0.00885452	0.00652508	400	tags=51%, list=29%, signal=38%	4067/11330/1003/5371/1234/356/351/6280/6376/6355/7070/6279/3932/1236/729230/7474/5788/5777/11151/6358/4283/3627/3690/6387/6363/6352/6366	LYN	CTRC	CDH5	PML	CCR5	FASLG	APP	S100A9	CX3CL1	CCL8	THY1	S100A8	LCK	CCR7	CCR2	WNT5A	PTPRC	PTPN6	CORO1A	CCL14	CXCL9	CXCL10	ITGB3	CXCL12	CCL19	CCL5	CCL21
GO:0032703	negative regulation of interleukin-2 production	14	-0.640351	-1.78208	0.00389312	0.0243581	0.0179499	454	tags=86%, list=33%, signal=58%	30009/84868/947/1378/2625/7805/3902/50943/5788/53833/64127/2633	TBX21	HAVCR2	CD34	CR1	GATA3	LAPTM5	LAG3	FOXP3	PTPRC	IL20RB	NOD2	GBP1
GO:0002823	negative regulation of adaptive immune response based on somatic recombination of immune receptors built from immunoglobulin superfamily domains	33	-0.509508	-1.78514	0.00337563	0.0219375	0.0161662	454	tags=61%, list=33%, signal=42%	30009/84868/4092/6504/2213/3566/1378/196/604/3575/3824/3134/3718/50943/90865/5788/5777/53833/64127/383	TBX21	HAVCR2	SMAD7	SLAMF1	FCGR2B	IL4R	CR1	AHR	BCL6	IL7R	KLRD1	HLA-F	JAK3	FOXP3	IL33	PTPRC	PTPN6	IL20RB	NOD2	ARG1
GO:0001909	leukocyte mediated cytotoxicity	75	-0.424443	-1.78529	0.000468135	0.00416051	0.00306597	287	tags=37%, list=21%, signal=31%	3123/7409/114836/57823/56253/1511/3594/3965/3575/3824/3134/3002/3106/3122/3902/5551/5788/5777/3820/11151/3133/2150/914/4818/3606/4068/22914/383	HLA-DRB1	VAV1	SLAMF6	SLAMF7	CRTAM	CTSG	IL12RB1	LGALS9	IL7R	KLRD1	HLA-F	GZMB	HLA-B	HLA-DRA	LAG3	PRF1	PTPRC	PTPN6	KLRB1	CORO1A	HLA-E	F2RL1	CD2	NKG7	IL18	SH2D1A	KLRK1	ARG1
GO:0032695	negative regulation of interleukin-12 production	12	-0.678066	-1.78833	0.00330514	0.0216894	0.0159834	211	tags=75%, list=15%, signal=64%	7057/6504/1236/1240/3718/51311/201633/11213/64127	THBS1	SLAMF1	CCR7	CMKLR1	JAK3	TLR8	TIGIT	IRAK3	NOD2
GO:0050671	positive regulation of lymphocyte proliferation	94	-0.41096	-1.78964	0.000275376	0.0027682	0.00203994	451	tags=48%, list=33%, signal=35%	3552/84868/23308/7099/199/942/30835/84433/29126/6504/940/3115/10288/695/4208/952/3717/970/7293/80380/3594/604/3965/729230/3718/29108/301/972/3113/3600/3109/50943/5788/11151/3133/7535/10673/3606/100133941/923/7412/6363/6850/916/6352	IL1A	HAVCR2	ICOSLG	TLR4	AIF1	CD86	CD209	CARD11	CD274	SLAMF1	CD28	HLA-DPB1	LILRB2	BTK	MEF2C	CD38	JAK2	CD70	TNFRSF4	PDCD1LG2	IL12RB1	BCL6	LGALS9	CCR2	JAK3	PYCARD	ANXA1	CD74	HLA-DPA1	IL15	HLA-DMB	FOXP3	PTPRC	CORO1A	HLA-E	ZAP70	TNFSF13B	IL18	CD24
GO:0046634	regulation of alpha-beta T cell activation	67	-0.441957	-1.79359	0.00073061	0.0061089	0.00450177	398	tags=48%, list=29%, signal=36%	84433/4092/29126/940/3566/3123/3458/56253/3717/2625/861/3561/64115/3594/604/3965/729230/3718/8651/3122/301/50943/5788/3659/3133/7535/639/3606/10538/6363/6850/916	CARD11	SMAD7	CD274	CD28	IL4R	HLA-DRB1	IFNG	CRTAM	JAK2	GATA3	RUNX1	IL2RG	VSIR	IL12RB1	BCL6	LGALS9	CCR2	JAK3	SOCS1	HLA-DRA	ANXA1	FOXP3	PTPRC	IRF1	HLA-E	ZAP70	PRDM1	IL18	BATF	CCL19	SYK	CD3E
GO:0002507	tolerance induction	22	-0.570502	-1.79581	0.00250825	0.0173957	0.0128193	478	tags=68%, list=35%, signal=45%	868/84868/4067/5133/29126/10288/1233/29851/3965/3106/50943/3133/3620/11213/916	CBLB	HAVCR2	LYN	PDCD1	CD274	LILRB2	CCR4	ICOS	LGALS9	HLA-B	FOXP3	HLA-E	IDO1	IRAK3	CD3E
GO:0009615	response to virus	137	-0.390761	-1.79664	2.8e-05	0.000383941	0.000282934	318	tags=34%, list=23%, signal=29%	3665/9636/6355/10410/3458/25939/7097/5450/3437/684/3717/6737/3434/2537/2625/10379/3594/3965/6772/4940/10964/51311/29108/64135/91607/5551/3600/50943/90865/5788/3659/2150/8519/3429/4939/4283/3627/11213/84166/6387/10581/4599/2633/6363/6352/7098/10346	IRF7	ISG15	CCL8	IFITM3	IFNG	SAMHD1	TLR2	POU2AF1	IFIT3	BST2	JAK2	TRIM21	IFIT1	IFI6	GATA3	IRF9	IL12RB1	LGALS9	STAT1	OAS3	IFI44L	TLR8	PYCARD	IFIH1	SLFN11	PRF1	IL15	FOXP3	IL33	PTPRC	IRF1	F2RL1	IFITM1	IFI27	OAS2	CXCL9	CXCL10	IRAK3	NLRC5
GO:0032760	positive regulation of tumor necrosis factor production	59	-0.455188	-1.80054	0.000470941	0.00417163	0.00307416	483	tags=56%, list=35%, signal=38%	6774/114609/6693/3552/84868/7099/7057/3459/23586/7305/1536/351/695/3458/7097/3717/929/3965/4940/729230/29108/64135/7474/90865/5788/3133/914/4939/23643/64127/6363/6850/7098	STAT3	TIRAP	SPN	IL1A	HAVCR2	TLR4	THBS1	IFNGR1	RIGI	TYROBP	CYBB	APP	BTK	IFNG	TLR2	JAK2	CD14	LGALS9	OAS3	CCR2	PYCARD	IFIH1	WNT5A	IL33	PTPRC	HLA-E	CD2	OAS2	LY96	NOD2	CCL19	SYK	TLR3
GO:0002831	regulation of response to biotic stimulus	134	-0.392126	-1.80345	8.2e-05	0.000982563	0.000724071	445	tags=43%, list=32%, signal=32%	163702/84868/4067/7099/4332/5819/6688/29126/2213/59307/1378/653361/23586/7305/3123/3665/9636/6376/7409/27086/25939/114836/56253/6737/3434/929/196/3594/3965/6772/3824/4940/3134/51311/8651/29108/3106/3902/3600/7474/50943/5777/11005/3820/3659/3133/115362/2150/10225/11213/23643/64127/84166/4068/6850/6352/22914/383	IFNLR1	HAVCR2	LYN	TLR4	MNDA	NECTIN2	SPI1	CD274	FCGR2B	SIGIRR	CR1	NCF1	RIGI	TYROBP	HLA-DRB1	IRF7	ISG15	CX3CL1	VAV1	FOXP1	SAMHD1	SLAMF6	CRTAM	TRIM21	IFIT1	CD14	AHR	IL12RB1	LGALS9	STAT1	KLRD1	OAS3	HLA-F	TLR8	SOCS1	PYCARD	HLA-B	LAG3	IL15
GO:0001906	cell killing	93	-0.414046	-1.80663	0.000234717	0.0024045	0.00177193	356	tags=38%, list=26%, signal=30%	7305/922/3123/7409/3458/114836/57823/56253/1511/4069/3594/3965/3575/3824/3134/3002/3106/3122/3902/5551/5788/5777/3820/11151/3133/2150/914/4818/10578/3606/718/4068/6850/22914/383	TYROBP	CD5L	HLA-DRB1	VAV1	IFNG	SLAMF6	SLAMF7	CRTAM	CTSG	LYZ	IL12RB1	LGALS9	IL7R	KLRD1	HLA-F	GZMB	HLA-B	HLA-DRA	LAG3	PRF1	PTPRC	PTPN6	KLRB1	CORO1A	HLA-E	F2RL1	CD2	NKG7	GNLY	IL18	C3	SH2D1A	SYK	KLRK1	ARG1
GO:0001819	positive regulation of cytokine production	224	-0.369789	-1.80716	2.24e-06	3.96e-05	2.92e-05	455	tags=44%, list=33%, signal=35%	282618/30009/3552/247/51284/84868/947/7099/4063/4332/199/942/5452/7057/3459/7040/7100/84433/29126/8809/6504/940/3566/23586/7305/1536/3115/351/2207/8710/10288/1436/3702/3665/9636/6376/695/3458/27086/114836/7097/5450/56253/3717/929/51744/2625/861/4050/8808/8915/3594/1236/3965/6772/1958/4940/3134/7805/729230/51311/29108/64135/201633/301/972/3113/3162/920/3600/7474/5294/50943/3394/90865/5788/53833/36…	IFNL1	TBX21	IL1A	ALOX15B	TLR7	HAVCR2	CD34	TLR4	LY9	MNDA	AIF1	CD86	POU2F2	THBS1	IFNGR1	TGFB1	TLR5	CARD11	CD274	IL18R1	SLAMF1	CD28	IL4R	RIGI	TYROBP	CYBB	HLA-DPB1	APP	FCER1G	SERPINB7	LILRB2	CSF1R	ITK	IRF7	ISG15	CX3CL1	BTK	IFNG	FOXP1
GO:0046631	alpha-beta T cell activation	95	-0.413639	-1.80872	0.000218508	0.00226439	0.00166867	398	tags=46%, list=29%, signal=35%	84433/4092/29126/8809/940/3566/2841/3123/3702/3458/27086/114836/56253/3717/2625/915/861/944/3561/64115/3594/604/3965/729230/3718/8651/3122/301/3600/50943/5788/3659/3133/5734/4818/7535/639/3606/10538/919/917/6363/6850/916	CARD11	SMAD7	CD274	IL18R1	CD28	IL4R	GPR18	HLA-DRB1	ITK	IFNG	FOXP1	SLAMF6	CRTAM	JAK2	GATA3	CD3D	RUNX1	TNFSF8	IL2RG	VSIR	IL12RB1	BCL6	LGALS9	CCR2	JAK3	SOCS1	HLA-DRA	ANXA1	IL15	FOXP3	PTPRC	IRF1	HLA-E	PTGER4	NKG7	ZAP70	PRDM1	IL18	BATF
GO:0002478	antigen processing and presentation of exogenous peptide antigen	26	-0.547085	-1.80891	0.00316757	0.0209403	0.0154313	393	tags=77%, list=28%, signal=56%	6891/2209/3120/3117/2213/3111/3112/3115/2207/3123/6890/3119/3108/3134/1520/3122/972/3113/3109/3133	TAP2	FCGR1A	HLA-DQB2	HLA-DQA1	FCGR2B	HLA-DOA	HLA-DOB	HLA-DPB1	FCER1G	HLA-DRB1	TAP1	HLA-DQB1	HLA-DMA	HLA-F	CTSS	HLA-DRA	CD74	HLA-DPA1	HLA-DMB	HLA-E
GO:0031349	positive regulation of defense response	131	-0.397678	-1.81447	2.4e-05	0.000333795	0.00024598	444	tags=42%, list=32%, signal=31%	51284/84868/4067/7099/4332/5819/6688/2167/3673/4792/940/837/81793/7305/351/6280/3665/6376/7409/695/4208/3458/114836/7097/56253/3717/6279/1236/3824/3134/729230/51311/29108/3902/3600/7474/5294/90865/5733/3133/115362/2150/5734/4818/3620/64127/3606/84166/718/4068/6850/6352/7098/22914/383	TLR7	HAVCR2	LYN	TLR4	MNDA	NECTIN2	SPI1	FABP4	ITGA2	NFKBIA	CD28	CASP4	TLR10	TYROBP	APP	S100A9	IRF7	CX3CL1	VAV1	BTK	MEF2C	IFNG	SLAMF6	TLR2	CRTAM	JAK2	S100A8	CCR7	KLRD1	HLA-F	CCR2	TLR8	PYCARD	LAG3	IL15	WNT5A	PIK3CG	IL33	PTGER3
GO:0043903	regulation of biological process involved in symbiotic interaction	20	-0.595089	-1.81475	0.00369688	0.0236248	0.0174096	328	tags=60%, list=24%, signal=46%	3123/10410/6737/3965/4261/972/920/2150/8519/10581/10346/383	HLA-DRB1	IFITM3	TRIM21	LGALS9	CIITA	CD74	CD4	F2RL1	IFITM1	IFITM2	TRIM22	ARG1
GO:0032946	positive regulation of mononuclear cell proliferation	97	-0.416162	-1.81656	0.000149641	0.00165118	0.00121679	451	tags=48%, list=33%, signal=35%	3552/84868/23308/7099/199/942/30835/84433/29126/6504/940/3115/10288/6480/695/4208/952/3717/970/7293/80380/3594/604/3965/1435/729230/3718/29108/301/972/3113/3600/3109/50943/5788/11151/3133/7535/10673/3606/100133941/923/7412/6363/6850/916/6352	IL1A	HAVCR2	ICOSLG	TLR4	AIF1	CD86	CD209	CARD11	CD274	SLAMF1	CD28	HLA-DPB1	LILRB2	ST6GAL1	BTK	MEF2C	CD38	JAK2	CD70	TNFRSF4	PDCD1LG2	IL12RB1	BCL6	LGALS9	CSF1	CCR2	JAK3	PYCARD	ANXA1	CD74	HLA-DPA1	IL15	HLA-DMB	FOXP3	PTPRC	CORO1A	HLA-E	ZAP70	TNFSF13B
GO:0032088	negative regulation of NF-kappaB transcription factor activity	23	-0.568962	-1.81854	0.0016383	0.0120802	0.00890214	259	tags=52%, list=19%, signal=43%	84868/6688/4792/6737/655/1240/29108/50943/1540/11213/64127/84166	HAVCR2	SPI1	NFKBIA	TRIM21	BMP7	CMKLR1	PYCARD	FOXP3	CYLD	IRAK3	NOD2	NLRC5
GO:0002399	MHC class II protein complex assembly	12	-0.691474	-1.8237	0.00207215	0.0149106	0.0109879	433	tags=92%, list=31%, signal=63%	3120/3117/3111/3112/3115/3123/3119/3108/3122/3113/3109	HLA-DQB2	HLA-DQA1	HLA-DOA	HLA-DOB	HLA-DPB1	HLA-DRB1	HLA-DQB1	HLA-DMA	HLA-DRA	HLA-DPA1	HLA-DMB
GO:0002503	peptide antigen assembly with MHC class II protein complex	12	-0.691474	-1.8237	0.00207215	0.0149106	0.0109879	433	tags=92%, list=31%, signal=63%	3120/3117/3111/3112/3115/3123/3119/3108/3122/3113/3109	HLA-DQB2	HLA-DQA1	HLA-DOA	HLA-DOB	HLA-DPB1	HLA-DRB1	HLA-DQB1	HLA-DMA	HLA-DRA	HLA-DPA1	HLA-DMB
GO:0070665	positive regulation of leukocyte proliferation	108	-0.409512	-1.82474	8.28e-05	0.000987143	0.000727446	451	tags=49%, list=33%, signal=36%	3552/84868/4067/23308/7099/199/942/30835/84433/29126/6504/940/3115/10288/6480/1436/695/4208/1438/1439/952/684/3717/970/7293/80380/3594/604/3965/1435/729230/3718/29108/301/972/3113/3600/3109/50943/5788/11151/3133/146433/7535/10673/3606/100133941/923/7412/6363/6850/916/6352	IL1A	HAVCR2	LYN	ICOSLG	TLR4	AIF1	CD86	CD209	CARD11	CD274	SLAMF1	CD28	HLA-DPB1	LILRB2	ST6GAL1	CSF1R	BTK	MEF2C	CSF2RA	CSF2RB	CD38	BST2	JAK2	CD70	TNFRSF4	PDCD1LG2	IL12RB1	BCL6	LGALS9	CSF1	CCR2	JAK3	PYCARD	ANXA1	CD74	HLA-DPA1	IL15	HLA-DMB	FOXP3
GO:0032101	regulation of response to external stimulus	295	-0.363588	-1.82475	2.53e-07	5.18e-06	3.82e-06	445	tags=42%, list=32%, signal=36%	163702/51284/84868/4067/947/7099/4332/199/5819/7057/7040/6688/2167/7056/3673/1003/6504/5055/4792/7852/2213/59307/940/1378/653361/2841/837/23586/81793/6401/7305/351/4318/8740/6280/5159/5228/6480/1436/3123/3665/9636/6376/7409/1233/695/1235/3458/27086/25939/114836/7097/56253/3717/6737/7133/3434/3579/929/6279/2625/1803/8808/3594/1236/604/3965/6772/7010/3824/4940/1435/3134/729230/1240/51311/8651/29108…	IFNLR1	TLR7	HAVCR2	LYN	CD34	TLR4	MNDA	AIF1	NECTIN2	THBS1	TGFB1	SPI1	FABP4	THBD	ITGA2	CDH5	SLAMF1	SERPINB2	NFKBIA	CXCR4	FCGR2B	SIGIRR	CD28	CR1	NCF1	GPR18	CASP4	RIGI	TLR10	SELE	TYROBP	APP	MMP9	TNFSF14	S100A9	PDGFRB	PGF	ST6GAL1	CSF1R
GO:1902107	positive regulation of leukocyte differentiation	80	-0.431921	-1.82629	0.000287019	0.00285318	0.00210257	380	tags=42%, list=28%, signal=33%	3566/1378/3398/7305/10288/3123/695/3458/2625/861/8808/3561/64115/3594/604/3965/3575/1435/8651/3122/301/972/920/3600/1960/50943/5788/3601/146433/7535/3606/939/6363/6850	IL4R	CR1	ID2	TYROBP	LILRB2	HLA-DRB1	BTK	IFNG	GATA3	RUNX1	IL1RL2	IL2RG	VSIR	IL12RB1	BCL6	LGALS9	IL7R	CSF1	SOCS1	HLA-DRA	ANXA1	CD74	CD4	IL15	EGR3	FOXP3	PTPRC	IL15RA	IL34	ZAP70	IL18	CD27	CCL19	SYK
GO:1903708	positive regulation of hemopoiesis	80	-0.431921	-1.82629	0.000287019	0.00285318	0.00210257	380	tags=42%, list=28%, signal=33%	3566/1378/3398/7305/10288/3123/695/3458/2625/861/8808/3561/64115/3594/604/3965/3575/1435/8651/3122/301/972/920/3600/1960/50943/5788/3601/146433/7535/3606/939/6363/6850	IL4R	CR1	ID2	TYROBP	LILRB2	HLA-DRB1	BTK	IFNG	GATA3	RUNX1	IL1RL2	IL2RG	VSIR	IL12RB1	BCL6	LGALS9	IL7R	CSF1	SOCS1	HLA-DRA	ANXA1	CD74	CD4	IL15	EGR3	FOXP3	PTPRC	IL15RA	IL34	ZAP70	IL18	CD27	CCL19	SYK
GO:0031347	regulation of defense response	224	-0.374348	-1.82944	1.08e-06	2.04e-05	1.5e-05	445	tags=41%, list=32%, signal=33%	163702/51284/84868/4067/7099/4332/5819/6688/2167/3673/1003/4792/2213/940/1378/653361/837/23586/81793/6401/7305/351/4318/6280/3123/3665/9636/6376/7409/695/4208/3458/27086/25939/114836/7097/56253/3717/6737/7133/3434/6279/2625/8808/3594/1236/604/3965/6772/7010/3824/4940/3134/729230/51311/8651/29108/3106/3902/301/3600/7474/5294/50943/90865/5788/5777/11005/5733/3820/53833/3659/3133/115362/2150/5734/10…	IFNLR1	TLR7	HAVCR2	LYN	TLR4	MNDA	NECTIN2	SPI1	FABP4	ITGA2	CDH5	NFKBIA	FCGR2B	CD28	CR1	NCF1	CASP4	RIGI	TLR10	SELE	TYROBP	APP	MMP9	S100A9	HLA-DRB1	IRF7	ISG15	CX3CL1	VAV1	BTK	MEF2C	IFNG	FOXP1	SAMHD1	SLAMF6	TLR2	CRTAM	JAK2	TRIM21
GO:0002429	immune response-activating cell surface receptor signaling pathway	94	-0.420283	-1.83025	0.000151724	0.00165539	0.00121989	441	tags=51%, list=32%, signal=37%	4067/23308/4332/5819/27242/84433/2213/940/1378/7305/3115/2207/3123/3702/7409/695/4208/27086/952/3119/7070/931/2625/915/2533/8915/1493/3932/1236/3824/7805/1240/50852/50943/974/5788/5777/29760/7535/925/919/4068/2633/926/917/6850/916/22914	LYN	ICOSLG	MNDA	NECTIN2	TNFRSF21	CARD11	FCGR2B	CD28	CR1	TYROBP	HLA-DPB1	FCER1G	HLA-DRB1	ITK	VAV1	BTK	MEF2C	FOXP1	CD38	HLA-DQB1	THY1	MS4A1	GATA3	CD3D	FYB1	BCL10	CTLA4	LCK	CCR7	KLRD1	LAPTM5	CMKLR1	TRAT1	FOXP3	CD79B	PTPRC	PTPN6	BLNK	ZAP70
GO:0002757	immune response-activating signal transduction	94	-0.420283	-1.83025	0.000151724	0.00165539	0.00121989	441	tags=51%, list=32%, signal=37%	4067/23308/4332/5819/27242/84433/2213/940/1378/7305/3115/2207/3123/3702/7409/695/4208/27086/952/3119/7070/931/2625/915/2533/8915/1493/3932/1236/3824/7805/1240/50852/50943/974/5788/5777/29760/7535/925/919/4068/2633/926/917/6850/916/22914	LYN	ICOSLG	MNDA	NECTIN2	TNFRSF21	CARD11	FCGR2B	CD28	CR1	TYROBP	HLA-DPB1	FCER1G	HLA-DRB1	ITK	VAV1	BTK	MEF2C	FOXP1	CD38	HLA-DQB1	THY1	MS4A1	GATA3	CD3D	FYB1	BCL10	CTLA4	LCK	CCR7	KLRD1	LAPTM5	CMKLR1	TRAT1	FOXP3	CD79B	PTPRC	PTPN6	BLNK	ZAP70
GO:0002719	negative regulation of cytokine production involved in immune response	23	-0.5727	-1.83048	0.00147689	0.0110301	0.00812834	484	tags=70%, list=35%, signal=46%	558/7042/30009/7040/4092/6504/684/604/3134/3718/3162/50943/10225/11213/64127/383	AXL	TGFB2	TBX21	TGFB1	SMAD7	SLAMF1	BST2	BCL6	HLA-F	JAK3	HMOX1	FOXP3	CD96	IRAK3	NOD2	ARG1
GO:1903557	positive regulation of tumor necrosis factor superfamily cytokine production	62	-0.454778	-1.83072	0.000710148	0.00597504	0.00440313	483	tags=56%, list=35%, signal=38%	6774/114609/6693/3552/84868/7099/942/7057/3459/23586/7305/1536/351/695/3458/7097/3717/929/8915/3965/4940/729230/29108/64135/7474/90865/5788/3133/914/4939/23643/64127/6363/6850/7098	STAT3	TIRAP	SPN	IL1A	HAVCR2	TLR4	CD86	THBS1	IFNGR1	RIGI	TYROBP	CYBB	APP	BTK	IFNG	TLR2	JAK2	CD14	BCL10	LGALS9	OAS3	CCR2	PYCARD	IFIH1	WNT5A	IL33	PTPRC	HLA-E	CD2	OAS2	LY96	NOD2	CCL19	SYK	TLR3
GO:0045061	thymic T cell selection	11	-0.717455	-1.83259	0.00235568	0.016618	0.0122462	235	tags=91%, list=17%, signal=76%	84433/940/2625/915/1236/972/5788/7535/917/916	CARD11	CD28	GATA3	CD3D	CCR7	CD74	PTPRC	ZAP70	CD3G	CD3E
GO:0019886	antigen processing and presentation of exogenous peptide antigen via MHC class II	18	-0.620305	-1.83279	0.00174307	0.0127825	0.00941971	433	tags=83%, list=31%, signal=58%	3120/3117/2213/3111/3112/3115/2207/3123/3119/3108/1520/3122/972/3113/3109	HLA-DQB2	HLA-DQA1	FCGR2B	HLA-DOA	HLA-DOB	HLA-DPB1	FCER1G	HLA-DRB1	HLA-DQB1	HLA-DMA	CTSS	HLA-DRA	CD74	HLA-DPA1	HLA-DMB
GO:0045591	positive regulation of regulatory T cell differentiation	13	-0.681384	-1.83443	0.00170943	0.0125702	0.00926323	376	tags=85%, list=27%, signal=62%	1378/10288/3123/3458/3561/64115/604/3965/8651/3122/50943	CR1	LILRB2	HLA-DRB1	IFNG	IL2RG	VSIR	BCL6	LGALS9	SOCS1	HLA-DRA	FOXP3
GO:0002274	myeloid leukocyte activation	93	-0.421102	-1.83741	0.000164597	0.00177421	0.00130745	442	tags=51%, list=32%, signal=37%	84868/4067/7099/199/3689/5819/7057/3459/6688/6504/2213/3566/7305/351/2207/945/6376/695/3458/27086/7097/712/3717/1511/3579/116071/3965/1435/729230/29108/301/972/3162/3600/7474/5294/90865/5788/5777/2150/914/3606/10538/6850/6352/27040/7098	HAVCR2	LYN	TLR4	AIF1	ITGB2	NECTIN2	THBS1	IFNGR1	SPI1	SLAMF1	FCGR2B	IL4R	TYROBP	APP	FCER1G	CD33	CX3CL1	BTK	IFNG	FOXP1	TLR2	C1QA	JAK2	CTSG	CXCR2	BATF2	LGALS9	CSF1	CCR2	PYCARD	ANXA1	CD74	HMOX1	IL15	WNT5A	PIK3CG	IL33	PTPRC	PTPN6
GO:0007162	negative regulation of cell adhesion	95	-0.420616	-1.83923	0.000128816	0.0014527	0.00107052	482	tags=57%, list=35%, signal=40%	1051/868/6693/282618/30009/1277/84868/942/7057/7040/6688/27242/7045/4092/29126/2213/3566/1378/10288/3123/3557/6376/56253/3717/1511/861/80380/64115/1493/604/3965/7805/3718/53827/8651/201633/3902/301/972/4313/2192/50943/5788/5777/53833/3659/3620/4070/2064/10507/6387/2633/6366/383	CEBPB	CBLB	SPN	IFNL1	TBX21	COL1A1	HAVCR2	CD86	THBS1	TGFB1	SPI1	TNFRSF21	TGFBI	SMAD7	CD274	FCGR2B	IL4R	CR1	LILRB2	HLA-DRB1	IL1RN	CX3CL1	CRTAM	JAK2	CTSG	RUNX1	PDCD1LG2	VSIR	CTLA4	BCL6	LGALS9	LAPTM5	JAK3	FXYD5	SOCS1	TIGIT	LAG3	ANXA1	CD74
GO:1901222	regulation of NIK/NF-kappaB signaling	36	-0.516797	-1.84309	0.00143643	0.0108297	0.00798062	444	tags=58%, list=32%, signal=41%	51284/84868/7099/942/6688/8809/4792/351/8740/7097/655/929/3965/7805/1540/64127/3606/939/6363/1956/7098	TLR7	HAVCR2	TLR4	CD86	SPI1	IL18R1	NFKBIA	APP	TNFSF14	TLR2	BMP7	CD14	LGALS9	LAPTM5	CYLD	NOD2	IL18	CD27	CCL19	EGFR	TLR3
GO:0032729	positive regulation of interferon-gamma production	54	-0.472796	-1.84361	0.000590176	0.00507703	0.00374137	455	tags=52%, list=33%, signal=36%	282618/51284/84868/7099/8809/6504/3115/9636/114836/56253/3717/929/51744/3594/3965/729230/51311/29108/3113/7474/3394/2150/914/3606/3554/916/7098/22914	IFNL1	TLR7	HAVCR2	TLR4	IL18R1	SLAMF1	HLA-DPB1	ISG15	SLAMF6	CRTAM	JAK2	CD14	CD244	IL12RB1	LGALS9	CCR2	TLR8	PYCARD	HLA-DPA1	WNT5A	IRF8	F2RL1	CD2	IL18	IL1R1	CD3E	TLR3	KLRK1
GO:0048247	lymphocyte chemotaxis	38	-0.508841	-1.84376	0.000856615	0.00698831	0.00514983	344	tags=42%, list=25%, signal=33%	8740/6360/6376/6355/729230/7474/5294/58191/6358/10563/10850/3627/6363/6352/6366/22914	TNFSF14	CCL16	CX3CL1	CCL8	CCR2	WNT5A	PIK3CG	CXCL16	CCL14	CXCL13	CCL27	CXCL10	CCL19	CCL5	CCL21	KLRK1
GO:0002252	immune effector process	254	-0.372511	-1.84439	2.12e-07	4.37e-06	3.22e-06	470	tags=47%, list=34%, signal=38%	3004/6693/933/3581/3684/7042/282618/30009/51284/84868/4067/7099/4063/3120/942/3689/5819/7040/6688/4092/8809/3117/6504/2213/966/940/3566/1378/653361/23586/3111/7305/3112/922/3115/351/2207/3123/3665/7409/695/1235/1439/713/3458/27086/114836/57823/5450/712/56253/3119/684/1511/970/7133/7293/3936/51744/2625/196/8915/3594/604/3965/3575/3108/3824/4035/3134/7805/729230/3718/51311/3002/29108/3106/3122/3902…	GZMM	SPN	CD22	IL9R	ITGAM	TGFB2	IFNL1	TBX21	TLR7	HAVCR2	LYN	TLR4	LY9	HLA-DQB2	CD86	ITGB2	NECTIN2	TGFB1	SPI1	SMAD7	IL18R1	HLA-DQA1	SLAMF1	FCGR2B	CD59	CD28	IL4R	CR1	NCF1	RIGI	HLA-DOA	TYROBP	HLA-DOB	CD5L	HLA-DPB1	APP	FCER1G	HLA-DRB1	IRF7
GO:0051250	negative regulation of lymphocyte activation	75	-0.43861	-1.84487	0.000188198	0.00199654	0.00147129	484	tags=59%, list=35%, signal=40%	558/1051/868/6693/282618/30009/84868/4067/4332/942/27242/4092/29126/2213/3566/1378/3398/7305/10288/3123/695/56253/1511/861/80380/64115/1493/604/3965/3134/7805/3718/8651/201633/3902/301/972/50943/5777/53833/3659/3620/2064/383	AXL	CEBPB	CBLB	SPN	IFNL1	TBX21	HAVCR2	LYN	MNDA	CD86	TNFRSF21	SMAD7	CD274	FCGR2B	IL4R	CR1	ID2	TYROBP	LILRB2	HLA-DRB1	BTK	CRTAM	CTSG	RUNX1	PDCD1LG2	VSIR	CTLA4	BCL6	LGALS9	HLA-F	LAPTM5	JAK3	SOCS1	TIGIT	LAG3	ANXA1	CD74	FOXP3	PTPN6
GO:0050866	negative regulation of cell activation	89	-0.427117	-1.84619	0.000191297	0.00202142	0.00148962	485	tags=57%, list=35%, signal=40%	348/558/1051/868/6693/282618/30009/84868/4067/4332/942/6688/27242/7056/4092/29126/2213/3566/1378/3398/7305/10288/3123/6376/695/56253/1511/861/80380/64115/1493/604/3965/3134/7805/729230/3718/8651/201633/3902/301/972/3162/50943/5788/5777/53833/3659/3620/2064/383	APOE	AXL	CEBPB	CBLB	SPN	IFNL1	TBX21	HAVCR2	LYN	MNDA	CD86	SPI1	TNFRSF21	THBD	SMAD7	CD274	FCGR2B	IL4R	CR1	ID2	TYROBP	LILRB2	HLA-DRB1	CX3CL1	BTK	CRTAM	CTSG	RUNX1	PDCD1LG2	VSIR	CTLA4	BCL6	LGALS9	HLA-F	LAPTM5	CCR2	JAK3	SOCS1	TIGIT
GO:0002495	antigen processing and presentation of peptide antigen via MHC class II	20	-0.606612	-1.84989	0.00253532	0.0175328	0.0129203	433	tags=80%, list=31%, signal=56%	3120/3117/2213/3111/3112/3115/2207/3123/3119/3108/29108/1520/3122/972/3113/3109	HLA-DQB2	HLA-DQA1	FCGR2B	HLA-DOA	HLA-DOB	HLA-DPB1	FCER1G	HLA-DRB1	HLA-DQB1	HLA-DMA	PYCARD	CTSS	HLA-DRA	CD74	HLA-DPA1	HLA-DMB
GO:0072676	lymphocyte migration	64	-0.457628	-1.85205	0.000429979	0.00389886	0.00287315	349	tags=45%, list=25%, signal=36%	351/8740/6360/6376/1235/6355/56253/2625/1236/729230/29108/3676/7474/5294/58191/11151/6358/10563/10850/3683/7535/3627/3695/3690/6387/6363/6352/6366/22914	APP	TNFSF14	CCL16	CX3CL1	CCR6	CCL8	CRTAM	GATA3	CCR7	CCR2	PYCARD	ITGA4	WNT5A	PIK3CG	CXCL16	CORO1A	CCL14	CXCL13	CCL27	ITGAL	ZAP70	CXCL10	ITGB7	ITGB3	CXCL12	CCL19	CCL5	CCL21	KLRK1
GO:0032103	positive regulation of response to external stimulus	183	-0.389139	-1.85218	6.69e-06	0.000107496	7.92e-05	444	tags=44%, list=32%, signal=35%	51284/84868/4067/7099/4332/199/5819/7057/7040/6688/2167/7056/3673/6504/4792/7852/940/837/81793/7305/351/8740/6280/5159/5228/1436/3665/6376/7409/1233/695/1235/3458/114836/7097/56253/3717/3579/929/6279/1236/3965/3824/1435/3134/729230/1240/51311/29108/3902/972/3600/7474/5294/90865/5733/3133/115362/2150/10563/5734/10850/146433/4818/3620/3627/23643/64127/3606/84166/23604/718/6387/4068/6363/6850/6352/6…	TLR7	HAVCR2	LYN	TLR4	MNDA	AIF1	NECTIN2	THBS1	TGFB1	SPI1	FABP4	THBD	ITGA2	SLAMF1	NFKBIA	CXCR4	CD28	CASP4	TLR10	TYROBP	APP	TNFSF14	S100A9	PDGFRB	PGF	CSF1R	IRF7	CX3CL1	VAV1	CCR4	BTK	CCR6	IFNG	SLAMF6	TLR2	CRTAM	JAK2	CXCR2	CD14
GO:1903038	negative regulation of leukocyte cell-cell adhesion	66	-0.456751	-1.85234	0.000450758	0.00404627	0.00298178	482	tags=59%, list=35%, signal=40%	1051/868/6693/282618/30009/84868/942/27242/4092/29126/2213/3566/1378/10288/3123/56253/1511/861/80380/64115/1493/604/3965/7805/3718/8651/201633/3902/301/972/50943/5777/53833/3659/3620/2064/6387/6366/383	CEBPB	CBLB	SPN	IFNL1	TBX21	HAVCR2	CD86	TNFRSF21	SMAD7	CD274	FCGR2B	IL4R	CR1	LILRB2	HLA-DRB1	CRTAM	CTSG	RUNX1	PDCD1LG2	VSIR	CTLA4	BCL6	LGALS9	LAPTM5	JAK3	SOCS1	TIGIT	LAG3	ANXA1	CD74	FOXP3	PTPN6	IL20RB	IRF1	IDO1	ERBB2	CXCL12	CCL21	ARG1
GO:0042092	type 2 immune response	25	-0.56921	-1.85325	0.00122294	0.00945932	0.00697077	235	tags=44%, list=17%, signal=37%	2625/604/729230/301/972/90865/3620/64127/3606/10538/383	GATA3	BCL6	CCR2	ANXA1	CD74	IL33	IDO1	NOD2	IL18	BATF	ARG1
GO:0002253	activation of immune response	113	-0.412833	-1.85443	4.97e-05	0.000625968	0.000461288	441	tags=50%, list=32%, signal=37%	4067/23308/7099/4332/5819/27242/84433/2213/966/940/1378/7305/922/3115/2207/3123/3702/7409/695/4208/713/27086/952/712/3119/7070/931/2625/915/2533/8915/1493/3932/1236/3824/7805/1240/29108/50852/50943/974/5788/5777/29760/7535/64127/925/718/919/4068/2633/926/917/6850/916/22914	LYN	ICOSLG	TLR4	MNDA	NECTIN2	TNFRSF21	CARD11	FCGR2B	CD59	CD28	CR1	TYROBP	CD5L	HLA-DPB1	FCER1G	HLA-DRB1	ITK	VAV1	BTK	MEF2C	C1QB	FOXP1	CD38	C1QA	HLA-DQB1	THY1	MS4A1	GATA3	CD3D	FYB1	BCL10	CTLA4	LCK	CCR7	KLRD1	LAPTM5	CMKLR1	PYCARD	TRAT1
GO:0010818	T cell chemotaxis	17	-0.636567	-1.85811	0.00097338	0.00782201	0.0057642	189	tags=53%, list=14%, signal=46%	729230/7474/5294/58191/10563/10850/3627/6352/6366	CCR2	WNT5A	PIK3CG	CXCL16	CXCL13	CCL27	CXCL10	CCL5	CCL21
GO:0032944	regulation of mononuclear cell proliferation	141	-0.404256	-1.86099	1.06e-05	0.000161369	0.000118916	488	tags=52%, list=35%, signal=38%	8744/1051/114609/868/6693/933/3552/84868/4067/23308/7099/4332/199/942/3604/30835/27242/84433/29126/6504/2213/940/1378/7305/3115/10288/6480/3123/695/4208/952/56253/3717/970/7133/7293/80380/944/196/64115/1493/3594/604/3965/1435/729230/3718/29108/301/972/3113/3600/3109/50943/5788/5777/22806/53833/3659/11151/3133/7535/10673/3620/3606/2064/100133941/923/7412/6363/6850/916/6352/383	TNFSF9	CEBPB	TIRAP	CBLB	SPN	CD22	IL1A	HAVCR2	LYN	ICOSLG	TLR4	MNDA	AIF1	CD86	TNFRSF9	CD209	TNFRSF21	CARD11	CD274	SLAMF1	FCGR2B	CD28	CR1	TYROBP	HLA-DPB1	LILRB2	ST6GAL1	HLA-DRB1	BTK	MEF2C	CD38	CRTAM	JAK2	CD70	TNFRSF1B	TNFRSF4	PDCD1LG2	TNFSF8	AHR
GO:0050670	regulation of lymphocyte proliferation	137	-0.404809	-1.86123	8.92e-06	0.000138446	0.000102023	488	tags=53%, list=35%, signal=38%	8744/1051/114609/868/6693/933/3552/84868/4067/23308/7099/4332/199/942/3604/30835/27242/84433/29126/6504/2213/940/1378/7305/3115/10288/3123/695/4208/952/56253/3717/970/7133/7293/80380/944/196/64115/1493/3594/604/3965/729230/3718/29108/301/972/3113/3600/3109/50943/5788/5777/22806/53833/3659/11151/3133/7535/10673/3620/3606/2064/100133941/923/7412/6363/6850/916/6352/383	TNFSF9	CEBPB	TIRAP	CBLB	SPN	CD22	IL1A	HAVCR2	LYN	ICOSLG	TLR4	MNDA	AIF1	CD86	TNFRSF9	CD209	TNFRSF21	CARD11	CD274	SLAMF1	FCGR2B	CD28	CR1	TYROBP	HLA-DPB1	LILRB2	HLA-DRB1	BTK	MEF2C	CD38	CRTAM	JAK2	CD70	TNFRSF1B	TNFRSF4	PDCD1LG2	TNFSF8	AHR	VSIR
GO:0002396	MHC protein complex assembly	13	-0.692046	-1.86313	0.00114813	0.00893214	0.00658228	433	tags=92%, list=31%, signal=64%	3120/3117/6892/3111/3112/3115/3123/3119/3108/3122/3113/3109	HLA-DQB2	HLA-DQA1	TAPBP	HLA-DOA	HLA-DOB	HLA-DPB1	HLA-DRB1	HLA-DQB1	HLA-DMA	HLA-DRA	HLA-DPA1	HLA-DMB
GO:0002501	peptide antigen assembly with MHC protein complex	13	-0.692046	-1.86313	0.00114813	0.00893214	0.00658228	433	tags=92%, list=31%, signal=64%	3120/3117/6892/3111/3112/3115/3123/3119/3108/3122/3113/3109	HLA-DQB2	HLA-DQA1	TAPBP	HLA-DOA	HLA-DOB	HLA-DPB1	HLA-DRB1	HLA-DQB1	HLA-DMA	HLA-DRA	HLA-DPA1	HLA-DMB
GO:1903131	mononuclear cell differentiation	192	-0.389938	-1.86443	5.16e-07	1.01e-05	7.44e-06	398	tags=44%, list=29%, signal=37%	84433/4092/8809/6504/6935/2213/940/3566/1378/3398/2841/3111/2207/10288/1436/3123/3702/3665/7409/695/1235/3458/27086/114836/5450/56253/931/116071/2625/915/861/944/8808/3561/64115/1493/3932/3594/1236/604/3965/3575/1958/1435/729230/3718/8651/3106/3122/3902/301/972/5087/3676/920/3600/1960/50943/974/3394/5788/5777/11005/29760/22806/3659/2150/3601/5734/10320/146433/914/7535/10673/639/3606/2064/925/1053…	CARD11	SMAD7	IL18R1	SLAMF1	ZEB1	FCGR2B	CD28	IL4R	CR1	ID2	GPR18	HLA-DOA	FCER1G	LILRB2	CSF1R	HLA-DRB1	ITK	IRF7	VAV1	BTK	CCR6	IFNG	FOXP1	SLAMF6	POU2AF1	CRTAM	MS4A1	BATF2	GATA3	CD3D	RUNX1	TNFSF8	IL1RL2	IL2RG	VSIR	CTLA4	LCK	IL12RB1	CCR7
GO:0070663	regulation of leukocyte proliferation	155	-0.401666	-1.86468	7.53e-06	0.000118234	8.71e-05	442	tags=48%, list=32%, signal=37%	84868/4067/23308/7099/4332/199/942/3604/30835/27242/84433/29126/6504/2213/940/1378/7305/3115/10288/6480/1436/3123/695/6355/4208/1438/1439/952/56253/684/3717/970/7133/7293/80380/944/196/64115/1493/3594/604/3965/1435/729230/3718/29108/301/972/3113/3600/3109/50943/90865/5788/5777/22806/53833/3659/11151/3133/146433/7535/10673/3620/3606/2064/100133941/923/7412/6363/6850/916/6352/383	HAVCR2	LYN	ICOSLG	TLR4	MNDA	AIF1	CD86	TNFRSF9	CD209	TNFRSF21	CARD11	CD274	SLAMF1	FCGR2B	CD28	CR1	TYROBP	HLA-DPB1	LILRB2	ST6GAL1	CSF1R	HLA-DRB1	BTK	CCL8	MEF2C	CSF2RA	CSF2RB	CD38	CRTAM	BST2	JAK2	CD70	TNFRSF1B	TNFRSF4	PDCD1LG2	TNFSF8	AHR	VSIR	CTLA4
GO:0050851	antigen receptor-mediated signaling pathway	71	-0.453296	-1.87036	0.000225439	0.00232723	0.00171498	441	tags=58%, list=32%, signal=41%	4067/23308/4332/5819/27242/84433/2213/940/3115/3123/3702/695/4208/27086/952/3119/7070/931/2625/915/2533/8915/1493/3932/1236/7805/50852/50943/974/5788/5777/29760/7535/925/919/4068/2633/926/917/6850/916	LYN	ICOSLG	MNDA	NECTIN2	TNFRSF21	CARD11	FCGR2B	CD28	HLA-DPB1	HLA-DRB1	ITK	BTK	MEF2C	FOXP1	CD38	HLA-DQB1	THY1	MS4A1	GATA3	CD3D	FYB1	BCL10	CTLA4	LCK	CCR7	LAPTM5	TRAT1	FOXP3	CD79B	PTPRC	PTPN6	BLNK	ZAP70	CD8A	CD247	SH2D1A	GBP1	CD8B	CD3G
GO:1903706	regulation of hemopoiesis	144	-0.405397	-1.87238	1.75e-05	0.000253138	0.000186543	495	tags=52%, list=36%, signal=37%	3574/56833/8744/558/6774/1051/282618/30009/4067/7099/942/2353/7040/6688/84433/4092/4792/6935/2213/940/3566/1378/3398/3111/7305/10288/3123/3665/9636/695/4208/3458/27086/56253/2625/861/8808/3561/64115/1493/3594/604/3965/6772/3575/1435/729230/3718/8651/3106/3122/3902/301/972/920/3600/1960/50943/5788/5777/11005/22806/3659/3601/146433/914/7535/639/3606/2064/10538/939/6363/6850/7098	IL7	SLAMF8	TNFSF9	AXL	STAT3	CEBPB	IFNL1	TBX21	LYN	TLR4	CD86	FOS	TGFB1	SPI1	CARD11	SMAD7	NFKBIA	ZEB1	FCGR2B	CD28	IL4R	CR1	ID2	HLA-DOA	TYROBP	LILRB2	HLA-DRB1	IRF7	ISG15	BTK	MEF2C	IFNG	FOXP1	CRTAM	GATA3	RUNX1	IL1RL2	IL2RG	VSIR
GO:0002698	negative regulation of immune effector process	65	-0.463226	-1.87675	0.000123683	0.00140333	0.00103414	493	tags=58%, list=36%, signal=39%	56833/558/933/7042/282618/30009/84868/7040/6688/4092/6504/2213/966/3566/1378/684/196/604/3965/3575/3824/3134/729230/3718/3106/301/3162/50943/90865/5788/5777/11005/53833/3133/10225/11213/64127/383	SLAMF8	AXL	CD22	TGFB2	IFNL1	TBX21	HAVCR2	TGFB1	SPI1	SMAD7	SLAMF1	FCGR2B	CD59	IL4R	CR1	BST2	AHR	BCL6	LGALS9	IL7R	KLRD1	HLA-F	CCR2	JAK3	HLA-B	ANXA1	HMOX1	FOXP3	IL33	PTPRC	PTPN6	SPINK5	IL20RB	HLA-E	CD96	IRAK3	NOD2	ARG1
GO:0050868	negative regulation of T cell activation	61	-0.468463	-1.87973	0.000267776	0.00272239	0.00200618	482	tags=61%, list=35%, signal=41%	1051/868/6693/282618/30009/84868/942/27242/4092/29126/2213/3566/1378/10288/3123/56253/1511/861/80380/64115/1493/604/3965/7805/3718/8651/201633/3902/301/972/50943/5777/53833/3659/3620/2064/383	CEBPB	CBLB	SPN	IFNL1	TBX21	HAVCR2	CD86	TNFRSF21	SMAD7	CD274	FCGR2B	IL4R	CR1	LILRB2	HLA-DRB1	CRTAM	CTSG	RUNX1	PDCD1LG2	VSIR	CTLA4	BCL6	LGALS9	LAPTM5	JAK3	SOCS1	TIGIT	LAG3	ANXA1	CD74	FOXP3	PTPN6	IL20RB	IRF1	IDO1	ERBB2	ARG1
GO:0001959	regulation of cytokine-mediated signaling pathway	54	-0.483208	-1.88421	0.00032016	0.00307996	0.00226969	318	tags=48%, list=23%, signal=39%	7852/59307/837/3665/9636/3557/7850/25939/4940/1435/7805/8651/29108/972/7474/5788/5777/2150/1540/11213/84166/100133941/3554/6850/6352/383	CXCR4	SIGIRR	CASP4	IRF7	ISG15	IL1RN	IL1R2	SAMHD1	OAS3	CSF1	LAPTM5	SOCS1	PYCARD	CD74	WNT5A	PTPRC	PTPN6	F2RL1	CYLD	IRAK3	NLRC5	CD24	IL1R1	SYK	CCL5	ARG1
GO:0045071	negative regulation of viral genome replication	21	-0.607678	-1.88455	0.000820736	0.00673656	0.00496431	317	tags=52%, list=23%, signal=41%	9636/10410/684/3434/4940/64135/8519/4939/10581/4599/6352	ISG15	IFITM3	BST2	IFIT1	OAS3	IFIH1	IFITM1	OAS2	IFITM2	MX1	CCL5
GO:0046637	regulation of alpha-beta T cell differentiation	42	-0.515215	-1.89049	0.000365991	0.00345887	0.00254892	235	tags=40%, list=17%, signal=35%	2625/861/3561/3594/604/3965/3718/8651/3122/301/50943/7535/639/3606/10538/6363/6850	GATA3	RUNX1	IL2RG	IL12RB1	BCL6	LGALS9	JAK3	SOCS1	HLA-DRA	ANXA1	FOXP3	ZAP70	PRDM1	IL18	BATF	CCL19	SYK
GO:0033628	regulation of cell adhesion mediated by integrin	19	-0.629617	-1.89077	0.00106042	0.00842063	0.00620534	141	tags=47%, list=10%, signal=43%	1803/5294/5777/10563/3690/6850/916/6352/6366	DPP4	PIK3CG	PTPN6	CXCL13	ITGB3	SYK	CD3E	CCL5	CCL21
GO:0002504	antigen processing and presentation of peptide or polysaccharide antigen via MHC class II	21	-0.610193	-1.89235	0.000754748	0.00627165	0.00462171	433	tags=81%, list=31%, signal=56%	3120/7057/3117/2213/3111/3112/3115/2207/3123/3119/3108/29108/1520/3122/972/3113/3109	HLA-DQB2	THBS1	HLA-DQA1	FCGR2B	HLA-DOA	HLA-DOB	HLA-DPB1	FCER1G	HLA-DRB1	HLA-DQB1	HLA-DMA	PYCARD	CTSS	HLA-DRA	CD74	HLA-DPA1	HLA-DMB
GO:0072678	T cell migration	38	-0.523738	-1.89774	0.000418523	0.00382081	0.00281563	189	tags=45%, list=14%, signal=40%	729230/29108/3676/7474/5294/58191/11151/10563/10850/3683/7535/3627/3695/3690/6387/6352/6366	CCR2	PYCARD	ITGA4	WNT5A	PIK3CG	CXCL16	CORO1A	CXCL13	CCL27	ITGAL	ZAP70	CXCL10	ITGB7	ITGB3	CXCL12	CCL5	CCL21
GO:0042267	natural killer cell mediated cytotoxicity	41	-0.521354	-1.89904	0.000273977	0.00276449	0.00203721	313	tags=46%, list=23%, signal=37%	7409/114836/57823/56253/3965/3824/3134/3002/3106/3902/5777/3820/11151/3133/914/4818/3606/4068/22914	VAV1	SLAMF6	SLAMF7	CRTAM	LGALS9	KLRD1	HLA-F	GZMB	HLA-B	LAG3	PTPN6	KLRB1	CORO1A	HLA-E	CD2	NKG7	IL18	SH2D1A	KLRK1
GO:0032615	interleukin-12 production	47	-0.503723	-1.89928	0.000174234	0.00185573	0.00136753	296	tags=43%, list=21%, signal=35%	3458/27086/7097/4050/1236/3965/7805/1240/3718/51311/3106/201633/3394/3659/3620/11213/64127/6363/6850/7098	IFNG	FOXP1	TLR2	LTB	CCR7	LGALS9	LAPTM5	CMKLR1	JAK3	TLR8	HLA-B	TIGIT	IRF8	IRF1	IDO1	IRAK3	NOD2	CCL19	SYK	TLR3
GO:0032655	regulation of interleukin-12 production	47	-0.503723	-1.89928	0.000174234	0.00185573	0.00136753	296	tags=43%, list=21%, signal=35%	3458/27086/7097/4050/1236/3965/7805/1240/3718/51311/3106/201633/3394/3659/3620/11213/64127/6363/6850/7098	IFNG	FOXP1	TLR2	LTB	CCR7	LGALS9	LAPTM5	CMKLR1	JAK3	TLR8	HLA-B	TIGIT	IRF8	IRF1	IDO1	IRAK3	NOD2	CCL19	SYK	TLR3
GO:1901623	regulation of lymphocyte chemotaxis	16	-0.662127	-1.9087	0.000612798	0.00523806	0.00386003	189	tags=50%, list=14%, signal=44%	729230/7474/10563/10850/3627/6352/6366/22914	CCR2	WNT5A	CXCL13	CCL27	CXCL10	CCL5	CCL21	KLRK1
GO:0048002	antigen processing and presentation of peptide antigen	35	-0.54341	-1.91351	0.000399453	0.00367169	0.00270574	433	tags=66%, list=31%, signal=46%	3120/30835/3117/2213/6892/3107/3111/3112/3115/2207/3123/6890/3119/3108/3134/29108/3106/1520/3122/972/3113/3109/3133	HLA-DQB2	CD209	HLA-DQA1	FCGR2B	TAPBP	HLA-C	HLA-DOA	HLA-DOB	HLA-DPB1	FCER1G	HLA-DRB1	TAP1	HLA-DQB1	HLA-DMA	HLA-F	PYCARD	HLA-B	CTSS	HLA-DRA	CD74	HLA-DPA1	HLA-DMB	HLA-E
GO:0060759	regulation of response to cytokine stimulus	58	-0.487684	-1.91755	6.9e-05	0.000838447	0.000617869	387	tags=50%, list=28%, signal=38%	7852/59307/837/23586/3665/9636/3557/7850/25939/7097/4940/1435/7805/8651/29108/64135/972/7474/5788/5777/2150/1540/11213/84166/100133941/3554/6850/6352/383	CXCR4	SIGIRR	CASP4	RIGI	IRF7	ISG15	IL1RN	IL1R2	SAMHD1	TLR2	OAS3	CSF1	LAPTM5	SOCS1	PYCARD	IFIH1	CD74	WNT5A	PTPRC	PTPN6	F2RL1	CYLD	IRAK3	NLRC5	CD24	IL1R1	SYK	CCL5	ARG1
GO:0030098	lymphocyte differentiation	167	-0.408419	-1.91771	8.81e-07	1.68e-05	1.24e-05	398	tags=47%, list=29%, signal=38%	84433/4092/8809/6504/6935/2213/940/3566/1378/3398/2841/3111/2207/10288/3123/3702/7409/695/1235/3458/27086/114836/5450/56253/931/2625/915/861/944/8808/3561/64115/1493/3932/3594/1236/604/3965/3575/1958/729230/3718/8651/3122/3902/301/972/5087/3676/920/3600/1960/50943/974/3394/5788/5777/11005/29760/22806/3659/3601/5734/10320/914/7535/10673/639/3606/2064/925/10538/939/7412/917/6363/6850/916	CARD11	SMAD7	IL18R1	SLAMF1	ZEB1	FCGR2B	CD28	IL4R	CR1	ID2	GPR18	HLA-DOA	FCER1G	LILRB2	HLA-DRB1	ITK	VAV1	BTK	CCR6	IFNG	FOXP1	SLAMF6	POU2AF1	CRTAM	MS4A1	GATA3	CD3D	RUNX1	TNFSF8	IL1RL2	IL2RG	VSIR	CTLA4	LCK	IL12RB1	CCR7	BCL6	LGALS9	IL7R
GO:0042098	T cell proliferation	117	-0.426085	-1.921	6.91e-06	0.000110381	8.13e-05	273	tags=35%, list=20%, signal=31%	56253/3717/970/7133/7293/80380/944/64115/1493/3594/604/3965/729230/3718/29108/301/3113/3600/5294/3109/50943/5788/5777/53833/3659/11151/3133/7535/5699/10673/3620/3606/2064/100133941/923/7412/6363/6850/916/6352/383	CRTAM	JAK2	CD70	TNFRSF1B	TNFRSF4	PDCD1LG2	TNFSF8	VSIR	CTLA4	IL12RB1	BCL6	LGALS9	CCR2	JAK3	PYCARD	ANXA1	HLA-DPA1	IL15	PIK3CG	HLA-DMB	FOXP3	PTPRC	PTPN6	IL20RB	IRF1	CORO1A	HLA-E	ZAP70	PSMB10	TNFSF13B	IDO1	IL18	ERBB2	CD24	CD6	VCAM1	CCL19	SYK	CD3E
GO:0002695	negative regulation of leukocyte activation	84	-0.449549	-1.9215	6.14e-05	0.000756561	0.000557525	484	tags=58%, list=35%, signal=40%	558/1051/868/6693/282618/30009/84868/4067/4332/942/6688/27242/4092/29126/2213/3566/1378/3398/7305/10288/3123/6376/695/56253/1511/861/80380/64115/1493/604/3965/3134/7805/729230/3718/8651/201633/3902/301/972/3162/50943/5788/5777/53833/3659/3620/2064/383	AXL	CEBPB	CBLB	SPN	IFNL1	TBX21	HAVCR2	LYN	MNDA	CD86	SPI1	TNFRSF21	SMAD7	CD274	FCGR2B	IL4R	CR1	ID2	TYROBP	LILRB2	HLA-DRB1	CX3CL1	BTK	CRTAM	CTSG	RUNX1	PDCD1LG2	VSIR	CTLA4	BCL6	LGALS9	HLA-F	LAPTM5	CCR2	JAK3	SOCS1	TIGIT	LAG3	ANXA1
GO:0048525	negative regulation of viral process	27	-0.576644	-1.92222	0.000534551	0.00462817	0.0034106	317	tags=52%, list=23%, signal=41%	9636/10410/684/6737/3434/6772/4940/64135/4261/8519/4939/10581/4599/6352	ISG15	IFITM3	BST2	TRIM21	IFIT1	STAT1	OAS3	IFIH1	CIITA	IFITM1	OAS2	IFITM2	MX1	CCL5
GO:0002764	immune response-regulating signaling pathway	163	-0.412427	-1.92395	1.25e-06	2.33e-05	1.71e-05	444	tags=47%, list=32%, signal=36%	51284/84868/4067/23308/7099/4332/5819/27242/7100/84433/4792/2213/940/1378/23586/81793/7305/3115/2206/2207/10288/3123/3702/945/3665/7409/695/4208/27086/151888/7097/952/3119/7070/931/929/2625/915/2533/8915/1493/3932/1236/3824/4940/7805/1240/51311/29108/64135/1520/50852/50943/974/5788/5777/29760/53833/3659/2150/7535/1540/11213/23643/64127/925/100133941/919/4068/2633/926/917/6850/916/7098/22914	TLR7	HAVCR2	LYN	ICOSLG	TLR4	MNDA	NECTIN2	TNFRSF21	TLR5	CARD11	NFKBIA	FCGR2B	CD28	CR1	RIGI	TLR10	TYROBP	HLA-DPB1	MS4A2	FCER1G	LILRB2	HLA-DRB1	ITK	CD33	IRF7	VAV1	BTK	MEF2C	FOXP1	BTLA	TLR2	CD38	HLA-DQB1	THY1	MS4A1	CD14	GATA3	CD3D	FYB1
GO:0007186	G protein-coupled receptor signaling pathway	106	-0.436455	-1.92696	3.06e-05	0.000412361	0.000303878	391	tags=41%, list=28%, signal=31%	1234/7852/5732/2841/10663/5159/6360/6376/7409/1233/1235/6355/154/112609/3717/976/3579/1236/338442/729230/1240/301/5294/5777/57007/5733/6358/2150/1363/5734/1241/1672/4283/3627/3690/718/6387/6363/916/6352/6366/2833/1606	CCR5	CXCR4	PTGER2	GPR18	CXCR6	PDGFRB	CCL16	CX3CL1	VAV1	CCR4	CCR6	CCL8	ADRB2	MRAP2	JAK2	ADGRE5	CXCR2	CCR7	HCAR2	CCR2	CMKLR1	ANXA1	PIK3CG	PTPN6	ACKR3	PTGER3	CCL14	F2RL1	CPE	PTGER4	LTB4R	DEFB1	CXCL9	CXCL10	ITGB3	C3	CXCL12	CCL19	CD3E
GO:0030217	T cell differentiation	130	-0.422679	-1.93019	4.79e-06	7.99e-05	5.89e-05	398	tags=48%, list=29%, signal=37%	84433/4092/8809/6935/940/3566/1378/2841/3111/2207/10288/3123/3702/7409/1235/3458/27086/114836/56253/2625/915/861/944/8808/3561/64115/1493/3932/3594/1236/604/3965/3575/1958/729230/3718/8651/3122/3902/301/972/920/3600/1960/50943/5788/11005/22806/3659/5734/914/7535/639/3606/2064/925/10538/939/917/6363/6850/916	CARD11	SMAD7	IL18R1	ZEB1	CD28	IL4R	CR1	GPR18	HLA-DOA	FCER1G	LILRB2	HLA-DRB1	ITK	VAV1	CCR6	IFNG	FOXP1	SLAMF6	CRTAM	GATA3	CD3D	RUNX1	TNFSF8	IL1RL2	IL2RG	VSIR	CTLA4	LCK	IL12RB1	CCR7	BCL6	LGALS9	IL7R	EGR1	CCR2	JAK3	SOCS1	HLA-DRA	LAG3
GO:0019882	antigen processing and presentation	54	-0.495472	-1.93203	0.000149868	0.00165118	0.00121679	433	tags=57%, list=31%, signal=41%	3120/7057/30835/3117/2213/6892/3107/3111/5696/3112/3115/2207/10288/3123/6890/3119/1236/3108/3134/29108/3106/1520/3122/972/3113/3109/3133/64127/925/6363/6366	HLA-DQB2	THBS1	CD209	HLA-DQA1	FCGR2B	TAPBP	HLA-C	HLA-DOA	PSMB8	HLA-DOB	HLA-DPB1	FCER1G	LILRB2	HLA-DRB1	TAP1	HLA-DQB1	CCR7	HLA-DMA	HLA-F	PYCARD	HLA-B	CTSS	HLA-DRA	CD74	HLA-DPA1	HLA-DMB	HLA-E	NOD2	CD8A	CCL19	CCL21
GO:0071345	cellular response to cytokine stimulus	305	-0.385842	-1.93705	6.7e-09	1.66e-07	1.23e-07	455	tags=44%, list=33%, signal=38%	282618/1277/3552/163702/4067/7099/4332/199/2322/2353/7057/3459/6662/4486/4217/6688/2167/27242/4092/5371/8809/1234/4792/7852/59307/10365/3566/837/10663/356/2207/10288/1436/8784/6360/3665/9636/3557/6376/1233/695/3563/1235/6355/7850/10410/1438/1439/3458/27086/25939/6404/7097/3590/3437/3717/1511/970/7133/3434/7293/3579/2625/8808/3561/10068/3594/1236/3965/6772/3575/6775/1958/4940/1435/7805/729230/960/…	IFNL1	COL1A1	IL1A	IFNLR1	LYN	TLR4	MNDA	AIF1	FLT3	FOS	THBS1	IFNGR1	SOX9	MST1R	MAP3K5	SPI1	FABP4	TNFRSF21	SMAD7	PML	IL18R1	CCR5	NFKBIA	CXCR4	SIGIRR	KLF2	IL4R	CASP4	CXCR6	FASLG	FCER1G	LILRB2	CSF1R	TNFRSF18	CCL16	IRF7	ISG15	IL1RN	CX3CL1
GO:1902105	regulation of leukocyte differentiation	129	-0.424175	-1.93729	3.58e-06	6.17e-05	4.54e-05	455	tags=50%, list=33%, signal=37%	282618/30009/4067/7099/942/2353/7040/84433/4092/6935/2213/940/3566/1378/3398/3111/7305/10288/3123/3665/695/3458/27086/56253/2625/861/8808/3561/64115/1493/3594/604/3965/3575/1435/729230/3718/8651/3106/3122/3902/301/972/920/3600/1960/50943/5788/5777/11005/22806/3659/3601/146433/914/7535/639/3606/2064/10538/939/6363/6850/7098	IFNL1	TBX21	LYN	TLR4	CD86	FOS	TGFB1	CARD11	SMAD7	ZEB1	FCGR2B	CD28	IL4R	CR1	ID2	HLA-DOA	TYROBP	LILRB2	HLA-DRB1	IRF7	BTK	IFNG	FOXP1	CRTAM	GATA3	RUNX1	IL1RL2	IL2RG	VSIR	CTLA4	IL12RB1	BCL6	LGALS9	IL7R	CSF1	CCR2	JAK3	SOCS1	HLA-B
GO:0051251	positive regulation of lymphocyte activation	166	-0.412569	-1.93768	7.54e-07	1.44e-05	1.06e-05	454	tags=51%, list=33%, signal=39%	30009/3552/84868/4067/23308/7099/199/3120/942/7040/30835/84433/29126/3117/6504/940/3566/1378/3111/7305/3112/3115/8740/10288/3123/7409/695/4208/3458/952/3119/3717/7070/29851/970/7293/2625/861/80380/1803/8808/8915/3561/64115/3932/3594/1236/604/3965/3575/3108/3134/729230/3718/8651/29108/3122/301/972/3113/920/3600/1960/3109/50943/921/5788/5777/11151/3133/3601/7535/10673/64127/3606/100133941/939/923/7…	TBX21	IL1A	HAVCR2	LYN	ICOSLG	TLR4	AIF1	HLA-DQB2	CD86	TGFB1	CD209	CARD11	CD274	HLA-DQA1	SLAMF1	CD28	IL4R	CR1	HLA-DOA	TYROBP	HLA-DOB	HLA-DPB1	TNFSF14	LILRB2	HLA-DRB1	VAV1	BTK	MEF2C	IFNG	CD38	HLA-DQB1	JAK2	THY1	ICOS	CD70	TNFRSF4	GATA3	RUNX1	PDCD1LG2
GO:0002228	natural killer cell mediated immunity	43	-0.528271	-1.94503	0.000153981	0.00167322	0.00123303	313	tags=47%, list=23%, signal=37%	7409/114836/57823/56253/3965/3824/3134/3002/3106/3902/5777/3820/11151/3133/10225/914/4818/3606/4068/22914	VAV1	SLAMF6	SLAMF7	CRTAM	LGALS9	KLRD1	HLA-F	GZMB	HLA-B	LAG3	PTPN6	KLRB1	CORO1A	HLA-E	CD96	CD2	NKG7	IL18	SH2D1A	KLRK1
GO:0050778	positive regulation of immune response	215	-0.399843	-1.94699	5.87e-08	1.28e-06	9.44e-07	467	tags=48%, list=34%, signal=38%	933/3684/345611/4277/7042/282618/30009/84868/4067/23308/7099/4332/942/3689/5819/7040/6688/27242/84433/29126/8809/6504/2213/966/940/3566/1378/7305/922/3115/2207/3123/3702/3665/7409/695/4208/713/3458/27086/114836/952/712/56253/3119/3717/1511/7070/931/2625/915/2533/8915/1493/3932/3594/1236/3965/3824/3134/7805/729230/1240/51311/29108/3106/3122/3902/301/972/920/50852/3600/7474/3109/50943/974/90865/578…	CD22	ITGAM	IRGM	MICB	TGFB2	IFNL1	TBX21	HAVCR2	LYN	ICOSLG	TLR4	MNDA	CD86	ITGB2	NECTIN2	TGFB1	SPI1	TNFRSF21	CARD11	CD274	IL18R1	SLAMF1	FCGR2B	CD59	CD28	IL4R	CR1	TYROBP	CD5L	HLA-DPB1	FCER1G	HLA-DRB1	ITK	IRF7	VAV1	BTK	MEF2C	C1QB	IFNG
GO:0032640	tumor necrosis factor production	80	-0.46053	-1.94726	3.39e-05	0.000446628	0.000329129	484	tags=55%, list=35%, signal=38%	558/6774/114609/6693/3552/84868/947/7099/7057/3459/6504/2841/23586/7305/1536/351/945/6376/695/3458/27086/7097/3717/929/64115/3965/4940/729230/29108/64135/7474/50943/90865/5788/5777/3133/914/4939/11213/23643/64127/6363/6850/7098	AXL	STAT3	TIRAP	SPN	IL1A	HAVCR2	CD34	TLR4	THBS1	IFNGR1	SLAMF1	GPR18	RIGI	TYROBP	CYBB	APP	CD33	CX3CL1	BTK	IFNG	FOXP1	TLR2	JAK2	CD14	VSIR	LGALS9	OAS3	CCR2	PYCARD	IFIH1	WNT5A	FOXP3	IL33	PTPRC	PTPN6	HLA-E	CD2	OAS2	IRAK3
GO:0032680	regulation of tumor necrosis factor production	80	-0.46053	-1.94726	3.39e-05	0.000446628	0.000329129	484	tags=55%, list=35%, signal=38%	558/6774/114609/6693/3552/84868/947/7099/7057/3459/6504/2841/23586/7305/1536/351/945/6376/695/3458/27086/7097/3717/929/64115/3965/4940/729230/29108/64135/7474/50943/90865/5788/5777/3133/914/4939/11213/23643/64127/6363/6850/7098	AXL	STAT3	TIRAP	SPN	IL1A	HAVCR2	CD34	TLR4	THBS1	IFNGR1	SLAMF1	GPR18	RIGI	TYROBP	CYBB	APP	CD33	CX3CL1	BTK	IFNG	FOXP1	TLR2	JAK2	CD14	VSIR	LGALS9	OAS3	CCR2	PYCARD	IFIH1	WNT5A	FOXP3	IL33	PTPRC	PTPN6	HLA-E	CD2	OAS2	IRAK3
GO:0030101	natural killer cell activation	43	-0.529198	-1.94845	0.000150107	0.00165118	0.00121679	283	tags=47%, list=20%, signal=38%	57823/3717/51744/2625/3813/3824/3134/3560/5087/3600/5788/50615/11151/3133/3601/914/4818/639/3606/22914	SLAMF7	JAK2	CD244	GATA3	KIR3DS1	KLRD1	HLA-F	IL2RB	PBX1	IL15	PTPRC	IL21R	CORO1A	HLA-E	IL15RA	CD2	NKG7	PRDM1	IL18	KLRK1
GO:0001960	negative regulation of cytokine-mediated signaling pathway	20	-0.639739	-1.95091	0.000783491	0.00647043	0.0047682	317	tags=60%, list=23%, signal=47%	9636/3557/7850/25939/4940/5788/2150/1540/11213/84166/6352/383	ISG15	IL1RN	IL1R2	SAMHD1	OAS3	PTPRC	F2RL1	CYLD	IRAK3	NLRC5	CCL5	ARG1
GO:0060761	negative regulation of response to cytokine stimulus	20	-0.639739	-1.95091	0.000783491	0.00647043	0.0047682	317	tags=60%, list=23%, signal=47%	9636/3557/7850/25939/4940/5788/2150/1540/11213/84166/6352/383	ISG15	IL1RN	IL1R2	SAMHD1	OAS3	PTPRC	F2RL1	CYLD	IRAK3	NLRC5	CCL5	ARG1
GO:0042102	positive regulation of T cell proliferation	73	-0.470752	-1.95542	6.07e-05	0.000750772	0.00055326	451	tags=52%, list=33%, signal=37%	3552/84868/23308/199/942/30835/84433/29126/6504/940/3115/10288/3717/970/80380/3594/3965/729230/3718/29108/301/3113/3600/3109/50943/5788/11151/3133/7535/10673/3606/100133941/923/7412/6363/6850/916/6352	IL1A	HAVCR2	ICOSLG	AIF1	CD86	CD209	CARD11	CD274	SLAMF1	CD28	HLA-DPB1	LILRB2	JAK2	CD70	PDCD1LG2	IL12RB1	LGALS9	CCR2	JAK3	PYCARD	ANXA1	HLA-DPA1	IL15	HLA-DMB	FOXP3	PTPRC	CORO1A	HLA-E	ZAP70	TNFSF13B	IL18	CD24	CD6	VCAM1	CCL19	SYK	CD3E	CCL5
GO:0042129	regulation of T cell proliferation	106	-0.443478	-1.95797	1.91e-05	0.000272689	0.00020095	273	tags=51%, list=20%, signal=44%	3552/84868/23308/199/942/3604/30835/27242/84433/29126/6504/940/1378/3115/10288/3123/56253/3717/970/7133/80380/944/64115/1493/3594/604/3965/729230/3718/29108/301/3113/3600/3109/50943/5788/5777/53833/3659/11151/3133/7535/10673/3620/3606/2064/100133941/923/7412/6363/6850/916/6352/383	IL1A	HAVCR2	ICOSLG	AIF1	CD86	TNFRSF9	CD209	TNFRSF21	CARD11	CD274	SLAMF1	CD28	CR1	HLA-DPB1	LILRB2	HLA-DRB1	CRTAM	JAK2	CD70	TNFRSF1B	PDCD1LG2	TNFSF8	VSIR	CTLA4	IL12RB1	BCL6	LGALS9	CCR2	JAK3	PYCARD	ANXA1	HLA-DPA1	IL15	HLA-DMB	FOXP3	PTPRC	PTPN6	IL20RB	IRF1
GO:0002707	negative regulation of lymphocyte mediated immunity	32	-0.565851	-1.96387	0.000442595	0.00398633	0.0029376	227	tags=47%, list=16%, signal=40%	196/604/3965/3575/3824/3134/3106/50943/5788/5777/53833/3133/10225/64127/383	AHR	BCL6	LGALS9	IL7R	KLRD1	HLA-F	HLA-B	FOXP3	PTPRC	PTPN6	IL20RB	HLA-E	CD96	NOD2	ARG1
GO:0002683	negative regulation of immune system process	166	-0.41822	-1.96422	3.81e-07	7.64e-06	5.63e-06	484	tags=53%, list=35%, signal=39%	558/1051/868/6693/933/7042/282618/30009/84868/4067/7099/4332/942/7057/6662/7040/6688/27242/5133/4092/29126/6504/2213/966/3566/1378/3398/2841/3111/7305/3112/10288/3123/9636/6376/695/25939/56253/684/1511/7070/6737/1281/861/80380/196/1803/64115/1493/604/3965/3575/3824/4940/3134/7805/729230/3718/8651/3106/201633/3902/301/972/3162/50943/90865/5788/5777/11005/53833/3659/3133/5734/10225/3620/11213/64127…	AXL	CEBPB	CBLB	SPN	CD22	TGFB2	IFNL1	TBX21	HAVCR2	LYN	TLR4	MNDA	CD86	THBS1	SOX9	TGFB1	SPI1	TNFRSF21	PDCD1	SMAD7	CD274	SLAMF1	FCGR2B	CD59	IL4R	CR1	ID2	GPR18	HLA-DOA	TYROBP	HLA-DOB	LILRB2	HLA-DRB1	ISG15	CX3CL1	BTK	SAMHD1	CRTAM	BST2
GO:0001816	cytokine production	290	-0.393042	-1.96586	4.02e-09	1.06e-07	7.79e-08	456	tags=46%, list=33%, signal=39%	7042/282618/30009/3552/247/51284/84868/4067/23308/947/7099/4063/4332/199/942/5452/7057/3459/7040/27242/7100/84433/4092/29126/5371/8809/6504/2213/5966/59307/940/10365/3566/1378/2841/23586/81793/7305/1536/3115/351/2207/8710/10288/1436/3123/3702/945/3665/9636/6376/695/7850/3458/27086/114836/7097/5450/56253/684/3717/6737/7133/929/51744/5552/1281/2625/861/80380/4050/8808/8915/64115/3594/1236/604/3965/…	TGFB2	IFNL1	TBX21	IL1A	ALOX15B	TLR7	HAVCR2	LYN	ICOSLG	CD34	TLR4	LY9	MNDA	AIF1	CD86	POU2F2	THBS1	IFNGR1	TGFB1	TNFRSF21	TLR5	CARD11	SMAD7	CD274	PML	IL18R1	SLAMF1	FCGR2B	REL	SIGIRR	CD28	KLF2	IL4R	CR1	GPR18	RIGI	TLR10	TYROBP	CYBB
GO:0071706	tumor necrosis factor superfamily cytokine production	84	-0.463021	-1.97908	2.18e-05	0.000308594	0.000227409	484	tags=56%, list=35%, signal=39%	558/6774/114609/6693/3552/84868/947/7099/942/7057/3459/29126/6504/2841/23586/7305/1536/351/945/6376/695/3458/27086/7097/3717/929/8915/64115/3965/4940/729230/29108/64135/7474/50943/90865/5788/5777/3133/914/4939/11213/23643/64127/6363/6850/7098	AXL	STAT3	TIRAP	SPN	IL1A	HAVCR2	CD34	TLR4	CD86	THBS1	IFNGR1	CD274	SLAMF1	GPR18	RIGI	TYROBP	CYBB	APP	CD33	CX3CL1	BTK	IFNG	FOXP1	TLR2	JAK2	CD14	BCL10	VSIR	LGALS9	OAS3	CCR2	PYCARD	IFIH1	WNT5A	FOXP3	IL33	PTPRC	PTPN6	HLA-E
GO:1903555	regulation of tumor necrosis factor superfamily cytokine production	84	-0.463021	-1.97908	2.18e-05	0.000308594	0.000227409	484	tags=56%, list=35%, signal=39%	558/6774/114609/6693/3552/84868/947/7099/942/7057/3459/29126/6504/2841/23586/7305/1536/351/945/6376/695/3458/27086/7097/3717/929/8915/64115/3965/4940/729230/29108/64135/7474/50943/90865/5788/5777/3133/914/4939/11213/23643/64127/6363/6850/7098	AXL	STAT3	TIRAP	SPN	IL1A	HAVCR2	CD34	TLR4	CD86	THBS1	IFNGR1	CD274	SLAMF1	GPR18	RIGI	TYROBP	CYBB	APP	CD33	CX3CL1	BTK	IFNG	FOXP1	TLR2	JAK2	CD14	BCL10	VSIR	LGALS9	OAS3	CCR2	PYCARD	IFIH1	WNT5A	FOXP3	IL33	PTPRC	PTPN6	HLA-E
GO:0002449	lymphocyte mediated immunity	147	-0.428846	-1.98136	7.02e-07	1.36e-05	1.01e-05	397	tags=46%, list=29%, signal=36%	4092/8809/3117/6504/2213/940/3566/1378/3111/3112/3115/2207/3123/3665/7409/695/1235/1439/713/114836/57823/712/56253/3119/970/7133/2625/196/8915/3594/604/3965/3575/3108/3824/3134/729230/51311/3002/3106/3122/3902/972/3113/5551/3109/50943/5788/5777/3820/50615/53833/11151/3133/10225/914/4818/64127/3606/925/10538/718/939/3554/4068/22914/383	SMAD7	IL18R1	HLA-DQA1	SLAMF1	FCGR2B	CD28	IL4R	CR1	HLA-DOA	HLA-DOB	HLA-DPB1	FCER1G	HLA-DRB1	IRF7	VAV1	BTK	CCR6	CSF2RB	C1QB	SLAMF6	SLAMF7	C1QA	CRTAM	HLA-DQB1	CD70	TNFRSF1B	GATA3	AHR	BCL10	IL12RB1	BCL6	LGALS9	IL7R	HLA-DMA	KLRD1	HLA-F	CCR2	TLR8	GZMB
GO:0002701	negative regulation of production of molecular mediator of immune response	29	-0.583114	-1.98456	0.000325054	0.00311587	0.00229615	484	tags=72%, list=35%, signal=48%	558/933/7042/30009/7040/4092/6504/2213/1378/684/604/3134/3718/3162/50943/90865/11005/10225/11213/64127/383	AXL	CD22	TGFB2	TBX21	TGFB1	SMAD7	SLAMF1	FCGR2B	CR1	BST2	BCL6	HLA-F	JAK3	HMOX1	FOXP3	IL33	SPINK5	CD96	IRAK3	NOD2	ARG1
GO:0002704	negative regulation of leukocyte mediated immunity	40	-0.546499	-1.98931	7.37e-05	0.000890723	0.000656392	266	tags=65%, list=19%, signal=54%	30009/84868/6688/4092/6504/2213/1378/684/196/604/3965/3575/3824/3134/729230/3718/3106/3162/50943/5788/5777/53833/3133/10225/64127/383	TBX21	HAVCR2	SPI1	SMAD7	SLAMF1	FCGR2B	CR1	BST2	AHR	BCL6	LGALS9	IL7R	KLRD1	HLA-F	CCR2	JAK3	HLA-B	HMOX1	FOXP3	PTPRC	PTPN6	IL20RB	HLA-E	CD96	NOD2	ARG1
GO:0002696	positive regulation of leukocyte activation	182	-0.4187	-1.98997	6.98e-08	1.5e-06	1.1e-06	442	tags=49%, list=32%, signal=39%	84868/4067/23308/7099/199/3120/942/3689/5819/7057/7040/30835/84433/29126/3117/6504/940/3566/1378/3111/7305/3112/3115/8740/10288/3123/7409/695/4208/3458/952/3119/3717/7070/29851/970/7293/2625/861/80380/1803/8808/8915/3561/64115/3932/3594/1236/604/3965/3575/3108/3134/729230/3718/8651/29108/3122/301/972/3113/920/3600/1960/7474/3109/50943/921/90865/5788/5777/11151/3133/2150/3601/914/7535/10673/64127/…	HAVCR2	LYN	ICOSLG	TLR4	AIF1	HLA-DQB2	CD86	ITGB2	NECTIN2	THBS1	TGFB1	CD209	CARD11	CD274	HLA-DQA1	SLAMF1	CD28	IL4R	CR1	HLA-DOA	TYROBP	HLA-DOB	HLA-DPB1	TNFSF14	LILRB2	HLA-DRB1	VAV1	BTK	MEF2C	IFNG	CD38	HLA-DQB1	JAK2	THY1	ICOS	CD70	TNFRSF4	GATA3	RUNX1
GO:0001817	regulation of cytokine production	285	-0.398469	-1.99335	5.99e-10	1.89e-08	1.39e-08	456	tags=46%, list=33%, signal=39%	7042/282618/30009/3552/247/51284/84868/4067/23308/947/7099/4063/4332/199/942/5452/7057/3459/7040/27242/7100/84433/4092/29126/5371/8809/6504/2213/5966/59307/940/10365/3566/1378/2841/23586/81793/7305/1536/3115/351/2207/8710/10288/1436/3123/3702/945/3665/9636/6376/695/7850/3458/27086/114836/7097/5450/56253/684/3717/6737/7133/929/51744/5552/2625/861/80380/4050/8808/8915/64115/3594/1236/604/3965/6772/…	TGFB2	IFNL1	TBX21	IL1A	ALOX15B	TLR7	HAVCR2	LYN	ICOSLG	CD34	TLR4	LY9	MNDA	AIF1	CD86	POU2F2	THBS1	IFNGR1	TGFB1	TNFRSF21	TLR5	CARD11	SMAD7	CD274	PML	IL18R1	SLAMF1	FCGR2B	REL	SIGIRR	CD28	KLF2	IL4R	CR1	GPR18	RIGI	TLR10	TYROBP	CYBB
GO:0045582	positive regulation of T cell differentiation	49	-0.52556	-1.9956	3.46e-05	0.000453619	0.000334281	235	tags=53%, list=17%, signal=46%	3566/1378/10288/3123/3458/2625/861/8808/3561/64115/3594/604/3965/3575/8651/3122/301/972/1960/50943/5788/7535/3606/939/6363/6850	IL4R	CR1	LILRB2	HLA-DRB1	IFNG	GATA3	RUNX1	IL1RL2	IL2RG	VSIR	IL12RB1	BCL6	LGALS9	IL7R	SOCS1	HLA-DRA	ANXA1	CD74	EGR3	FOXP3	PTPRC	ZAP70	IL18	CD27	CCL19	SYK
GO:0050867	positive regulation of cell activation	183	-0.42089	-2.0033	1.92e-07	3.99e-06	2.94e-06	442	tags=50%, list=32%, signal=39%	84868/4067/23308/7099/199/3120/942/3689/5819/7057/7040/30835/84433/29126/3117/6504/940/3566/1378/3111/7305/3112/3115/8740/5159/10288/3123/7409/695/4208/3458/952/3119/3717/7070/29851/970/7293/2625/861/80380/1803/8808/8915/3561/64115/3932/3594/1236/604/3965/3575/3108/3134/729230/3718/8651/29108/3122/301/972/3113/920/3600/1960/7474/3109/50943/921/90865/5788/5777/11151/3133/2150/3601/914/7535/10673/6…	HAVCR2	LYN	ICOSLG	TLR4	AIF1	HLA-DQB2	CD86	ITGB2	NECTIN2	THBS1	TGFB1	CD209	CARD11	CD274	HLA-DQA1	SLAMF1	CD28	IL4R	CR1	HLA-DOA	TYROBP	HLA-DOB	HLA-DPB1	TNFSF14	PDGFRB	LILRB2	HLA-DRB1	VAV1	BTK	MEF2C	IFNG	CD38	HLA-DQB1	JAK2	THY1	ICOS	CD70	TNFRSF4	GATA3
GO:0002443	leukocyte mediated immunity	181	-0.421672	-2.00597	2.1e-08	4.9e-07	3.61e-07	442	tags=48%, list=32%, signal=37%	84868/4067/7099/3120/3689/5819/7040/6688/4092/8809/3117/6504/2213/940/3566/1378/23586/3111/7305/3112/3115/2207/3123/3665/7409/695/1235/1439/713/114836/57823/712/56253/3119/684/1511/970/7133/2625/196/8915/3594/604/3965/3575/3108/3824/3134/729230/3718/51311/3002/3106/3122/3902/972/3113/5551/3162/5294/3109/50943/5788/5777/3820/50615/53833/11151/3133/2150/10225/914/4818/64127/3606/925/10538/718/939/3…	HAVCR2	LYN	TLR4	HLA-DQB2	ITGB2	NECTIN2	TGFB1	SPI1	SMAD7	IL18R1	HLA-DQA1	SLAMF1	FCGR2B	CD28	IL4R	CR1	RIGI	HLA-DOA	TYROBP	HLA-DOB	HLA-DPB1	FCER1G	HLA-DRB1	IRF7	VAV1	BTK	CCR6	CSF2RB	C1QB	SLAMF6	SLAMF7	C1QA	CRTAM	HLA-DQB1	BST2	CTSG	CD70	TNFRSF1B	GATA3
GO:0045785	positive regulation of cell adhesion	184	-0.426754	-2.02753	1.49e-08	3.6e-07	2.65e-07	442	tags=50%, list=32%, signal=39%	84868/4067/23308/199/3120/942/3689/30835/3673/84433/4092/29126/3117/6504/940/3566/1378/3111/6401/3112/3115/8740/10288/3123/8784/6376/7409/3678/3458/3119/3717/1511/7070/29851/970/655/2625/861/80380/1803/8808/8915/3561/64115/3932/3594/1236/604/3965/7010/3575/3108/1435/729230/960/3718/8651/29108/3122/301/972/3113/3676/920/3600/1960/7474/3109/50943/921/5788/5777/11151/3133/10563/7535/10673/3690/64127…	HAVCR2	LYN	ICOSLG	AIF1	HLA-DQB2	CD86	ITGB2	CD209	ITGA2	CARD11	SMAD7	CD274	HLA-DQA1	SLAMF1	CD28	IL4R	CR1	HLA-DOA	SELE	HLA-DOB	HLA-DPB1	TNFSF14	LILRB2	HLA-DRB1	TNFRSF18	CX3CL1	VAV1	ITGA5	IFNG	HLA-DQB1	JAK2	CTSG	THY1	ICOS	CD70	BMP7	GATA3	RUNX1	PDCD1LG2
GO:0007155	cell adhesion	350	-0.400325	-2.02839	1e-10	3.63e-09	2.67e-09	489	tags=51%, list=35%, signal=44%	6351/8744/558/1051/868/5754/3687/6693/933/3684/4017/667/971/7042/282618/30009/1277/3552/84868/4067/23308/947/4063/199/3120/942/3689/5819/7057/6662/7040/7450/30835/6688/27242/3673/7045/1003/84433/4092/29126/5371/3117/6504/7852/2213/940/3566/1378/3384/5175/3111/6401/3112/3115/351/8740/3385/6280/10288/6480/3123/8784/945/1048/3557/3672/6376/7409/3678/3458/10894/120425/6404/57823/56253/3119/3717/1511/…	CCL4	TNFSF9	AXL	CEBPB	CBLB	PTK7	ITGAX	SPN	CD22	ITGAM	LOXL2	DST	CD72	TGFB2	IFNL1	TBX21	COL1A1	IL1A	HAVCR2	LYN	ICOSLG	CD34	LY9	AIF1	HLA-DQB2	CD86	ITGB2	NECTIN2	THBS1	SOX9	TGFB1	VWF	CD209	SPI1	TNFRSF21	ITGA2	TGFBI	CDH5	CARD11
GO:0044419	biological process involved in interspecies interaction between organisms	460	-0.394131	-2.04375	1e-10	3.63e-09	2.67e-09	504	tags=48%, list=36%, signal=46%	3098/6891/6283/8829/5054/6846/56833/6351/2209/348/558/1051/114609/6672/3687/6367/3004/6693/3684/345611/4277/282618/30009/3552/286827/163702/51284/84868/4067/7099/4063/4332/199/942/5452/2353/5819/3459/4486/7040/4217/30835/6688/2167/7056/3673/7100/29126/5371/6504/1234/4792/7852/2213/5966/59307/3566/5732/1378/653361/837/3107/23586/81793/6401/356/7305/1536/3512/2207/6280/10288/1436/10219/3123/92140/6…	HK1	TAP2	S100A12	NRP1	SERPINE1	XCL2	SLAMF8	CCL4	FCGR1A	APOE	AXL	CEBPB	TIRAP	SP100	ITGAX	CCL22	GZMM	SPN	ITGAM	IRGM	MICB	IFNL1	TBX21	IL1A	TRIM59	IFNLR1	TLR7	HAVCR2	LYN	TLR4	LY9	MNDA	AIF1	CD86	POU2F2	FOS	NECTIN2	IFNGR1	MST1R
GO:0002684	positive regulation of immune system process	356	-0.402689	-2.04878	1e-10	3.63e-09	2.67e-09	469	tags=47%, list=34%, signal=42%	6693/933/3684/345611/4277/7042/282618/30009/3552/51284/84868/4067/23308/7099/4332/199/3120/942/2353/3689/5819/7057/7040/30835/6688/27242/3673/84433/29126/8809/3117/6504/2213/966/940/3566/1378/3398/23586/3111/7305/3112/922/3115/351/8740/2207/5228/10288/1436/3123/3702/8784/3665/6376/7409/695/1235/6355/4208/713/3458/27086/10894/114836/952/712/56253/3119/3717/1511/7070/29851/970/931/7293/3579/51744/2…	SPN	CD22	ITGAM	IRGM	MICB	TGFB2	IFNL1	TBX21	IL1A	TLR7	HAVCR2	LYN	ICOSLG	TLR4	MNDA	AIF1	HLA-DQB2	CD86	FOS	ITGB2	NECTIN2	THBS1	TGFB1	CD209	SPI1	TNFRSF21	ITGA2	CARD11	CD274	IL18R1	HLA-DQA1	SLAMF1	FCGR2B	CD59	CD28	IL4R	CR1	ID2	RIGI
GO:0034097	response to cytokine	333	-0.404401	-2.0497	1e-10	3.63e-09	2.67e-09	437	tags=44%, list=32%, signal=40%	7099/4332/199/2322/2353/7057/3459/6662/4486/4217/6688/2167/27242/4092/29126/5371/8809/1234/4792/7852/5966/59307/10365/3566/837/10663/23586/6401/356/351/2207/10288/1436/8784/6360/3665/9636/3557/6376/1233/695/3563/1235/6355/7850/10410/1438/1439/3458/27086/25939/6404/7097/952/3590/3437/684/3717/1511/970/6737/7133/3434/7293/3579/929/1281/2625/8808/3561/10068/27074/3594/1236/3965/6772/7076/3575/6775/1…	TLR4	MNDA	AIF1	FLT3	FOS	THBS1	IFNGR1	SOX9	MST1R	MAP3K5	SPI1	FABP4	TNFRSF21	SMAD7	CD274	PML	IL18R1	CCR5	NFKBIA	CXCR4	REL	SIGIRR	KLF2	IL4R	CASP4	CXCR6	RIGI	SELE	FASLG	APP	FCER1G	LILRB2	CSF1R	TNFRSF18	CCL16	IRF7	ISG15	IL1RN	CX3CL1
GO:0071346	cellular response to interferon-gamma	58	-0.521727	-2.05141	7.33e-06	0.000115732	8.53e-05	319	tags=55%, list=23%, signal=44%	6846/6351/6672/6367/345611/7099/199/3459/356/6360/6376/6355/3458/7097/3717/3594/3965/6772/8651/3113/7474/3394/3659/6358/115362/84166/2633/6363/6352/6366/7098/383	XCL2	CCL4	SP100	CCL22	IRGM	TLR4	AIF1	IFNGR1	FASLG	CCL16	CX3CL1	CCL8	IFNG	TLR2	JAK2	IL12RB1	LGALS9	STAT1	SOCS1	HLA-DPA1	WNT5A	IRF8	IRF1	CCL14	GBP5	NLRC5	GBP1	CCL19	CCL5	CCL21	TLR3	ARG1
GO:0051249	regulation of lymphocyte activation	226	-0.422841	-2.06335	1.73e-09	4.75e-08	3.5e-08	455	tags=51%, list=33%, signal=41%	282618/30009/3552/84868/4067/23308/7099/4332/199/3120/942/3604/7040/30835/27242/84433/4092/29126/3117/6504/6935/2213/940/3566/1378/3398/3111/7305/3112/3115/8740/10288/3123/7409/695/4208/3458/952/56253/3119/3717/1511/7070/29851/970/7133/7293/2625/861/80380/944/196/1803/8808/8915/3561/64115/1493/3932/3594/1236/604/3965/3575/3108/3824/3134/7805/729230/3718/8651/29108/201633/3122/3902/301/972/3113/92…	IFNL1	TBX21	IL1A	HAVCR2	LYN	ICOSLG	TLR4	MNDA	AIF1	HLA-DQB2	CD86	TNFRSF9	TGFB1	CD209	TNFRSF21	CARD11	SMAD7	CD274	HLA-DQA1	SLAMF1	ZEB1	FCGR2B	CD28	IL4R	CR1	ID2	HLA-DOA	TYROBP	HLA-DOB	HLA-DPB1	TNFSF14	LILRB2	HLA-DRB1	VAV1	BTK	MEF2C	IFNG	CD38	CRTAM
GO:0009607	response to biotic stimulus	441	-0.400708	-2.06362	1e-10	3.63e-09	2.67e-09	486	tags=46%, list=35%, signal=44%	2209/348/558/1051/114609/6672/3687/6367/3004/6693/3684/345611/4277/282618/30009/3552/286827/163702/51284/84868/4067/7099/4063/4332/199/942/5452/2353/5819/3459/4486/7040/4217/30835/6688/2167/7056/7100/29126/5371/6504/1234/4792/7852/2213/5966/59307/3566/5732/1378/653361/837/3107/23586/81793/6401/356/7305/1536/3512/2207/6280/10288/1436/10219/3123/92140/6360/3665/9636/6376/7409/1233/695/6355/4208/104…	FCGR1A	APOE	AXL	CEBPB	TIRAP	SP100	ITGAX	CCL22	GZMM	SPN	ITGAM	IRGM	MICB	IFNL1	TBX21	IL1A	TRIM59	IFNLR1	TLR7	HAVCR2	LYN	TLR4	LY9	MNDA	AIF1	CD86	POU2F2	FOS	NECTIN2	IFNGR1	MST1R	TGFB1	MAP3K5	CD209	SPI1	FABP4	THBD	TLR5	CD274
GO:0045621	positive regulation of lymphocyte differentiation	54	-0.529681	-2.06543	1.59e-05	0.000232001	0.000170966	334	tags=54%, list=24%, signal=42%	3566/1378/10288/3123/695/3458/2625/861/8808/3561/64115/3594/604/3965/3575/8651/3122/301/972/3600/1960/50943/5788/3601/7535/3606/939/6363/6850	IL4R	CR1	LILRB2	HLA-DRB1	BTK	IFNG	GATA3	RUNX1	IL1RL2	IL2RG	VSIR	IL12RB1	BCL6	LGALS9	IL7R	SOCS1	HLA-DRA	ANXA1	CD74	IL15	EGR3	FOXP3	PTPRC	IL15RA	ZAP70	IL18	CD27	CCL19	SYK
GO:0050776	regulation of immune response	312	-0.412769	-2.07025	1e-10	3.63e-09	2.67e-09	469	tags=48%, list=34%, signal=41%	6693/933/3684/345611/4277/7042/282618/30009/51284/84868/4067/23308/7099/4332/942/3689/5819/7040/6688/27242/5133/7100/84433/4092/29126/8809/6504/4792/2213/966/940/3566/6892/1378/653361/2212/23586/81793/7305/922/3115/2206/2207/10288/3123/3702/945/3665/9636/7409/695/962/4208/713/3458/27086/25939/114836/151888/7097/952/712/56253/3119/3717/1511/7070/6737/931/7133/929/1281/2625/915/196/2533/8915/64115/…	SPN	CD22	ITGAM	IRGM	MICB	TGFB2	IFNL1	TBX21	TLR7	HAVCR2	LYN	ICOSLG	TLR4	MNDA	CD86	ITGB2	NECTIN2	TGFB1	SPI1	TNFRSF21	PDCD1	TLR5	CARD11	SMAD7	CD274	IL18R1	SLAMF1	NFKBIA	FCGR2B	CD59	CD28	IL4R	TAPBP	CR1	NCF1	FCGR2A	RIGI	TLR10	TYROBP
GO:0043207	response to external biotic stimulus	433	-0.403956	-2.07471	1e-10	3.63e-09	2.67e-09	486	tags=47%, list=35%, signal=44%	2209/348/558/1051/114609/6672/3687/6367/3004/6693/3684/345611/4277/282618/30009/3552/286827/163702/51284/84868/4067/7099/4063/4332/199/942/5452/2353/5819/3459/4486/7040/4217/30835/6688/2167/7056/7100/29126/5371/6504/1234/4792/7852/2213/5966/59307/3566/5732/1378/653361/837/3107/23586/81793/6401/356/7305/1536/3512/2207/6280/10288/1436/10219/3123/92140/6360/3665/9636/6376/7409/1233/695/6355/4208/104…	FCGR1A	APOE	AXL	CEBPB	TIRAP	SP100	ITGAX	CCL22	GZMM	SPN	ITGAM	IRGM	MICB	IFNL1	TBX21	IL1A	TRIM59	IFNLR1	TLR7	HAVCR2	LYN	TLR4	LY9	MNDA	AIF1	CD86	POU2F2	FOS	NECTIN2	IFNGR1	MST1R	TGFB1	MAP3K5	CD209	SPI1	FABP4	THBD	TLR5	CD274
GO:0051707	response to other organism	433	-0.403956	-2.07471	1e-10	3.63e-09	2.67e-09	486	tags=47%, list=35%, signal=44%	2209/348/558/1051/114609/6672/3687/6367/3004/6693/3684/345611/4277/282618/30009/3552/286827/163702/51284/84868/4067/7099/4063/4332/199/942/5452/2353/5819/3459/4486/7040/4217/30835/6688/2167/7056/7100/29126/5371/6504/1234/4792/7852/2213/5966/59307/3566/5732/1378/653361/837/3107/23586/81793/6401/356/7305/1536/3512/2207/6280/10288/1436/10219/3123/92140/6360/3665/9636/6376/7409/1233/695/6355/4208/104…	FCGR1A	APOE	AXL	CEBPB	TIRAP	SP100	ITGAX	CCL22	GZMM	SPN	ITGAM	IRGM	MICB	IFNL1	TBX21	IL1A	TRIM59	IFNLR1	TLR7	HAVCR2	LYN	TLR4	LY9	MNDA	AIF1	CD86	POU2F2	FOS	NECTIN2	IFNGR1	MST1R	TGFB1	MAP3K5	CD209	SPI1	FABP4	THBD	TLR5	CD274
GO:0050870	positive regulation of T cell activation	138	-0.45469	-2.09379	4.91e-08	1.08e-06	7.96e-07	442	tags=54%, list=32%, signal=41%	84868/4067/23308/199/3120/942/30835/84433/29126/3117/6504/940/3566/1378/3111/3112/3115/8740/10288/3123/7409/3458/3119/3717/7070/29851/970/2625/861/80380/1803/8808/8915/3561/64115/3932/3594/1236/604/3965/3575/3108/729230/3718/8651/29108/3122/301/972/3113/920/3600/1960/3109/50943/921/5788/5777/11151/3133/7535/10673/64127/3606/100133941/939/923/7412/6363/6850/916/6352/6366/22914	HAVCR2	LYN	ICOSLG	AIF1	HLA-DQB2	CD86	CD209	CARD11	CD274	HLA-DQA1	SLAMF1	CD28	IL4R	CR1	HLA-DOA	HLA-DOB	HLA-DPB1	TNFSF14	LILRB2	HLA-DRB1	VAV1	IFNG	HLA-DQB1	JAK2	THY1	ICOS	CD70	GATA3	RUNX1	PDCD1LG2	DPP4	IL1RL2	BCL10	IL2RG	VSIR	LCK	IL12RB1	CCR7	BCL6
GO:1903039	positive regulation of leukocyte cell-cell adhesion	148	-0.453075	-2.09694	2.05e-08	4.87e-07	3.59e-07	442	tags=53%, list=32%, signal=40%	84868/4067/23308/199/3120/942/3689/30835/84433/29126/3117/6504/940/3566/1378/3111/6401/3112/3115/8740/10288/3123/7409/3458/3119/3717/7070/29851/970/2625/861/80380/1803/8808/8915/3561/64115/3932/3594/1236/604/3965/3575/3108/729230/960/3718/8651/29108/3122/301/972/3113/3676/920/3600/1960/3109/50943/921/5788/5777/11151/3133/7535/10673/64127/3606/100133941/939/923/7412/6363/6850/916/6352/6366/22914	HAVCR2	LYN	ICOSLG	AIF1	HLA-DQB2	CD86	ITGB2	CD209	CARD11	CD274	HLA-DQA1	SLAMF1	CD28	IL4R	CR1	HLA-DOA	SELE	HLA-DOB	HLA-DPB1	TNFSF14	LILRB2	HLA-DRB1	VAV1	IFNG	HLA-DQB1	JAK2	THY1	ICOS	CD70	GATA3	RUNX1	PDCD1LG2	DPP4	IL1RL2	BCL10	IL2RG	VSIR	LCK	IL12RB1
GO:0098609	cell-cell adhesion	268	-0.421827	-2.0983	1e-10	3.63e-09	2.67e-09	456	tags=50%, list=33%, signal=42%	7042/282618/30009/3552/84868/4067/23308/947/199/3120/942/3689/5819/6662/7040/30835/6688/27242/3673/1003/84433/4092/29126/3117/6504/2213/940/3566/1378/3384/5175/3111/6401/3112/3115/8740/3385/6280/10288/3123/945/1048/3557/3672/6376/7409/3678/3458/120425/6404/56253/3119/3717/1511/7070/29851/970/655/6279/2625/861/80380/1803/8808/8915/3561/64115/1493/3932/3594/1236/604/3965/3575/3108/3682/7805/729230/…	TGFB2	IFNL1	TBX21	IL1A	HAVCR2	LYN	ICOSLG	CD34	AIF1	HLA-DQB2	CD86	ITGB2	NECTIN2	SOX9	TGFB1	CD209	SPI1	TNFRSF21	ITGA2	CDH5	CARD11	SMAD7	CD274	HLA-DQA1	SLAMF1	FCGR2B	CD28	IL4R	CR1	ICAM2	PECAM1	HLA-DOA	SELE	HLA-DOB	HLA-DPB1	TNFSF14	ICAM3	S100A9	LILRB2
GO:0051607	defense response to virus	94	-0.48204	-2.09918	1.26e-06	2.33e-05	1.71e-05	318	tags=40%, list=23%, signal=33%	3665/9636/10410/3458/25939/7097/3437/684/6737/3434/2537/10379/3594/6772/4940/10964/51311/29108/64135/91607/5551/3600/50943/90865/5788/3659/2150/8519/3429/4939/4283/3627/84166/10581/4599/2633/7098/10346	IRF7	ISG15	IFITM3	IFNG	SAMHD1	TLR2	IFIT3	BST2	TRIM21	IFIT1	IFI6	IRF9	IL12RB1	STAT1	OAS3	IFI44L	TLR8	PYCARD	IFIH1	SLFN11	PRF1	IL15	FOXP3	IL33	PTPRC	IRF1	F2RL1	IFITM1	IFI27	OAS2	CXCL9	CXCL10	NLRC5	IFITM2	MX1	GBP1	TLR3	TRIM22
GO:0140546	defense response to symbiont	94	-0.48204	-2.09918	1.26e-06	2.33e-05	1.71e-05	318	tags=40%, list=23%, signal=33%	3665/9636/10410/3458/25939/7097/3437/684/6737/3434/2537/10379/3594/6772/4940/10964/51311/29108/64135/91607/5551/3600/50943/90865/5788/3659/2150/8519/3429/4939/4283/3627/84166/10581/4599/2633/7098/10346	IRF7	ISG15	IFITM3	IFNG	SAMHD1	TLR2	IFIT3	BST2	TRIM21	IFIT1	IFI6	IRF9	IL12RB1	STAT1	OAS3	IFI44L	TLR8	PYCARD	IFIH1	SLFN11	PRF1	IL15	FOXP3	IL33	PTPRC	IRF1	F2RL1	IFITM1	IFI27	OAS2	CXCL9	CXCL10	NLRC5	IFITM2	MX1	GBP1	TLR3	TRIM22
GO:0050865	regulation of cell activation	256	-0.424863	-2.09957	1.8e-10	6.18e-09	4.56e-09	495	tags=54%, list=36%, signal=43%	3574/56833/8744/348/558/1051/114609/868/6693/933/3684/282618/30009/3552/84868/4067/23308/7099/4332/199/3120/942/3689/5819/3604/7057/7040/30835/6688/27242/7056/84433/4092/29126/3117/6504/6935/2213/940/3566/1378/3398/3111/7305/3112/3115/8740/2207/5159/10288/3123/945/6376/7409/695/4208/3458/952/56253/3119/3717/1511/7070/29851/970/7133/7293/2625/861/80380/944/196/1803/8808/8915/3561/64115/1493/3932/3…	IL7	SLAMF8	TNFSF9	APOE	AXL	CEBPB	TIRAP	CBLB	SPN	CD22	ITGAM	IFNL1	TBX21	IL1A	HAVCR2	LYN	ICOSLG	TLR4	MNDA	AIF1	HLA-DQB2	CD86	ITGB2	NECTIN2	TNFRSF9	THBS1	TGFB1	CD209	SPI1	TNFRSF21	THBD	CARD11	SMAD7	CD274	HLA-DQA1	SLAMF1	ZEB1	FCGR2B	CD28
GO:0030155	regulation of cell adhesion	245	-0.427778	-2.10169	1.77e-10	6.18e-09	4.56e-09	456	tags=51%, list=33%, signal=42%	7042/282618/30009/1277/3552/84868/4067/23308/199/3120/942/3689/7057/6662/7040/30835/6688/27242/3673/7045/84433/4092/29126/5371/3117/6504/7852/2213/940/3566/1378/3111/6401/3112/3115/8740/10288/6480/3123/8784/3557/6376/7409/3678/3458/56253/3119/3717/1511/7070/29851/970/655/2625/861/80380/1803/8808/8915/3561/64115/1493/3932/3594/1236/604/3965/7010/3575/3108/1435/7805/729230/960/3718/53827/8651/29108…	TGFB2	IFNL1	TBX21	COL1A1	IL1A	HAVCR2	LYN	ICOSLG	AIF1	HLA-DQB2	CD86	ITGB2	THBS1	SOX9	TGFB1	CD209	SPI1	TNFRSF21	ITGA2	TGFBI	CARD11	SMAD7	CD274	PML	HLA-DQA1	SLAMF1	CXCR4	FCGR2B	CD28	IL4R	CR1	HLA-DOA	SELE	HLA-DOB	HLA-DPB1	TNFSF14	LILRB2	ST6GAL1	HLA-DRB1
GO:0002694	regulation of leukocyte activation	250	-0.427212	-2.10955	1e-10	3.63e-09	2.67e-09	442	tags=49%, list=32%, signal=41%	84868/4067/23308/7099/4332/199/3120/942/3689/5819/3604/7057/7040/30835/6688/27242/84433/4092/29126/3117/6504/6935/2213/940/3566/1378/3398/3111/7305/3112/3115/8740/10288/3123/945/6376/7409/695/4208/3458/952/56253/3119/3717/1511/7070/29851/970/7133/7293/2625/861/80380/944/196/1803/8808/8915/3561/64115/1493/3932/3594/1236/604/3965/3575/3108/3824/3134/7805/729230/3718/8651/29108/201633/3122/3902/301/…	HAVCR2	LYN	ICOSLG	TLR4	MNDA	AIF1	HLA-DQB2	CD86	ITGB2	NECTIN2	TNFRSF9	THBS1	TGFB1	CD209	SPI1	TNFRSF21	CARD11	SMAD7	CD274	HLA-DQA1	SLAMF1	ZEB1	FCGR2B	CD28	IL4R	CR1	ID2	HLA-DOA	TYROBP	HLA-DOB	HLA-DPB1	TNFSF14	LILRB2	HLA-DRB1	CD33	CX3CL1	VAV1	BTK	MEF2C
GO:0022407	regulation of cell-cell adhesion	201	-0.438359	-2.11045	3.26e-09	8.74e-08	6.44e-08	455	tags=52%, list=33%, signal=41%	282618/30009/3552/84868/4067/23308/199/3120/942/3689/7040/30835/6688/27242/84433/4092/29126/3117/6504/2213/940/3566/1378/3111/6401/3112/3115/8740/10288/3123/3557/6376/7409/3458/56253/3119/3717/1511/7070/29851/970/655/2625/861/80380/1803/8808/8915/3561/64115/1493/3932/3594/1236/604/3965/3575/3108/7805/729230/960/3718/53827/8651/29108/201633/3122/3902/301/972/3113/3676/920/3600/1960/7474/3109/50943…	IFNL1	TBX21	IL1A	HAVCR2	LYN	ICOSLG	AIF1	HLA-DQB2	CD86	ITGB2	TGFB1	CD209	SPI1	TNFRSF21	CARD11	SMAD7	CD274	HLA-DQA1	SLAMF1	FCGR2B	CD28	IL4R	CR1	HLA-DOA	SELE	HLA-DOB	HLA-DPB1	TNFSF14	LILRB2	HLA-DRB1	IL1RN	CX3CL1	VAV1	IFNG	CRTAM	HLA-DQB1	JAK2	CTSG	THY1
GO:0046649	lymphocyte activation	318	-0.419464	-2.11131	1e-10	3.63e-09	2.67e-09	442	tags=48%, list=32%, signal=43%	84868/4067/23308/7099/4063/4332/199/3120/942/2322/3604/7040/30835/6688/27242/84433/4092/29126/8809/3117/6504/6935/2213/940/3566/1378/3398/2841/3111/7305/3112/3115/8740/2207/10288/3123/3702/7409/695/1235/962/4208/3458/27086/114836/120425/57823/5450/952/56253/3119/684/3717/1511/7070/29851/970/924/931/7133/7293/3936/51744/2625/915/861/3813/80380/944/196/1803/8808/8915/3561/64115/1493/3932/3594/1236/…	HAVCR2	LYN	ICOSLG	TLR4	LY9	MNDA	AIF1	HLA-DQB2	CD86	FLT3	TNFRSF9	TGFB1	CD209	SPI1	TNFRSF21	CARD11	SMAD7	CD274	IL18R1	HLA-DQA1	SLAMF1	ZEB1	FCGR2B	CD28	IL4R	CR1	ID2	GPR18	HLA-DOA	TYROBP	HLA-DOB	HLA-DPB1	TNFSF14	FCER1G	LILRB2	HLA-DRB1	ITK	VAV1	BTK
GO:0002250	adaptive immune response	227	-0.433869	-2.11574	4.38e-10	1.43e-08	1.06e-08	442	tags=49%, list=32%, signal=40%	84868/4067/23308/7099/4063/3120/942/5819/7040/30835/27242/5133/4092/29126/8809/3117/6504/2213/940/3566/1378/3107/3111/3112/3115/3512/2207/10288/3123/3702/3665/695/1235/962/4208/1439/713/3458/170482/114836/151888/57823/712/6890/3119/3717/970/924/7133/51744/2625/915/80380/196/8915/1493/10068/27074/3594/604/3575/3108/3824/3134/729230/3718/51311/29108/3106/1520/3122/3902/301/972/3113/5551/920/50852/5…	HAVCR2	LYN	ICOSLG	TLR4	LY9	HLA-DQB2	CD86	NECTIN2	TGFB1	CD209	TNFRSF21	PDCD1	SMAD7	CD274	IL18R1	HLA-DQA1	SLAMF1	FCGR2B	CD28	IL4R	CR1	HLA-C	HLA-DOA	HLA-DOB	HLA-DPB1	JCHAIN	FCER1G	LILRB2	HLA-DRB1	ITK	IRF7	BTK	CCR6	CD48	MEF2C	CSF2RB	C1QB	IFNG	CLEC4C
GO:0032609	interferon-gamma production	73	-0.510464	-2.12038	4.07e-06	6.91e-05	5.09e-05	396	tags=51%, list=29%, signal=38%	29126/8809/6504/1378/3115/3123/9636/114836/56253/3717/929/51744/2625/80380/64115/3594/1236/3965/7805/729230/51311/29108/3113/7474/50943/3394/90865/53833/2150/10225/914/64127/3606/3554/916/7098/22914	CD274	IL18R1	SLAMF1	CR1	HLA-DPB1	HLA-DRB1	ISG15	SLAMF6	CRTAM	JAK2	CD14	CD244	GATA3	PDCD1LG2	VSIR	IL12RB1	CCR7	LGALS9	LAPTM5	CCR2	TLR8	PYCARD	HLA-DPA1	WNT5A	FOXP3	IRF8	IL33	IL20RB	F2RL1	CD96	CD2	NOD2	IL18	IL1R1	CD3E	TLR3	KLRK1
GO:0032649	regulation of interferon-gamma production	73	-0.510464	-2.12038	4.07e-06	6.91e-05	5.09e-05	396	tags=51%, list=29%, signal=38%	29126/8809/6504/1378/3115/3123/9636/114836/56253/3717/929/51744/2625/80380/64115/3594/1236/3965/7805/729230/51311/29108/3113/7474/50943/3394/90865/53833/2150/10225/914/64127/3606/3554/916/7098/22914	CD274	IL18R1	SLAMF1	CR1	HLA-DPB1	HLA-DRB1	ISG15	SLAMF6	CRTAM	JAK2	CD14	CD244	GATA3	PDCD1LG2	VSIR	IL12RB1	CCR7	LGALS9	LAPTM5	CCR2	TLR8	PYCARD	HLA-DPA1	WNT5A	FOXP3	IRF8	IL33	IL20RB	F2RL1	CD96	CD2	NOD2	IL18	IL1R1	CD3E	TLR3	KLRK1
GO:0022409	positive regulation of cell-cell adhesion	160	-0.454704	-2.1243	6.59e-09	1.66e-07	1.23e-07	442	tags=52%, list=32%, signal=40%	84868/4067/23308/199/3120/942/3689/30835/84433/4092/29126/3117/6504/940/3566/1378/3111/6401/3112/3115/8740/10288/3123/6376/7409/3458/3119/3717/1511/7070/29851/970/655/2625/861/80380/1803/8808/8915/3561/64115/3932/3594/1236/604/3965/3575/3108/729230/960/3718/8651/29108/3122/301/972/3113/3676/920/3600/1960/7474/3109/50943/921/5788/5777/11151/3133/10563/7535/10673/64127/3606/100133941/939/923/7412/6…	HAVCR2	LYN	ICOSLG	AIF1	HLA-DQB2	CD86	ITGB2	CD209	CARD11	SMAD7	CD274	HLA-DQA1	SLAMF1	CD28	IL4R	CR1	HLA-DOA	SELE	HLA-DOB	HLA-DPB1	TNFSF14	LILRB2	HLA-DRB1	CX3CL1	VAV1	IFNG	HLA-DQB1	JAK2	CTSG	THY1	ICOS	CD70	BMP7	GATA3	RUNX1	PDCD1LG2	DPP4	IL1RL2	BCL10
GO:0001818	negative regulation of cytokine production	106	-0.481655	-2.12652	4.92e-07	9.7e-06	7.15e-06	456	tags=57%, list=33%, signal=41%	7042/282618/30009/84868/947/7099/7057/7040/27242/4092/29126/5371/6504/2213/5966/59307/10365/1378/2841/7305/3123/945/6376/695/7850/3458/684/5552/2625/80380/64115/1236/604/3965/4940/3134/7805/1240/3718/51311/29108/201633/3902/301/3162/50943/90865/5788/5777/53833/2150/5734/10225/1540/3620/11213/64127/100133941/2633/383	TGFB2	IFNL1	TBX21	HAVCR2	CD34	TLR4	THBS1	TGFB1	TNFRSF21	SMAD7	CD274	PML	SLAMF1	FCGR2B	REL	SIGIRR	KLF2	CR1	GPR18	TYROBP	HLA-DRB1	CD33	CX3CL1	BTK	IL1R2	IFNG	BST2	SRGN	GATA3	PDCD1LG2	VSIR	CCR7	BCL6	LGALS9	OAS3	HLA-F	LAPTM5	CMKLR1	JAK3
GO:0019221	cytokine-mediated signaling pathway	232	-0.436816	-2.13769	1e-10	3.63e-09	2.67e-09	334	tags=37%, list=24%, signal=33%	10288/1436/8784/6360/3665/9636/3557/6376/1233/3563/1235/6355/7850/10410/1438/1439/3458/25939/3590/3717/1511/970/7133/7293/3579/8808/3561/3594/1236/6772/3575/6775/1958/4940/1435/7805/729230/960/1240/3718/8651/29108/3560/972/920/3600/7474/58985/90865/5788/5777/57007/3587/50615/53833/3659/6358/2150/10563/3601/146433/8519/3429/53832/8718/355/4939/10673/1540/4283/3627/11213/3606/84166/100133941/6387/1…	LILRB2	CSF1R	TNFRSF18	CCL16	IRF7	ISG15	IL1RN	CX3CL1	CCR4	IL3RA	CCR6	CCL8	IL1R2	IFITM3	CSF2RA	CSF2RB	IFNG	SAMHD1	IL11RA	JAK2	CTSG	CD70	TNFRSF1B	TNFRSF4	CXCR2	IL1RL2	IL2RG	IL12RB1	CCR7	STAT1	IL7R	STAT4	EGR1	OAS3	CSF1	LAPTM5	CCR2	CD44	CMKLR1
GO:0045087	innate immune response	289	-0.429357	-2.14705	1e-10	3.63e-09	2.67e-09	494	tags=49%, list=36%, signal=40%	6846/56833/6351/2209/348/558/114609/6672/6367/3004/3684/345611/282618/286827/163702/51284/84868/4067/7099/4063/4332/199/5819/3459/4486/4217/30835/6688/7100/5371/6504/2213/5966/1378/653361/837/3107/23586/81793/356/7305/1536/3512/2207/6280/1436/10219/6360/3665/9636/6376/7409/695/6355/10410/713/3458/170482/3868/25939/114836/57823/7097/712/56253/3437/684/3717/6737/3434/2537/929/6279/51744/2625/8808/8…	XCL2	SLAMF8	CCL4	FCGR1A	APOE	AXL	TIRAP	SP100	CCL22	GZMM	ITGAM	IRGM	IFNL1	TRIM59	IFNLR1	TLR7	HAVCR2	LYN	TLR4	LY9	MNDA	AIF1	NECTIN2	IFNGR1	MST1R	MAP3K5	CD209	SPI1	TLR5	PML	SLAMF1	FCGR2B	REL	CR1	NCF1	CASP4	HLA-C	RIGI	TLR10
GO:0002682	regulation of immune system process	472	-0.413801	-2.14752	1e-10	3.63e-09	2.67e-09	444	tags=44%, list=32%, signal=45%	51284/84868/4067/23308/7099/4332/199/3120/942/2353/3689/5819/3604/7057/6662/7040/30835/6688/27242/3673/5133/7100/84433/4092/29126/8809/3117/6504/4792/6935/2213/966/940/3566/6892/1378/3398/653361/2841/2212/23586/3111/81793/6401/7305/3112/922/3115/351/2206/8740/2207/5228/10288/1436/3123/3702/8784/945/3665/9636/6376/7409/695/1235/962/6355/4208/713/3458/27086/10894/25939/114836/151888/7097/952/712/56…	TLR7	HAVCR2	LYN	ICOSLG	TLR4	MNDA	AIF1	HLA-DQB2	CD86	FOS	ITGB2	NECTIN2	TNFRSF9	THBS1	SOX9	TGFB1	CD209	SPI1	TNFRSF21	ITGA2	PDCD1	TLR5	CARD11	SMAD7	CD274	IL18R1	HLA-DQA1	SLAMF1	NFKBIA	ZEB1	FCGR2B	CD59	CD28	IL4R	TAPBP	CR1	ID2	NCF1	GPR18
GO:0045321	leukocyte activation	361	-0.42212	-2.14929	1e-10	3.63e-09	2.67e-09	442	tags=47%, list=32%, signal=44%	84868/4067/23308/7099/4063/4332/199/3120/942/2322/3689/5819/3604/7057/3459/7040/30835/6688/27242/84433/4092/29126/8809/3117/6504/6935/2213/940/3566/1378/3398/2841/3111/7305/3112/3115/351/8740/2207/10288/3123/3702/945/6376/7409/695/1235/962/4208/3458/27086/114836/120425/6404/57823/7097/5450/952/712/56253/3119/684/3717/1511/7070/29851/970/924/931/7133/7293/3579/3936/51744/116071/2625/915/861/3813/8…	HAVCR2	LYN	ICOSLG	TLR4	LY9	MNDA	AIF1	HLA-DQB2	CD86	FLT3	ITGB2	NECTIN2	TNFRSF9	THBS1	IFNGR1	TGFB1	CD209	SPI1	TNFRSF21	CARD11	SMAD7	CD274	IL18R1	HLA-DQA1	SLAMF1	ZEB1	FCGR2B	CD28	IL4R	CR1	ID2	GPR18	HLA-DOA	TYROBP	HLA-DOB	HLA-DPB1	APP	TNFSF14	FCER1G
GO:0045580	regulation of T cell differentiation	79	-0.508011	-2.15134	7.21e-07	1.39e-05	1.03e-05	398	tags=54%, list=29%, signal=41%	84433/4092/6935/940/3566/1378/3111/10288/3123/3458/56253/2625/861/8808/3561/64115/1493/3594/604/3965/3575/729230/3718/8651/3122/3902/301/972/3600/1960/50943/5788/11005/3659/914/7535/639/3606/2064/10538/939/6363/6850	CARD11	SMAD7	ZEB1	CD28	IL4R	CR1	HLA-DOA	LILRB2	HLA-DRB1	IFNG	CRTAM	GATA3	RUNX1	IL1RL2	IL2RG	VSIR	CTLA4	IL12RB1	BCL6	LGALS9	IL7R	CCR2	JAK3	SOCS1	HLA-DRA	LAG3	ANXA1	CD74	IL15	EGR3	FOXP3	PTPRC	SPINK5	IRF1	CD2	ZAP70	PRDM1	IL18	ERBB2
GO:0001775	cell activation	379	-0.423326	-2.15724	1e-10	3.63e-09	2.67e-09	442	tags=47%, list=32%, signal=45%	84868/4067/23308/7099/4063/4332/199/3120/942/2322/3689/5819/3604/7057/3459/7040/7450/30835/6688/27242/7056/84433/4092/29126/8809/3117/6504/6935/2213/940/3566/1378/3398/2841/3111/7305/3112/3115/351/8740/2207/5159/10288/3123/3702/945/6376/7409/695/1235/962/4208/3458/27086/114836/120425/6404/57823/7097/5450/952/712/56253/3119/684/3717/1511/7070/29851/970/924/931/7133/7293/3579/3936/51744/116071/1281…	HAVCR2	LYN	ICOSLG	TLR4	LY9	MNDA	AIF1	HLA-DQB2	CD86	FLT3	ITGB2	NECTIN2	TNFRSF9	THBS1	IFNGR1	TGFB1	VWF	CD209	SPI1	TNFRSF21	THBD	CARD11	SMAD7	CD274	IL18R1	HLA-DQA1	SLAMF1	ZEB1	FCGR2B	CD28	IL4R	CR1	ID2	GPR18	HLA-DOA	TYROBP	HLA-DOB	HLA-DPB1	APP
GO:0098542	defense response to other organism	348	-0.426757	-2.16463	1e-10	3.63e-09	2.67e-09	494	tags=48%, list=36%, signal=41%	6846/56833/6351/2209/348/558/1051/114609/6672/3687/6367/3004/6693/3684/345611/4277/282618/286827/163702/51284/84868/4067/7099/4063/4332/199/5819/3459/4486/4217/30835/6688/7100/5371/6504/2213/5966/3566/1378/653361/837/3107/23586/81793/356/7305/1536/3512/2207/6280/1436/10219/6360/3665/9636/6376/7409/695/6355/10410/713/3458/170482/27086/3868/25939/114836/57823/7097/712/56253/3437/684/3717/1511/6737/…	XCL2	SLAMF8	CCL4	FCGR1A	APOE	AXL	CEBPB	TIRAP	SP100	ITGAX	CCL22	GZMM	SPN	ITGAM	IRGM	MICB	IFNL1	TRIM59	IFNLR1	TLR7	HAVCR2	LYN	TLR4	LY9	MNDA	AIF1	NECTIN2	IFNGR1	MST1R	MAP3K5	CD209	SPI1	TLR5	PML	SLAMF1	FCGR2B	REL	IL4R	CR1
GO:1903037	regulation of leukocyte cell-cell adhesion	180	-0.461786	-2.19475	1.57e-10	5.53e-09	4.07e-09	455	tags=53%, list=33%, signal=41%	282618/30009/3552/84868/4067/23308/199/3120/942/3689/30835/27242/84433/4092/29126/3117/6504/2213/940/3566/1378/3111/6401/3112/3115/8740/10288/3123/7409/3458/56253/3119/3717/1511/7070/29851/970/2625/861/80380/1803/8808/8915/3561/64115/1493/3932/3594/1236/604/3965/3575/3108/7805/729230/960/3718/8651/29108/201633/3122/3902/301/972/3113/3676/920/3600/1960/3109/50943/921/5788/5777/53833/3659/11151/313…	IFNL1	TBX21	IL1A	HAVCR2	LYN	ICOSLG	AIF1	HLA-DQB2	CD86	ITGB2	CD209	TNFRSF21	CARD11	SMAD7	CD274	HLA-DQA1	SLAMF1	FCGR2B	CD28	IL4R	CR1	HLA-DOA	SELE	HLA-DOB	HLA-DPB1	TNFSF14	LILRB2	HLA-DRB1	VAV1	IFNG	CRTAM	HLA-DQB1	JAK2	CTSG	THY1	ICOS	CD70	GATA3	RUNX1
GO:0007159	leukocyte cell-cell adhesion	199	-0.458939	-2.20248	1e-10	3.63e-09	2.67e-09	455	tags=53%, list=33%, signal=42%	282618/30009/3552/84868/4067/23308/199/3120/942/3689/30835/27242/84433/4092/29126/3117/6504/2213/940/3566/1378/5175/3111/6401/3112/3115/8740/6280/10288/3123/7409/3678/3458/6404/56253/3119/3717/1511/7070/29851/970/655/6279/2625/861/80380/1803/8808/8915/3561/64115/1493/3932/3594/1236/604/3965/3575/3108/7805/729230/960/3718/8651/29108/201633/3122/6402/3902/301/972/3113/3676/920/3600/1960/3109/50943/…	IFNL1	TBX21	IL1A	HAVCR2	LYN	ICOSLG	AIF1	HLA-DQB2	CD86	ITGB2	CD209	TNFRSF21	CARD11	SMAD7	CD274	HLA-DQA1	SLAMF1	FCGR2B	CD28	IL4R	CR1	PECAM1	HLA-DOA	SELE	HLA-DOB	HLA-DPB1	TNFSF14	S100A9	LILRB2	HLA-DRB1	VAV1	ITGA5	IFNG	SELPLG	CRTAM	HLA-DQB1	JAK2	CTSG	THY1
GO:0042110	T cell activation	248	-0.449378	-2.21317	1e-10	3.63e-09	2.67e-09	442	tags=51%, list=32%, signal=42%	84868/4067/23308/4063/199/3120/942/3604/30835/6688/27242/84433/4092/29126/8809/3117/6504/6935/2213/940/3566/1378/2841/3111/3112/3115/8740/2207/10288/3123/3702/7409/1235/962/3458/27086/114836/120425/57823/56253/3119/3717/1511/7070/29851/970/924/7133/7293/3936/2625/915/861/80380/944/1803/8808/8915/3561/64115/1493/3932/3594/1236/604/3965/3575/3108/1958/7805/729230/960/3718/8651/29108/201633/3122/390…	HAVCR2	LYN	ICOSLG	LY9	AIF1	HLA-DQB2	CD86	TNFRSF9	CD209	SPI1	TNFRSF21	CARD11	SMAD7	CD274	IL18R1	HLA-DQA1	SLAMF1	ZEB1	FCGR2B	CD28	IL4R	CR1	GPR18	HLA-DOA	HLA-DOB	HLA-DPB1	TNFSF14	FCER1G	LILRB2	HLA-DRB1	ITK	VAV1	CCR6	CD48	IFNG	FOXP1	SLAMF6	JAML	SLAMF7
GO:0050863	regulation of T cell activation	185	-0.463969	-2.21401	1e-10	3.63e-09	2.67e-09	455	tags=55%, list=33%, signal=42%	282618/30009/3552/84868/4067/23308/199/3120/942/3604/30835/27242/84433/4092/29126/3117/6504/6935/2213/940/3566/1378/3111/3112/3115/8740/10288/3123/7409/3458/56253/3119/3717/1511/7070/29851/970/7133/2625/861/80380/944/1803/8808/8915/3561/64115/1493/3932/3594/1236/604/3965/3575/3108/7805/729230/3718/8651/29108/201633/3122/3902/301/972/3113/920/3600/1960/3109/50943/921/5788/5777/11005/53833/3659/111…	IFNL1	TBX21	IL1A	HAVCR2	LYN	ICOSLG	AIF1	HLA-DQB2	CD86	TNFRSF9	CD209	TNFRSF21	CARD11	SMAD7	CD274	HLA-DQA1	SLAMF1	ZEB1	FCGR2B	CD28	IL4R	CR1	HLA-DOA	HLA-DOB	HLA-DPB1	TNFSF14	LILRB2	HLA-DRB1	VAV1	IFNG	CRTAM	HLA-DQB1	JAK2	CTSG	THY1	ICOS	CD70	TNFRSF1B	GATA3
GO:0045619	regulation of lymphocyte differentiation	88	-0.516343	-2.23122	8.25e-08	1.76e-06	1.29e-06	398	tags=55%, list=29%, signal=41%	84433/4092/6935/940/3566/1378/3398/3111/10288/3123/695/3458/56253/2625/861/8808/3561/64115/1493/3594/604/3965/3575/729230/3718/8651/3122/3902/301/972/3600/1960/50943/5788/5777/11005/22806/3659/3601/914/7535/639/3606/2064/10538/939/6363/6850	CARD11	SMAD7	ZEB1	CD28	IL4R	CR1	ID2	HLA-DOA	LILRB2	HLA-DRB1	BTK	IFNG	CRTAM	GATA3	RUNX1	IL1RL2	IL2RG	VSIR	CTLA4	IL12RB1	BCL6	LGALS9	IL7R	CCR2	JAK3	SOCS1	HLA-DRA	LAG3	ANXA1	CD74	IL15	EGR3	FOXP3	PTPRC	PTPN6	SPINK5	IKZF3	IRF1	IL15RA
GO:0034341	response to interferon-gamma	70	-0.558604	-2.30177	3.93e-08	8.72e-07	6.43e-07	319	tags=44%, list=23%, signal=36%	6360/6376/6355/10410/3458/7097/684/3717/6737/3594/3965/6772/8651/4261/972/3113/7474/58191/3394/3659/6358/115362/8519/84166/10581/2633/6363/6352/6366/7098/383	CCL16	CX3CL1	CCL8	IFITM3	IFNG	TLR2	BST2	JAK2	TRIM21	IL12RB1	LGALS9	STAT1	SOCS1	CIITA	CD74	HLA-DPA1	WNT5A	CXCL16	IRF8	IRF1	CCL14	GBP5	IFITM1	NLRC5	IFITM2	GBP1	CCL19	CCL5	CCL21	TLR3	ARG1
[truncated: 181 more columns]
