# Supplementary material for: Distinct Transcriptomic and Tumor Microenvironment Profiles in Sinonasal Mucosal Melanoma and Aggressive Cutaneous Melanomas
Source: Cancers (Basel). 2024 Dec 14;16(24):4172. doi: 10.3390/cancers16244172 (PMC11674703; doi:10.3390/cancers16244172)
Supplement: Supplementary file 1 [file cancers-16-04172-s001.zip › Supplementary Table S12.xlsx]

## Sheet: README
Variable	Description
S12	Cell signatures and statistics
TME	Tumour Microenvironment
p.value	P-values were calculated using the following statistical process: Differences between immune populations in clusters A and B were assessed. Each population was tested for normal distribution using the Shapiro-Wilk test. Populations failing the normality test underwent the Mann-Whitney U test. For populations passing the normality test, Bartlett's test was used to determine variance equality. Depe…
MIGI	Identification number

## Sheet: S12
			Cluster A																				Cluster B
	TME Signature	p.value	MIGI01	MIGI02	MIGI04	MIGI27	MIGI31	MIGI43	MIGI46	MIGI64	MIGI66	MIGI70	MIGI72	MIGI76	MIGI78	MIGI92	MIGI93	MIGI94	MIGI95	MIGI96	MIGI98	MIGI106	MIGI39	MIGI41	MIGI36	MIGI104	MIGI111	MIGI14	MIGI08	MIGI07	MIGI10	MIGI19	MIGI89	MIGI12	MIGI09	MIGI22	MIGI55	MIGI69	MIGI100
TME	Immune Score	0.000201277	0.0851333	0.1398	0.122267	0.197533	0.2168	0.254867	0.181	0.204667	0.201667	0.241467	0.104533	0.125733	0.230133	0.241133	0.221333	0.161867	0.190867	0.129933	0.0622667	0.132667	0.0686	0.0728	0.0629333	0.1474	0.1346	0.0485333	0.0423333	0.178867	0.141067	0.0640667	0.0574667	0.1754	0.103133	0.1466	0.0719333	0.105933	0.108667
	Stroma Score	0.00105221	0.0367	0.0277	0.0485	0.00785	0.0305	0.016	0.0088	0	0.0092	0.0133	0.0578	0.02545	0.0531	0.02565	0.01245	0.0112	0.01465	0.0199	0.01255	0.015	0.0298	0.0143	0.09435	0.0178	0.0652	0.0348	0.0732	0.06435	0.0184	0.07505	0.0408	0.078	0.0994	0.0293	0.0191	0.0502	0.03185
	Microenvironment Score	0.0184613	0.121833	0.1675	0.170767	0.205383	0.2473	0.270867	0.1898	0.204667	0.210867	0.254767	0.162333	0.151183	0.283233	0.266783	0.233783	0.173067	0.205517	0.149833	0.0748167	0.147667	0.0984	0.0871	0.157283	0.1652	0.1998	0.0833333	0.115533	0.243217	0.159467	0.139117	0.0982667	0.2534	0.202533	0.1759	0.0910333	0.156133	0.140517
Immune	CD4 T cells	0.000269733	0.0332	0.057	0.0397	0.1179	0.0853	0.1466	0.0789	0.0952	0.0837	0.1264	0.0174	0.0381	0.1024	0.0939	0.133	0.0561	0.0915	0.0721	0.0317	0.0657	0.0071	0.0213	0.0241	0.0971	0.038	0.0293	0.0105	0.0792	0.0152	0	0	0.081	0.0154	0.0424	0	0.0141	0.0393
	CD4 memory T cells	0.00836517	0.0226	0.0336	0.0329	0.1103	0.0724	0.1419	0.0724	0.0805	0.0786	0.1165	0.0156	0.043	0.0949	0.0768	0.123	0.0443	0.0898	0.0619	0.0271	0.0508	0.0337	0.0393	0.0282	0.1055	0.035	0.0432	0.0278	0.0931	0.0092	0	0	0.0817	0.0067	0.0373	0	0.0164	0.0359
	CD4 TEM	0.010485	0	0.0051	0.0045	0.0225	0	0.0358	0.0213	0.0025	0	0.0334	0.0001	0.0267	0	0.004	0.0261	0	0.0068	0.0205	0	0.0016	0	0.0045	0	0	0.0028	0.0076	0	0.0135	0.0028	0	0	0	0	0	0	0	0
	CD8 T cells	0.000574705	0.0079	0.0342	0.0202	0.0457	0.062	0.0879	0.0317	0.0446	0.0686	0.0589	0.012	0	0.0623	0.0565	0.0286	0.0591	0.0332	0.0091	0	0.0135	0	0.0162	0	0	0.0187	0	0	0	0.0144	0	0	0.0667	0.0064	0.0013	0.0007	0.0205	0
	CD8 TCM	0.00785394	0	0	0	0.0062	0.008	0.0137	0	0.0023	0.0091	0.006	0	0	0	0.0014	0.0085	0.0096	0	0	0	0.004	0	0	0	0	0	0	0	0	0	0	0	0.0098	0	0	0	0	0
	CD8 TEM	0.0401452	0	0	0	0	0.0042	0.0018	0	0	0.0041	0.009	0	0	0.0229	0.0024	0	0.0166	0	0	0	0	0	0	0	0	0	0	0	0	0	0	0	0.0044	0	0	0	0	0
	Tregs	0.43645	0.0005	0.0113	0.0094	0.0082	0.0066	0.0034	0.0327	0.0005	0.0215	0.0191	0	0.0203	0.0216	0.0233	0.0348	0	0.0418	0.017	0.001	0.012	0.0069	0.0176	0	0.0353	0.0013	0.0117	0.002	0.0157	0.0307	0.0101	0.0066	0	0	0.0327	0.0067	0.0061	0.0099
	Th1 cells	0.236763	0.0202	0.0308	0.0508	0.0821	0.1116	0.0611	0.0775	0.1304	0.1	0.1261	0.02	0	0.167	0.1289	0.0677	0.1145	0.0699	0.0645	0.0669	0.0676	0.0347	0.062	0.0639	0.1358	0.0943	0.0706	0.0632	0.0662	0.0762	0.0672	0.0581	0.0946	0.0535	0.0163	0.0063	0.0588	0.0491
	NK cells	0.0915186	0	0	0	0	0.0123	0	0	0.0157	0.0216	0.0149	0	0	0.0478	0.0197	0	0.0121	0	0.0041	0	0	0.0279	0.0382	0	0.0138	0.0067	0.014	0.0263	0.0105	0.0139	0.0145	0	0.0101	0.0014	0	0.0068	0.0116	0.0007
	B cells	0.114662	0	0.0053	0.0418	0.0182	0.048	0.0262	0.0197	0.0261	0.0192	0.0274	0	0.0134	0.0081	0.0519	0.0237	0.0233	0.0179	0.0182	0	0.0021	0	0	0.0211	0.0239	0.0533	0	0.0032	0.0134	0.0103	0.0128	0	0.0229	0.0235	0.0065	0	0.0058	0.0135
	Naïve B cells	0.105845	0	0.0013	0.0108	0.0002	0	0.0021	0	0.0005	0	0	0	0	0	0.0127	0.0024	0.0055	0	0	0	0	0	0	0	0.0109	0	0	0	0	0	0	0	0	0.0117	0	0	0	0
	Plasma cells	0.0651321	0.0136	0.0054	0.0314	0.006	0.1025	0	0.0306	0.0191	0.0313	0.0421	0.0074	0.0368	0.0306	0.0429	0	0.0418	0.0272	0.0242	0.0128	0	0.0442	0.0562	0.0594	0.0417	0.1219	0.0365	0.0363	0.0632	0.0423	0.012	0.0199	0.0583	0.0041	0.0203	0.0228	0.0252	0.0117
	Monocytes	0.0656685	0	0	0	0	0	0	0	0	0	0	0.0285	0	0	0.0056	0	0	0	0	0	0	0	0	0	0	0	0	0	0.0139	0.0368	0.0207	0.0109	0	0.029	0.0017	0	0	0
	Macrophages	0.0872679	0.0063	0.0769	0.0465	0.0677	0.0636	0.079	0.0561	0.0691	0.0796	0.0858	0.0376	0.0745	0.0847	0.0871	0.0987	0.0484	0.0828	0.0484	0.0191	0.0666	0.0277	0.0047	0.0398	0.052	0.0384	0.0124	0	0.0656	0.0904	0.0592	0.0352	0.0582	0.0938	0.0938	0.0549	0.0467	0.058
	Macrophages M1	0.187201	0.0008	0.0048	0.0045	0.0113	0.0132	0.0118	0.0086	0.0153	0.0131	0.0179	0.0014	0.001	0.0146	0.0187	0.0185	0.0082	0.0108	0.0062	0.0026	0.0118	0.0004	0.0009	0.0124	0.0059	0.0076	0.0034	0	0.0098	0.0175	0.0132	0.005	0.0164	0.012	0.0107	0	0.0042	0.0023
	Macrophages M2	0.102921	0	0.0892	0.0714	0.0596	0.0634	0.0774	0.0399	0.0614	0.109	0.0739	0.0508	0.0994	0.0998	0.0872	0.0889	0.0514	0.0864	0.0549	0.0223	0.0579	0.0233	0.0132	0.048	0.0796	0.0453	0.0142	0	0.0752	0.0819	0.0604	0.0224	0.0552	0.0964	0.0888	0.059	0.0463	0.071
	DC	0.0128862	0.0032	0.0247	0.003	0.0322	0.0211	0.0407	0.0194	0.0244	0	0.0193	0.0185	0.0006	0.0097	0.0075	0.032	0.0109	0.0162	0.0176	0.0081	0.0254	0.0059	0.0017	0.0043	0.0107	0.0031	0.0058	0	0.0085	0.0206	0	0.0037	0	0	0.0206	0.0103	0.0025	0.0266
	Mast cells	2.09543e-07	0.0238	0.0139	0.0219	0.017	0.0184	0.0226	0.0299	0.0072	0.007	0.0265	0.0093	0.0317	0.0179	0.008	0.0247	0.0104	0.0164	0.0165	0.0165	0.0257	0.0026	0.0027	0.0126	0.0039	0	0	0.0078	0.0111	0.0052	0.0081	0	0.0033	0.0038	0.0056	0.0117	0	0.0096
	Neutrophils	0.213292	0.0119	0.0013	0.0322	0.0076	0.0219	0.0019	0.0236	0.0135	0.0298	0.0295	0.0511	0.0249	0.0302	0.0451	0.016	0.0329	0.0146	0.0254	0.0074	0.0082	0.0343	0.0271	0	0.0236	0.0437	0.0113	0.0235	0.0537	0.0468	0.0096	0.0473	0.0242	0.0142	0.0288	0.0242	0.0269	0.0249
Stroma	Adipocytes	0.661913	0.0411	0.0438	0.0267	0.0157	0.0387	0.032	0.014	0	0.0072	0.0266	0.019	0.0432	0.0048	0.0095	0.0214	0.0224	0.0293	0.0223	0.02	0.03	0.0118	0.0273	0.0542	0.0049	0.0116	0.0333	0.0035	0	0.0132	0.0267	0.0377	0.0306	0.0246	0.015	0.0156	0.022	0.0326
	Endothelial cells	0.00400462	0.0323	0.0116	0.0368	0	0.0163	0	0.0036	0	0.0112	0	0.0491	0.0077	0.0454	0	0.0035	0	0	0.0175	0.0051	0	0.0478	0	0.0338	0.0307	0.0342	0.0363	0.0219	0.062	0.0232	0.0193	0.0439	0.0445	0.0867	0	0.0226	0.0119	0.0311
	Epithelial cells	4.38458e-05	0.0987	0.0962	0.0662	0.1109	0.099	0.1048	0.1041	0.0772	0	0.1031	0.0822	0.103	0.049	0.0536	0.0921	0.0886	0.1107	0.1028	0.0896	0.1033	0	0	0.0298	0.0655	0	0.1008	0.0156	0.0216	0.0305	0.0257	0.0638	0.0445	0.0328	0.0761	0.0617	0.0273	0.045
	Fibroblasts	0.0054211	0	0	0.0335	0	0.006	0	0	0	0	0	0.0475	0	0.056	0.0418	0	0	0	0	0	0	0	0.0013	0.1007	0	0.0846	0	0.121	0.0667	0.0004	0.1041	0	0.0809	0.0875	0.0436	0	0.0665	0
