# Supplementary material for: Distinct Transcriptomic and Tumor Microenvironment Profiles in Sinonasal Mucosal Melanoma and Aggressive Cutaneous Melanomas
Source: Cancers (Basel). 2024 Dec 14;16(24):4172. doi: 10.3390/cancers16244172 (PMC11674703; doi:10.3390/cancers16244172)
Supplement: Supplementary file 1 [file cancers-16-04172-s001.zip › Supplementary Table S13.xlsx]

## Sheet: README
Variable	Description
S13	Histopathologic features
Mitosis	Number of mitosis per mm2
Nucleus pleomorphism	Mild /Moderate/ Severe
Nucleolus	Absent or inconspicous at 20x / Visible at 20x but scarcely at 10x / Prominent at 10x
Necrosis	Absent / Present
Cytoplasm	Minimal (small round blue cell)/ Moderate (plasmacytoid) / Abundant (epithelioid or fusiform)
Pigment	Absent / Present, not abundant / Present, very abundant
Cell morphology	Epithelioid / Fusiform / Microcytic or plasmacytoid / Rhabdoid or pleomorphic
Lymphocytic inflammation	Mild / Moderate / Severe
TILs	Peritumoral-infiltrating lymphocytes evaluated following the guidelines established by the International TILs Working Group. Quantitatively, the proportion of the peritumoral area occupied by TILs was assessed and classified into three ranges: 0%-10%, 20%-40%, and 50%-90%. The peritumoral area was defined as the region immediately adjacent to the invasive tumor front, excluding stromal regions be…
TILs (Brisk)	Tumor-infiltrating lymphocytes evaluated following the guidelines established by the International TILs Working Group. Qualitatively, TILs were classified as brisk if they were present diffusely throughout the tumor or along the tumor margins in a continuous manner, and as non-brisk if they were distributed patchily or confined to isolated regions without continuity.

## Sheet: S13
SampleName	MitosisMM2	Nucleus	Nucleolus	Necrosis	Cytoplasm	Pigment	CellMorphology	LymphocyticInflammation	TILs	TILs (Brisk)
MIGI01	2	Moderate pleomorphism	small/inapparent(20X)	Present	Abundant	Mild	epithelioid	Mild	0-10%	Non-brisk
MIGI02	4	Moderate pleomorphism	present(clear at 20X)	Present	Moderate	Moderate	epithelioid	Mild	0-10%	Non-brisk
MIGI04	1	Mild pleomorphism	small/inapparent(20X)	Present	Abundant	Absent	epithelioid	Mild	0-10%	Non-brisk
MIGI106	1	Mild pleomorphism	small/inapparent(20X)	Present	Abundant	Mild	epithelioid	Moderate	0-10%	Non-brisk
MIGI27	3	Moderate pleomorphism	small/inapparent(20X)	Present	Abundant	Moderate	epithelioid	Moderate	20-40%	Non-brisk
MIGI31	7	Mild pleomorphism	present(clear at 20X)	Present	Abundant	Absent	epithelioid	Severe	50-90%	Brisk
MIGI43	2	Moderate pleomorphism	present(clear at 20X)	Present	Moderate	Moderate	epithelioid	Moderate	20-40%	Brisk
MIGI46	1	Mild pleomorphism	small/inapparent(20X)	Present	Abundant	Absent	epithelioid	Moderate	0-10%	Non-brisk
MIGI64	3	Mild pleomorphism	present(clear at 20X)	Present	Abundant	Absent	epithelioid	Severe	20-40%	Brisk
MIGI66	8	Moderate pleomorphism	small/inapparent(20X)	Present	Abundant	Mild	fusiform	Moderate	20-40%	Non-brisk
MIGI70	11	Moderate pleomorphism	small/inapparent(20X)	Present	Abundant	Moderate	epithelioid	Severe	50-90%	Brisk
MIGI72	8	Moderate pleomorphism	small/inapparent(20X)	Present	Abundant	Mild	epithelioid	Mild	0-10%	Non-brisk
MIGI76	4	Mild pleomorphism	small/inapparent(20X)	Present	Moderate	Absent	epithelioid	Mild	50-90%	Brisk
MIGI78	2	Mild pleomorphism	small/inapparent(20X)	Present	Moderate	Mild	epithelioid	Mild	0-10%	Non-brisk
MIGI92	7	Mild pleomorphism	present(clear at 20X)	Present	Abundant	Mild	rhabdoid/pleomorphic	Severe	20-40%	Brisk
MIGI93	1	Moderate pleomorphism	present(clear at 20X)	Present	Abundant	Moderate	epithelioid	Moderate	20-40%	Non-brisk
MIGI94	8	Moderate pleomorphism	present(clear at 20X)	Present	Moderate	Mild	epithelioid	Mild	20-40%	Non-brisk
MIGI95	1	Mild pleomorphism	small/inapparent(20X)	Present	Abundant	Moderate	epithelioid	Severe	0-10%	Non-brisk
MIGI96	7	Moderate pleomorphism	present(clear at 20X)	Present	Moderate	Mild	microcytic/plasmacytoid	Moderate	20-40%	Non-brisk
MIGI98	15	Mild pleomorphism	small/inapparent(20X)	Present	Moderate	Mild	microcytic/plasmacytoid	Moderate	0-10%	Non-brisk
MIGI07	12	Moderate pleomorphism	present(clear at 20X)	Present	Minimum	Moderate	microcytic/plasmacytoid	Mild	0-10%	Non-brisk
MIGI08	4	Moderate pleomorphism	very prominent(at 10X)	Absent	Moderate	Absent	microcytic/plasmacytoid	Mild	0-10%	Non-brisk
MIGI10	2	Severe pleomorphism	small/inapparent(20X)	Present	Abundant	Mild	fusiform	Mild	0-10%	Non-brisk
MIGI104	12	Moderate pleomorphism	present(clear at 20X)	Absent	Moderate	Mild	microcytic/plasmacytoid	Mild	0-10%	Non-brisk
MIGI111	3	Moderate pleomorphism	present(clear at 20X)	Present	Minimum	Moderate	microcytic/plasmacytoid	Mild	20-40%	Brisk
MIGI14	10	Mild pleomorphism	small/inapparent(20X)	Present	Minimum	Absent	microcytic/plasmacytoid	Mild	0-10%	Non-brisk
MIGI36	12	Moderate pleomorphism	very prominent(at 10X)	Present	Moderate	Absent	microcytic/plasmacytoid	Severe	0-10%	Non-brisk
MIGI39	21	Moderate pleomorphism	small/inapparent(20X)	Present	Moderate	Moderate	microcytic/plasmacytoid	Mild	0-10%	Non-brisk
MIGI41	6	Mild pleomorphism	small/inapparent(20X)	Present	Abundant	Moderate	epithelioid	Mild	20-40%	Non-brisk
MIGI09	1	Mild pleomorphism	present(clear at 20X)	Present	Moderate	Mild	microcytic/plasmacytoid	Mild	0-10%	Non-brisk
MIGI100	11	Mild pleomorphism	small/inapparent(20X)	Present	Moderate	Mild	epithelioid	Mild	0-10%	Non-brisk
MIGI12	2	Moderate pleomorphism	present(clear at 20X)	Present	Moderate	Absent	microcytic/plasmacytoid	Mild	0-10%	Non-brisk
MIGI19	4	Mild pleomorphism	present(clear at 20X)	Present	Abundant	Moderate	epithelioid	Mild	0-10%	Non-brisk
MIGI22	8	Severe pleomorphism	small/inapparent(20X)	Absent	Abundant	Moderate	rhabdoid/pleomorphic	Mild	20-40%	Non-brisk
MIGI55	8	Moderate pleomorphism	small/inapparent(20X)	Present	Moderate	Moderate	epithelioid	Moderate	0-10%	Non-brisk
MIGI69	4	Mild pleomorphism	small/inapparent(20X)	Present	Abundant	Mild	microcytic/plasmacytoid	Mild	0-10%	Non-brisk
MIGI89	12	Mild pleomorphism	present(clear at 20X)	Present	Minimum	Absent	microcytic/plasmacytoid	Moderate	0-10%	Non-brisk
