# Supplementary material for: Distinct Transcriptomic and Tumor Microenvironment Profiles in Sinonasal Mucosal Melanoma and Aggressive Cutaneous Melanomas
Source: Cancers (Basel). 2024 Dec 14;16(24):4172. doi: 10.3390/cancers16244172 (PMC11674703; doi:10.3390/cancers16244172)
Supplement: Supplementary file 1 [file cancers-16-04172-s001.zip › Supplementary Table S14.xlsx]

## Sheet: README
Variable	Description
S14	log2(CPM) values
probe_ID	Name of the probe specified in the Precision ImmunoOncology panel from HTG Molecular, Inc.
MIGI	Identification number

## Sheet: S14
probe_ID	MIGI39	MIGI41	MIGI36	MIGI104	MIGI19	MIGI111	MIGI14	MIGI89	MIGI08	MIGI12	MIGI07	MIGI09	MIGI10	MIGI01	MIGI02	MIGI04	MIGI22	MIGI27	MIGI31	MIGI43	MIGI46	MIGI55	MIGI64	MIGI66	MIGI69	MIGI70	MIGI72	MIGI76	MIGI78	MIGI92	MIGI93	MIGI94	MIGI95	MIGI96	MIGI98	MIGI100	MIGI106
A2M	9.73393	7.14226	10.2116	9.92062	10.3011	9.37598	8.8992	10.7478	11.6971	12.5568	12.1708	13.9568	12.562	11.3155	10.7951	10.6308	10.7115	9.47297	11.4143	10.1055	9.74683	8.98652	11.8821	12.4615	12.361	10.0205	10.3202	9.78389	12.0495	11.1366	10.5657	11.7887	9.87073	9.92868	9.25717	10.4499	11.4202
AADAT	7.70412	8.48292	8.72663	7.58006	6.04302	6.76475	8.80198	7.74307	9.27598	8.03368	8.27699	7.19679	6.6033	7.06561	7.01603	7.40958	7.32207	6.24844	6.73396	6.46492	6.36661	7.25343	6.38256	5.9949	7.53759	5.9198	6.85653	6.98588	6.79663	7.1348	6.57386	5.73653	4.76084	6.9675	8.18725	5.19094	6.75557
ABCB1	6.90141	6.08693	6.2745	7.98202	6.8225	6.96648	6.93176	4.23157	6.73417	7.49042	8.41861	5.02336	6.68293	6.15235	5.55385	7.1267	5.99797	6.62598	6.8808	6.90401	7.36922	5.89453	6.46215	7.27099	6.22761	6.70702	6.61212	6.84674	6.49033	6.26346	6.40958	6.7087	6.91676	6.28009	5.93861	5.60861	6.25855
ABCB11	6.58187	7.05694	5.95544	6.4321	2.96452	5.84844	7.41291	4.06929	6.56524	6.05746	8.03008	3.78331	5.63828	4.72959	4.1219	6.06102	6.1691	5.90109	5.34446	3.54385	7.25124	5.97485	5.67403	5.88029	5.50755	5.80585	5.58221	6.66249	4.75224	4.98662	5.38767	4.83423	6.42215	5.65716	5.54588	4.87427	5.13725
ABCC2	4.5309	9.22888	7.00458	6.64125	7.01809	9.92086	8.07214	6.0257	5.41423	8.1772	1.99974	6.52524	8.30985	8.41566	7.23947	7.08104	7.81306	6.53077	8.12751	7.06159	4.11346	8.5745	5.32546	6.96039	3.34461	6.01974	6.88437	6.69417	3.48016	5.04107	6.59739	8.39611	5.92378	6.06497	6.96202	8.80027	7.58744
ABCC6	6.94099	7.16212	5.88219	7.98792	7.83164	7.56863	6.59246	4.26194	7.0545	5.94198	8.2301	5.29165	6.40432	6.25122	5.00869	6.518	6.84657	6.2326	5.80313	5.61868	8.33696	6.68129	6.587	7.24475	6.21623	6.85124	5.85653	7.80251	5.57242	5.34146	5.55868	5.41919	7.92553	7.40562	6.0489	5.75824	5.57114
ABCF1	11.3028	10.2933	11.0513	10.46	8.62574	10.8223	10.9555	9.27503	10.3623	11.0425	10.54	9.47848	9.39156	9.36278	8.46678	10.0004	9.00642	9.25001	9.74279	9.08645	9.2053	9.75555	9.10633	9.08636	9.75474	8.78678	9.46319	8.69702	9.2234	9.12302	8.8332	9.12841	9.28848	10.0509	9.82286	10.9612	9.02289
ABCG2	6.66751	6.89344	6.5404	7.2833	5.38193	6.3796	7.20626	6.6882	6.94857	6.17975	8.66195	5.63958	6.06514	6.48677	4.46007	7.20583	6.29363	6.35468	7.40639	4.57686	7.05799	5.64247	6.58326	7.21804	5.24732	5.9137	5.3971	6.32997	7.08315	4.37364	5.84621	5.47533	6.67607	6.36498	6.85893	4.83437	5.22322
ABHD1	5.05533	5.42891	5.05211	6.19424	2.52395	5.19517	5.75106	3.43186	4.96225	4.55865	6.15679	3.21073	4.30985	3.87271	5.00869	4.47157	5.53141	4.24213	2.45017	4.41832	6.74131	4.62929	4.01691	4.08143	3.86545	3.11852	3.64864	5.45122	4.32209	3.37364	3.27546	3.68984	6.02518	5.38254	4.07979	3.51917	4.16234
ABL1	10.0517	8.74238	9.20336	8.9103	8.95917	8.90316	9.21702	9.45423	8.80323	8.4413	8.20998	8.49519	7.22324	8.03818	7.98456	8.22795	8.28865	7.29035	8.25528	8.78896	8.61138	9.19482	7.81791	7.92915	8.42158	7.97064	8.34463	9.13444	8.13918	8.52578	8.12904	8.44473	8.12906	8.1849	7.85536	8.64173	7.80818
ABL2	10.4986	9.70829	9.00545	10.8462	9.70953	11.9268	10.2247	10.2774	10.0477	10.737	10.2986	10.8855	10.9541	9.57531	8.71928	9.08655	9.59082	9.30405	9.66428	8.97415	8.78783	10.5708	8.77754	8.90004	10.6128	8.33598	10.1244	8.83549	9.43655	10.1438	8.49463	8.68509	9.40093	11.0364	9.62026	11.1575	8.52715
ACKR3	7.27625	7.07949	6.4571	7.23119	7.13445	7.27024	8.26225	6.65426	7.90675	6.58584	8.75677	6.14933	7.55492	7.42252	6.15553	7.76627	6.74844	8.44059	7.20273	7.53715	7.99441	6.6093	7.34549	6.72766	6.19609	6.97064	7.6719	7.0249	8.00253	6.63491	7.4132	6.44191	8.62744	6.71374	6.81553	5.95089	7.4541
ACP6	8.00996	7.64392	7.41357	7.70233	8.38725	7.40107	8.46414	7.5256	8.34023	8.01237	8.01231	7.3909	7.53186	6.38367	7.85136	7.13311	7.63966	6.39508	7.64942	6.60114	6.8757	8.25985	7.19667	8.4327	8.21694	6.80255	8.33009	7.35721	6.5756	7.91736	6.40231	7.52937	7.15017	7.30486	7.72267	8.25656	6.99784
ACTG2	7.53337	4.82746	7.46965	6.06623	5.56834	8.51053	4.64121	4.9058	6.50111	6.65714	10.6086	8.76217	6.06193	7.2696	3.67938	8.09533	3.31773	5.45363	6.57046	6.62974	2.34294	3.694	5.14429	5.74336	4.35503	7.7315	6.30399	5.03618	9.66175	5.363	6.27546	4.67073	7.44185	4.0722	5.28461	4.87427	5.61724
ACTR3B	8.76262	7.5339	8.18901	7.05878	6.94301	7.86296	7.44334	7.60771	7.77736	8.44448	7.81327	8.19446	6.96366	7.28323	8.34088	7.99689	7.95042	6.9619	7.87351	6.66701	7.99694	8.29156	7.10045	7.20449	8.68833	6.37536	6.69478	7.54896	7.08763	6.64813	6.55213	7.37265	8.04141	8.54338	7.53922	8.12219	6.93735
ADA	9.43615	8.73293	8.91009	8.78147	8.21445	9.68265	8.53895	7.64564	8.7696	10.0647	8.42802	7.24274	7.80916	7.54325	7.53097	8.85099	8.43555	7.44678	7.6748	8.23656	7.69635	8.66363	8.01553	7.797	8.56027	7.49254	7.50064	6.92892	8.05602	8.18251	7.67382	9.74169	7.53648	7.88982	7.58085	7.88244	6.7095
ADAM17	8.62475	9.51885	8.81095	8.74941	8.77797	9.33118	8.93921	8.48915	8.74805	8.68255	8.70793	8.99007	8.43386	8.91565	8.72377	8.83666	9.03247	8.66721	8.48216	8.64539	8.83149	9.09832	8.29833	8.33972	8.34265	8.53091	8.43941	8.5163	8.16903	8.77201	8.93786	7.99458	8.77449	8.69161	9.21256	8.95554	8.78312
ADCY1	6.40448	5.85909	6.09812	7.49146	7.69244	6.84217	6.62284	9.45505	6.74212	7.75105	7.73635	5.65325	8.37546	7.26044	7.52068	6.46819	6.48185	6.41205	7.25304	5.27278	7.61632	8.63095	7.16447	7.6297	8.56308	6.70348	7.13407	7.424	5.79116	5.05437	6.84977	5.11434	7.85933	9.74519	6.47327	5.44164	6.72221
ADD2	0.148435	3.65398	5.16759	3.51071	4.82512	4.27179	2.38183	-18	6.06722	5.22491	3.16324	1.38476	2.20877	-18	-18	3.66084	4.16186	2.16412	2.78459	3.164	1.84044	1.03103	2.51811	3.41517	3.11873	2.83841	1.70522	-18	3.63488	2.09354	2.74258	3.02687	1.69671	1.88777	3.75174	1.90026	4.08572
ADGRE5	9.4345	7.80778	8.51639	8.46491	8.7341	8.3237	7.28288	9.95949	8.54266	9.70928	8.99025	7.68022	8.82727	9.45734	8.74712	9.49911	9.05578	9.63805	9.62271	9.43011	9.65235	8.7113	9.71222	10.1799	7.678	9.05481	9.2402	8.27056	10.0202	9.8234	9.33774	9.48562	9.05985	8.98197	10.3209	9.31811	9.19993
ADORA2A	5.73768	5.90359	5.601	7.20779	5.04751	6.97223	5.7637	5.16883	6.706	5.82299	7.16163	4.68022	6.65971	5.63352	4.85341	5.87985	5.59374	5.67602	5.4735	6.3086	6.72715	5.75593	6.51025	6.00535	5.58038	6.0026	5.19461	5.51388	5.93711	6.73739	6.49861	5.65136	6.50874	6.02825	4.93861	5.54412	5.32672
ADORA2B	6.22982	6.69545	5.66355	5.93393	7.22439	5.73574	6.42755	7.67133	7.03846	6.50677	7.41658	6.41317	6.43697	6.03907	5.63238	5.66084	5.72405	6.04223	6.59194	6.69435	6.64134	7.01593	7.01135	6.50999	6.97756	6.46151	6.36234	6.09777	6.61642	5.93723	6.19081	4.74569	6.76866	6.37086	5.85536	4.46795	5.99086
ADRB2	7.5699	7.31694	8.28591	8.94003	7.24211	7.02299	8.06195	4.96238	9.62073	6.90853	7.92669	8.44595	6.64903	6.12569	6.54372	7.17097	7.616	8.14394	7.06103	8.16671	7.449	5.81531	6.71565	6.955	6.43085	7.85761	6.48052	7.74524	7.02836	6.92643	7.69381	8.11257	8.65934	6.88777	6.96864	6.08726	7.31838
AGER	6.22372	5.68568	7.14271	5.64623	5.20041	6.3651	7.01163	5.75379	6.33236	6.42311	5.14379	5.20145	3.714	5.55078	5.83692	6.06549	6.13004	5.24844	5.23039	6.62501	5.20384	5.768	6.24721	5.01055	5.5535	5.78595	4.93552	6.0496	5.87636	6.47106	6.06451	6.04924	5.72109	6.28632	6.32643	6.55643	5.41288
AHR	11.6688	9.89047	9.43165	11.8613	11.3288	10.5345	9.66947	11.6794	8.71713	11.0435	10.1303	10.271	11.9322	11.5883	11.1534	11.2111	10.7837	10.9882	10.9064	11.2468	11.3222	10.7313	12.6156	11.2423	8.74735	10.7692	12.5765	10.5049	11.3311	10.7492	11.2537	12.4671	11.0057	11.6416	11.8529	11.0989	11.3625
AICDA	5.4179	5.51967	5.54515	5.4436	3.17603	6.162	4.82125	3.63117	6.15914	4.9776	7.38931	4.40106	5.17344	4.02472	2.7863	5.43054	5.36896	4.67602	3.90389	4.33586	6.53393	5.03103	5.27995	5.56403	4.9708	5.15	3.61949	5.36796	4.14455	4.06754	3.41681	4.74569	5.6036	5.5158	4.91139	4.63207	4.87421
AIF1	8.00464	6.87293	8.04542	8.82936	9.05589	7.55208	7.68727	7.33519	7.28417	8.982	8.62501	8.59687	8.16146	7.23105	7.52326	8.14267	8.48379	8.405	8.74519	9.36663	8.68384	7.35896	8.37717	9.82714	7.71284	9.23196	8.2312	7.96537	9.661	9.0192	8.97426	8.51203	8.76768	8.11659	7.19715	8.56763	8.45917
AKT1	10.3747	9.98668	10.3853	10.7372	11.1273	9.75755	10.4379	11.585	10.1699	10.22	9.39652	10.9677	10.4455	10.0243	10.5976	10.0452	10.7088	9.75686	10.2847	9.87676	10.1807	10.4921	9.54048	9.46667	10.1484	9.38916	10.4889	10.1607	9.26695	9.86078	9.76306	9.94076	10.1199	11.156	11.3078	11.019	9.63191
AKT3	11.5063	11.1949	11.0774	11.3282	9.87173	10.579	11.2408	9.75513	11.3131	10.6436	12.0556	10.8076	11.1017	11.2746	10.9766	11.1026	10.5853	9.42291	9.89707	10.115	11.7739	11.2075	9.5842	10.6674	11.6622	9.32912	10.9557	10.4581	9.72522	10.1004	9.73006	10.4664	10.1302	11.4559	11.143	10.6182	10.2139
ALCAM	4.35231	4.1394	5.98372	5.46632	4.31651	6.23399	6.61123	4.88643	6.84535	5.46972	6.81737	5.95875	5.40432	5.48938	5.32471	4.90002	6.3112	5.8313	5.6748	6.10637	6.22414	5.73147	5.89541	5.73081	6.75376	5.83196	5.65584	6.10207	5.51379	6.10636	6.24869	4.67073	6.38702	5.87955	6.37706	6.27778	5.17472
ALOX15B	5.98854	6.15648	5.61011	6.49423	4.43084	5.93737	6.48464	5.08637	6.19433	5.9599	7.81634	4.71975	5.70578	5.13575	6.30687	6.05203	5.71418	5.73566	6.27534	6.04871	7.43414	6.4941	6.28457	6.23146	5.74784	11.013	5.58975	6.98355	5.10096	6.58996	7.19502	7.29989	7.05426	6.18323	5.13966	5.38753	6.73481
ALOX5	6.43119	6.51085	6.80502	7.3581	8.07854	7.26868	6.75529	6.55349	6.52895	6.86164	8.56107	7.56738	8.01695	6.84643	6.59365	7.69733	8.04794	7.80584	8.08648	8.42513	7.86465	6.81239	7.53371	8.28393	6.68936	7.474	7.59724	7.25278	8.49623	8.68386	9.01057	6.91359	8.04785	7.29871	6.61921	7.9384	7.50157
ANAPC1	9.88677	10.7903	9.53144	9.87146	9.09218	9.97486	10.7077	9.07251	10.0149	9.94198	9.98114	8.70669	9.18235	9.32886	9.17698	9.85001	9.90667	9.16245	9.21605	9.01748	9.91614	9.61683	9.18314	9.0839	9.067	9.08159	9.49914	9.48927	9.04973	8.87396	9.11725	8.9146	9.49996	9.60763	9.71433	9.38982	9.14119
ANKRD30A	-2.65892	0.48405	5.20411	1.46632	-18	-18	-18	-18	2.23433	1.35702	2.64129	0.247258	-0.160465	-18	-18	1.43054	0.112616	0.409235	-1.07339	2.37392	1.89933	0.446072	1.31647	0.213536	-1.17895	1.49049	-0.410253	-18	-0.247763	-18	-0.00465055	1.90134	-18	-1.57166	2.28461	-1.90709	1.30436
ANLN	9.70138	8.74708	8.35251	9.17282	9.2659	8.40107	9.00765	9.93495	9.10315	9.27588	8.62793	8.48948	8.45424	6.91808	6.8575	8.17511	8.64919	8.07012	8.46286	7.04635	7.97914	9.18698	7.80029	8.26121	8.84481	7.1052	8.35241	7.01923	9.04915	8.42701	6.83905	7.87027	7.61449	8.57682	7.94869	9.12288	7.44391
ANP32B	11.3513	11.1272	11.223	10.5515	10.6896	10.6118	11.1955	10.7011	11.5272	11.0309	9.96922	9.72056	10.307	9.86039	9.31359	9.77825	10.513	9.34587	10.4962	10.3594	9.8512	10.2542	9.35594	8.84143	10.2064	9.98852	9.86004	10.1923	9.56682	9.82631	9.9539	10.6112	9.83905	10.0785	9.994	10.8609	9.53317
ANPEP	6.05876	7.40291	6.4969	7.06251	7.19839	6.71987	7.62052	6.8114	6.54721	6.51891	8.45918	7.32407	8.43697	7.97145	7.9195	8.27023	7.57569	8.31688	7.21432	8.54719	8.71696	7.56328	8.00857	6.78643	7.00096	7.07545	8.59537	8.36662	8.06852	8.26632	8.48319	7.1901	7.97537	7.68808	7.90795	6.91309	7.62854
ANXA1	12.1446	6.94184	8.86328	11.4674	11.3774	9.61869	10.3311	12.1973	11.9342	11.7991	10.0778	10.9428	11.5289	11.6838	11.2007	11.6169	11.2839	11.5191	11.9029	12.3263	12.0087	11.6466	11.7316	11.9657	7.9094	11.4041	11.7765	11.581	11.1604	11.923	10.8635	12.7052	11.1383	12.2813	11.3305	9.80156	11.6357
APAF1	8.66582	8.16704	8.79807	8.02283	8.39871	8.50921	8.77363	8.17682	8.84258	8.78076	8.51954	8.17444	8.16746	8.0093	7.49201	8.39898	8.1691	8.08519	8.16143	8.34738	7.56382	8.53795	8.11737	8.01702	8.30889	7.7826	8.21302	7.71046	7.99064	8.11114	7.94038	7.94375	8.4709	8.21134	8.72169	8.92501	8.17009
APC2	3.98494	5.59675	4.65478	3.37321	2.41703	-18	3.95214	-18	2.62664	2.55865	3.28663	-1.07467	3.48339	2.87271	1.39398	4.71878	3.38563	0.409235	-18	3.37392	0.955916	-0.553928	1.16447	-18	0.936529	-0.383978	3.00478	0.616643	-18	-18	0.995349	0.0268737	1.69671	2.12878	1.36707	5.68536	1.11171
APOE	14.2752	12.4982	15.006	13.4459	13.4207	12.6184	13.0067	15.1908	11.7594	14.7481	14.0419	15.5019	13.7227	14.117	15.8591	15.6086	13.2569	12.4368	13.8437	13.66	15.2255	14.1524	15.8786	14.4997	13.7873	13.8955	14.76	13.0141	13.2709	13.016	13.8883	14.0053	13.8232	14.2466	12.8586	14.3635	16.1924
APP	11.9903	12.5411	14.2309	12.9	12.4622	12.9854	12.3075	9.52168	11.9714	11.9269	12.0549	11.7103	12.1734	12.7048	11.8817	14.3599	12.3836	12.533	12.2764	12.1437	14.0208	9.62888	12.1771	9.95163	11.7968	11.4464	12.4037	11.5541	11.345	12.3332	11.295	12.8001	13.0375	11.2343	12.6943	11.6393	12.9245
ARG1	5.53584	6.27326	5.40575	5.51071	3.07415	5.20171	6.02743	3.48433	5.27872	4.82951	7.02654	3.65325	4.8619	9.44796	8.68169	5.38115	6.50493	8.8804	9.01075	10.0024	9.65369	5.5546	8.39543	6.22252	4.20187	10.3346	8.26099	10.6503	3.92216	6.24038	10.514	7.62431	10.2256	9.2373	8.32127	5.41484	10.3678
ARG2	7.42456	6.78051	6.06541	7.66354	6.98104	5.83166	6.76789	6.83179	6.952	7.06851	8.41253	6.52896	6.79373	5.54073	6.46007	6.60968	7.76127	6.47263	6.14093	6.52028	7.07884	6.97745	6.38686	6.64983	6.18737	6.89834	6.40139	6.83517	4.7746	6.33603	6.71352	5.37265	7.18564	6.6231	7.63178	5.57672	6.44901
ARHGAP11A	8.72748	7.87723	8.42005	8.58526	8.79007	8.33416	8.85215	8.65426	8.28008	7.70575	8.38518	8.20145	6.57424	7.73731	6.87376	7.51473	9.02916	7.36489	8.42446	7.2215	7.82058	8.44889	7.71051	7.85306	6.92609	7.01405	7.72246	6.48619	8.39519	7.94974	7.27147	7.95169	6.95495	8.0919	7.31868	8.8411	7.19917
ARHGAP11B	7.30398	1.48405	7.12377	7.24111	7.00892	7.74808	9.2432	6.63698	6.69376	5.51082	6.15355	7.11762	4.91278	4.89656	4.48144	5.54388	6.79131	5.60891	5.81535	5.31252	4.73121	6.31644	6.43749	6.18623	5.08784	5.93795	6.2336	-18	6.48016	6.94439	5.49178	6.52937	5.35622	6.36498	7.03635	7.03542	5.52352
ARHGDIB	8.58485	9.84446	9.27164	9.40149	9.61595	9.64623	9.39745	9.13948	7.88896	11.0644	9.46702	9.56919	8.63557	9.45333	9.71026	10.2389	9.10099	10.1045	10.0364	11.188	10.1626	8.36791	10.1626	10.4112	7.92609	10.1189	9.20323	8.62526	10.2528	10.4586	10.7759	9.37929	9.71554	9.26518	9.48313	9.65467	9.85654
ARHGEF26	7.42323	7.22956	7.15209	8.10837	7.10676	8.07291	8.62745	5.05202	7.95371	8.11324	8.21076	7.56195	7.36571	8.14656	7.16547	8.39987	6.88374	7.41906	7.61835	6.75186	7.79657	7.87652	7.77591	7.42688	8.21122	7.06448	8.15453	6.70127	5.54014	8.02933	6.86395	8.52006	8.20738	6.88777	7.59161	6.78639	7.14356
ARMCX6	5.64029	5.33705	7.68309	7.76324	6.13022	6.05406	8.20934	8.25441	7.40925	7.38603	7.46702	8.10026	5.50724	7.94406	7.70459	8.06437	7.98024	7.42465	8.1385	7.87045	7.96972	8.48133	7.57763	7.82382	8.23044	7.34394	7.58032	7.79854	8.11965	8.13167	7.3529	7.65136	7.17391	8.01706	8.16004	8.72044	7.65971
AS3MT	3.22372	5.05087	6.31403	4.71425	5.45806	6.12462	6.42755	4.13641	5.51045	4.14361	4.2984	5.56195	1.77813	4.61926	4.91754	4.28469	5.25103	3.13716	3.41846	3.2647	4.49388	4.05093	4.01691	2.89161	5.5353	3.67492	4.51258	3.75415	2.39609	-0.128856	3.50992	4.39611	4.52268	4.28632	4.28461	1.55234	5.03228
ASCL1	5.16763	5.68176	5.42651	6.96218	4.03852	5.44172	5.11222	3.48433	6.34285	4.47803	7.38518	3.56919	4.82443	4.38086	5.41635	4.53745	5.51634	4.52818	4.03513	2.7197	5.87753	5.02098	4.96033	5.59897	4.53071	4.68927	4.70522	5.99977	4.03764	3.93004	4.19922	4.68984	5.90261	5.71374	5.07979	4.79335	3.94821
ASF1A	8.39501	9.32734	8.22648	7.59044	9.26782	7.28263	8.54506	7.8494	7.75789	8.54189	8.22317	7.99411	6.9602	8.51721	8.18025	8.51228	7.98982	8.33256	7.81383	8.42332	9.0848	8.70895	8.47332	8.55872	6.94517	8.43939	8.02159	8.20361	8.10869	8.21248	8.33774	8.2134	8.4394	7.93217	8.48139	7.86769	8.23213
ASF1B	7.29382	6.68568	5.99071	7.39113	6.61141	6.03586	7.53219	7.30269	7.47988	6.38824	7.25071	6.74231	5.69336	5.84029	5.41635	6.57559	7.30024	7.07635	6.64085	5.98863	7.15029	6.81239	6.54144	6.79247	6.78491	6.20599	6.06548	7.00437	6.64402	7.00043	6.38521	7.36077	6.82973	6.69513	6.841	6.90989	6.36505
ASPM	9.86121	9.16423	5.38469	6.03618	4.37481	5.27179	7.86784	8.54426	6.41423	5.80327	6.46963	5.19212	4.46403	4.46832	4.27662	4.84904	5.39802	4.60891	5.26646	6.30466	7.29165	8.47306	7.5625	8.01573	7.93479	6.78595	8.14049	6.89587	7.99184	7.6171	6.95121	5.11434	4.3458	5.46176	5.04264	7.73315	3.97678
ASRGL1	5.32407	5.94676	5.51639	7.9461	6.28645	6.28725	5.82929	8.53806	7.03846	5.80327	7.05633	7.51217	6.52136	5.14904	5.13544	5.6843	6.6655	6.37213	5.44231	5.17267	6.8139	6.77699	5.54914	6.21804	6.55124	5.44045	5.11331	5.2834	4.82905	5.77804	5.13636	6.12139	6.7957	5.73212	6.20838	7.11527	5.35964
ATF1	8.14763	8.45444	8.45836	8.72724	8.18725	8.89914	9.40554	8.01683	8.50579	8.40578	8.91335	7.85607	8.52837	8.74718	7.48144	8.3113	8.2892	8.39863	8.03121	8.37861	8.81438	7.84837	8.13026	8.1144	7.95719	7.89679	8.30514	7.66903	7.71658	8.60585	7.97426	8.40914	8.69671	8.12183	8.77269	8.93053	8.34875
ATF2	10.6258	10.6729	10.0196	9.01128	9.40266	9.7531	10.876	9.57784	10.3992	9.23415	9.34031	9.20842	9.00779	9.8282	9.56641	10.0529	9.92462	8.82339	8.93293	9.24634	9.765	9.99521	9.2395	8.85089	9.29814	8.79427	10.0796	9.10555	9.39112	9.32716	9.19362	9.15702	9.45765	9.55698	9.74501	9.5155	9.40305
ATF3_activating	7.48063	6.96625	5.88219	10.4997	9.93788	8.25695	7.54932	7.0433	8.06563	7.3228	9.22625	7.75029	7.47374	6.10537	4.41635	7.08545	6.47602	7.79186	6.12137	6.33586	7.18177	5.43854	5.6166	7.68277	6.67903	7.15259	6.08693	6.55838	5.6226	5.58996	5.4264	5.90952	7.62529	6.25489	5.81186	6.39212	5.64421
ATF3_repressing	7.50975	3.90359	7.64374	11.2921	11.3694	8.86914	8.14961	8.27317	7.83238	7.44448	8.93473	9.30579	9.21204	5.97332	6.97894	6.82286	7.64746	7.43299	6.6815	6.23398	6.74332	6.42716	5.70879	8.26121	6.08471	7.38641	7.61581	4.54264	7.31257	7.39471	6.17384	7.19346	8.32208	7.44515	5.56347	7.75469	6.54753
ATG12	8.89663	9.08768	9.0957	9.21031	8.25381	9.50789	9.3525	9.12509	9.14647	9.37994	9.48033	10.5995	8.46707	8.96347	8.5961	9.04014	8.38304	8.33923	8.78847	8.7366	8.99568	7.86533	8.87413	8.67215	9.00634	8.41152	8.78122	8.81958	8.25706	8.92099	8.73392	8.93577	9.06621	9.34497	9.18867	8.79248	8.8032
ATG16L1	7.70849	7.92284	6.78104	7.16676	6.45806	7.74024	8.56745	7.18477	6.59188	7.4036	7.53828	6.47608	6.7879	7.24195	6.78199	7.40429	7.04991	6.99982	6.84249	7.32132	7.8043	6.97745	7.28457	6.32206	6.71789	6.83841	6.75633	7.23429	6.70643	7.441	6.6617	7.07127	7.43449	7.529	7.41874	7.2852	7.52352
ATG5	8.68204	9.21163	8.24705	8.01128	9.00488	8.54438	8.56685	8.76178	8.41796	8.52995	8.58711	8.71405	8.5237	9.1198	8.93701	9.33789	8.65091	8.69925	8.53486	8.88962	8.96671	9.48499	8.80672	8.81196	7.82199	8.77673	8.50463	7.94636	8.61099	8.6525	8.77905	8.80056	8.80713	9.03844	9.49004	8.91707	8.84254
ATG7	7.30542	6.56939	7.85181	8.37771	7.16986	7.71187	7.66499	7.38434	7.61587	7.53693	8.372	7.69682	7.35655	8.37309	8.19972	7.05653	7.59195	7.57791	7.48694	7.95009	7.91903	7.62764	7.44987	7.90842	7.8248	7.66587	7.2191	7.95531	7.1743	8.11432	8.03113	8.05294	8.29527	7.31098	7.66271	7.7529	7.92641
ATM	9.53584	10.9575	10.6984	9.87306	9.07139	9.90767	10.4181	9.26382	8.98671	10.3219	9.39515	9.87589	9.37675	10.7979	10.7855	9.56654	10.7946	9.77965	10.599	9.77889	10.6969	11.2065	9.98323	10.292	11.0581	9.45994	10.5247	10.4693	9.85716	10.3513	9.60215	10.0386	10.1621	11.2228	10.7849	10.0047	10.3694
ATOH1	5.27182	5.6974	5.2745	6.11737	2.71659	5.94129	5.81721	1.26194	5.26775	5.15403	6.99974	3.92533	5.23185	2.66626	3.43837	6.02012	5.11262	4.73116	3.971	2.07436	6.06283	5.10904	4.59446	5.82825	4.92259	4.57022	4.30857	5.8493	3.3372	3.04107	3.78791	3.39611	5.3458	5.08655	3.81186	3.9998	2.69667
ATP5F1	8.95625	8.98469	9.0892	8.91133	8.7173	9.01605	8.83179	9.32713	9.44195	9.54338	9.22664	8.15054	8.32871	9.45132	9.5689	9.08655	8.85521	8.12777	8.65453	8.39814	8.50459	8.7582	8.71308	8.59638	8.99265	8.48433	8.87284	8.64676	7.88923	9.18478	9.00777	9.35405	8.75396	8.68691	8.9403	10.1163	9.00045
ATXN1	9.0073	7.69934	9.12139	9.13254	9.32854	8.36873	9.12574	8.41338	9.11314	8.47388	9.61651	8.25513	7.56177	9.06605	8.49727	8.65936	7.81306	8.08872	8.5228	8.80194	8.70617	8.31335	8.37717	8.70138	8.06977	7.84644	8.33009	8.29518	8.6141	8.441	8.64384	8.05662	8.39336	8.51978	8.81462	9.33668	8.76992
AUNIP	7.6787	8.02398	6.61915	7.57746	6.4274	7.44448	6.42224	6.41844	7.44621	7.74762	8.06325	7.3786	6.06835	5.14904	5.98643	6.55347	7.20479	6.38652	6.62705	5.58338	7.01203	7.51037	6.6166	6.83119	6.54443	6.32568	6.08693	6.5155	6.74659	6.07408	5.83185	4.72731	6.80713	8.19155	6.98505	6.63594	5.28164
AURKA	9.67004	8.82524	8.66245	9.08379	8.34048	9.13149	9.75	9.12819	9.07668	9.34854	9.24197	8.58622	8.82395	7.86165	7.21734	8.38294	8.48427	7.66072	8.47928	7.2412	8.19579	9.11082	8.45398	7.89583	8.77476	7.21593	9.83965	7.23037	8.39789	8.30577	7.37287	8.22981	7.92902	8.73098	8.46744	8.79335	7.22917
AURKB	9.42821	8.68127	8.52002	8.2345	8.09489	8.75366	10.081	9.26475	9.32378	9.87232	8.26953	8.24951	8.10085	7.03012	6.87376	7.77859	8.62788	7.70271	9.12934	7.97322	7.83479	8.90891	7.48439	8.10957	8.43392	7.50477	7.69827	7.39275	7.90958	7.51018	7.11577	7.14581	7.59042	8.17653	8.31089	9.30053	7.22322
AXIN1	8.7642	8.68764	8.6315	8.94408	8.13761	10.2538	8.62168	8.84565	9.01404	8.62568	8.36432	7.894	7.75541	9.0346	8.21256	8.38563	8.58294	8.2641	8.10527	8.63328	8.94896	8.30405	8.6456	8.26556	8.41475	8.13304	8.58693	8.78557	7.65762	8.38947	8.64947	8.68628	9.41033	8.77817	8.78023	8.1563	8.32811
AXIN2	6.3326	6.475	7.69169	7.73311	7.90642	7.37526	7.71464	5.83685	7.19433	5.9776	7.35448	7.27406	6.714	6.43885	7.74492	6.76627	8.50922	7.91604	6.30599	7.48593	7.97486	7.21646	6.642	6.53907	5.58924	7.25023	6.48456	8.38218	5.95681	5.41546	8.11429	6.03437	7.97368	6.55762	7.66475	6.38293	7.58744
AXL	7.22525	5.37644	9.57102	8.27528	11.1634	7.4124	8.58239	7.23922	7.66269	8.49861	8.66707	8.51965	6.91457	7.78281	7.08746	8.44949	9.42373	8.62659	8.58035	9.16101	8.44221	6.84979	8.1481	9.1318	7.13696	8.71493	7.67012	8.40933	9.72593	9.86267	8.9031	8.23795	8.62852	7.75252	8.12641	7.84278	8.28592
B3GAT1	4.65396	5.37158	5.54515	6.05128	2.03852	5.09329	5.09232	3.26194	5.64372	3.6498	6.92954	3.73269	4.3526	4.23884	4.64191	4.22195	5.20948	4.02394	3.73396	2.54385	6.47222	4.64247	4.57951	5.34282	5.93653	4.63097	3.13407	5.8971	2.3372	3.19307	4.43592	3.48631	5.93076	6.34123	4.24154	4.20143	4.91907
BAGE	7.672	7.9735	6.17374	9.32197	6.03852	8.27877	8.79533	4.03453	9.14946	7.39264	10.2975	5.95324	6.35523	6.50756	2.48144	6.94927	7.15822	7.97243	7.41445	5.18984	8.94853	5.71909	7.14683	7.98701	6.49348	6.33027	8.25508	6.94217	6.10538	6.52936	7.2159	7.79946	7.45886	6.82495	10.2846	5.28273	7.18394
BAGE_family	11.4195	10.8107	10.2898	10.9438	10.6628	10.7169	10.8403	10.1461	11.112	10.666	11.6056	10.3995	9.66741	10.1054	9.54753	12.2264	11.1369	10.4164	10.3087	10.0089	11.0167	10.5691	10.0342	11.4702	10.6147	9.97504	10.8755	10.1052	9.96047	9.90043	10.3411	11.1286	10.5968	10.6916	12.7178	10.6765	10.4343
BAGE2_BAGE3	8.26143	7.06148	8.24413	7.23119	8.32392	8.62631	8.65936	8.77501	8.47988	8.64611	7.83668	7.93376	7.06032	8.4756	7.64901	9.5939	7.71501	7.90409	7.67144	8.35216	7.55583	7.78889	7.66874	8.71019	7.86636	7.19848	8.09092	7.46964	7.23404	8.37894	8.5133	8.97621	8.13965	8.41133	9.26928	8.53999	8.20824
BAGE4_BAGE5	-18	-18	4.70662	-1.53368	0.301557	-18	-18	-18	-1.76567	0.357018	-18	1.24726	-18	-18	-18	1.31506	2.49728	-18	-0.488429	-18	-0.744524	-0.553928	-18	3.86889	-18	-1.96894	0.81214	-18	-18	-18	-18	5.04182	-18	-18	8.82833	1.41484	2.82792
BATF	6.25097	5.90696	5.93385	6.93393	5.42395	6.06845	6.00986	7.82926	5.434	6.58584	7.42332	5.81407	6.28248	5.93545	7.4274	6.10079	6.32423	7.02578	7.18164	6.54719	7.41282	6.1185	7.40181	7.64482	5.77136	7.59521	7.22153	6.67554	7.34095	7.21099	7.25543	6.58146	7.49702	7.66435	7.41874	5.95709	6.63975
BATF2	5.069	7.17754	5.74844	7.08103	4.12599	6.96263	6.32612	5.45834	6.57418	7.36601	7.01588	5.73269	5.67242	5.23261	4.96383	5.83862	5.66037	6.26722	6.97918	5.53715	6.87386	5.51932	7.25664	7.07152	6.14898	6.89834	5.67721	5.50417	6.79936	7.78802	6.49178	7.98881	6.39209	6.59325	6.7632	4.51917	5.38117
BAX	8.95072	7.72245	9.52123	8.17195	8.88589	9.52429	8.48909	9.9088	8.34285	9.52895	8.45524	9.1774	8.62961	8.99142	8.42464	8.68575	8.64616	8.52233	9.05331	8.51773	8.6218	9.1666	8.50432	8.92778	9.34003	8.23318	8.38849	8.82545	8.5229	8.31132	8.32882	8.28583	8.74408	9.2533	9.14843	9.05436	8.57699
BCL10	11.1694	11.3265	10.5472	12.1636	10.2548	12.947	12.8427	10.9505	12.1017	11.3835	13.5026	10.2345	11.0712	12.6468	10.2434	11.3134	10.6324	11.9308	11.0222	11.154	12.2718	10.4561	11.8896	11.7863	10.9538	11.0381	11.3904	12.7952	10.9519	11.4918	12.6091	11.3671	12.7257	12.0421	11.6441	11.3858	11.6313
BCL2	10.4491	8.9747	10.7042	10.2477	9.93273	10.8245	10.148	10.1302	10.3936	9.21064	9.21192	11.2334	8.62199	9.748	9.33503	10.2607	8.98947	8.88294	9.168	9.52007	9.16424	9.63631	8.79706	8.68033	10.658	8.96622	8.78039	8.69986	8.20654	8.95241	8.9244	9.63974	9.84922	9.73383	9.88889	9.59325	8.3419
BCL2L1	6.99034	6.27065	6.88594	7.32119	5.97869	7.69574	7.64691	8.17083	6.23995	7.58584	7.83263	6.45671	6.54919	6.48415	7.08746	7.12027	7.60447	7.18567	7.28196	6.77623	7.74532	7.03853	7.21371	7.27963	7.73194	6.6964	6.30857	7.34819	6.72952	7.48831	7.53007	7.02687	7.26794	7.46451	7.49636	5.99377	7.05255
BCL2L11	7.81681	9.57125	8.77397	8.17195	8.32762	7.30711	9.70157	6.99439	8.23573	7.99074	8.66423	8.06232	7.58661	7.48021	6.41079	8.86388	7.43954	7.92395	7.82143	7.42649	7.89029	7.8807	7.21371	7.22028	7.01909	7.96622	7.82496	7.41019	7.63488	7.61261	8.06067	6.67553	8.2288	7.22276	7.7613	7.10413	7.54515
BCL6	7.25247	6.5042	8.24997	8.77466	9.36944	8.68819	9.01515	6.41844	8.64584	8.16179	9.49959	8.57369	9.12802	8.6276	9.76248	8.46819	8.8623	9.06387	8.55414	9.31815	9.25935	8.11022	8.62754	8.10957	7.39344	9.3603	9.29365	8.26242	8.62491	8.91918	9.18905	8.36969	9.22241	8.22113	8.49521	7.63207	8.79721
BEX1	5.42854	5.10464	5.19204	6.98596	7.61897	4.43618	5.39813	2.48433	7.49642	5.84245	7.24311	8.29165	5.15544	3.42525	4.1219	4.76352	5.63966	4.68536	4.72102	3.40367	6.72715	4.66846	6.06601	5.17701	8.62141	5.33484	5.02715	4.81828	4.65913	7.3251	3.72715	5.49719	5.54106	5.9982	7.7689	4.30236	4.13725
BEX2	7.63225	7.8239	7.93747	8.4436	6.85359	8.35412	7.40352	5.33519	9.53239	7.74245	7.0141	7.54372	7.76534	7.73841	7.35398	8.15216	8.01683	7.19059	8.32107	8.33344	7.80044	7.15573	7.31196	7.85883	8.56364	7.08634	7.78614	7.73004	6.7746	7.79001	8.36853	7.30919	7.99883	7.88777	9.45218	6.89704	6.95181
BID	7.30253	6.18726	7.82079	6.6512	8.32762	7.42224	7.38319	7.56267	7.23995	9.39703	7.7926	7.19679	7.99351	8.35742	7.20133	7.77313	8.3637	7.4967	7.87351	7.92467	7.40395	7.7695	8.07935	7.53546	8.16535	7.64208	8.59818	7.26338	7.61952	7.90089	8.00658	7.60933	7.36913	7.90002	8.08589	8.83522	7.85125
BIRC5	9.20294	8.78829	8.63485	9.01514	8.13971	10.0684	10.3506	11.3904	10.333	9.41825	8.30279	8.00615	9.3845	8.02201	6.82861	8.29234	8.55325	7.92296	8.77758	7.11427	8.1427	9.01022	7.93413	8.24696	8.29611	7.61226	9.13407	7.57084	7.76207	9.26489	7.22417	8.62803	7.89549	8.55891	8.37581	10.1717	7.99261
BLK	5.79229	4.93691	5.50668	5.38518	3.03852	5.70383	5.81721	3.32083	5.25669	5.16437	7.19824	5.42518	5.04247	4.05328	3.97894	6.43054	6.20713	5.75353	6.04555	5.83336	6.63702	5.408	6.10307	6.28821	5.01745	6.48639	4.74625	5.96478	4.52042	6.69132	4.9759	4.94971	6.81092	5.99058	4.36707	4.66276	4.08572
BLNK	5.72046	6.03557	6.17987	7.04375	7.07854	7.13662	5.84126	5.08637	6.17096	7.13575	7.61092	6.23367	5.63395	6.51785	6.04503	6.59429	6.72405	7.51252	7.6008	8.23449	7.34559	5.7253	7.19667	7.41713	5.73593	8.66859	6.03269	7.57626	7.35957	7.43084	7.66777	6.49719	7.6926	7.39124	6.30567	6.49379	7.74522
BMI1	6.93354	5.59675	8.1645	7.05503	5.96926	7.40816	7.26965	7.56876	7.60501	6.93294	7.3346	7.443	5.41444	7.29823	6.9976	6.9804	7.01281	5.92099	6.19807	6.60914	7.48309	7.49955	6.38686	6.5746	6.38075	5.80585	5.10282	7.44107	6.29913	7.12539	6.80638	7.12491	7.11686	6.56277	7.09801	6.27282	6.90798
BMP6	7.21299	7.18588	5.51639	8.00548	4.45806	6.1687	7.00809	4.65426	7.77929	5.45294	8.21387	4.24726	5.288	6.40045	3.7863	5.93955	5.39802	5.70386	6.13118	4.20681	7.18177	6.27474	7.06332	6.42299	5.80594	5.80585	7.51654	6.67842	5.81833	5.0806	5.23784	4.8513	6.07648	7.23891	5.16293	5.25278	4.82792
BMP7	5.5699	7.07949	10.6898	7.09203	6.4513	5.74024	10.6218	3.58387	6.91732	5.88058	6.61798	3.51029	5.2602	5.60003	8.45197	5.29996	5.9595	7.31312	5.7721	7.58581	7.52343	6.05093	6.39115	5.45385	5.36021	6.84484	6.3222	7.26817	5.21167	1.87114	7.92355	4.68984	7.69466	6.64751	6.13966	4.20143	7.76788
BNC1	4.14843	5.90021	5.58263	5.39706	5.03852	4.95297	4.4249	4.20054	5.0545	4.44448	7.14868	3.83222	4.17344	5.60968	6.31879	6.18543	6.2533	7.66072	6.64428	6.89618	7.13046	5.44607	6.32546	5.38346	4.85814	7.474	6.71559	6.83517	4.19518	6.0806	6.56954	4.55044	7.01206	6.61322	6.57653	4.159	7.08572
BORA	8.21606	8.08099	7.39262	6.85434	5.57458	7.30103	9.44072	7.4352	8.34154	7.21251	7.83567	6.84121	6.79954	6.44695	6.60343	7.26343	7.46723	7.01101	7.44821	6.81549	7.71286	7.78444	7.21129	7.19082	7.20043	6.80255	6.88743	7.28435	7.1467	6.5198	6.45712	7.23957	7.02844	7.60327	7.42115	7.73857	6.44391
BRCA1	6.45222	5.81676	7.4571	6.25422	7.15746	6.72442	7.85609	5.85689	6.49171	7.72334	5.59906	6.36412	4.99604	6.08822	6.59855	5.06102	6.24647	5.38652	6.90675	5.20681	4.81772	6.43854	5.587	5.26665	6.57371	5.13958	5.61212	4.0496	5.76346	6.85604	5.62262	6.46982	5.19147	6.10782	6.13379	6.8644	5.29304
BRCA2	8.22906	8.77545	7.02514	8.55908	8.07084	7.81895	6.73404	7.65139	8.1621	7.28302	8.26278	6.63269	6.89843	6.7559	6.30087	6.91745	7.8061	7.15239	7.28416	6.52874	7.70772	7.5546	6.73938	7.56757	7.17273	6.67852	7.02159	7.29565	6.83439	6.99354	6.74833	6.97329	6.82973	7.18323	7.46861	7.46577	7.1931
BRIP1	6.4652	6.71479	6.74431	7.17022	6.27501	8.09856	9.32399	6.54734	8.0688	6.57425	7.20607	6.35996	6.75043	6.13908	3.20133	6.17304	5.29142	5.92493	5.75316	5.55051	6.49865	5.04102	5.57198	6.07648	5.04987	4.67492	5.7992	6.10422	5.00016	5.76192	6.31985	6.3488	6.22027	6.5211	6.63594	6.85778	4.73062
BRMS1L	8.33189	8.13295	7.52604	7.79724	7.13022	6.92951	8.08814	8.42181	7.80797	7.70043	8.33746	7.21765	7.24893	6.58053	6.10822	7.32442	6.50875	7.10967	7.1674	6.84695	7.52811	6.72839	6.44987	6.49894	7.21766	7.19597	7.54975	7.40324	6.57242	6.99009	6.64743	6.89312	7.27893	7.8483	7.85178	7.70946	6.58513
BST2	6.75893	7.87207	9.10055	10.9017	9.40659	11.3946	8.01603	7.44847	9.57306	10.1653	9.01142	10.4086	10.0084	11.54	11.3164	8.45632	10.2841	11.1873	10.9156	9.44293	10.3216	10.5657	10.5844	12.1987	9.75154	11.8673	8.44462	9.10876	12.0461	11.7182	10.1989	10.9794	10.5995	9.14944	12.8617	8.05869	11.6532
BTK	6.00996	5.81317	6.65037	7.5956	6.95739	7.21633	6.53956	5.21614	5.62664	7.06023	7.605	7.13965	6.01944	5.54073	5.94857	7.10079	6.87786	7.14733	7.75792	7.73952	7.77118	6.1232	6.99736	7.53546	5.69961	7.79924	6.47239	6.87717	7.68001	7.47353	7.93199	6.98107	7.01864	7.28943	6.41147	7.09291	7.1309
BTLA	6.069	5.45674	5.9767	6.49974	3.44451	5.03586	5.56144	2.58387	5.96903	6.47388	7.74498	3.35159	4.90562	4.98819	4.27662	5.7908	5.46625	7.11314	6.59549	7.05575	7.33629	4.73147	6.70191	6.81047	6.01088	7.38861	5.17471	5.82869	6.25208	7.13167	6.85688	5.47533	6.79952	5.95972	6.01093	5.60861	5.64421
BUB1	9.29455	9.49919	8.1996	8.67699	8.09814	8.47383	9.90349	9.04111	8.98503	8.62005	8.70959	7.86491	7.95848	7.01204	6.77336	7.89626	8.5135	7.39934	8.40335	7.1399	7.91011	8.81531	7.84786	7.4822	7.68007	7.36421	8.47646	7.25665	8.03069	8.10317	7.11725	7.51605	6.8147	8.01706	8.03793	9.01698	7.43106
BUB1B	7.50599	6.54798	7.24267	7.20779	6.81988	7.35045	8.1464	7.16482	7.87818	6.78663	6.64591	6.79569	4.68084	6.11218	5.02333	5.84384	7.08224	6.40641	6.96278	5.88699	5.2611	6.89453	5.94874	6.17238	5.41101	5.11852	6.0437	4.48454	6.6531	6.30855	5.9227	5.68032	4.66354	6.36498	6.23057	7.34557	5.82792
C11orf71	6.75893	7.64795	7.74224	8.48313	5.47148	7.69458	8.00986	6.0257	6.75789	7.4718	7.67894	8.75585	6.51901	7.22006	7.70686	6.58185	7.35208	6.22941	7.00342	7.07321	7.80911	7.62432	6.82427	7.63139	7.04827	6.80914	6.60841	7.68846	5.90705	7.3251	6.75214	7.80823	7.57713	7.55246	7.06443	6.42382	7.22917
C17orf80	7.67312	7.78509	7.78104	8.01514	7.86507	9.12505	8.33461	7.98759	8.14122	7.90082	8.00245	6.99411	7.46159	7.154	7.00131	7.59429	7.33286	6.72891	6.62705	6.93362	7.81772	8.08752	7.33662	7.04389	7.33412	6.86395	7.62317	7.2096	6.48356	7.55998	6.69975	7.24281	6.8409	7.51315	7.58732	7.79335	6.77603
C19orf66	7.53337	8.89217	9.78807	8.32585	8.93273	8.81095	7.93828	8.22772	8.28553	8.90082	7.9352	9.50276	8.65865	9.0852	8.66894	8.8906	8.74723	9.36307	8.87789	9.02886	8.57176	9.36543	9.24839	8.96976	9.62841	9.04019	8.98992	8.41884	8.94144	9.73327	8.79532	8.64281	8.67399	8.82815	9.6432	8.57269	8.45283
C1orf56	8.6067	7.5339	7.14897	8.36114	7.30343	7.3968	8.25032	7.14458	7.67519	7.13312	8.69072	7.15895	7.31931	6.15894	7.87578	7.02472	7.53981	6.52558	6.87205	5.45785	7.52927	8.15803	6.80512	7.77425	7.9589	6.64577	7.66656	6.85058	6.18686	6.09354	5.79532	6.97329	7.21169	7.69278	7.36205	7.10693	6.21724
C1QA	7.92604	7.22821	9.87607	9.89154	9.78571	9.45855	9.46993	8.20445	6.88178	11.3287	9.03976	9.84196	9.59942	8.25507	9.60465	8.65417	9.93049	9.00636	10.2899	9.32448	9.06685	8.0571	9.57528	11.5219	8.30151	10.4335	8.77957	8.59125	11.3515	11.1383	10.1579	10.5267	9.92027	9.14259	8.4756	8.77151	9.90055
C1QB	7.55783	7.00447	9.67063	9.98645	10.1286	9.16912	9.34446	8.15473	6.31114	11.2524	9.3786	9.69351	9.10671	7.98819	9.72993	8.56141	9.90179	9.09705	10.4969	9.27655	8.85678	8.32973	9.83296	11.4509	8.68421	10.6134	8.94657	8.17072	11.4013	11.1859	10.6655	10.3537	9.96775	8.64266	8.30437	8.26783	9.67559
C20orf24	9.23134	8.59153	8.47962	8.86078	7.13445	9.36692	8.59246	8.92964	8.20011	9.17975	9.25222	8.14329	8.20221	8.63943	7.99017	9.15532	9.40443	8.60091	8.56142	8.36922	8.56666	9.46195	8.53176	8.32936	8.98931	8.59902	8.40886	8.26769	8.55798	8.66339	8.24192	8.63297	8.41345	9.10782	8.87751	8.41371	8.16544
C3	3.75047	0.162122	7.12377	7.90511	11.2154	5.04317	8.31328	7.06929	1.93476	7.1772	6.98342	6.85902	7.4444	7.84948	8.88583	10.0915	4.42651	11.4851	9.72143	12.3273	9.81629	7.1442	9.22996	9.53095	8.20404	10.1497	9.38579	5.66395	10.0514	10.0907	11.582	8.5789	10.8739	7.93415	7.3845	7.58075	9.98954
C3AR1	7.67088	7.078	8.14271	8.6867	9.20544	7.51841	7.18136	7.08637	7.07038	8.21376	9.30243	9.04362	9.10593	6.64999	8.10134	8.27892	8.75967	7.89003	8.61486	8.33103	8.4576	7.616	7.94437	9.28446	7.53873	8.95439	8.51456	7.92589	9.576	9.2287	8.31985	7.74112	8.52152	7.83773	7.56784	8.21703	8.12613
C4A_C4B	8.54809	7.47046	8.48828	9.65367	7.85742	9.14598	9.80096	7.12406	9.05928	9.63686	9.9683	8.20958	7.46768	7.5976	6.75592	9.4703	7.08224	7.54238	8.15422	7.31056	8.49746	7.39054	7.57575	8.58597	7.2389	8.43407	7.52639	7.85314	8.58592	7.21692	7.40474	7.55044	8.48639	7.78809	7.9403	8.41484	7.63303
C5	6.06559	5.28624	5.91928	6.01321	4.41703	4.05767	8.02656	4.29169	7.11391	3.58968	4.69574	5.51779	4.34203	6.38086	5.4052	4.75247	4.50493	4.74015	4.49646	5.12881	5.70669	4.98005	5.17446	3.8458	5.28048	4.85124	4.58975	4.7596	4.72952	5.20505	4.14219	4.79946	5.07017	5.46176	4.05513	4.63207	5.03228
CA4	-0.65892	-0.51595	5.42651	3.27367	0.523949	-18	-18	-18	1.23433	0.0350902	2.64129	-18	2.34203	-2.61914	3.34817	1.97803	1.84958	0.21659	-18	3.40367	6.00367	2.03103	0.801901	0.476571	0.406014	-0.96894	2.81214	4.46464	-18	2.6785	2.35792	-0.558089	3.04463	2.0133	2.841	4.45046	1.76379
CALML3	4.10926	3.66992	5.30845	5.15282	-18	4.69921	5.82125	3.32083	4.94857	4.88058	6.13397	3.38476	3.69752	10.3619	9.38408	4.94927	8.30244	9.84125	10.3641	10.5964	9.28338	7.38075	9.07403	4.24916	4.43576	11.2669	9.07893	10.552	3.70643	7.79596	11.6133	9.07036	10.4586	9.23972	9.19856	6.38293	9.95989
CAMP	5.72478	4.6935	6.01832	6.33668	3.64733	5.52234	5.16398	2.67698	5.30041	4.52694	6.35589	4.54004	5.288	5.29972	5.08048	4.45802	5.21882	4.96382	3.65453	3.29676	6.4453	5.28737	5.34327	5.8458	5.70369	5.10788	4.77297	5.95531	4.48016	3.24038	5.03974	3.93376	6.4072	3.9519	4.64009	4.28273	3.97678
CARD11	5.55053	5.44752	5.96965	7.2345	6.38902	6.46093	5.54201	4.37742	6.18269	6.99509	7.34173	5.67352	6.5025	4.51014	5.81183	6.77995	6.34143	7.16579	6.42246	7.67694	7.39758	6.13257	6.99455	6.93327	6.15793	6.88593	5.34463	6.18953	6.72665	6.72497	6.85688	6.01177	7.22027	7.04305	5.58085	5.52754	5.99086
CASP1	6.91473	7.59675	7.01147	8.06995	7.82119	7.54824	7.26521	8.10743	6.96903	8.51689	9.21154	9.41116	8.04899	10.2277	9.01236	8.51146	9.63313	10.3339	9.16083	10.2896	9.55611	10.9496	9.43645	9.4264	6.93132	10.0652	9.80001	9.67156	9.68408	9.37497	10.3291	9.98155	10.1517	10.0142	9.29781	7.60663	9.88838
CASP10	7.10761	7.25884	6.73602	8.67699	6.67079	7.79427	7.73404	7.38434	7.81364	7.39484	8.53206	7.05203	7.09062	7.58298	6.97518	7.97803	7.04467	8.25316	8.66047	7.93871	8.18843	7.2318	7.40394	7.59897	6.54215	8.6713	7.44773	7.64123	8.31543	8.19457	7.95038	7.58657	7.97706	7.78809	8.26324	7.44385	8.00826
CASP3	7.00996	6.90359	7.86898	7.83919	6.35322	8.51447	8.13104	7.82672	7.77736	7.99219	8.51197	7.57638	6.47616	7.80292	8.10478	8.15006	7.89179	7.61747	7.8895	7.56375	7.94635	7.53883	7.73601	7.05148	6.80024	7.07545	6.98492	7.3617	7.13378	7.84269	7.72521	7.62679	7.88113	7.67389	8.32643	7.65324	7.774
CASP4	8.68538	8.4801	7.18292	8.46209	7.73479	8.22277	7.9604	7.68541	6.01568	9.35307	9.01365	8.83522	8.74993	10.07	9.74768	9.62719	10	9.58354	9.77445	9.65856	9.90383	9.23125	9.76851	9.6377	9.33017	9.97614	10.1279	9.67806	9.82838	9.70614	9.75333	9.75309	9.53648	9.96604	10.0613	9.07661	9.89401
CASP5	5.42323	6.11632	5.93385	6.64125	2.84588	6.1519	5.29744	2.9249	5.51045	4.70752	7.86566	5.09526	5.29349	2.46832	4.22687	5.07883	5.65694	5.53336	5.6748	3.41832	6.781	5.30405	5.68803	5.9523	5.01088	5.51488	6.02715	4.97654	6.10538	6.18705	4.45478	4.61184	6.3717	5.87955	6.15715	4.39669	5.11171
CASP8	7.58663	7.72532	7.19204	9.19424	7.61595	8.11252	8.18996	7.58086	8.74707	7.98053	8.28144	7.68022	7.21891	8.81444	8.4205	9.02759	8.32801	8.60584	8.48407	9.36757	8.98169	8.85192	8.81473	8.31157	7.67176	8.61696	8.5254	7.91982	8.19725	8.67312	9.05063	7.98881	8.25687	8.6463	8.86071	8.29381	8.84157
CAV1	11.0748	7.02476	8.70555	10.524	8.74312	8.86605	8.90015	8.99439	8.9252	9.55669	9.76475	8.53543	8.16221	10.2564	9.826	10.1663	9.33501	9.57603	9.87351	9.57646	10.8109	9.31335	10.3249	9.60241	10.5508	8.26827	10.2312	9.41733	9.17798	9.50353	9.8377	9.54651	10.2092	10.3341	10.4299	9.69977	10.1693
CBLB	8.04412	7.49192	7.67226	8.51753	8.31278	8.06396	9.30826	8.8469	8.81647	8.28776	8.83769	9.60525	8.57368	8.72182	7.97141	8.44949	8.62525	8.54302	8.18753	8.84898	9.41724	8.61098	8.47028	8.88525	7.94517	8.71054	8.95825	8.6614	8.83305	8.65578	8.52059	8.07672	9.73363	8.50649	8.90192	8.36903	8.51137
CCDC138	8.71721	9.91094	9.05878	8.71662	7.48478	8.75477	9.86662	7.15676	9.12839	8.6415	8.59728	9.02534	7.54689	8.05682	6.6886	8.31036	7.97405	7.20365	7.61835	6.7533	8.11656	8.16261	7.54337	6.56403	7.82387	6.87341	7.88743	7.15787	6.97865	7.12223	7.10984	7.26846	7.38702	7.63535	7.79147	8.23629	7.43878
CCL1	5.6172	5.86948	5.94828	6.97015	3.71659	6.07915	6.23225	2.13641	5.89254	5.10118	7.29105	3.80797	5.4444	4.78174	3.91754	5.74133	5.52765	5.69464	4.52652	4.06509	6.62834	5.31232	5.88329	5.8458	5.49348	5.19093	4.21424	5.88966	5.32209	3.98662	5.79162	4.46428	5.61232	5.39412	5.21952	4.69282	4.39182
CCL11	5.8249	6.25223	5.50668	6.95817	4.71659	6.09329	5.69058	4.53496	6.25113	5.40141	7.80916	4.70669	5.5025	5.14904	2.97894	6.23393	5.6672	5.41486	5.17454	3.47546	7.09625	5.48316	4.85253	6.37139	5.18446	5.42338	6.11853	6.7718	5.43172	3.84077	3.41681	4.508	6.22027	6.10782	5.04264	4.58476	4.53317
CCL13	6.54075	6.34947	6.35792	7.21786	3.59924	6.77136	7.11551	5.60771	6.68141	6.25426	8.29473	6.78331	9.93603	6.11557	8.96952	6.95651	10.1872	8.63625	8.66301	9.57216	8.83526	6.64574	9.38794	6.43077	5.99431	8.11054	7.98635	6.24113	7.94822	6.79001	8.68585	6.46982	7.9498	7.42269	6.88365	8.20925	8.87231
CCL14	6.52099	6.59257	7.2131	7.49699	4.30156	7.0044	7.86393	6.84188	6.31114	6.73553	7.83365	7.0852	5.5025	8.32337	7.86565	8.61274	5.99254	8.01841	8.49456	8.69735	8.49627	5.96963	6.36959	6.37139	5.80214	8.18081	8.25981	8.5371	8.37612	7.04441	8.74354	7.62182	9.02436	7.68337	6.5547	7.80027	7.32672
CCL15	5.50599	5.75458	5.15521	6.87571	3.80406	5.96456	6.05853	3.88643	6.30041	5.02377	7.27326	4.36827	4.96193	5.14904	2.48144	5.35215	5.62569	4.30405	4.74679	3.69585	5.99694	5.51216	5.94291	5.69251	4.75179	5.10788	5.24319	5.52353	4.43874	4.16882	3.98241	4.55044	5.4271	5.5158	5.68096	4.46795	4.69667
CCL16	2.04152	1.48405	4.36331	2.37321	0.523949	-0.586189	3.00986	-0.323024	1.04168	1.62005	3.64129	2.09526	1.5025	3.8238	0.715906	1.7301	0.112616	1.31613	1.73396	2.6716	2.25548	0.183037	1.69499	2.89161	0.558017	3.7315	1.17471	1.35361	3.03764	-0.128856	2.4734	1.24927	2.4852	1.42834	1.19715	2.18037	2.0048
CCL17	5.87246	6.28883	6.26877	6.76094	3.002	5.74024	6.34306	3.9989	6.04168	5.39264	7.63898	3.83222	5.55378	5.78174	3.88583	6.16889	5.81306	6.94451	5.64085	7.68907	7.16387	5.08993	5.91341	6.13001	5.04987	5.37979	5.15453	6.28151	3.8397	4.04107	6.83185	4.29989	6.19728	5.94404	5.63178	6.86109	6.01171
CCL18	7.13712	7.10317	7.2745	9.53039	5.68814	7.90165	6.48464	9.6348	6.83424	6.77656	8.03888	8.24838	9.90966	5.71625	11.5538	8.72657	10.1625	10.6981	8.80696	10.4344	10.3897	13.1211	9.91862	7.06153	6.91733	10.2029	10.4665	10.926	9.11528	10.2505	11.3203	7.90748	12.0431	9.91819	7.98994	8.42606	9.71109
CCL19	2.7334	3.80598	5.54515	7.44931	1.17603	0.583736	4.82929	3.80626	2.48225	7.37271	5.73093	3.44889	1.5765	7.37238	8.20294	8.44692	3.99797	11.3203	8.60345	11.6251	8.02862	6.57192	9.52788	4.47657	6.11261	10.3706	9.13921	5.40324	6.17009	9.16806	10.5027	8.29053	9.87299	8.53556	6.52358	6.76179	8.74419
CCL2	7.93634	8.01699	8.54634	11.1559	9.86824	9.73518	9.31221	8.82672	8.26775	9.64658	10.3689	11.1144	10.8188	7.70166	8.08048	9.77244	11.1821	10.018	10.3038	9.71896	10.1216	9.15688	10.6193	9.1537	8.87814	9.75344	11.2548	7.88155	12.988	10.9827	9.75167	8.98107	9.62852	9.31327	8.66067	8.81657	9.48053
CCL20	6.18657	6.84862	5.17987	6.25422	5.10891	6.55336	6.34306	6.44516	5.27872	5.24454	9.27884	7.23821	10.1624	4.43614	3.43837	6.04298	6.53141	5.38652	5.7721	4.46844	7.03847	6.44982	5.90744	5.83998	5.70369	6.66405	10.0685	6.38747	8.65838	7.59679	5.48262	6.48631	7.10455	6.85041	5.37706	4.77941	5.51381
CCL21	5.32407	5.6419	5.96256	8.62997	3.30156	5.54824	5.55175	3.13641	5.28961	4.55865	6.92954	4.15415	4.94107	7.80608	7.92925	8.46566	6.89252	10.5332	7.31463	9.34331	9.61988	6.98781	10.5038	6.81047	6.07529	7.92588	8.26099	7.72517	10.5712	8.34282	9.0756	7.21999	9.55299	8.45901	8.64113	6.52754	8.12294
CCL22	5.54565	5.81676	5.87465	6.65614	3.30156	6.182	5.34306	3.9989	5.66059	5.72858	7.39344	4.21073	6.36048	3.40323	6.10134	6.66379	7.09498	8.42744	6.42645	7.52621	7.84793	6.28317	7.47836	6.34694	5.32885	7.03106	5.34463	6.12338	5.00016	6.40512	8.3352	6.11434	7.52268	6.99439	5.99805	5.9998	6.53317
CCL23	6.27772	6.91031	5.94108	7.15282	3.3313	5.78013	5.75529	4.96238	5.96903	5.87429	7.61445	4.26518	6.27416	4.91224	4.73383	6.16889	6.05904	5.29798	5.66132	4.6716	6.99694	5.38467	6.09783	6.21354	5.54897	6.15518	5.64864	5.87717	5.18686	5.00043	5.26481	4.48631	6.43695	6.0133	5.767	4.5023	4.87421
CCL24	7.13061	6.6195	5.93385	8.10656	3.88652	6.60116	5.88047	5.32083	6.952	6.40578	7.98251	5.21073	6.84141	5.68464	5.6886	7.15846	6.82839	5.71757	6.51532	6.43282	7.5501	6.27474	6.05524	6.65648	6.64336	6.21097	5.40566	7.04849	5.8397	6.08708	6.44302	5.65136	7.12297	6.9519	5.615	6.02954	6.54276
CCL25	4.77571	4.66992	5.95544	4.84136	0.301557	7.088	6.17348	1.48433	6.07353	5.26391	7.67556	3.96972	4.59442	3.84029	2.39398	5.86453	4.05122	5.10967	3.70797	3.96887	5.27228	4.20096	5.57951	4.94689	4.66235	5.19093	5.35351	5.5615	3.90198	3.90089	3.90224	3.08577	5.19147	3.38254	4.36707	5.09291	3.88932
CCL26	1.34108	-0.837878	5.26301	1.63625	1.52395	0.998773	3.22008	2.13641	1.04168	2.28302	3.28663	2.09526	2.86928	-18	1.20133	0.900025	-0.0573089	2.21659	3.28416	2.87642	0.955916	-1.13889	1.45398	0.213536	1.40601	0.838414	1.58975	2.81828	2.65913	-18	3.04598	-18	2.88113	0.750269	2.51908	2.18037	3.55228
CCL27	-18	-1.25292	5.37404	1.27367	-0.698443	1.66174	-18	-18	1.23433	0.357018	2.60382	1.73269	0.714004	2.62879	3.64191	0.900025	0.402123	9.11616	2.971	5.96638	8.33629	-2.13889	5.1341	-18	-18	5.22088	3.17471	2.16918	-18	3.45611	6.03974	2.14235	6.78802	2.82066	5.16293	3.30236	5.77196
CCL28	6.49083	8.77591	8.87842	9.37846	8.02493	8.39252	8.87998	10.2596	8.97916	5.98929	6.60382	9.1886	8.76978	8.70053	8.29936	7.63247	8.61953	7.68885	8.77523	7.62738	7.40395	8.7152	7.53371	8.15488	9.067	7.00547	8.31653	7.19256	7.43699	7.6742	7.38521	8.36226	7.56146	8.51315	8.80817	7.93996	8.29729
CCL3	5.69863	5.99501	5.52604	6.88417	4.09163	5.59372	5.81317	4.8668	5.47273	5.53494	6.79883	5.04427	5.08746	4.03907	3.5639	5.35946	5.36476	4.6284	5.45017	4.55051	6.49388	5.06078	5.43749	5.9949	5.13696	5.67492	4.64864	5.9695	4.92216	3.90089	4.88843	4.76384	6.09526	5.26123	4.95204	4.56864	4.0048
CCL4	8.91709	8.57257	8.00286	10.9975	11.4501	9.29989	8.7637	7.32803	7.21161	9.72683	10.6878	11.2827	12.1865	7.31602	7.27967	8.25758	9.26377	8.63263	9.95659	8.06276	8.89301	8.23506	9.00857	10.5052	8.03537	9.71931	8.69041	7.84866	11.0532	9.441	8.51947	9.42134	9.38384	7.72296	8.04264	8.3632	8.09062
CCL5	5.97044	6.44521	7.16141	8.89154	6.41008	8.13491	7.48209	5.60771	7.02223	9.83801	8.56717	7.50087	6.99435	7.28925	6.72937	7.62492	6.69925	8.88902	9.35654	9.31448	8.75731	6.15113	9.42552	9.90563	6.80974	9.28668	6.96479	7.03843	10.0982	9.55414	8.97426	9.57055	8.98715	8.30486	7.12493	7.16437	8.30153
CCL7	5.41254	5.79875	4.50668	6.50524	3.88652	6.26868	5.4249	3.06929	5.85638	4.28302	6.89505	4.84419	7.38386	3.60968	1.85341	5.4166	6.24419	4.53852	4.78459	4.18128	6.41535	5.28737	5.67403	5.39145	5.36537	5.03106	5.3357	5.43085	5.93711	6.5005	4.15378	3.76384	5.10764	5.10077	4.62341	4.11527	3.69667
CCL8	6.34951	6.39094	6.06541	8.1458	6.51101	7.3651	6.64121	6.1116	6.65218	7.41879	7.99884	7.21765	7.95154	6.13908	4.97894	7.05428	7.43154	7.36198	7.86766	7.28781	7.49507	6.00066	8.23772	7.43077	6.30218	7.45312	6.83767	6.33363	8.89434	8.8702	7.03662	6.75932	6.78802	7.21624	6.55029	5.63207	6.57582
CCNA2	11.3771	9.58392	8.5907	9.17454	7.86634	8.38894	9.69691	8.81525	9.42106	9.44872	9.294	8.64043	8.20731	7.47757	7.24573	9.15898	8.93457	7.99889	8.30382	7.82376	8.10175	9.16546	8.34549	7.74803	8.21551	7.87655	8.768	7.75483	8.66288	8.26632	7.4952	7.90544	7.55243	8.54987	8.86426	9.56813	7.43621
CCNB1	10.1642	9.5309	9.23533	8.81505	8.69459	8.67708	9.51797	9.00565	9.57027	10.0843	9.15274	7.60305	9.37708	7.79343	7.77336	8.52126	9.20067	7.89808	9.22982	7.33199	7.88118	9.2973	8.76108	8.30735	9.07293	8.29198	8.89277	7.21854	8.48356	9.05602	7.95783	8.39901	7.41967	8.7615	8.72462	8.87836	7.63751
CCNB2	9.4065	8.74567	8.32236	8.87253	8.18928	7.7492	9.44203	8.67557	9.10469	7.52494	8.53081	7.36204	8.11255	7.46168	6.84519	7.23194	8.51397	7.88193	8.47928	7.20997	8.1788	8.33887	7.69672	7.59031	8.5017	7.56439	7.95023	7.25954	8.01198	8.47353	6.98403	8.08216	7.04141	8.0722	8.20277	8.74396	7.6575
CCND1	11.149	10.379	11.5971	11.1685	12.9303	11.8274	9.4709	13.7165	9.41112	11.7077	10.4587	13.7353	12.4514	12.9276	11.7352	10.3635	12.8863	12.3916	11.5902	11.1895	12.5704	11.3693	12.6854	11.3832	13.1298	12.1891	11.622	12.6739	10.718	11.5584	12.5194	11.606	12.1013	11.9184	12.4952	11.2272	12.4865
CCND3	9.28433	8.19417	9.41292	9.11378	8.28645	8.36728	9.84325	8.7998	9.46794	9.09714	9.12614	8.31979	8.87845	9.84617	9.17779	9.32489	8.67019	8.82498	9.14153	9.16291	10.3674	9.31541	9.27009	9.19596	8.52899	8.95661	8.80082	8.92042	9.0411	9.10237	9.26147	9.05109	9.98715	9.42764	9.7158	10.3005	9.60242
CCNE1	8.73286	8.52626	8.34843	8.4436	6.34595	7.70498	8.6332	6.17682	8.25808	8.32971	8.58831	7.18743	7.21747	5.76024	6.23318	8.70738	7.09371	6.88497	7.25976	5.61551	7.68174	7.20541	7.4124	7.63644	7.31957	6.60849	6.91168	6.87214	7.11637	6.55297	6.10686	6.83852	7.20882	7.68808	7.81737	7.831	6.40764
CCNE2	8.69918	7.73482	8.09651	7.13166	6.76916	7.45547	10.584	7.93436	9.39546	8.04771	8.76103	6.26963	6.21457	7.16386	6.31284	6.90002	7.14726	6.81011	7.06616	6.3512	6.37182	8.18641	6.83375	7.28821	6.46009	6.59711	7.84241	6.17736	6.96169	6.74151	6.55868	7.47808	6.52268	7.41418	6.65248	7.76356	6.32116
CCNF	8.15486	7.93609	8.47838	8.00354	7.37302	8.80344	9.20085	8.2025	8.21732	8.25668	8.00065	7.13722	6.62526	6.89261	7.14887	7.30942	7.93563	6.99607	6.99	7.21523	7.58415	8.08632	7.68105	7.32832	7.2375	7.26468	7.16213	6.85823	6.55959	7.38421	7.13636	7.15616	7.82786	7.40276	7.47327	7.67975	6.81611
CCR1	7.0707	6.04171	7.17681	8.16502	6.81199	7.52103	6.88047	5.66566	6.71411	7.46763	8.51891	8.18977	7.95934	6.49199	7.23318	7.07217	8.44552	7.90609	8.00075	7.84898	8.00869	6.96177	7.86953	8.04262	6.91733	8.30369	7.68074	7.60684	8.76346	8.2606	7.68983	6.90134	8.0749	7.5158	7.43555	7.06157	7.67939
CCR10	5.30108	6.02631	6.62814	7.71662	5.43084	8.5308	6.91486	4.53496	7.36361	6.46554	6.91622	5.79569	5.37351	5.01022	5.66076	6.26148	6.32423	4.91703	4.96003	5.3512	7.13659	5.68129	4.85253	6.25355	5.23609	4.9618	5.17471	6.02264	5.05602	4.41546	4.90909	5.33673	6.78417	6.89187	6.71285	5.33131	6.09877
CCR2	2.55053	0.621554	5.13011	4.69514	4.10891	7.36364	5.53219	2.67698	3.14122	6.52694	4.40028	4.77082	5.00276	5.79449	5.55385	5.93955	5.41437	6.03129	6.59903	7.51858	6.48189	4.2705	6.06601	5.69896	3.52149	7.26228	5.82496	4.66975	7.4682	7.10317	6.80454	5.86818	5.61232	5.60825	4.3469	5.93211	5.82006
CCR3	5.77987	5.19554	5.98372	6.40883	2.84588	5.92951	4.82929	3.53496	5.83424	5.27349	7.30133	3.85607	5.4295	4.93545	3.43837	4.87985	5.48572	5.58914	4.90389	3.81133	6.94198	5.26199	5.23295	6.14427	5.64548	5.37979	5.25271	5.71538	4.82905	3.87114	4.53672	4.3488	6.41718	4.98293	5.31609	4.5023	4.47428
CCR4	6.59138	5.57575	6.59643	8.13698	4.41703	7.1519	6.50986	6.41844	7.08919	6.97467	8.57445	5.90832	6.33672	5.93928	6.34817	7.08104	6.64659	8.2182	7.27755	9.38259	8.04501	6.47582	7.91192	7.26447	6.45768	8.01263	7.02438	7.2006	6.21167	7.50535	8.6948	6.40191	8.12754	7.37086	6.47327	7.10413	6.73898
CCR5	6.0724	5.39094	5.94828	7.49423	5.63546	6.52755	6.22313	4.13641	6.28417	6.88058	7.79052	5.24726	5.89482	6.33214	5.5025	6.00622	6.36686	6.51514	6.80619	6.88962	7.50103	5.99039	7.05254	7.30524	6.20476	7.03668	5.36234	6.3263	7.87377	7.07408	6.04286	7.14235	6.76475	6.573	6.1915	6.14276	6.37044
CCR6	5.87636	6.65197	5.71508	6.20779	4.57458	6.09681	6.89968	3.80626	5.96225	5.35702	8.09651	4.36827	5.55835	5.7559	5.54372	6.64598	6.05122	6.9269	6.31031	6.79879	7.74332	6.21426	6.93118	6.60241	4.85814	7.25023	5.52048	6.91188	5.54014	6.69557	6.40231	5.32455	6.93424	6.59325	6.19715	6.0058	5.96969
CCR7	5.56508	5.85909	6.11101	7.65367	3.59924	6.30863	6.11222	2.67698	5.92083	6.36152	7.53206	4.61183	5.61212	5.90442	5.00869	6.73572	5.8675	7.46587	6.37369	7.36639	7.35087	5.75593	7.21371	6.10593	5.43085	6.82222	5.74625	6.03168	5.46648	6.97268	6.89363	5.55044	7.20017	6.52637	5.8482	5.54412	5.76379
CCR8	6.2176	5.74708	5.50668	7.01707	4.10891	5.86089	6.03787	6.24683	6.12914	5.29248	7.91144	3.73269	5.581	4.60968	4.09442	5.39544	6.13252	6.18731	5.69479	6.83745	7.43414	5.88348	6.62754	6.8253	5.98763	6.71405	4.92365	5.95531	5.32967	5.56231	6.24869	4.81695	6.87752	6.2097	5.52806	5.09291	6.02545
CCR9	5.88411	4.93031	5.48705	6.87995	2.96452	5.90566	5.17032	2.58387	5.99588	4.84245	7.5358	3.96972	5.02276	-2.61914	2.5639	5.1138	5.5684	5.44266	4.98189	3.07436	6.84606	5.25343	5.14429	5.60585	5.63269	5.28845	4.71903	5.93134	4.50712	4.16882	4.13051	4.48631	5.95837	5.76819	5.25243	4.20143	4.4541
CCRL2	5.95947	5.14512	5.39526	6.9461	5.02948	6.58374	5.44072	5.27689	5.92781	5.86798	8.16244	5.76453	6.90203	5.44695	5.47079	5.35215	6.18348	5.96766	5.71451	6.35311	6.81581	5.94857	6.00017	6.71179	5.99431	6.67492	5.94142	6.24697	6.76904	6.42573	5.8137	5.52937	6.73712	5.93614	5.50093	5.43276	5.05924
CCT5	12.1323	11.479	11.3478	10.6855	9.90611	10.9997	10.7797	12.4829	11.0555	11.5351	10.1311	10.3505	10.7726	10.1276	10.3325	10.4413	10.7824	10.0962	11.1452	10.0247	10.561	11.1962	10.6111	10.838	11.3497	10.1363	10.8057	10.0379	10.4701	10.7014	9.84955	10.7163	11.0276	10.7601	10.5591	10.6743	10.2795
CD14	8.296	7.86343	9.5085	10.1471	10.2172	9.39073	9.08185	8.88765	7.70803	10.2998	9.68568	10.5488	10.6293	9.36171	10.0324	9.74133	10.0476	9.28882	9.88806	10.2393	9.84489	8.77549	9.51762	10.8365	8.71435	9.81283	10.2899	9.25641	11.0761	10.8302	10.5355	10.0794	10.3389	9.4741	8.62341	9.17506	10.2913
CD160	7.6334	7.0645	6.46715	7.32119	4.40309	6.31769	6.24432	4.10324	6.86732	6.16952	8.78163	4.41718	5.93757	5.81965	5.31284	5.99689	6.17871	6.06029	5.49646	4.33586	7.11034	6.67489	5.97183	6.72133	6.34983	6.02541	5.50463	5.48124	5.28362	4.95861	5.22691	4.96547	6.35622	6.2357	6.26861	6.06445	4.64421
CD163	7.11916	7.1017	9.59529	8.27206	8.85806	8.02576	8.1884	7.24683	7.08607	9.25123	10.1564	9.56331	9.69128	7.94596	8.01786	9.13258	8.51681	8.61869	9.17097	9.50963	8.65636	7.29365	9.12897	9.50632	7.2375	9.21779	8.92216	7.69559	10.4821	10.143	9.49605	8.38882	8.86481	8.49712	8.44508	8.52545	9.04329
CD180	6.69863	6.84336	6.29722	7.62619	6.32392	7.46774	6.76998	4.9249	6.97916	6.96583	8.52706	6.8737	6.60772	5.00291	5.71591	6.70164	7.04204	6.58166	7.23267	6.66087	7.3899	6.30819	6.93413	7.49709	6.43576	6.60092	6.04918	6.64786	6.55314	7.16882	6.13928	5.66108	7.16801	6.75027	6.59375	5.91309	6.13725
CD19	5.8995	5.99817	5.82861	7.18057	3.69387	7.17037	6.22313	3.48433	5.87095	6.32049	7.02477	4.55469	5.7181	4.58053	3.48144	6.32256	5.31338	5.72665	6.24402	3.54385	6.87753	5.15573	5.43749	5.96307	5.47926	6.27423	4.44773	5.91921	4.71802	6.363	4.63921	5.26209	7.01535	5.53687	4.07979	4.32173	4.90427
CD1A	7.47294	6.95166	5.07858	7.20441	3.86634	6.06486	6.82527	4.45834	6.90675	6.3343	8.16163	4.77082	6.16146	6.02832	5.48144	5.54388	5.91711	7.56279	6.91245	7.4658	7.52927	6.50857	6.94874	6.57811	6.24452	7.77757	5.62684	6.34819	5.55959	5.02765	7.00017	5.71804	7.58379	7.43397	6.30044	6.9998	6.44901
CD1B	0.148435	-0.51595	4.96965	0.788248	-1.28341	-18	-18	-18	-0.180712	3.32049	1.44335	0.510293	-0.745428	3.44695	4.32471	0.315062	3.97611	6.06387	5.17454	7.11089	5.59977	1.56155	5.31647	0.213536	0.236089	4.86395	0.00478469	2.20161	1.45268	-18	6.64127	2.68984	5.5592	4.73212	2.51908	5.72226	5.16234
CD1C	6.92416	6.77315	5.37404	7.21451	2.92605	6.29951	6.62976	3.9989	6.31114	6.6933	7.54818	5.40106	5.73839	7.11895	6.91754	6.58185	7.67571	7.97814	7.59726	9.32739	8.46676	6.95651	7.53176	6.41909	6.15495	8.05204	6.3971	6.71257	4.90198	5.28618	8.86703	6.50261	7.87571	6.59827	5.96533	8.32533	7.30153
CD1D	6.28066	6.05391	5.75666	6.69032	4.44451	6.278	5.50234	3.67698	5.87818	5.49452	7.1191	4.26518	5.33672	3.87271	2.71591	4.88997	4.79444	4.22941	4.54132	2.43282	6.15332	5.33684	4.86491	5.9949	5.0305	4.66042	4.91168	5.22939	3.98106	4.49564	3.16527	1.76384	5.79186	5.2097	4.841	4.9384	3.0048
CD1E	7.58901	7.21469	5.86708	7.42052	3.86634	6.54052	7.08563	4.26194	7.12002	6.22491	8.4387	4.99142	6.21457	5.20104	4.69776	6.10079	6.25103	6.41205	5.45017	5.65005	7.21548	6.84979	5.587	6.8253	6.34983	6.06998	5.32671	6.0913	5.23605	4.90089	5.56737	4.98107	6.79952	5.95972	6.12789	6.19094	5.19917
CD2	5.95947	6.27586	6.76483	7.92575	5.9406	7.35192	6.86686	4.53496	6.64795	9.06161	8.5126	6.40511	6.51432	6.7966	7.45737	7.89626	7.65264	8.9328	9.00209	9.37134	8.53393	6.57535	9.35868	9.26121	6.93479	9.29374	6.83133	7.14334	9.49959	8.95063	9.16492	8.6635	8.44185	8.77928	6.97851	7.376	7.87989
CD200	6.61021	5.36669	6.13011	7.30552	6.69101	7.3968	6.95765	7.09483	6.4192	6.91773	8.27624	8.01412	6.38643	8.77157	7.0664	8.50076	8.82036	7.12691	8.13606	5.80577	8.73929	7.41953	6.92824	9.0047	8.45344	7.93795	7.93995	7.54501	7.49875	8.05437	6.86042	9.1354	8.61557	7.54208	5.8482	5.96942	7.08899
CD209	8.1444	8.27261	8.78908	9.03047	6.88652	8.81309	9.13388	7.50987	7.92083	9.18166	9.30644	8.45963	8.63449	8.4129	8.7863	8.48332	9.09244	8.55134	9.00276	9.07927	8.96628	7.69874	8.44679	8.44524	7.7665	8.88437	8.9049	8.33729	10.0016	8.56811	8.53672	9.02499	8.76377	9.14259	8.57653	8.55234	8.61724
CD22	6.71612	6.42187	9.03532	7.35506	7.20644	6.98746	5.9224	5.77501	8.60174	6.01808	10.2982	7.25625	6.4245	7.4972	6.48144	9.47493	6.6672	6.02394	6.21663	5.97384	10.4883	6.43854	8.55965	6.67951	5.75965	6.62352	5.97633	6.70552	5.46648	6.5762	6.25139	5.87654	6.93772	6.39412	6.40172	6.45046	6.11171
CD226	6.05533	5.27586	5.601	8.10294	6.19637	7.15696	7.65372	5.03453	6.68554	6.47388	7.96507	5.21073	5.13109	5.28775	5.02333	6.19362	5.99254	6.16412	6.54132	7.164	7.03684	6.54761	6.49439	6.58858	5.33412	6.31183	5.22395	6.43767	6.06512	6.63491	6.15089	5.61184	6.68436	6.59325	5.98505	6.5023	5.77196
CD24	5.55053	5.91367	6.13011	7.0016	5.8815	5.82744	8.44792	6.8913	8.42662	7.42311	8.14705	5.73911	5.22036	8.92292	7.66777	7.73713	7.57205	9.14521	8.52745	9.10298	8.89708	6.64901	8.18066	6.2359	5.42591	9.25204	7.937	7.38394	5.99541	7.53885	9.73658	8.46567	9.34384	8.56533	8.173	6.51497	9.22247
CD244	-0.336992	-0.252916	5.22796	2.16676	-0.283406	2.27179	2.33743	1.48433	-0.180712	4.70752	1.26278	4.33472	1.5025	1.55078	3.43837	2.48499	2.69758	2.73116	3.31893	5.58338	3.01036	1.86111	4.4864	4.3994	1.55802	4.4061	3.32671	-18	5.41757	4.0141	3.23239	3.76384	3.09526	2.67627	3.28461	2.48522	3.0048
CD247	0.148435	-0.252916	5.95544	4.92575	3.07415	4.12806	4.31471	3.43186	2.69376	6.70752	4.41117	3.9477	3.714	4.79871	5.4274	5.26148	4.36896	6.76459	6.61311	7.6996	5.55468	3.03103	6.96609	6.90004	3.77525	6.84163	4.83767	4.37509	7.09209	6.98315	6.92101	6.28111	6.33531	6.44515	4.10404	5.08159	5.27014
CD27	2.09597	-0.0305231	5.40575	6.37321	3.30156	6.73348	2.19542	2.58387	2.04168	7.06851	3.81532	3.78331	3.52136	4.69374	5.73383	5.7908	5.19536	6.39792	8.48599	6.92595	6.5478	3.79185	6.67754	7.60585	4.1786	7.26707	4.57464	4.65812	7.48864	6.5762	6.71352	7.28426	6.19147	5.62801	4.60654	4.32173	5.40239
CD274	5.94841	6.16494	5.86708	6.67089	4.37481	6.51447	5.85707	6.16079	5.83424	6.96878	7.82451	5.59776	5.87662	5.64295	5.69776	6.1267	6.89979	7.01101	7.53209	6.53043	6.70049	5.87792	7.47836	7.054	6.16683	7.23563	5.8813	5.54896	7.84499	7.8117	7.15089	6.84705	7.56595	6.66675	5.9587	6.01177	6.49418
CD276	9.5723	8.51747	9.72087	9.3702	10.1582	10.3211	8.62457	9.54965	9.22868	9.04352	8.89214	9.79145	9.32335	9.90148	9.22053	9.11434	9.11481	9.41731	8.838	9.39976	9.66434	9.12203	9.21915	9.25355	9.37756	8.3337	8.97345	9.55191	9.55354	9.70351	9.27546	9.13801	9.02925	9.48023	9.98587	9.47066	9.34327
CD28	6.67424	6.98867	6.35792	8.31807	3.49795	7.05947	7.35145	4.65426	6.72217	6.69687	8.48066	5.83822	5.67242	5.74718	4.83692	6.50159	6.51065	7.03859	6.31893	7.50664	7.35219	5.74985	6.21371	6.08143	5.48875	6.64945	6.01041	6.56773	5.97141	6.0141	6.73489	5.16983	6.93424	6.9982	6.28991	5.75824	6.30998
CD33	3.34108	2.51967	6.26877	4.37321	5.72782	4.87324	4.47699	3.76444	2.32179	5.52694	4.31008	5.70012	4.80147	5.20104	5.22687	4.48499	5.41437	5.57414	5.09653	5.87111	4.79463	3.74375	4.86491	6.1537	3.40601	6.20098	5.06007	5.10207	6.5336	5.84842	6.85688	5.36077	5.36656	5.2357	5.75174	5.66276	6.24687
CD34	8.25247	7.14083	7.31681	8.36417	6.83034	7.78123	6.90539	7.39465	7.71612	8.215	8.92811	7.88533	7.05547	9.0852	7.56641	8.66747	6.77874	8.33553	7.91103	9.7267	7.9411	7.5353	7.71735	7.92641	7.09407	7.93343	7.80082	9.04765	9.16692	7.45861	9.13088	7.3548	8.28304	8.32012	7.16869	8.73044	7.82792
CD37	6.32976	5.39574	7.62365	7.89258	8.18827	7.97319	6.88433	6.96238	6.78122	8.53991	8.0906	8.42717	7.7574	7.16222	7.56641	8.67847	7.92568	9.20446	9.0423	9.84068	8.52343	7.26412	8.4864	8.8696	7.08001	9.14285	7.69303	8.54106	8.76486	9.42061	9.69331	8.24604	9.10378	8.36498	7.18583	8.06013	8.51746
CD38	6.5699	6.35688	5.90455	7.21115	5.43084	7.57368	6.32328	4.7855	6.68965	7.69152	8.08721	5.05461	5.55378	3.68464	6.0664	6.79619	6.60269	6.17742	8.07381	5.93617	7.77315	6.03603	7.26133	7.99621	5.85814	7.4468	6.38849	6.57394	8.08986	8.15346	6.48032	7.78621	6.50406	6.63291	5.75174	5.18037	5.21125
CD3D	5.48574	6.12502	5.52604	6.30552	3.27118	4.71759	5.46672	3.32083	4.72618	6.34797	7.58711	3.44889	5.16746	4.66626	2.91754	5.63097	5.32207	6.13033	6.2709	6.31839	7.25266	4.7066	6.25193	6.91398	5.18446	6.9137	4.54394	5.84674	6.76346	5.6785	5.3529	5.63174	6.68022	6.53163	4.97851	4.66276	4.90427
CD3E	0.926042	0.162122	6.95544	7.3702	5.73896	6.22117	5.68173	2.9249	3.96225	8.92231	5.5358	6.29165	5.92346	6.65232	8.00316	7.43918	6.88374	8.92493	8.74199	9.74842	8.15332	5.5546	8.84941	9.13894	5.67903	9.35411	6.74625	6.27961	9.06908	8.82437	8.35479	8.76271	8.02518	7.94798	6.46393	6.87098	7.60127
CD3G	5.71612	6.28366	6.18597	7.36114	4.94541	6.59372	6.34025	3.9989	5.70193	7.39044	8.04676	5.61183	5.91991	6.11557	6.09442	6.71594	5.94551	7.88193	7.87644	8.40413	7.82438	5.96963	8.17197	7.91536	5.76357	7.83841	6.29019	6.77853	8.10979	8.02933	8.18729	6.62182	7.67814	6.9675	6.5547	5.97555	6.84351
CD4	5.72478	5.02631	7.51397	7.85434	7.89277	7.1073	7.93083	6.8913	5.41423	8.32741	6.64129	8.16493	6.70372	7.29972	8.45062	7.33187	7.91926	8.40783	8.26646	9.28357	7.95678	6.67489	8.38149	8.76812	6.52611	8.77337	7.21424	7.653	8.76137	9.16423	9.25711	8.45034	8.37938	7.62801	7.94702	7.80715	9.98163
CD40	5.62648	4.10464	7.43165	6.51617	6.98572	6.11078	4.14479	5.37742	6.25113	7.20502	6.75035	6.38476	6.36571	7.07086	7.14217	7.35398	6.82074	7.19877	7.67144	7.6171	6.78491	5.6359	7.3277	8.17006	7.99098	7.59902	6.37547	5.72656	8.03879	7.69769	8.11281	6.80385	6.57713	6.27383	7.37706	6.4283	6.50403
CD40LG	5.16126	4.41005	5.44697	5.71425	1.30156	4.99124	5.30322	3.48433	4.69376	4.90545	6.78425	1.38476	4.18531	3.33506	1.39398	4.7301	4.52765	4.45363	4.7595	4.77196	6.41282	4.25343	4.8019	4.78643	4.08158	5.09715	3.32671	4.72656	2.14455	3.93004	3.91591	3.65136	4.92378	4.10077	4.28461	3.70762	4.39182
CD44	10.8138	11.8106	12.3185	12.3072	10.3491	13.0483	11.8181	11.9392	12.8181	11.173	10.7475	11.5218	12.6791	12.7632	10.7999	12.0189	10.9627	11.8881	11.4272	12.4692	12.2578	10.5178	11.6125	10.9862	11.2995	11.2079	12.3266	11.8135	10.5997	10.9415	12.0325	12.1895	12.2264	12.184	12.6143	11.0211	11.8906
CD47	9.81909	8.12212	9.44443	9.9889	10.1642	9.5806	9.82954	9.64636	9.56972	10.3824	8.73797	10.1535	10.4231	10.7543	11.0417	10.6631	11.0267	10.3981	11.1536	10.6361	10.3893	9.79295	10.6307	10.4838	11.1926	10.7291	10.0903	10.4768	11.1836	10.5837	10.348	11.166	10.3231	10.1422	10.718	10.4782	10.6073
CD48	7.20681	7.00133	6.41617	8.0902	5.68238	7.14852	7.03787	5.74307	6.96564	8.33773	8.48388	7.02599	6.86005	5.64765	7.09788	7.52289	7.09244	8.26098	7.63051	9.46205	7.79075	7.04102	8.00017	8.20108	6.8248	8.53489	7.04918	7.38041	8.12728	8.50171	8.5245	7.24604	7.98547	7.72066	6.54588	7.27033	7.09877
CD5	3.511	3.62155	4.80502	5.69514	3.3313	5.28418	4.59482	2.76444	4.44378	5.78998	5.0141	4.30037	4.66396	4.73841	4.43837	4.49828	4.20008	6.18731	5.31893	7.34547	5.72308	4.07056	5.81473	5.37542	4.01745	5.97943	4.25271	4.8595	4.74092	6.06754	7.17384	4.16983	6.04463	5.24852	4.24154	4.43276	4.71375
CD52	6.54809	6.75084	7.10136	8.44789	6.27884	7.49596	6.99386	5.9058	6.706	9.18357	8.29179	7.7802	7.6307	7.24814	9.19407	8.89438	8.51634	9.88294	9.46819	10.8202	9.34028	8.34995	9.74776	8.80973	6.81917	9.64439	7.93552	8.65337	9.06001	9.50898	9.90417	8.00606	9.47508	8.87025	7.48024	8.41145	8.52231
CD53	7.24496	6.99659	7.91193	8.83592	8.87961	8.38966	7.42091	7.38434	6.86732	9.19811	9.69239	8.92463	9.35162	7.2787	8.46141	8.55108	8.77519	9.24923	9.36176	9.77391	8.77806	7.621	9.25017	9.57504	7.62195	9.62725	8.79024	8.31708	10.0537	10.2382	9.75476	8.77395	9.30202	8.62556	7.57653	8.76445	8.78414
CD55	6.29236	6.10757	5.99071	7.2801	4.02037	6.50392	6.22922	4.74307	6.10469	5.5027	7.18402	5.62577	5.3631	4.88071	4.97894	6.08325	5.90848	5.6807	5.39421	4.85505	6.16837	4.86111	4.3521	7.29462	6.26399	5.27899	4.95898	6.14229	4.93215	4.14416	5.16527	4.59166	6.5134	6.18323	6.07979	6.16972	5.50403
CD58	9.50818	8.88493	8.86328	8.89258	10.4042	9.10031	8.14559	9.22194	8.47512	9.17784	9.12531	9.83109	10.1812	9.61956	8.52583	9.83372	8.95112	9.4257	10.129	9.57216	9.70488	9.58903	12.046	9.12343	10.0376	9.39246	9.1302	9.22791	9.40014	9.91872	9.59101	9.51873	9.31476	11.1565	9.39498	10.475	9.51381
CD59	9.90927	9.8981	9.47277	10.1771	9.23426	9.94909	11.0905	9.00453	10.3155	9.03439	9.46212	8.94283	10.425	10.4858	10.0513	11.9123	9.95357	9.83156	10.2258	10.4308	10.8125	9.78629	10.9838	10.4368	10.2801	9.35917	10.4038	10.4947	9.69438	9.91372	10.0237	10.9095	10.0956	11.2397	11.1495	9.89097	11.0352
CD5L	-18	3.83455	5.52604	0.46632	-18	5.83166	-18	4.03453	-18	7.2421	1.44335	6.09024	-0.160465	-18	4.14887	-2.2699	2.40212	0.994198	2.57046	1.59632	0.255476	-0.138891	1.45398	9.34436	1.23609	1.61602	-18	-18	5.85552	5.48585	5.23239	4.63174	-18	-1.57166	3.05513	2.09291	5.47428
CD6	0.663008	1.41005	6.07858	5.49974	5.38902	4.55336	4.34866	1.48433	3.93476	6.90237	4.64129	4.19212	4.00946	5.0813	5.08048	5.6901	4.47407	6.95227	6.94898	7.79669	5.6042	4.30405	6.95165	6.38346	4.08158	6.54281	5.12373	5.24891	6.76904	6.69557	6.99374	5.79064	6.15614	5.76819	4.88365	5.02364	5.88932
CD63	13.9846	12.8596	12.9557	12.2574	12.7743	12.8849	10.7779	13.0108	11.5911	12.7963	11.7719	13.253	14.0928	14.1185	13.6137	13.8968	13.8084	13.1472	13.5399	12.0859	14.7106	13.811	13.913	13.2698	14.3074	12.0396	13.7891	13.9224	12.7616	12.6724	13.1664	13.1911	12.92	14.1448	13.6691	13.6964	13.9313
CD68	9.64942	10.5739	10.034	10.6334	10.4498	10.4921	9.98849	11.2652	8.73517	11.4014	10.6614	12.3627	10.7361	10.2982	11.5924	9.92732	11.4342	10.7657	11.5057	11.7107	9.8695	11.2674	11.0779	11.3816	11.2216	11.4153	11.0964	10.9687	11.5336	11.4683	12.2531	10.0817	11.3111	10.4081	9.83558	10.7113	10.887
CD69	5.4496	5.60921	6.13011	8.11558	8.247	6.29339	6.29744	5.9531	6.44378	7.82299	8.60322	6.32193	6.96538	5.57068	5.20133	6.72162	6.62919	8.27651	7.24176	7.79037	7.5478	5.68766	7.28917	7.04389	5.20763	8.43726	7.70001	5.77584	7.09209	7.90823	7.08281	6.32455	6.70895	6.32316	5.79706	5.86769	6.43364
CD7	5.42323	5.38612	5.89714	6.83701	3.84588	7.06666	6.02393	5.27689	5.62664	7.02093	7.03888	4.68022	6.06514	5.22006	5.70686	6.26148	5.91997	6.15407	6.64428	6.55549	7.22558	5.95914	7.05524	6.72133	5.26399	7.01405	5.30857	5.27961	7.05373	7.88795	6.72327	6.25569	7.23446	6.06497	5.35702	5.42382	5.8042
CD70	5.07579	4.88322	4.72349	5.93393	3.59924	5.48527	5.26225	3.06929	4.74212	4.94198	6.19509	2.24726	4.5307	6.77103	7.2426	5.84904	5.63618	5.77556	4.89239	4.73148	6.83102	5.05093	8.94729	7.27531	4.86545	4.79924	4.30857	4.8493	6.70643	4.515	6.77671	6.29366	7.34318	5.37086	4.46393	5.0471	6.05255
CD72	6.79846	6.48405	7.09812	8.8672	6.60534	7.03036	7.04824	4.60771	7.0545	8.25426	7.30133	7.42518	6.78985	5.68007	5.89382	6.80156	6.1811	6.86662	6.7877	6.24839	6.98849	6.1279	6.4124	8.22364	6.39091	6.59711	5.58975	6.50417	8.15525	7.94618	6.37287	7.61933	6.90616	6.37671	6.18583	6.52336	5.85125
CD74	6.46002	6.15081	6.85181	8.24768	7.25187	7.35633	6.82929	6.30633	6.14721	7.63686	8.08125	7.02599	8.39987	6.84846	9.43769	7.34297	7.33823	7.71416	8.60168	7.74969	7.69427	6.32054	11.0946	10.1575	8.52726	8.9447	9.26688	6.9131	9.05944	9.71559	8.05373	10.7247	8.34187	11.0003	6.54144	6.40579	8.31977
CD79A	5.60317	4.57997	5.52604	7.17368	3.24016	8.12462	6.61356	3.9249	5.33236	6.21997	7.09567	3.96972	5.06193	5.06034	4.14887	6.13098	5.89979	5.33405	9.27146	4.14651	6.85725	5.36096	5.07136	5.74336	5.34983	6.62725	4.3971	5.51065	6.93215	7.37629	4.50088	5.80823	6.01864	5.48362	4.60654	4.67787	3.34875
CD79B	3.31836	7.28754	7.86708	5.4436	2.24016	9.30521	4.60422	2.48433	6.3942	8.4349	5.73527	5.21995	4.73031	4.97332	6.19488	7.56457	4.35208	5.3281	6.7014	5.2647	8.05557	4.66846	5.86491	5.52096	4.72794	6.32108	5.62684	4.01353	5.13594	7.03437	6.72715	6.3488	5.77643	4.9675	5.09197	4.91309	4.47428
CD80	6.42056	5.60507	6.06541	7.58266	6.91872	6.92951	6.52479	5.85689	6.46314	7.00663	7.34599	6.8737	7.12494	4.92002	5.5639	6.50159	7.36265	7.63444	7.27976	7.01658	7.70978	5.83265	7.94583	7.5746	6.75769	7.30252	5.94142	6.53312	7.87118	7.48585	7.55103	6.33673	7.63602	7.02825	6.26324	6.78291	6.61269
CD83	8.03892	8.44289	7.10458	11.1176	9.65397	8.11944	9.50045	8.80755	8.30176	8.9871	9.26541	10.2003	9.02027	8.12653	8.36408	8.40429	8.56429	8.92543	9.09277	9.26216	8.27992	8.69479	8.81951	8.64399	9.10066	8.46569	7.56703	8.09885	9.29768	9.39667	8.89363	7.61684	9.49053	9.16474	7.60866	11.1598	8.36099
CD84	7.8158	7.30167	7.42908	8.46914	7.22439	7.31317	7.93176	6.97618	7.31381	8.18991	8.72875	8.12623	7.34336	6.98449	8.47746	7.61732	8.49344	8.45568	8.24741	9.21287	7.99103	7.82834	8.43645	8.74492	7.28321	8.88359	7.07087	8.16508	8.457	8.91372	9.29292	7.42775	8.53075	8.07039	6.7896	7.92104	8.30295
CD86	6.60787	5.85561	6.5404	7.59302	7.453	6.80613	6.66611	5.3494	6.79657	7.32049	8.10743	6.98603	7.45179	5.41978	6.0664	6.82813	7.35314	7.0221	7.33175	7.09388	7.86742	6.21866	7.61293	8.07648	6.62841	7.67672	7.02159	6.73212	8.45007	8.20206	7.49292	6.34278	7.44185	6.9519	6.30044	6.6007	6.92274
CD8A	5.53584	6.80958	6.42135	7.77466	5.85615	7.15021	6.96314	4.58387	5.95542	9.228	7.75463	6.34739	6.75641	5.99557	6.99017	7.434	6.85857	8.47398	9.09653	9.84543	8.66381	5.80362	8.78896	10.0067	6.63483	9.36421	6.6047	6.24503	10.2242	9.04441	7.72132	9.03063	8.48402	7.36498	6.42597	5.67034	6.94098
CD8B	-0.336992	-1.83788	5.35251	4.75172	3.03852	3.56356	4.05168	-18	2.32179	6.53892	4.18878	2.44889	3.52136	3.80712	3.43837	4.7301	3.19062	6.20365	6.11148	7.11427	5.08202	0.861109	5.87106	6.22252	3.36537	5.37979	2.70522	2.64049	6.49707	5.95861	4.85333	6.01177	5.78417	4.28632	3.75174	2.9998	3.55228
CD96	1.34108	0.969477	5.47713	4.63625	3.002	3.62326	1.98129	-1.32302	1.93476	5.88684	2.60382	3.44889	2.00946	2.66626	4.86971	4.74133	3.94269	5.92887	6.12137	7.41832	5.63918	2.66846	5.78896	5.63308	3.34461	6.6713	4.46422	4.87968	5.6711	5.82534	6.22691	5.1968	4.89549	5.14259	3.51908	4.72226	5.07254
CD99	9.97498	10.4511	9.72924	11.0307	9.96096	9.20497	10.4651	11.3448	10.8943	9.15403	9.86715	10.6017	8.87479	10.9272	10.5677	10.7209	9.93013	10.4884	10.2051	11.3605	11.2028	10.8888	11.55	10.5068	10.866	9.3513	11.4697	11.3725	10.2887	10.7369	11.0554	10.3026	11.025	10.4734	11.2051	10.0358	9.99392
CDC20	9.16644	8.55766	8.45962	9.20188	9.30437	8.24907	9.65428	10.0422	9.17537	9.32511	8.71454	7.82469	9.08271	7.48938	7.89979	8.23293	9.39003	7.80798	8.49266	8.02677	8.24061	9.07056	8.0767	7.91951	8.63483	7.9618	7.83926	7.59773	8.75716	8.80188	7.40595	8.10725	7.73911	8.23408	8.24291	8.72499	7.26725
CDC25A	8.34951	6.98708	8.02684	8.22787	6.75002	8.02944	8.19464	6.88155	8.20155	7.45294	8.69796	7.31119	7.15996	5.78174	5.75153	6.43746	7.3637	5.99795	7.02727	5.39259	7.5105	7.75289	7.29146	7.09862	7.836	6.76915	6.66656	6.50903	7.16375	6.64813	5.8988	6.37265	7.04141	6.64266	7.62341	7.09291	6.03906
CDC25C	6.88218	7.27456	6.22796	7.46632	5.57458	6.6546	8.13995	6.15271	7.95713	7.1772	8.06927	4.56919	5.96538	5.01022	3.39398	5.80156	5.63269	6.24529	5.72751	4.9079	6.14422	4.65553	5.89541	6.57109	5.96741	5.55462	5.663	6.34093	4.68297	5.49564	5.33265	5.45314	6.58157	6.0577	6.08589	5.61647	5.35964
CDC45	8.81326	8.0899	8.03532	8.40149	9.13445	8.38104	8.87611	7.93672	8.22301	8.39374	6.27773	8.44398	6.74442	6.45767	6.5284	6.28085	8.02684	6.61136	7.32962	6.10411	6.35087	8.44795	6.47433	6.45003	7.61113	6.37979	6.40139	4.80251	7.26596	6.87864	5.62262	6.72731	5.4852	7.16643	7.19715	7.90508	6.62628
CDC6	8.86758	8.5279	7.55461	9.0494	9.36315	8.83903	8.69828	8.73226	8.93129	8.99582	8.63782	8.69599	8.15242	7.26197	6.82861	7.75524	8.20185	7.09398	7.86472	6.00328	7.44035	8.65958	7.87872	7.82235	7.79355	7.39738	7.49864	7.11063	8.3825	8.12853	6.84442	8.07491	7.48757	7.83773	7.67895	8.50548	6.99086
CDC7	8.58663	8.71191	8.45457	8.58915	6.96926	8.74136	9.42688	8.5256	9.46615	8.46554	8.58531	8.16015	7.30033	7.68464	8.27509	8.80491	8.72323	7.22462	7.49456	7.25351	7.15483	7.54761	7.78734	6.96842	8.28458	6.71405	7.39495	7.05294	7.19311	8.47971	6.58031	8.3563	6.8739	7.70679	8.0237	7.99528	7.02203
CDCA2	7.52472	6.19554	6.44697	6.20779	6.41703	6.27179	8.4249	7.02127	7.0545	7.53095	8.31951	5.90832	5.98249	6.66163	7.18188	7.06549	7.61688	6.24844	6.83049	5.73441	7.05476	6.18754	7.14936	6.93327	7.29814	6.22088	6.83451	7.05405	6.41045	7.30855	6.32499	7.04924	7.14116	7.04305	7.09499	7.46359	6.64865
CDCA3	6.19906	6.08693	6.14271	6.47194	4.41703	7.46366	6.50234	4.8469	6.40925	6.12255	7.84674	4.74551	5.96538	5.32337	4.20133	6.45461	5.44254	5.07457	5.13606	4.89749	6.8665	5.95387	5.79545	5.91951	5.23044	5.80585	5.2336	5.24113	4.87118	5.38421	5.16527	4.59166	6.88833	6.08655	5.5547	5.29258	4.49418
CDCA5	7.00996	7.4053	7.25723	7.30237	6.75277	7.8285	7.17978	7.63117	8.12763	7.10923	7.94928	6.70012	6.81872	6.38929	4.48144	6.29234	6.72733	6.52818	7.03513	5.75763	6.96628	6.73455	6.39115	6.6465	6.6476	6.49049	6.61581	5.75141	6.19932	7.12853	6.05527	6.4077	6.4072	7.01706	6.86248	6.6891	6.13725
CDCA8	8.22982	7.99184	7.53324	7.59818	7.14286	7.60116	8.62572	8.15271	7.91028	8.2421	7.6355	6.56195	7.19855	5.61926	5.38266	7.39188	7.93846	6.50463	7.30815	6.63131	6.79075	7.89453	6.84004	7.44811	8.10645	6.65677	6.70175	6.25278	7.1743	7.44353	6.27546	6.80823	6.4072	6.63291	7.17156	8.67599	6.1561
CDH1	0.34108	1.06901	4.78908	4.29921	6.7334	2.27179	6.34306	9.83622	-0.180712	7.55865	2.71344	7.70012	7.67137	8.49655	10.2185	5.74133	8.84695	9.35175	8.01672	9.37228	8.07086	10.0051	8.11608	8.61271	10.459	10.4455	8.06953	10.0425	3.90198	9.17797	9.00857	7.83852	9.53763	9.11309	10.126	8.85695	9.31278
CDH15	4.39636	5.46133	5.88219	6.37321	1.03852	3.99877	5.48718	5.44516	5.16506	4.14361	6.35024	5.88533	4.38386	4.28775	4.5838	4.83862	4.82533	3.88497	2.38604	2.59632	5.77904	5.02098	3.94874	5.00013	3.50288	4.27899	5.77297	5.03168	3.2758	5.70403	1.09489	3.3488	5.68022	5.69513	4.42597	4.07019	3.79621
CDH5	7.28799	6.29655	6.88968	7.19083	5.87141	7.27024	6.85707	6.87173	6.94168	7.22491	8.50754	7.45671	6.80916	7.73511	6.59365	8.17304	6.57569	7.51252	6.93784	7.47983	7.75433	6.96702	7.23056	7.45194	6.416	7.02258	7.57464	7.55838	8.78359	7.11907	7.67583	6.40191	7.52036	7.19983	6.80077	7.48092	7.24393
CDK1	10.4647	9.97189	9.50972	9.33128	8.18725	8.43132	9.34516	8.16079	10.1393	9.26451	9.06325	8.46061	8.1779	7.80187	6.69776	8.26246	9.46943	8.57916	9.30545	7.35216	8.16312	8.67248	8.10438	8.30629	8.77912	7.82059	8.48557	7.72656	8.94761	8.44605	7.57493	8.05294	7.51107	8.04856	8.09045	9.10972	7.60814
CDK4	10.5174	10.8288	11.3225	11.1043	9.78604	10.3959	10.2475	10.2015	10.9371	12.1029	9.33567	11.0992	10.0528	10.0878	9.81183	9.51146	10.3373	8.87582	9.76817	9.07263	9.65208	10.4179	9.1219	9.19938	10.2621	8.9372	10.1331	9.64437	8.92966	9.6585	9.25576	9.5602	9.17097	9.96167	10.0756	10.579	9.36977
CDK6	10.0724	9.74638	10.7415	9.23285	9.08783	9.59092	8.77727	9.87971	9.36361	11.1618	9.691	6.98603	7.59776	10.7083	10.5149	9.72763	10.0106	8.59782	7.81535	8.65199	9.30396	9.66645	9.32938	10.1985	8.62841	7.9045	8.55071	9.17174	8.33532	8.19006	8.83815	9.78454	9.15912	10.3026	10.9633	8.98772	9.49726
CDKN1A	9.53737	7.12212	8.57451	10.1607	11.0273	10.5243	9.62341	11.3809	9.90498	10.7115	10.2084	11.3006	10.8315	10.4434	10.0073	8.95289	10.2362	11.4885	10.6857	10.1884	9.54146	11.5079	10.1183	10.1982	10.4605	10.9321	9.89315	9.82626	9.71982	9.4536	10.8511	9.39901	11.0489	11.0032	9.41268	10.9505	10.4755
CDKN1B	8.68204	8.21673	9.54574	8.32585	9.13075	8.42294	10.3448	8.82545	10.3617	8.5916	8.2092	9.60305	8.62798	9.60003	9.11849	8.91869	8.66464	8.91057	9.21143	9.2448	9.20421	9.01846	8.4509	8.72924	9.1753	9.03035	9.22456	8.064	8.86141	8.95507	9.12095	8.82129	9.61503	8.75926	9.21952	9.01028	8.90148
CDKN2A	6.62879	5.475	5.19204	5.90095	2.57458	6.10031	7.53465	-0.323024	8.53925	7.63128	7.32887	5.51779	6.21747	3.57068	7.02333	3.45802	8.3721	5.97529	6.54499	5.2647	4.37442	5.79775	8.4884	4.81047	6.71789	6.20098	2.32671	4.41711	4.35215	5.35227	3.4734	5.79946	4.68022	4.67627	2.841	6.12633	4.28164
CDKN3	9.05618	8.23023	7.4969	8.18742	7.65911	7.17702	8.73029	9.21128	8.21732	7.96139	8.62793	8.49329	7.63936	6.68007	5.69776	6.96132	7.9939	7.37068	8.5404	6.51348	7.00367	7.82401	7.20887	7.06653	7.76259	6.93193	7.83292	6.64933	7.91589	8.06426	6.9244	7.45314	6.76866	7.90205	7.69899	8.67505	6.43364
CDT1	6.69202	5.53716	6.85947	7.06251	5.92605	6.63056	7.25182	5.6882	7.61587	6.98637	7.41793	5.75822	5.40939	5.48415	5.18839	5.88997	6.39184	5.90509	5.23039	6.38329	7.19799	4.75593	5.60188	6.25793	5.9469	5.63839	5.80568	6.74042	5.55314	6.19307	5.55432	6.53467	6.43203	7.16643	6.15134	6.20143	6.06591
CEACAM1	7.94841	5.9759	7.71929	7.13875	7.8815	6.94324	5.82527	8.07572	7.16802	7.00376	8.54756	9.01743	6.91278	10.4463	10.5686	7.76077	10.3514	6.54879	7.36748	4.98372	9.82865	8.34291	9.15694	10.5518	7.87724	7.39081	7.34463	8.61702	8.08539	6.73327	5.7692	9.32608	9.2436	8.79794	10.3089	7.10134	10.1518
CEACAM5	-18	-18	5.44697	1.46632	-18	-18	1.9224	6.69934	-1.76567	-18	0.81532	3.35159	0.5765	4.59031	-0.0210599	3.40253	5.01415	4.94839	5.52652	5.41467	4.08837	-2.13889	3.57951	-18	-18	6.79924	4.00478	3.58012	1.92216	4.57158	4.98241	5.18338	4.5592	4.9982	2.95204	0.414835	4.23509
CEACAM6	6.35231	5.563	5.74017	7.21115	3.49795	6.20171	7.1608	6.82163	6.27872	6.20502	8.3346	4.13478	5.61212	4.74718	4.67938	6.47157	6.45642	6.86456	5.93784	4.84966	7.36007	5.89453	6.36959	6.25793	5.8508	8.33598	6.11331	6.10207	5.75224	5.71245	4.72715	6.41345	6.9955	5.79466	6.13966	4.90026	4.93371
CEACAM8	8.2321	6.86603	6.95544	7.08471	6.97634	7.22759	6.53465	7.08212	7.40425	6.97173	9.22664	8.55651	7.0587	9.05902	8.05576	7.71167	9.51207	7.1955	7.42046	5.21941	9.54837	8.00831	8.80029	10.293	7.42591	7.71405	7.62317	8.04291	7.69475	6.63491	6.96278	7.56862	8.91058	7.56533	9.61974	6.02954	8.92458
CEBPB	10.0598	8.30933	10.1498	8.87783	10.1572	9.50756	9.44138	9.87849	8.91995	9.32569	10.7238	10.5021	10.4345	9.4884	8.6631	9.94624	9.76227	9.90184	10.2463	9.77569	9.66752	9.95519	9.88367	9.17528	9.13015	10.455	11.5178	9.3693	10.7624	10.3763	9.68983	9.72674	10.019	10.0086	9.02766	9.33012	10.0882
CENPA	8.68704	8.22619	7.64152	8.08103	7.28074	7.47451	8.95628	9.09799	8.46194	8.04071	7.38931	7.60657	7.263	6.29972	6.28272	6.96611	8.18705	6.29493	7.79543	6.48593	7.33229	7.88625	7.48439	6.5246	7.416	6.37979	7.19954	6.81958	7.39969	7.78603	6.26214	7.25248	6.28167	7.53163	7.49864	8.35147	6.4233
CENPE	8.40448	7.94921	7.42908	7.43499	5.7334	7.13832	8.85707	7.39808	8.26499	7.65348	8.41793	7.1685	6.78985	6.07086	5.5025	7.49497	7.53047	6.93084	7.26646	6.74751	7.40013	7.768	7.04167	6.74959	6.44798	6.37536	7.04644	6.4529	6.84235	7.0806	6.57816	6.8807	6.59922	7.10077	7.35197	8.60268	6.38117
CENPF	12.5661	10.3655	10.9855	11.1136	10.0578	9.75977	11.8649	10.651	10.9054	11.2041	10.6907	9.94631	9.66661	8.7056	8.38692	9.07938	9.73284	8.89958	10.1164	8.34834	8.33629	9.27738	8.25547	8.50263	10.3144	8.63931	9.6346	7.92103	9.42599	9.19157	8.32563	9.27717	8.10918	9.46245	9.0037	10.0848	8.27734
CENPH	8.58247	8.92658	7.93022	8.09932	7.28835	7.94031	8.22694	7.30633	8.79752	9.42041	8.70683	6.82318	7.79664	6.66857	5.6701	7.29996	6.80997	7.45908	7.66976	6.76624	7.11656	6.7066	7.21129	7.17701	7.79642	6.82872	7.26688	6.48619	6.26003	7.08708	7.26615	6.97329	7.15017	7.15626	7.43316	7.12908	7.14041
CENPI	8.97816	8.11341	7.83444	8.38518	7.00661	7.75143	8.91581	8.35117	8.04007	7.29953	7.61681	8.2674	7.19268	7.25891	7.33649	7.01781	8.19654	6.3101	7.62358	6.10637	7.34955	8.59836	7.21613	7.31157	7.71587	6.93494	7.37765	7.01353	7.93339	7.39732	6.61635	7.56862	6.77255	7.71143	7.01733	8.79595	6.98735
CENPL	9.30253	8.60558	8.10458	8.10656	7.15122	7.93835	9.01515	7.48111	8.38407	8.02093	8.40981	7.59244	7.7099	6.99188	6.91754	7.55506	7.42247	6.76459	8.09152	6.47546	7.19506	8.58562	6.83375	7.5746	8.12483	6.44891	7.61026	6.89463	7.19518	7.3251	6.98566	7.16643	7.04463	7.35908	7.02052	9.14139	6.8666
CENPU	9.79974	9.16915	7.98547	7.36114	7.37123	7.6196	8.09899	10.2949	8.65744	9.3816	8.90326	9.71649	5.49775	8.66684	7.66076	7.89877	8.42701	7.05489	9.28251	7.46668	8.21548	9.81057	8.19789	6.62293	8.95762	8.28017	8.67633	8.17583	8.38886	8.76495	8.06681	7.26209	7.77449	8.7033	8.70296	9.29931	8.3785
CENPW	6.32407	6.1017	6.56401	5.69514	5.20041	5.51184	6.25331	3.9989	5.82678	6.635	7.65853	4.09526	5.27694	3.7559	4.94857	6.87985	5.15214	5.92887	4.21201	4.12881	6.91547	5.94326	5.3521	6.94146	4.47449	5.16034	5.13407	5.74318	4.90198	3.41546	4.88843	3.96547	6.45159	5.9519	6.3919	5.33131	5.14985
CEP250	9.10014	8.91325	8.94378	9.1754	9.31929	9.11034	9.76449	9.36785	9.34611	9.13641	9.03273	8.91685	8.69128	8.10367	7.52326	8.63549	8.88264	7.92887	8.04814	8.35454	8.20019	8.93391	8.16947	7.92503	9.15904	7.67311	7.91168	7.60986	7.74234	8.12223	7.77952	8.40625	8.28712	8.80338	8.41994	7.55029	7.66849
CEP55	7.83293	7.31441	7.36869	7.18057	8.05198	6.85052	7.2383	8.30451	7.51277	7.61252	6.19194	7.23821	6.85076	5.38648	4.03783	6.50159	7.77241	6.78427	7.87644	6.58175	5.72715	7.0534	6.60188	6.61953	6.87452	6.05343	6.40139	5.43767	6.99303	7.36833	5.70369	6.46428	5.29256	6.16305	6.12789	8.05001	6.43364
CES1	6.66526	7.03249	6.19809	7.46914	5.47148	6.36801	7.95306	5.52247	6.93476	8.29953	8.5835	4.59776	6.18531	6.65698	7.33649	6.27313	7.07583	8.25159	5.29293	8.17213	7.43165	7.36493	6.60926	7.28178	6.19609	6.66768	7.43105	7.77853	6.37062	7.69345	9.26013	4.96547	9.39462	7.23247	6.44032	5.39669	7.67504
CGREF1	7.1436	8.44521	8.53324	8.04564	6.17603	6.94519	7.42091	7.85689	8.3098	7.22244	7.51071	5.27406	6.8656	8.0524	9.58442	8.7202	9.31065	5.54366	5.78459	5.47546	6.91903	7.69874	7.9502	7.45576	8.8659	6.66042	7.62317	7.88281	6.04686	6.75786	4.94955	8.42348	7.2513	7.95386	7.00772	8.24899	5.75557
CHDH	5.81681	5.19003	7.66136	7.49146	5.4513	6.98177	7.13833	3.26194	8.8398	5.44448	7.27922	4.73269	5.54919	4.92775	3.30087	7.60815	5.11762	5.96766	5.8808	5.49977	7.66168	4.86111	5.53371	6.23146	5.6873	5.97943	5.18469	5.96242	5.10096	4.90089	6.48491	3.68984	7.11686	5.43957	5.97194	4.48522	7.21125
CHGA	5.88411	5.70128	5.1174	6.56435	2.17603	5.3267	5.63205	3.13641	5.51045	5.58968	6.74821	4.52524	5.3631	3.7559	3.20133	4.4166	5.43454	5.38078	4.80925	4.61551	6.11346	4.616	4.204	4.98964	5.29137	5.37979	4.2336	6.29847	4.14455	3.57158	4.32755	5.04182	6.19147	5.66675	4.73631	4.53585	3.0048
CHIT1	6.03805	5.55014	5.601	7.48034	3.36045	5.53275	5.61356	2.37742	5.6352	5.41013	7.04064	4.43312	4.832	4.06736	9.08135	6.36309	9.20214	7.77446	5.7721	9.52304	6.03355	9.01276	7.83375	6.3304	5.20187	9.25325	4.61949	10.036	3.5336	7.13793	11.0194	3.72731	10.7854	7.22276	4.5547	6.47661	8.20371
CHMP4B	9.88435	9.55685	9.93566	9.65553	9.95709	9.44137	9.03484	9.61361	8.91028	9.20502	9.13807	9.56964	8.72371	9.98934	9.87275	10.2529	9.6672	9.48003	9.37214	9.83216	9.59254	10.3746	9.71863	9.24916	10.0636	9.29902	9.43367	9.6519	9.50963	9.15346	9.8919	9.76665	9.69517	10.2252	9.82878	10.0695	9.81116
CHRM2	6.2176	5.41005	4.85181	5.3243	1.03852	5.33862	2.33743	2.37742	5.47273	4.635	7.1091	3.44889	4.34203	4.20104	3.39398	5.1138	4.80688	4.60891	4.35287	1.4894	6.62616	4.94857	4.90144	5.47657	5.62411	4.49049	4.81214	5.27961	3.79663	3.95861	4.24328	2.96547	5.5134	5.0577	4.05513	3.9998	3.91907
CHRM3	6.76734	6.63176	5.83638	7.11018	4.57458	6.5508	6.91297	3.58387	6.30579	5.56647	7.5358	3.47992	5.22036	3.73841	3.67938	5.76902	4.98709	5.06745	4.65453	1.4894	6.45023	4.44607	5.31647	5.02089	5.8248	5.13958	4.44773	4.95293	3.68297	2.37364	2.43592	3.61184	5.63816	4.75027	5.64836	3.87427	4.34875
CHST10	7.53707	8.60091	8.30144	8.2061	7.1903	7.83588	8.73564	7.44516	7.76765	7.78998	7.14542	8.21535	6.8149	7.31455	7.25506	8.26148	7.91352	6.60645	6.87498	6.74751	7.60088	7.67649	7.17942	6.37945	7.73892	6.1448	7.44358	7.03393	6.71513	6.81366	6.32755	7.29989	6.62529	7.63535	7.99319	7.56051	6.6663
CHUK	6.59138	7.02166	7.63707	7.48034	7.15331	7.58998	7.15602	7.06929	7.54721	7.35702	8.53019	6.40511	6.46403	7.18982	6.42188	6.37756	7.2304	6.89506	7.2004	6.95009	6.57966	6.37681	6.69845	6.08636	6.92434	6.61602	6.49664	6.45459	6.12292	7.8749	7.05373	7.21999	6.52268	6.88777	6.71678	7.09009	7.07914
CIITA	6.59611	6.81497	7.61464	8.66477	9.26445	7.72101	8.16795	7.24303	6.56524	8.78914	8.07955	8.19329	8.56006	8.34303	9.59488	8.94987	9.00676	9.40076	10.2364	9.87626	9.39086	7.66201	10.7934	10.2486	8.21694	9.65996	9.02715	8.03168	10.3051	10.2455	9.80017	11.2921	9.60796	10.1087	8.03478	9.05001	8.97501
CIP2A	8.22982	7.18171	7.04877	7.59302	6.6766	7.31769	8.73671	6.9249	8.08138	7.75619	7.68007	6.67687	7.0922	7.38789	5.5838	6.65788	7.60001	6.90309	7.2973	6.90401	7.10097	6.3689	6.96609	6.86889	7.41475	6.34847	6.3222	6.9882	7.31257	6.74151	6.11577	7.09655	7.25687	6.9519	7.48024	7.62818	6.34875
CKAP2	10.4595	10.0066	9.41227	8.80059	8.05644	9.01975	9.42755	9.2806	10.0087	9.0519	9.06152	7.89687	9.14179	8.4933	7.62999	8.65194	8.60803	8.56974	9.35235	8.20047	8.66221	8.93056	8.6375	8.35819	8.63483	8.41908	8.76467	8.8173	8.90769	8.10955	8.29194	8.64158	8.23868	8.61817	8.65555	9.80371	8.48426
CKAP2L	8.05447	8.15648	7.18597	8.13698	7.17397	7.19353	8.89394	8.07786	8.24835	7.20251	8.40506	6.14933	6.58325	5.95829	4.69776	6.97089	7.43154	6.72438	7.04555	5.64071	7.53856	7.25985	7.15945	6.58509	6.4625	6.43194	7.2384	6.58934	6.8397	7.23455	6.13928	6.56085	6.86298	7.15966	7.10404	8.08726	6.28735
CKLF	6.48063	6.11922	7.13327	6.11018	5.76644	6.76916	7.45897	6.32803	7.44621	6.11724	6.5358	5.60481	5.7181	6.2543	5.5838	6.16055	5.93421	5.90908	5.17454	6.48245	6.67964	6.28317	6.66343	6.86889	5.63697	5.93193	5.8996	6.0249	5.78566	6.76192	6.11577	6.33673	5.68849	6.09368	5.89759	5.82083	5.83574
CLCA2	5.88411	5.96302	5.66355	6.05128	2.10891	5.73574	4.49731	6.29169	6.00911	4.96583	7.58471	4.30037	4.85448	8.96629	9.0717	8.06884	8.97198	10.3649	9.91067	10.6393	9.45944	7.57707	9.30402	5.6465	5.37564	11.0961	8.37001	9.96257	5.02836	8.1673	10.6876	8.06762	9.81518	9.60202	8.75939	6.55643	10.3698
CLDN3	5.6357	5.16775	5.89714	7.3822	4.28645	5.86502	7.27995	3.72137	5.50111	6.77318	6.62968	3.99142	5.70578	3.57068	4.34817	5.47829	5.4103	5.23578	4.13606	3.11089	6.68174	5.57535	4.45398	5.3994	5.67903	5.50679	4.11331	5.80515	5.41045	3.19307	4.03348	4.37265	6.32474	5.9982	4.46393	4.61647	2.39182
CLEC12A	6.45482	6.55444	6.07201	7.27367	6.91381	7.1886	7.13672	5.24683	6.78891	6.94798	8.55679	5.90832	7.42324	8.44628	7.32176	6.60046	6.78975	7.93378	7.4812	7.37392	7.47343	6.36096	6.98323	8.10593	5.95377	7.37536	6.49664	6.47297	7.84235	7.07082	6.96113	7.45314	6.89905	6.0208	6.19715	6.70024	6.7922
CLEC2B	5.99213	6.11341	5.38469	5.48869	4.15954	6.79752	6.78658	5.33519	7.57418	6.063	7.76528	5.56919	5.96882	7.04086	6.2888	6.99923	5.50875	7.36924	6.54132	6.97384	7.34161	5.36096	6.59074	7.08882	5.08158	6.41476	6.98206	7.40237	7.0237	6.83693	7.90481	6.14927	6.88833	6.1357	6.20277	6.0471	6.49418
CLEC4A	7.06218	7.44405	7.36062	7.48034	7.45469	7.64143	7.52107	6.52873	7.41423	7.01808	9.0002	7.65495	8.58269	7.72848	7.48937	7.94442	8.3334	7.8292	7.63569	8.56786	8.17508	7.43665	8.00157	7.90981	6.66026	7.95439	7.90263	7.55759	8.22594	8.0158	8.73392	6.85976	8.15465	7.75477	7.36707	8.90589	7.7473
CLEC4C	6.18028	6.00761	5.50668	6.2801	3.64733	6.50657	5.91108	3.63117	6.34807	5.46972	7.81429	3.44889	5.2602	4.74718	4.76902	5.66674	5.63618	6.32212	5.62705	7.716	7.10253	5.15573	6.87719	5.93053	4.92259	5.48227	5.96479	5.57703	4.74092	6.68279	6.68983	4.8513	6.29797	6.29871	6.07366	5.27282	5.63527
CLEC5A	7.0741	6.37887	5.76483	6.2865	6.19233	6.23079	6.30322	6.11992	6.60936	6.25426	8.89795	8.43114	8.12802	6.13908	5.27662	6.58497	7.69088	6.79294	6.74998	6.2908	9.64269	6.75895	7.00017	6.54266	6.56252	7.02541	6.8813	6.50254	7.27971	6.71663	6.71938	6.34278	7.14717	6.59827	6.23607	6.85778	6.58048
CLEC6A	6.00286	6.14226	5.79707	6.74244	4.36045	6.40816	6.82728	4.53496	6.56972	5.33887	8.14624	4.65325	5.63395	5.10196	4.32471	6.04298	6.56657	5.70386	5.71451	4.08358	7.35876	5.74375	5.93118	6.19082	5.08158	5.44891	5.81214	5.72656	6.44572	5.10636	5.33265	4.57119	5.91676	5.98293	5.66475	5.27282	5.0048
CLEC7A	6.42323	6.36914	6.70237	7.53241	6.955	7.05947	6.02393	5.48433	6.77736	6.68255	8.69907	7.35787	7.29349	6.63116	4.85341	7.50818	6.94832	7.28882	7.38604	6.41467	7.31076	6.02602	6.69499	7.64482	6.29678	7.13958	7.02715	6.71397	7.80209	7.20206	7.48376	6.49176	7.63816	6.77264	6.59375	7.42158	6.48923
CLEC9A	6.47551	6.52844	5.81292	6.87146	3.84588	6.77136	6.36257	4.53496	6.97242	5.72159	8.41185	4.78331	6.00946	5.51529	4.34817	6.6872	6.48572	6.15743	5.86325	5.62501	7.61961	6.14188	6.25664	6.52096	5.64548	6.53091	5.92365	6.18143	5.80752	5.57158	5.84621	5.1968	6.78417	6.60327	6.58947	5.84779	5.32672
CLSPN	8.82791	8.04017	8.13643	8.16849	8.2234	7.73574	8.59894	8.77764	8.15468	8.41879	8.36011	8.10524	6.91457	6.19143	6.60343	7.05428	7.81921	7.16746	7.84398	6.0973	7.31076	8.33075	7.09258	7.77425	8.46009	6.88593	6.92066	6.99977	7.98586	7.64813	6.21866	7.26846	6.93076	7.20642	7.3367	8.06013	6.32672
CMA1	6.36622	6.42422	5.52604	6.89258	3.90642	4.8232	6.07214	3.63117	5.92083	4.37494	7.30133	4.05461	5.27138	5.90834	5.02333	5.93955	5.85558	5.39223	5.7721	7.21103	7.68279	6.06078	5.00577	5.78643	5.401	7.08634	5.89353	7.09885	6.24809	4.91554	6.09188	5.39611	6.33003	6.18323	5.89759	5.21185	5.34875
CMKLR1	5.36899	5.2914	6.56401	7.83483	5.92117	6.84635	5.77206	5.30633	5.52895	7.68435	7.07013	6.27848	6.40939	6.361	7.80761	6.98749	7.44054	7.67015	6.971	8.15145	7.81198	6.01593	7.34327	7.3994	6.30487	7.84644	7.07087	7.57626	7.88152	7.75582	8.38521	6.71337	8.12602	7.30792	6.7896	6.66655	7.49911
CNNM1	5.81276	6.64392	5.76483	5.40883	3.57458	5.2467	4.65936	2.58387	6.19433	4.33887	3.60382	3.05461	5.19121	6.01385	6.21416	4.37396	6.66379	4.36343	3.59903	6.11764	4.89933	6.47582	3.51811	4.08143	6.4625	3.75898	6.02715	5.32814	3.65913	4.515	3.86042	5.75479	3.04463	5.76819	6.0045	6.09291	4.73062
CNTLN	8.64999	8.89556	8.87654	8.45642	6.46479	8.51579	9.85338	8.37742	9.65954	7.71633	8.32239	7.58889	7.13109	8.18095	7.60099	8.11164	8.15883	7.79186	7.55414	7.56293	7.9961	8.37484	8.15945	7.98964	8.28321	7.30718	8.16087	7.50741	7.70206	8.29321	7.9303	8.2347	8.87752	8.24532	8.29254	8.57269	7.69667
COCH	3.80051	2.65398	5.35251	4.24768	7.11106	2.05767	1.24432	2.67698	6.31114	5.95395	5.51071	2.38476	2.95501	-18	2.97894	3.31506	4.10256	1.65716	5.20273	-18	4.08837	4.44607	1.69499	2.936	2.36537	3.16034	3.52835	3.8595	1.92216	2.98662	3.29652	4.46428	2.99216	4.45071	5.01733	1.9998	1.62628
COL1A1	11.7713	6.99975	13.5436	11.4015	16.1013	11.8794	13.2904	13.1344	11.173	12.1857	14.7496	13.7252	11.9814	13.941	14.1069	14.9325	12.2085	13.0639	13.3444	13.6926	13.0457	13.4087	12.3276	13.8475	12.6314	11.9587	13.1842	16.9162	15.0575	12.803	13.157	12.5181	13.2428	11.8572	13.4363	13.0711	13.0328
COL1A2	11.5848	7.38974	13.3331	12.205	15.6317	11.6125	13.0298	12.8601	11.3291	12.0397	14.3015	14.1357	11.6787	13.7927	14.0196	14.7869	12.1597	13.3389	13.2089	13.6677	13.0691	13.1494	12.736	14.2804	12.1735	12.022	13.196	16.361	14.7273	12.3457	13.2114	12.6855	13.3085	12.9541	13.3491	12.7788	13.1157
COL3A1	10.0383	6.9823	12.1297	10.9311	14.7837	10.4205	12.0479	12.2761	9.90896	11.2726	13.7457	12.4486	10.7894	13.5579	13.2781	13.7139	11.1037	12.5388	11.9539	13.2047	12.8842	12.3363	12.0878	12.7596	11.6208	11.287	12.3266	15.6314	13.4777	12.3693	13.0859	11.7279	12.8421	11.5186	12.8171	12.1366	12.5492
CORO1A	6.80256	5.43825	8.18597	8.58266	9.45384	7.71645	7.41024	7.57784	5.91381	9.75277	7.95115	9.178	8.01446	8.2177	9.41218	9.29091	8.93244	10.1943	10.1665	10.9806	9.27089	7.91232	10.3447	9.82271	7.4625	10.184	9.0069	7.93977	10.2101	10.2602	10.3625	9.35255	9.31275	9.12705	7.97029	8.77941	9.04751
CPA3	5.92979	5.2914	6.41097	6.37921	3.41703	6.1073	6.00986	4.45834	6.35327	5.65714	7.95673	3.41718	5.13109	8.11218	6.73827	7.60354	6.15458	7.03129	7.59903	8.2412	8.16162	6.48316	6.36087	6.13001	6.15793	7.94843	6.9296	8.97771	7.37612	5.93723	8.09714	7.10369	6.77255	7.91014	6.73631	6.96019	8.32116
CPE	8.15966	6.26015	8.22055	8.45642	9.26349	7.34307	8.36257	7.11577	8.43767	7.75277	8.7832	7.57099	6.72421	9.00976	8.96193	9.30847	7.13498	8.34955	8.42446	9.44829	8.83903	7.37484	7.8306	7.37341	7.13242	8.55854	8.47646	9.31407	9.37154	7.93723	8.8613	7.47258	7.76671	7.67864	8.49062	7.81913	9.42718
CR1	7.40313	7.09581	6.55461	7.66599	4.12599	6.95103	8.10892	5.20054	7.52665	7.20251	8.66877	5.50276	6.58996	6.07435	5.30087	6.63699	5.67061	6.49404	6.45799	4.83881	7.09783	4.84979	6.0873	7.27099	6.00427	5.95587	7.19461	6.2096	7.29333	6.66556	6.35039	5.98881	6.70895	6.21624	6.17443	6.32653	5.81215
CR2	7.14198	6.54798	5.35251	7.25748	2.80406	5.85675	6.3061	4.20054	6.706	5.58198	8.25902	3.35159	5.16146	4.65698	4.30087	5.67847	5.70756	5.53336	5.40234	3.7197	6.85539	5.03103	5.07136	6.50263	5.7199	5.17061	5.3971	6.2076	5.15312	4.98662	4.98241	3.93376	5.88113	6.44515	5.54588	5.31208	4.0048
CREB1	9.48255	9.33361	8.3727	8.93494	8.01121	8.97939	9.52386	8.28616	8.80513	8.96064	8.96322	8.56738	7.96193	9.12233	9.00961	9.27651	8.95636	8.48204	8.1934	8.91341	9.21149	8.89453	8.50432	8.07524	8.61113	8.37757	8.88819	8.44362	8.58117	8.70298	8.84442	7.96939	8.45159	8.65956	8.96119	8.66655	8.53197
CREB5	6.71177	5.72436	5.88968	7.49699	9.39034	6.40816	6.04479	8.94142	6.37898	7.46135	8.04763	5.57638	6.94632	7.69034	7.19811	7.59274	6.65522	7.26722	6.12628	7.12324	9.7729	5.94857	6.88633	9.32832	8.92565	6.4362	7.0076	7.84546	6.80209	7.4834	6.91251	6.89312	8.01206	6.37086	7.78211	6.10972	7.89307
CREBBP	10.5406	10.9515	11.1862	10.4191	10.0034	10.515	10.6852	9.88765	10.4694	10.0578	9.58411	10.3166	8.61871	10.481	10.097	9.99219	9.94269	9.38257	9.31893	9.99781	10.1764	9.83767	9.45807	9.61612	9.69654	9.64393	9.96623	9.95931	9.71441	9.81219	10.1013	10.0713	10.2976	10.1928	10.5112	10.0511	9.72852
CRISPLD1	11.8048	11.7205	12.8364	11.2497	8.2509	8.4124	10.8463	8.84063	10.4061	10.4551	8.80916	9.52757	8.06434	9.92002	8.09442	9.50076	8.62525	6.94451	7.99135	7.76194	8.68174	9.98781	8.3221	8.35513	8.39154	6.33027	9.57748	8.43427	8.05144	7.99009	6.39988	8.72384	7.067	9.2365	10.0446	9.53792	9.00912
CRMP1	5.88797	6.30678	4.89714	5.95817	3.38902	5.63781	5.73831	3.20054	5.79657	6.34343	7.42198	4.83222	4.4444	4.64765	2.64191	5.4166	4.99254	5.27342	4.23039	4.63445	6.53625	5.26199	5.60188	5.7371	4.87271	4.92588	4.2336	5.5832	4.68297	3.64373	4.11873	3.79946	7.20882	5.47273	4.72071	4.35969	4.99086
CRP	7.54443	7.1061	5.37404	7.20441	3.80406	6.29033	7.25481	4.55962	6.69376	5.86798	8.20842	4.87953	5.85448	5.01022	3.64191	6.1267	5.65005	5.6284	5.61311	3.58338	7.00702	6.25343	5.40394	6.91398	6.41848	5.68927	5.69827	6.40672	5.14455	4.41546	3.77296	3.76384	6.72512	6.12183	5.689	5.73676	3.79621
CRTAM	5.47036	6.11049	5.57335	6.26722	2.96452	4.92161	5.50736	3.37742	5.20011	6.05746	7.56412	4.96972	4.88393	3.8238	3.85341	5.21392	5.51255	6.09223	6.20273	5.39999	7.06926	5.02098	6.19912	6.47281	4.53987	6.31183	4.63414	5.58012	5.61022	5.60811	5.94622	4.90134	6.34056	5.3472	5.28461	3.9998	4.93371
CSF1	7.21913	6.6719	8.22944	8.06437	8.77255	7.36364	7.44596	7.19268	7.66478	8.44448	8.6256	8.94908	8.58044	7.29225	6.43837	7.93711	7.65091	7.81756	8.09528	7.9482	7.9723	6.46474	7.81951	8.46051	6.69961	7.87655	7.29941	6.89834	8.83039	8.5138	7.46528	8.2921	7.85199	7.46176	7.63386	7.06732	7.37313
CSF1R	7.67088	7.20378	8.89714	8.79836	9.84523	7.77575	8.36327	7.38778	6.62234	9.2609	8.20607	8.93935	8.53011	7.95166	8.51292	8.74063	8.97921	8.72269	9.00075	9.09189	8.9624	7.616	8.32322	9.60714	7.76259	9.16677	8.71817	8.15684	10.3542	9.72913	9.09751	8.66229	8.63709	8.49578	7.59161	8.24899	8.50034
CSF2	-0.65892	-1.83788	5.48705	1.63625	0.886519	-18	-18	4.4049	0.234325	-0.379947	5.22007	2.17326	6.33406	-18	1.71591	0.537455	6.25103	4.00915	3.41846	4.60274	-0.744524	1.18304	3.8019	-18	0.821051	-1.96894	2.95898	1.70975	2.79663	2.93004	4.10686	2.14235	2.99216	2.33523	2.51908	2.48522	3.43364
CSF2RA	6.24797	5.76203	7.29158	8.60843	8.61293	7.85572	7.11387	7.1323	7.22301	7.29483	8.24235	7.6902	7.85076	6.72293	7.79486	7.89877	8.13745	8.75187	7.92802	9.14981	8.71951	6.75895	8.642	8.33766	6.9691	8.36757	8.00338	7.98238	7.8048	8.56231	8.58138	7.00415	9.01535	8.1849	7.19715	7.89704	8.55347
CSF2RB	6.03805	5.67387	6.37937	7.44073	5.24016	7.23877	5.75529	6.06929	5.82678	7.00376	7.21853	6.49898	7.31662	6.62641	6.18839	6.94199	6.81767	7.67133	8.00609	8.40459	7.84419	6.36096	7.81153	6.74023	6.33149	7.92588	7.17971	6.92892	7.59301	8.3251	8.53451	6.82129	7.81659	7.54208	6.10404	7.3048	7.40502
CSF3	5.511	5.82746	5.73185	7.11378	3.96452	6.20497	5.91863	5.53496	6.07982	5.4863	7.41793	4.71975	6.73233	4.27568	2.91754	5.94442	5.5574	4.86045	4.4812	3.23191	6.5034	5.43096	5.4864	5.65316	5.23609	5.42338	6.54006	5.63159	4.76346	5.63491	4.78791	3.72731	6.35622	5.80338	4.96533	5.22219	4.41288
CSF3R	6.4652	6.85387	6.62814	7.57484	7.45975	7.83061	7.1464	8.08424	6.78891	7.59733	9.08551	7.21995	8.8082	6.65465	5.66076	8.03502	6.9214	7.09223	7.51157	6.88568	7.64779	6.65877	6.93413	8.24916	7.23186	7.55462	8.34129	7.0651	8.31448	9.28548	7.25139	7.1968	7.14116	7.20642	6.37207	7.83269	6.2759
CSK	10.0106	10.1085	9.33683	8.70592	9.16471	9.27916	8.05768	8.76709	8.49877	9.7904	8.04151	8.54463	8.61761	8.8238	8.31433	8.58419	9.48258	9.09967	9.21143	9.10439	8.85957	9.35996	8.81552	8.94214	9.35048	9.29609	8.91092	8.63382	9.34796	9.05354	9.36417	8.44191	8.44307	9.10253	9.09045	9.08017	8.48551
CT45_family	8.08339	11.972	6.53563	8.69394	5.93576	8.19845	7.53342	5.93436	11.739	8.90777	9.52299	5.35996	11.9879	6.44695	4.25196	7.41835	7.72159	7.35028	7.27976	5.53043	9.5348	7.408	8.54625	8.77578	6.74388	8.43194	6.75967	7.62489	7.03995	5.46609	6.69381	5.76384	8.06382	7.27696	9.46569	6.62038	7.70523
CT47_family	7.25397	7.2174	5.37404	7.79275	3.30156	7.13662	6.51734	5.4049	7.58747	5.95395	8.47613	4.74551	5.54459	5.10878	3.5639	5.79619	6.63966	5.03129	6.39013	4.08358	8.60199	6.01593	8.02383	7.07896	6.11567	6.92891	6.28556	7.03955	6.24008	4.60811	6.21313	3.93376	6.79186	5.41703	5.50093	5.62429	5.55228
CTAG1A_1B	-18	-2.83788	5.1174	-1.53368	9.25236	1.66174	-18	-18	-1.76567	-18	0.940851	0.247258	-0.160465	-18	3.03783	-18	4.31773	3.9328	1.62705	-1.21104	-18	1.32054	-18	11.2938	-18	-18	-18	-18	-18	-1.71382	-18	10.5442	-18	-18	10.9612	-0.907093	10.1361
CTAG2	4.68093	0.332047	5.61011	3.27367	8.57923	1.87324	-18	2.76444	1.81929	2.12255	2.31008	2.09526	2.16146	2.55078	3.60343	4.86965	5.06163	9.07324	1.51157	3.07436	3.48429	1.768	0.316475	9.8527	3.21337	1.03106	1.46422	2.61664	-18	0.871144	-18	2.44191	2.4072	1.2357	11.6019	1.55234	9.91953
CTBP1	10.5887	10.7313	10.7182	10.3922	9.92939	10.4898	10.7897	9.39551	10.1356	10.2815	10.272	9.75941	9.13683	10.1069	10.3095	10.7928	10.0962	10.0621	10.0852	10.1305	10.3806	10.1155	9.69455	10.0986	10.1939	9.46829	10.3284	9.81599	9.59144	10.3455	10.1349	10.0621	10.3707	10.2373	10.5999	10.5333	10.0458
CTLA4	6.96313	7.18588	6.08513	8.97312	5.8815	7.13832	7.3332	5.59584	6.75396	7.87587	8.24387	4.99142	6.32603	5.81549	6.59855	7.48499	7.48185	8.08519	8.1494	7.65392	8.1571	5.99039	7.68629	8.00144	6.17273	9.00905	6.07625	6.70975	9.83439	8.5174	8.14292	7.08937	8.34449	7.44793	6.59803	6.83437	7.15298
CTNNB1	13.2957	12.3991	13.4472	12.9457	12.8967	12.5411	12.614	12.4754	13.8054	12.9374	12.1422	14.6023	13.0056	13.7069	12.9966	12.2796	14.1159	12.2342	12.9325	11.9552	12.373	13.7178	12.0226	12.1625	14.5537	12.1614	12.228	12.6899	13.1402	12.3768	11.9808	13.3298	12.4357	12.0845	13.603	12.6332	12.1143
CTRC	0.663008	1.33205	5.33065	1.46632	4.15954	3.14173	2.38183	3.06929	2.69376	-18	2.48517	3.70669	3.55835	3.28775	-0.606022	2.7301	2.36896	2.61869	2.24854	3.24839	3.13812	1.66846	3.24247	2.97907	0.558017	2.20098	1.58975	-18	3.07416	2.19307	2.88843	3.52937	1.82224	1.88777	2.89759	2.18037	3.79621
CTSG	5.76314	5.65398	5.47713	6.52702	3.80406	5.38535	5.17032	3.9989	5.06722	5.56647	6.91622	3.59776	5.74241	8.46168	6.92536	7.27506	6.25103	7.37068	6.80925	8.87045	8.38926	6.42716	4.65276	5.11078	5.36021	7.62911	6.74962	7.8371	7.06739	6.06754	7.5245	7.05294	7.17391	6.86297	7.00772	6.85446	7.74937
CTSH	6.76944	8.76621	9.04793	9.32508	8.62198	8.62934	7.52231	10.0378	8.39546	9.38658	8.66877	9.08583	9.13454	10.3046	10.3989	9.63774	10.7543	10.4904	10.3544	11.0864	10.0452	10.8629	10.3968	10.1183	11.253	11.021	9.97956	10.3899	10.7019	10.1457	11.406	9.48631	10.3487	11.4239	9.86559	10.8375	10.2994
CTSL	9.93284	11.3483	10.3337	10.5991	11.3513	10.5729	9.66049	10.568	10.5633	11.3525	10.4829	10.8895	12.0661	9.39348	10.966	10.9033	10.5652	9.16454	10.4648	9.76409	9.29337	11.1832	10.6922	11.3312	10.1235	9.69016	11.7472	9.18041	10.3816	10.7258	9.50116	11.5747	9.48342	9.46589	10.2357	10.3304	9.48613
CTSS	8.0188	7.81497	8.45583	9.27769	8.69816	8.694	8.7276	8.56724	7.46555	10.0216	9.37095	9.68189	8.71452	8.98541	10.6646	9.38831	9.97697	10.2896	10.203	10.6467	9.23204	9.24373	10.1595	10.9396	8.49053	10.9892	9.50014	9.93391	10.9631	10.7395	11.1463	10.1454	10.773	9.17317	9.0528	9.03615	10.5187
CX3CL1	6.82288	6.11341	6.70237	7.30867	4.64733	6.65222	6.68395	6.8519	7.07038	6.51082	7.72549	5.60481	5.95501	6.72071	5.33649	6.60354	6.36054	6.32212	5.58482	6.69134	7.37052	5.77997	6.55679	6.53907	5.39596	6.43194	5.54394	7.05848	5.75224	5.58996	6.59314	6.22981	7.16209	7.11834	6.03635	5.84779	6.98031
CX3CR1	6.48574	6.10464	6.41617	7.33976	10.3009	6.10381	6.30322	5.77501	6.23995	6.14361	7.61798	5.96425	6.27138	5.91613	5.69776	6.79349	6.55556	7.12691	6.45799	7.37392	7.56268	6.37286	6.4864	6.31367	6.71789	6.81896	5.89353	6.30781	6.30683	6.55764	7.24734	6.31843	6.7957	6.24212	6.31609	6.05869	6.31558
CXCL1	5.75047	6.35195	6.68954	8.07919	7.56834	8.08447	8.29454	12.4584	7.28417	7.20752	10.6851	10.2308	12.5209	7.23417	5.84519	8.91187	9.47724	8.35541	10.6028	8.25708	7.78978	11.0748	7.425	7.32415	11.1841	8.79178	12.2116	7.94636	9.99362	10.1912	8.4542	7.9965	8.68022	8.05952	6.85536	9.44329	6.78414
CXCL10	6.27182	6.40767	6.37404	9.61162	8.93455	7.59993	6.81923	7.59584	6.21732	9.93482	8.24463	7.51779	7.10632	6.69374	6.94087	8.94077	7.90414	9.67836	10.8163	8.18717	8.56552	6.57879	10.9374	11.148	7.92434	11.3582	7.71731	5.88218	11.0237	10.2458	10.0399	10.2617	8.72712	8.0577	8.19009	6.10972	7.7201
CXCL11	6.43911	6.67782	5.40575	6.87146	3.78268	6.34455	5.76789	5.05202	6.96225	5.41879	8.65681	4.96972	6.03921	3.93545	4.0664	6.67261	5.84657	6.10967	5.4812	3.88699	6.64779	5.76198	6.09783	6.8253	5.41101	5.44045	5.83767	6.59545	5.37429	4.82534	4.28603	4.39611	6.77255	5.73212	6.45924	4.83437	5.09877
CXCL12	7.34389	7.42656	10.0016	9.13432	9.00949	8.15612	9.16279	9.83306	7.11391	9.38934	8.68792	8.84046	7.22036	10.8865	9.52197	11.1498	7.89179	10.5734	10.447	12.1719	9.80911	8.74757	8.72587	10.5253	8.4852	10.5627	9.94547	10.2009	11.067	10.2331	10.9535	10.0685	10.5131	8.57427	8.77363	8.92342	9.7015
CXCL13	-0.336992	-2.83788	6.19809	4.73311	4.54948	4.96071	4.30322	2.76444	-0.180712	6.21997	4.66877	2.01279	3.48339	3.38086	3.7863	7.05203	2.98709	4.02394	7.55779	1.43282	3.87019	4.03103	6.98607	5.9949	3.71182	7.64761	2.64864	2.32446	8.25009	7.59906	5.49178	4.83423	4.95152	4.12878	3.19715	2.73676	4.13725
CXCL14	6.10263	6.24693	6.61915	10.1272	7.93576	6.3207	8.84275	6.23922	6.86732	6.73206	7.33174	5.8737	6.15544	11.346	11.0351	11.5389	9.32694	12.5707	11.8271	14.1937	10.7644	8.77848	11.1328	7.27747	8.43392	11.8759	10.1731	12.0938	10.2674	10.3996	12.9145	10.3976	12.0287	10.3639	11.3857	9.62672	12.098
CXCL16	6.26292	6.04782	8.41617	8.88838	9.28977	7.9903	8.15442	8.22001	7.02223	8.29248	8.49672	9.23481	8.96581	9.13031	8.54626	9.29282	9.00204	8.97814	9.17335	9.46822	8.75731	8.20318	9.57292	9.23146	7.73892	9.56293	9.09424	8.45836	10.3006	9.64208	9.59606	8.67793	9.32739	8.62924	8.7952	8.38982	9.36775
CXCL2	6.25097	6.51967	7.21609	9.10385	7.51588	8.02668	8.42291	7.57179	7.53582	7.18484	10.4919	10.1795	11.2401	7.02291	6.2888	7.78809	8.49488	7.54238	7.50969	8.29626	7.59755	6.82978	6.96033	7.03627	6.42591	7.39081	9.02438	7.51388	8.66438	8.0141	8.21036	6.99266	8.38448	6.92819	6.58517	6.94466	7.28449
CXCL3	6.09597	6.51967	6.601	8.01514	6.33865	7.74136	6.9503	7.10743	7.58305	6.28302	10.081	10.0642	12.0063	6.17852	5.0664	7.98631	8.42701	6.92099	6.96278	7.6966	6.93143	7.54235	6.60188	6.91675	6.5238	6.31183	9.36234	7.34728	8.08539	8.32236	7.39379	7.36672	7.34841	6.55246	6.12196	7.51287	5.93371
CXCL5	2.19906	0.969477	6.14271	2.46632	2.36045	6.28418	-2.66257	6.80626	4.06722	2.20502	10.6577	6.48375	13.6093	-18	2.85341	8.22295	7.31011	2.80155	3.38604	4.44717	1.95592	6.91096	2.51811	2.6465	4.54897	4.16034	10.5398	1.70975	0.337199	8.98315	2.54555	8.2921	4.04463	7.27383	4.0045	2.90026	2.21125
CXCL6	5.15486	5.6419	5.65478	6.49974	5.89152	5.1886	5.6182	5.47139	5.94168	5.25426	7.96044	4.86784	8.08033	4.59031	3.34817	6.58808	5.73711	4.2796	5.09653	3.28081	6.05638	5.64247	5.03894	6.34282	5.36537	4.58565	6.32671	5.77853	3.63488	5.16882	4.3679	4.65136	6.52268	5.46176	4.537	4.6007	3.47428
CXCL8	7.46391	7.5598	6.26877	9.33051	8.99852	12.2239	7.84919	11.1736	10.107	8.5088	14.5266	11.7876	15.325	6.67548	5.80337	8.42967	10.4121	7.86353	8.39523	6.86845	7.34559	10.6154	6.94583	7.72292	8.52784	8.72018	13.707	7.59316	9.53196	11.6631	7.55977	9.42205	8.42215	11.0359	7.22782	11.7999	6.88178
CXCL9	6.31262	6.49528	6.20411	9.16849	7.07634	7.1687	6.56144	7.6826	6.57862	10.2992	8.50817	7.60305	7.21891	8.12569	8.4052	9.75073	7.73873	10.4924	11.7461	10.3125	9.04011	6.64247	11.7336	10.6945	9.15719	11.6216	6.52835	6.398	12.2051	10.4886	11.6379	9.68389	9.0325	10.2134	8.60442	6.85778	8.93735
CXCR1	6.22982	6.35441	4.75666	5.90926	1.62348	5.74473	5.47186	5.60771	5.84166	4.44448	7.29987	3.13478	4.88393	4.06736	2.7863	5.97327	4.55002	4.74015	4.55597	4.44001	6.85539	5.08028	5.57951	5.20449	5.27501	5.41476	5.81857	6.19357	4.75224	5.77804	5.36292	4.16983	5.72913	6.18989	4.689	5.23246	4.08572
CXCR2	7.77362	8.34762	5.74017	8.14931	5.32392	8.28956	7.67394	6.47788	7.07668	9.06782	8.68344	5.00215	6.79373	7.28173	5.86158	8.04071	7.54539	7.4967	8.27644	7.15638	8.76871	7.14882	7.88785	9.61995	6.96571	8.73583	7.52245	7.6712	8.62645	9.07653	8.03034	8.24443	8.06541	7.94404	7.19433	7.14276	7.19614
CXCR3	4.27182	3.94348	5.87465	6.87995	3.59924	5.1687	2.58536	2.26194	4.71006	7.01523	5.35024	4.62577	4.69752	5.20104	5.02333	6.0744	5.22346	7.06566	7.2097	7.43552	7.247	4.1279	7.57763	6.59551	4.34461	6.71405	4.51258	5.8671	7.08315	7.23747	7.17241	6.60682	6.56819	6.12878	5.67288	5.09291	5.85894
CXCR4	8.71068	7.29398	8.66573	10.0098	9.9866	8.95491	7.71139	7.42181	9.31514	8.60779	9.88824	9.16731	10.0314	7.01567	7.53353	8.79955	8.48282	8.93671	8.94272	8.53757	8.80237	7.64083	7.65454	9.10045	7.21194	10.3479	8.58032	7.1743	8.82504	9.289	8.14146	7.82129	9.78127	7.87955	7.4066	8.06732	7.37044
CXCR5	5.4496	6.72818	5.98372	7.10656	0.716594	5.97605	6.06875	2.9249	5.24555	5.6933	8.05286	4.13478	5.19121	5.28775	3.09442	5.36672	5.97611	5.24213	5.12628	4.73148	7.55354	5.46102	5.74943	6.2623	5.49348	5.95587	4.58975	5.69559	5.2914	5.54357	5.43117	4.83423	6.7411	5.98293	5.20838	4.76533	4.32672
CXCR6	6.05189	5.48405	5.33065	7.01321	4.002	5.66648	5.95949	3.9249	5.67727	6.80327	7.04239	4.70669	5.52604	4.95071	5.09442	5.83862	6.2533	6.22941	7.32535	6.42196	7.00702	5.70031	6.69845	7.04389	6.36279	7.49254	4.7992	6.69417	7.63946	6.95152	7.02247	6.40191	7.47807	6.35908	5.68096	4.79335	5.78817
CYBB	7.68538	6.95166	8.75255	9.27609	10.1959	7.6806	8.27995	7.83179	5.40425	10.0404	7.37826	9.65453	9.22324	7.34231	8.9195	8.88808	9.73711	9.47566	10.1155	9.53527	9.24238	8.13024	9.31139	10.2874	7.94517	10.1109	8.96334	9.32055	10.7195	9.96037	10.2588	9.28897	9.7008	8.42552	8.00128	8.78378	9.18547
CYLD	7.36067	7.25223	7.73185	7.75634	7.14914	7.29798	8.40823	6.36348	8.39797	8.1199	8.34457	8.58443	6.77027	8.09854	7.86158	8.04412	7.79288	8.60584	8.28416	9.1123	8.50281	7.44982	8.43334	8.74258	6.95033	8.34508	7.81214	7.7473	8.10096	8.43084	8.58994	7.94375	8.21312	8.40562	8.58839	7.79335	8.58513
CYP27A1	8.29746	7.20925	8.94468	9.11827	8.55264	10.5305	9.73109	10.8757	9.19939	9.64888	8.99251	9.63183	8.97182	10.2568	10.9634	10.9909	10.1263	8.93034	8.92942	9.53106	9.8329	10.8012	9.7619	9.48593	10.5319	9.47297	10.0849	9.83726	8.53769	9.88749	10.1222	10.109	10.2741	9.70155	10.3014	9.92104	10.4252
DAPK2	2.76734	2.41005	6.33065	4.94205	3.59924	4.58374	5.22618	5.74307	7.73218	5.18484	4.74821	4.24726	3.08746	5.51529	4.41635	5.13098	4.08224	6.08519	6.19807	6.81687	4.55926	3.96963	4.3521	4.17701	4.21337	7.15518	4.86277	5.18549	6.0237	5.85604	6.78605	5.97329	5.95152	6.0208	4.92507	3.9258	6.16234
DAPL1	7.0707	7.41833	10.7732	8.59302	3.14286	6.74024	7.70485	4.63117	6.41423	5.79664	8.15274	4.03385	5.58549	8.3175	6.24573	7.62188	6.05122	8.94402	7.34024	10.2235	8.69997	5.44607	7.03072	6.13478	5.2529	8.46881	8.01321	9.78707	4.99064	5.52459	9.88627	6.09296	8.75199	8.14087	7.72658	7.30236	9.22991
DBF4	9.83594	8.84336	8.53682	8.88628	7.89152	9.26751	9.13347	8.41676	8.86003	10.0009	9.72521	8.14329	8.04002	7.08303	7.26126	8.49994	8.31229	8.3858	8.32962	7.33586	8.61413	8.55023	8.09258	8.1747	8.46911	7.38861	8.24199	7.67554	8.05716	7.46858	7.74737	7.72268	8.41594	8.40991	8.25784	8.68162	7.69452
DCLRE1A	7.81985	8.43125	8.68847	8.10656	7.78806	8.04862	7.7276	7.22001	9.16062	7.95395	8.53704	6.88243	6.54689	8.08217	7.25506	7.84384	8.38512	7.28882	7.80005	7.11539	7.68697	7.31438	7.26834	7.50632	7.67903	7.06723	7.04644	7.81828	7.0049	7.61036	7.04286	7.53467	7.21742	7.35315	7.23057	7.25025	7.55465
DCN	6.14521	6.0294	5.68093	5.64623	4.07415	6.13491	6.80911	3.88643	6.36875	5.73553	7.82247	3.51029	4.83953	3.84029	5.00869	5.87985	6.17871	5.4807	5.17454	5.20681	6.58415	6.06568	6.05524	5.79247	4.61113	5.10788	5.90565	6.31893	5.46648	5.41546	6.16241	4.11434	6.2707	6.24212	5.71285	5.72226	5.16234
DDIAS	7.3537	7.23626	7.0621	6.91753	7.04077	7.07381	7.07045	6.89614	6.07982	7.34797	8.1584	6.49898	6.09692	5.95829	4.86971	6.25758	6.38356	6.30405	6.72102	5.64071	7.23847	6.51932	6.23772	6.59897	6.30755	6.9677	6.33121	6.34819	5.8397	6.28618	6.23784	5.8513	6.62098	6.43957	6.74789	6.83437	6.24687
DDX5	12.5514	12.508	12.3491	12.6784	14.1203	14.0278	13.0991	12.8015	12.9862	12.7091	11.5169	13.0942	13.3662	12.8323	12.6181	12.9627	12.7255	12.6932	12.6729	12.9366	13.0099	13.4012	12.4703	12.3022	12.4841	12.4192	12.9204	12.6538	12.464	13.295	12.6314	12.8694	12.742	12.9443	12.7395	13.6959	12.8864
DDX58	6.24195	6.42187	6.49198	7.68064	6.83294	7.14852	6.6089	5.24683	6.65639	6.62005	8.0141	6.15895	7.12494	5.80712	5.63238	6.75247	6.43053	8.23658	6.8365	7.20576	7.00367	6.00066	7.27995	6.53546	6.78105	8.06586	5.8813	6.61363	6.98106	7.34146	6.36042	6.88899	7.14417	7.10077	7.31089	6.16972	7.06258
DEFB1	7.84689	5.53716	5.63707	6.39706	3.78268	5.95684	6.7616	4.8668	5.71814	5.83599	8.35095	4.17326	5.36831	9.19864	7.89581	6.59429	8.19417	9.73679	9.27976	10.6203	9.07246	6.64247	9.07869	6.37945	5.49348	10.1357	8.24558	8.0038	5.35215	6.93723	10.757	8.22818	10.4637	9.31327	8.77269	7.12908	10.0853
DEPDC1	8.69312	8.33079	7.63038	8.80506	7.39255	8.00533	8.97542	8.71315	8.58857	8.44766	9.605	8.7487	7.2976	6.57562	6.11508	7.58185	8.18884	7.64645	8.00743	6.60114	8.37377	7.91775	7.41029	7.71816	7.60895	6.77925	7.77957	7.40062	7.58037	7.52459	6.62886	6.97329	7.90083	7.60077	7.90278	7.80199	6.44901
DGAT2	4.69863	6.15081	6.02514	8.09568	4.44451	6.01372	5.4249	4.65426	7.53353	4.76301	6.56046	4.68022	6.02276	6.98819	5.67938	5.29996	5.70756	7.04405	7.04035	7.00813	7.36922	6.18754	5.49439	5.61953	4.60241	9.41422	6.10282	7.07935	4.22797	5.42573	7.39379	7.29678	7.02518	6.55246	5.767	5.8411	7.14985
DGKA	6.73554	7.41597	7.70024	7.54847	8.84201	7.6196	8.13429	7.0906	8.11391	8.22738	7.35307	6.56558	7.55149	8.26808	8.08572	8.90378	7.42146	9.8165	8.54316	10.2662	8.87019	7.08993	8.6828	7.62462	4.94345	9.23318	8.20568	8.03224	8.09431	8.47971	9.48405	8.04368	8.91676	8.58947	8.19009	7.29992	8.77094
DHX40	9.5696	9.96726	9.49996	9.20863	10.317	10.3751	9.92709	9.19169	10.1435	9.79248	9.33388	9.43511	10.3859	9.76294	8.66894	9.61618	8.54446	8.81863	8.7721	8.82994	9.09113	9.04288	8.81313	9.37492	9.02644	8.42659	9.98635	8.6379	8.04571	9.13559	8.99897	9.98881	8.77837	9.28865	9.59749	10.1366	8.71162
DIAPH3	8.86415	8.20583	7.38203	7.53778	6.11747	7.85675	9.93642	7.90339	8.65323	7.56257	8.40642	6.9615	6.68711	6.08822	4.94857	7.11596	7.54353	6.95806	7.54499	5.89749	7.89753	7.53177	6.87719	7.45766	7.16238	6.77253	7.24796	7.46881	7.10538	6.49564	6.83905	7.17662	7.09214	7.66913	7.89412	8.20012	6.6575
DLAT	7.03282	7.64694	7.73602	7.90926	5.92605	7.25459	7.861	6.33519	6.97579	7.64796	7.63434	6.54738	6.82253	8.06298	6.81604	7.36309	7.20596	7.28114	7.47543	7.03094	7.67859	7.42526	7.46215	7.54445	7.10028	6.72803	7.53226	7.17634	6.6226	7.5198	7.35541	7.95564	7.54789	7.61569	7.88365	7.67411	7.40239
DLD	11.6205	11.0266	10.8335	10.6629	10.2279	9.9903	10.1375	10.677	10.186	11.9019	10.3256	10.2886	10.2286	10.3225	10.2324	11.6658	10.1744	10.1389	10.7206	9.6981	9.74457	11.0777	9.90781	10.4438	10.814	9.99034	10.3247	9.4798	10.1101	9.71872	9.92186	9.94723	9.97156	11.0622	10.4799	11.1317	10.0458
DLGAP5	9.37554	8.41242	7.46965	8.32741	7.63397	7.12462	8.68893	8.91657	8.79561	8.48321	8.27401	7.56919	7.17344	5.69827	6.9976	6.87476	8.33555	7.07989	7.67983	6.75186	6.99694	8.38956	7.15442	7.13954	7.42715	7.26228	7.69653	6.70269	7.28751	7.835	6.62679	6.74569	6.94808	7.226	7.46627	8.55131	6.41288
DLX6	8.33897	8.33392	7.85756	8.03618	6.40309	7.05767	7.18136	4.50987	8.18415	7.63872	8.6528	4.24726	5.96538	4.60003	2.5639	6.28469	6.15701	5.73116	5.28416	1.69585	6.89029	5.98005	5.19422	6.41124	6.05627	5.33484	4.93552	6.26626	5.3372	4.16882	5.36292	4.508	6.73712	5.59827	5.50093	5.1373	4.62628
DMBT1	5.30108	6.59675	5.53563	8.79275	6.25575	5.97223	5.39813	3.8469	6.00911	4.51082	7.77057	3.05461	5.2658	3.73841	2.85341	4.94927	5.93138	5.89708	4.15543	3.54385	6.48189	5.09951	5.09258	6.04136	5.58924	5.37091	4.34463	6.05183	4.57242	4.11907	4.18799	3.90134	5.72913	4.9982	5.10404	4.32173	4.62628
DNAH14	11.2532	11.3863	10.8685	10.4285	9.37882	9.46162	10.5616	7.82926	10.9332	9.53344	10.7905	9.63571	9.679	8.33069	8.60343	9.04468	8.41132	7.99514	9.52326	7.36733	8.62997	8.63754	7.70018	7.94146	10.3288	7.09715	9.31993	8.6416	7.88281	8.39992	7.59207	8.49719	8.2499	9.04581	9.39436	10.038	7.96257
DNMT1	10.5409	10.0662	9.83444	9.34053	9.13234	9.81042	10.4741	9.2806	10.2095	9.6699	8.52331	8.76925	8.82727	9.03996	8.08746	9.2712	9.07326	9.18977	8.99874	9.05897	9.36498	9.27368	8.94729	9.19253	8.82995	8.70702	9.02159	8.32722	8.77668	9.26846	8.82643	9.14927	8.45644	9.26676	9.75796	9.8238	8.6575
DOCK9	7.10926	6.87808	7.92658	7.49146	6.84588	8.13149	9.67115	8.3547	7.96225	7.82136	7.56412	8.44987	9.94544	9.08822	7.82861	8.51963	7.9214	9.2846	8.51345	9.13409	8.52869	8.09712	8.10959	7.85306	7.62411	8.88671	8.0437	8.44319	7.99779	7.56463	9.24192	8.52273	9.01124	8.83561	8.0237	6.91309	9.0947
DONSON	7.24496	7.78874	8.04709	8.48313	7.13234	8.41311	8.91675	8.82799	8.65954	7.64796	8.4871	8.94144	7.14484	7.60124	7.10478	7.74272	7.82304	7.1507	7.66639	7.24942	7.33229	8.09473	7.67403	7.40534	7.87362	7.09715	7.34463	7.5985	7.74234	7.83693	7.01295	7.4249	7.9669	8.11309	7.24972	7.62624	7.04582
DPP4	5.98854	5.9823	5.35251	6.20779	4.10891	6.10031	5.10562	5.26194	5.26775	5.53494	6.82756	9.00548	5.89843	5.89656	7.47613	6.93711	6.31773	7.73903	7.51532	8.1861	7.78881	6.32054	6.30743	6.13478	6.37564	7.18841	6.88437	7.398	6.20345	5.97268	7.48262	6.10725	7.82786	7.24532	6.56784	5.6398	6.46423
DPYSL4	4.89567	9.04553	8.50424	6.33668	5.7445	7.56989	7.23679	5.49716	9.06167	7.91007	7.7589	2.17326	6.52604	6.58543	6.92536	6.78267	3.75005	6.93867	3.7595	3.51688	3.34294	6.40414	5.36087	3.8458	5.10645	3.24051	6.04918	5.5521	6.03764	4.84077	6.35039	4.72731	2.82224	4.83773	5.58947	3.34083	3.39182
DSC3	6.16126	4.81317	5.75666	6.34284	6.76372	5.06486	5.2858	7.22772	7.00911	5.23476	7.83365	3.99142	5.49775	10.6006	10.9653	8.50571	10.3827	12.3206	10.8477	12.1541	11.0371	8.87583	10.2359	5.54266	5.49818	12.0803	9.91505	11.4362	6.97865	9.25413	11.7401	9.41633	11.6301	10.7746	10.2306	8.0558	11.8344
DSE	7.06218	7.34327	7.00458	7.45784	8.83424	7.33565	8.12207	7.05202	6.90675	7.48217	8.72549	7.81559	7.3774	7.21691	7.12869	8.18234	7.50302	7.92395	8.37885	8.45119	8.22917	7.40607	8.05118	8.63644	6.95719	8.41368	8.07087	7.87529	9.3752	9.02765	8.41922	7.51337	8.067	7.38834	7.03635	7.17506	7.80021
DSG3	5.7291	4.82033	4.70662	5.4321	2.24016	5.4582	5.4249	6.91538	6.10469	4.16437	7.42063	4.41718	5.17344	7.62403	7.78415	6.75247	7.87195	9.61686	8.31893	8.99323	8.23776	6.32871	8.35868	5.34282	5.01088	9.19156	7.55745	7.87842	4.72952	7.28618	8.48892	7.56862	8.88473	8.31708	7.73437	5.6475	8.8406
DST	10.5516	8.65297	8.65258	11.005	11.0119	11.7773	8.94013	10.4738	8.94771	9.99437	9.26353	10.3675	9.47283	10.7788	9.50185	10.9074	9.86973	10.9554	10.7051	10.4737	10.5988	9.71325	9.98855	9.58727	10.4356	9.9236	10.4537	10.3833	8.56361	10.4442	10.3419	9.43202	11.3224	10.8697	10.731	9.58125	10.3684
DTL	9.83043	8.75318	7.72139	8.56567	7.60076	7.68527	8.62399	7.11992	8.434	8.30422	8.12738	7.66342	6.4567	5.81549	6.01603	6.4512	7.47407	6.98855	7.87205	5.87907	7.00702	6.94326	6.54144	7.78643	8.04425	6.4362	7.21667	6.62862	7.11637	6.85983	6.29652	6.66108	6.90261	7.10077	6.65658	8.92817	5.78009
DUSP4	11.6646	8.4908	9.85277	11.3922	9.90054	8.30939	7.87174	11.2296	9.6218	9.52995	9.88337	9.793	10.4642	12.0195	11.6186	11.6367	10.6061	9.61533	11.1418	9.60495	12.0151	11.1169	12.5743	11.648	11.0875	9.65128	12.1382	10.8816	11.1522	9.91918	9.88235	12.0272	11.235	11.5994	10.4115	12.0134	11.172
DUSP6	6.7074	6.34452	6.01147	6.49974	4.86634	7.42644	6.59246	5.60771	6.71006	6.39703	8.14624	5.79569	6.32603	6.27264	5.13544	6.45802	6.62217	6.3101	5.56323	4.91824	6.80237	6.4573	5.82109	6.50263	5.70776	6.12382	5.74625	6.87088	5.48695	4.91554	5.79902	4.48631	7.19147	6.33523	6.0045	5.76533	5.17472
E2F2	6.0724	5.94348	6.42651	7.2801	4.69387	6.38535	5.57105	5.24683	5.97579	5.6933	7.28958	4.09526	5.13722	4.98077	1.20133	5.81756	4.90848	5.90109	4.98189	5.7108	6.4254	4.694	5.204	6.09618	5.26399	5.41476	4.7992	5.73489	4.45268	4.74561	5.66777	5.11434	5.8147	6.10782	5.5547	4.79335	4.87421
E2F7	5.77153	5.02631	5.2745	3.89258	8.24798	3.73574	6.55418	6.38434	5.82678	5.84887	4.33317	6.79569	5.73031	5.41978	4.5025	4.45802	7.14114	5.3576	6.4735	3.81133	4.47464	6.76198	4.87719	6.29249	6.91557	5.57022	5.25271	4.62862	5.85552	5.40512	5.77296	6.07127	5.78417	4.87128	5.21952	7.03542	4.81215
EBF4	7.8097	6.05694	8.41487	8.33976	7.52073	7.4025	7.91581	5.10324	8.21161	4.86798	7.00873	5.52524	4.53997	6.91808	5.52326	7.88745	3.48185	5.61381	4.9927	6.12658	4.5034	6.29156	7.01414	3.82235	7.25846	4.87655	7.85965	4.78657	5.18686	5.89351	5.40231	4.41919	5.62098	8.30025	6.50093	4.24265	4.7473
EBI3	5.50599	5.55444	5.98372	6.49974	5.76099	5.3207	5.88047	3.8469	5.04168	6.78998	6.6551	4.51029	5.36831	4.57068	5.22687	5.91992	5.81614	5.44266	5.73396	5.64694	6.75333	5.22743	5.57198	6.9112	5.41101	6.20098	4.07087	5.68703	5.61642	5.89351	5.71938	5.32455	6.31409	6.14259	5.35702	6.14276	3.91907
ECT2	8.63627	7.61024	8.22796	7.55378	8.15746	8.29492	9.08479	8.53496	9.16284	8.78914	8.40506	7.78176	7.95414	7.2543	7.88182	7.47157	8.92426	7.83655	8.55414	7.48593	7.88392	8.96702	7.92528	7.86459	8.71536	7.76915	7.92811	7.39888	8.6531	8.66013	7.60479	8.60556	7.68849	7.68808	8.23469	8.83606	7.85894
EEF1G	13.6345	14.7636	14.2554	14.4445	12.483	13.7982	13.6621	13.4808	14.8612	13.2322	12.367	12.3402	13.5536	13.6773	13.2946	12.8248	13.1031	12.2656	12.9815	13.3205	13.6426	12.5672	12.5407	11.716	14.0747	13.1216	13.408	13.5965	12.0796	12.3634	12.75	13.1453	12.8427	13.4628	12.7305	13.0629	12.9755
EEF2	14.3495	14.626	13.1161	13.5451	13.0648	13.5773	14.4614	13.4796	14.5166	14.006	13.2601	11.9807	13.807	13.949	13.4434	13.5896	13.7014	12.8574	13.0637	13.449	13.927	12.7775	13.0108	12.6129	14.163	12.9818	13.3934	13.7554	12.6288	12.9738	13.2917	13.3827	13.2927	13.6989	14.0897	14.4166	13.3529
EFNA4	8.62185	7.48518	8.63819	8.25259	6.12599	7.91166	8.29381	6.19268	8.68244	8.44236	8.65738	6.6223	6.832	6.71848	7.13544	7.47829	7.02084	7.55262	6.93784	7.28781	7.19211	7.98135	6.62026	7.1747	7.89519	7.15	6.80568	7.43085	6.49033	6.58996	6.73489	6.74112	7.44429	6.87128	6.79334	7.43276	6.86278
EFNB3	6.39365	7.11777	8.08676	7.41176	6.13866	8.43687	8.22465	7.1323	8.23573	6.95693	7.87847	5.15415	6.32871	7.209	6.37126	7.11596	8.35579	6.60891	5.80925	5.53043	7.20384	6.45357	6.61293	6.5746	5.836	6.55854	5.37111	7.55524	5.45268	3.84077	6.7692	6.68032	7.63388	7.77485	7.75748	6.19619	6.26436
EGFR	6.27182	6.54798	6.959	7.83919	8.01695	6.58624	8.27186	5.98986	7.06087	7.23721	7.91908	5.38476	6.72014	8.26503	7.67938	7.84514	7.11637	9.92395	8.40335	9.73367	9.11811	6.47949	8.11478	7.08636	6.1609	9.21903	7.91318	8.8652	6.83172	6.48585	9.30336	7.71337	9.44977	7.77042	8.16004	6.32173	9.13408
EGR1	8.22982	6.81676	9.13643	13.4438	12.8454	10.5909	10.3837	10.9635	9.90144	11.356	11.7351	10.493	10.9674	10.7168	8.10134	9.84449	8.75286	10.3231	9.31031	10.7792	10.0788	7.96963	8.587	8.65233	7.63697	10.3046	9.14498	9.10796	9.01551	9.99397	8.5245	9.72905	12.186	9.08834	7.21117	9.21767	9.75865
EGR2	6.33826	5.93361	6.21609	9.54514	9.4769	6.86708	6.70594	5.21614	6.36875	7.57231	8.88239	6.03385	5.87296	7.15235	6.3996	7.19362	6.98024	7.52688	7.6748	8.53295	7.67859	6.57192	6.30743	7.53727	6.12787	8.36757	6.54006	6.96005	7.08763	6.16882	8.43414	7.39028	10.0571	7.14602	5.90451	6.72226	7.69667
EGR3	5.80869	4.75458	5.35251	8.44789	9.82642	6.71759	6.86491	8.88277	5.42415	6.62005	8.1191	8.60481	8.5394	8.98726	6.92536	7.27506	5.55372	8.17162	8.33706	9.30565	9.09861	7.00831	8.86722	7.3994	6.64972	9.17763	7.97633	7.7418	8.36695	9.50898	8.12537	7.43909	10.3695	8.54208	5.81186	8.11805	9.01085
EHD2	8.66075	6.1983	9.60272	7.74941	9.5049	8.18777	8.03527	10.4172	8.72015	8.50575	9.58411	9.49945	8.0128	9.35778	9.32324	10.2379	7.84657	9.50529	9.1059	9.36497	9.25724	7.93123	9.89654	8.98701	7.45768	8.69462	9.95971	9.47421	10.3042	8.88609	9.40444	8.64893	9.15166	9.59513	10.1179	8.11111	9.45727
EIF2A	7.57709	7.58734	8.08349	7.90303	5.12599	8.24749	8.88577	5.81653	7.69989	6.42741	8.98843	5.89687	6.57424	8.77318	5.91754	7.47157	7.9768	7.53206	6.62358	5.56045	8.27089	6.86111	7.43126	7.64983	8.20619	6.58948	6.99914	8.2552	6.38159	7.03437	7.09188	7.80385	7.73911	8.17485	7.37457	6.56864	6.43364
EIF2AK2	8.64885	9.46362	9.53921	9.94205	9.44239	10.0946	10.246	9.63408	9.22372	9.21873	9.04894	9.34213	8.28731	10.1596	9.70289	9.41529	9.10256	9.34955	8.72912	9.50385	9.36759	8.9191	9.75776	8.72766	9.19428	9.09445	8.76384	8.83258	9.15791	10.3523	9.07331	9.59546	9.07412	9.5602	10.2133	9.61549	9.84787
ELK1	7.8249	7.4908	7.94648	8.72724	7.21045	8.27567	8.27554	8.42517	8.22443	7.62755	8.33174	8.19563	7.93844	8.21928	8.16216	7.75385	8.4944	7.4618	7.89239	7.84628	8.99357	8.27474	7.8369	7.61612	7.8943	7.62725	7.99631	8.33865	7.70498	8.28054	7.90738	8.19513	8.60469	8.52637	7.687	8.5737	7.63078
ELL3	2.76734	1.86256	6.62365	3.42052	1.80406	4.43618	6.1286	3.43186	3.72618	4.10118	4.18878	3.80797	2.46403	5.16876	5.13544	4.10514	4.57205	6.5099	4.92661	6.03689	5.80622	5.04102	4.6384	2.06153	3.32355	6.67492	4.29019	4.90943	3.5336	5.05437	5.71938	3.3488	4.77643	4.40562	4.05513	3.45046	6.31558
EME1	6.62648	6.74144	5.91193	6.82826	6.75825	7.4124	7.64464	6.21614	5.84904	7.3228	4.9558	7.10026	6.22036	5.65698	4.88583	5.40958	5.90559	5.01657	6.15061	5.38142	4.33229	6.70973	5.25193	5.90284	6.22477	4.63097	5.68426	4.77045	4.8397	5.68706	4.30694	6.58657	4.64667	6.10077	5.72071	7.03542	5.82006
EMP1	11.5737	9.36026	11.4821	11.6267	13.0236	12.3075	12.0094	12.9753	11.7087	10.0216	10.5624	11.5741	12.4545	12.1697	11.1659	11.7881	9.68942	11.0281	12.0205	12.6357	11.0876	10.8694	12.3209	10.5291	13.1852	10.9723	11.6133	10.6407	10.8447	12.2575	11.4748	11.6781	10.564	11.4099	11.032	11.487	10.7377
EMX2	5.47551	6.09286	5.82079	6.67089	2.67079	5.86089	4.47699	4.16883	6.42415	5.82299	7.79779	3.13478	5.90203	6.14241	4.43837	6.46481	6.05643	6.62355	5.1934	7.23708	6.86465	5.13723	5.6384	5.70539	5.26399	5.99106	5.28091	6.48783	6.35586	5.06754	6.60162	5.14235	7.21456	5.48362	4.841	4.76533	6.11814
ENG	9.58217	8.70805	10.103	9.73486	9.95351	9.93418	9.7233	10.11	9.83051	10.4413	10.2065	10.1056	9.44316	9.88593	10.0096	10.4495	10.0056	9.80236	9.79466	10.1267	9.77118	9.83157	9.9462	9.67092	9.15197	9.35411	10.1208	9.86505	10.7241	10.0927	9.982	10.0179	9.72109	10.0095	9.51456	9.74799	9.5729
ENO1	14.3427	14.8351	13.7968	13.1741	13.5926	14.4379	12.8663	13.1797	14.2006	13.6631	13.4906	12.7773	14.2871	12.8608	13.2839	13.6261	13.9797	12.7775	13.4188	13.1811	12.6514	14.41	13.3456	13.5092	13.1209	13.0102	13.9465	12.6856	13.3172	13.3836	12.9397	13.1337	12.2853	13.0497	12.6363	13.8683	13.0276
ENTPD1	7.31406	6.73577	7.6393	8.61352	8.66715	8.12289	6.36257	7.65139	7.15319	8.65348	8.86912	9.05719	8.64528	7.63116	7.54626	8.19771	7.9264	8.39721	8.25079	8.585	8.44715	6.77997	7.59632	8.18508	6.74388	8.48433	7.49463	8.1085	9.01668	8.33194	8.47397	8.30919	8.87027	7.68808	7.32385	7.77063	8.97324
EOMES	8.04239	5.12212	6.01147	6.72371	4.24016	7.42364	5.62745	6.3494	5.87095	5.95395	7.32167	5.61882	5.43448	5.45232	7.005	5.93467	6.40417	6.12004	6.46188	6.54552	7.1119	6.44982	7.05254	7.62123	6.41351	7.08363	6.22879	6.18143	6.87636	6.37364	5.29652	6.73193	6.99883	5.75027	6.35197	5.75824	6.03906
EP300	10.4105	9.92243	10.0429	11.0952	9.51263	10.7079	10.5754	10.004	9.9339	10.0582	9.62648	9.96733	9.13416	10.0462	9.66369	9.50694	9.64659	9.44575	9.37782	9.99781	9.87776	9.88694	9.54048	8.75811	9.50668	9.29492	9.04233	9.33706	9.34095	9.92597	9.42819	9.08125	9.68333	9.48091	10.1156	9.98127	9.51503
EPCAM	0.663008	-0.51595	5.09164	4.78825	2.17603	-0.00122673	5.2078	-18	4.04168	4.46135	2.52581	-0.0746698	-0.4235	1.62879	1.39398	3.31506	4.86155	2.9942	3.9927	4.11988	2.25548	1.66846	1.16447	-18	-18	3.93795	1.70522	1.46464	5.05602	2.53411	3.09489	-0.558089	0.237276	0.750269	2.72071	1.09291	1.88932
EPHX3	6.00286	5.70128	4.83638	6.49423	3.44451	5.12117	6.27112	4.74307	6.434	4.96583	7.41523	4.49519	5.3631	7.26503	6.05219	5.93955	6.09751	7.74127	7.2281	7.68681	7.81006	5.81531	6.49837	5.83412	5.34461	8.09849	6.01041	7.26913	4.65913	5.11907	8.1261	6.16983	7.87933	7.44236	6.78586	5.41484	7.49418
EPSTI1	6.49336	6.66793	6.26877	7.02091	7.47315	6.61348	6.34025	6.0257	6.72618	7.39484	7.82655	6.43708	5.40939	7.56201	6.18188	6.90002	6.18824	8.58852	7.37576	8.38002	7.54434	5.91096	8.24366	8.07524	6.03375	8.13041	6.38416	6.63308	7.56441	8.40253	8.37101	8.04739	7.51573	6.98293	7.7708	6.19094	7.63303
ERBB2	8.90951	8.86169	10.4861	10.5008	9.93999	9.33825	10.4384	8.66708	10.1647	9.25547	8.55617	9.66806	8.30714	9.88394	9.4641	9.70666	9.15883	9.9619	9.26813	9.66125	9.40713	7.51216	8.87719	8.37139	6.67488	9.78511	9.2336	9.31176	8.54259	7.93184	9.57574	10.2489	9.7416	9.63535	9.74163	7.96173	9.74263
ERBB3	10.9752	9.63431	11.0857	10.5035	10.5979	10.1774	12.2006	9.59807	11.116	10.6066	9.72358	9.39802	10.4073	11.7867	11.5319	10.6018	10.2418	9.5246	9.67522	9.58317	11.6893	10.3053	9.1264	10.3772	10.3109	9.00977	10.7338	10.8577	6.42819	9.53055	9.81985	11.0003	10.5379	11.2305	11.5339	11.8288	10.7763
ERCC6L	7.24346	6.67979	6.68093	7.72606	4.67079	5.83588	7.31614	5.53496	6.52434	6.80658	7.37826	5.41718	5.81299	4.01022	2.97894	6.16473	5.70756	5.70844	6.58124	4.10184	7.21113	5.68129	6.09783	5.88029	5.53071	5.77925	5.57464	4.50417	6.01902	5.37364	5.00178	5.18338	5.62959	5.48362	6.06751	6.66276	4.57114
ESCO2	7.83793	6.28106	6.63707	7.55908	6.65323	6.278	5.57584	6.93907	6.4775	7.7459	7.9446	6.40511	6.22324	5.30567	5.63238	7.28085	7.54353	6.52558	7.30165	5.42921	7.24416	6.64247	6.89239	7.51549	6.71182	6.03106	7.08693	6.57858	7.17009	6.89721	5.34281	7.41058	6.60796	6.70911	5.96533	7.14819	6.08572
ESPL1	7.85776	6.87121	6.88594	6.35506	6.81199	6.82744	8.85461	7.63987	7.22301	7.96287	6.0804	5.67352	6.08112	4.88071	5.0664	6.15636	6.93138	6.06387	6.35287	6.06973	5.08837	6.58903	6.11349	5.74336	6.11261	4.92588	6.0437	4.85441	6.19932	6.45611	5.94622	6.14235	5.10764	6.38254	6.75557	7.72044	5.4233
ESYT2	9.53368	8.82968	9.5404	8.71068	8.86824	8.59248	9.60451	10.1527	9.72818	9.43169	9.38207	10.0332	9.09967	10.532	10.032	10.5219	9.38874	9.86328	9.85253	9.42468	10.4161	10.1534	10.1128	9.86495	11.1813	8.90988	9.95242	9.2708	10.2396	9.19607	9.69628	10.2464	10.5316	10.2589	10.3067	9.75913	9.81808
ETS1	11.1434	13.4928	11.5842	12.0092	10.2343	13.1591	12.4244	11.7819	10.58	12.3255	10.7916	10.4059	9.92279	11.3999	10.3166	10.9308	10.6351	10.7921	10.3934	10.9166	10.0093	10.7489	10.1807	10.0417	11.2576	10.1474	11.059	10.6391	10.329	10.9194	10.6305	11.1924	10.7921	10.8985	11.6047	10.7322	10.2476
ETS2	8.40582	9.8783	9.2434	8.48313	8.46395	7.70728	9.43052	7.7855	9.00664	7.87114	9.39823	8.20494	9.36603	7.73511	8.37697	8.53423	8.29473	9.96694	8.87059	9.19968	8.93452	6.41186	8.03484	7.10593	5.70369	9.18017	9.5386	8.43767	8.12183	8.25773	9.05141	7.52406	9.74853	8.14944	7.98668	7.85944	8.78312
ETV1	6.73554	8.93938	9.13722	7.51617	7.62799	7.13662	7.31471	6.27689	8.91644	9.37939	9.83491	8.76532	8.84843	10.1948	10.0875	10.8748	8.48379	7.89003	8.23381	7.07667	10.0149	8.83409	8.71991	9.56005	8.98972	6.88281	8.9495	8.48536	8.4639	7.68919	7.73874	8.60807	9.22169	9.64084	10.2021	8.62429	8.72852
ETV4	9.87903	9.07987	7.86898	9.21535	7.52395	5.88549	6.28872	7.24303	9.06563	7.75105	8.37756	8.2061	7.97139	8.97425	9.0504	9.0893	8.90124	7.93476	8.44329	7.58338	9.55239	8.32463	9.12254	9.21579	8.58758	7.7826	8.50363	9.02462	7.41579	7.40253	8.02247	9.28897	9.29932	9.20477	9.67996	9.37136	9.09958
EWSR1	10.8279	10.7401	10.0542	9.98103	9.6766	11.0185	11.1504	9.44681	10.6487	10.6879	10.4365	10.0426	10.0019	10.7063	9.97235	10.4779	10.3117	10.2453	10.3227	10.1084	10.7112	10.3277	9.99102	9.73671	10.2343	9.71405	9.81696	9.42571	9.68666	9.93319	9.99434	9.77898	10.4268	10.3956	10.8509	10.1988	10.1977
EXO1	9.44437	8.39814	8.05211	8.79387	6.80935	7.92359	9.09649	7.73767	8.57862	8.89307	9.50722	7.44103	7.27138	6.63825	6.86971	7.28469	7.63531	6.98666	7.97373	5.89487	7.24274	8.85121	6.51811	8.02218	8.06423	6.61977	7.2336	7.01809	7.71658	7.0107	6.26481	6.77283	6.84461	7.93217	7.26054	7.34083	6.23509
EYS	-18	-18	5.07858	0.46632	2.62348	-18	-18	-1.32302	0.556253	-18	2.16324	-0.489707	-0.745428	-18	-18	-18	-3.05731	1.31613	-18	-18	-18	-18	-18	-1.10839	-18	-18	-18	-18	-18	-18	-18	-1.55809	-0.762724	0.0133032	1.89759	0.0929071	0.304355
EZH2	10.0186	8.51857	8.58494	8.14228	9.10515	9.31882	10.1721	8.85564	10.0942	10.0637	9.46016	8.68105	8.05061	7.91808	7.6886	8.6792	8.6578	8.82233	8.73477	7.91824	8.38154	8.96898	7.90144	8.49616	9.6702	8.22705	7.94142	7.65739	8.64174	8.14416	8.30369	8.22491	8.65618	8.77153	8.71875	9.22605	7.97324
F13A1	8.84491	7.82123	9.89435	8.58396	9.21295	7.88853	10.2404	6.63117	7.34546	8.4645	8.95534	8.89759	9.07315	8.8087	9.98456	9.35535	10.4852	9.58291	10.0171	10.3963	10.413	8.67409	8.78977	7.79247	7.76259	10.4053	10.3054	9.17149	11.0353	8.95684	10.1955	8.63913	9.50465	9.61198	8.74886	9.05653	10.2755
F2RL1	6.06218	6.1017	5.72349	6.57484	7.96096	6.07559	6.63205	5.37742	6.07353	5.82951	8.05979	5.19212	5.41444	5.91613	6.15553	6.12242	6.20479	8.26955	7.08648	7.20892	7.51286	5.694	6.81473	6.35104	5.37052	7.81569	6.3222	6.88966	4.79663	6.15037	7.56521	5.87654	8.61882	6.62801	6.34181	5.02364	7.20824
FABP4	7.42456	7.56407	6.76483	7.60587	3.07415	7.34159	6.84325	4.20054	7.79657	5.6498	8.95068	4.30037	5.7181	7.76995	6.31879	7.24383	6.3112	7.17576	7.2004	7.85975	6.61742	6.49047	6.66697	6.63308	5.26399	7.16292	7.39495	6.69417	6.03301	6.19907	7.05218	5.84279	6.8147	6.1357	6.55029	6.89057	6.7095
FADD	8.39907	9.20959	8.84701	10.0546	8.91012	9.13277	8.44465	9.66779	8.81741	7.6498	8.65108	9.01147	9.0182	9.14863	8.17698	8.50324	8.58339	8.35468	8.62444	8.36781	8.75632	8.95321	8.56535	8.1132	9.1328	8.22088	8.75549	8.4415	7.92591	8.74664	8.28075	8.54257	8.68022	9.17821	8.57219	8.6863	8.17626
FAM111B	7.49843	6.28106	7.0753	8.40737	7.43427	7.5171	8.45508	8.21614	8.31114	7.39264	8.33959	7.64472	7.00276	6.29972	6.35976	7.22195	7.3112	7.53594	7.41042	6.20892	7.70772	8.15573	7.1893	7.40534	7.61655	7.21345	7.731	7.32354	7.71079	7.58768	6.68385	7.49176	7.17685	7.75926	7.22229	6.7759	7.17472
FAM122B	9.68176	8.75084	8.87842	9.3941	7.91135	9.18695	9.81772	8.71727	8.90675	8.56354	8.53081	9.1927	8.56177	9.77907	9.84982	9.5795	9.52366	8.50858	8.74519	9.34523	9.36433	9.67969	8.94583	9.09373	8.83368	8.35973	9.13536	8.31616	9.30058	8.84842	8.70271	9.54716	8.50874	9.25489	9.40721	10.1236	9.30647
FAM161A	8.68315	9.78943	8.24413	8.13521	7.56365	8.97127	9.5478	7.82672	8.20587	7.98053	7.48001	7.95462	8.24751	8.07435	7.42188	8.36309	7.95252	6.87276	7.94063	6.49113	7.50814	8.74299	7.53951	6.46526	9.02644	6.90142	7.55168	7.93917	6.55314	7.15346	6.61845	6.2874	7.86116	7.67627	7.99805	7.74933	7.28449
FAM222A	7.91188	7.786	7.65258	9.22121	7.80935	7.93345	7.8901	7.04766	7.43645	7.15403	7.91048	5.92533	6.70372	7.46034	6.81604	8.45376	7.25784	6.03129	5.70797	5.54385	7.16837	6.58562	6.26133	6.96575	6.52841	5.87655	5.98778	6.90574	5.01902	5.44605	7.00658	6.92975	6.88833	7.56789	8.60335	8.51707	7.13408
FAM69B	9.90523	10.2364	10.5792	9.14316	8.23426	10.4182	9.92919	8.61509	10.2266	10.4304	8.77374	7.9779	8.06354	9.2369	9.99296	8.84579	8.07326	6.77118	9.26479	7.91373	7.69635	9.62141	8.0183	6.29249	10.4451	7.30019	8.75967	8.3157	6.7939	6.97268	7.44302	7.95564	8.42215	8.52637	8.7527	10.2186	7.33502
FAM72_family	9.87271	9.52626	8.46464	10.0257	7.70528	9.20985	9.522	8.15878	9.82678	8.94573	10.8397	8.14086	8.53824	7.99557	6.36552	8.35124	8.27024	8.12691	8.99606	6.87907	9.04705	8.77997	8.53854	9.17006	8.79068	7.9529	8.90565	8.19759	8.12292	8.20206	8.03192	7.65623	8.30471	8.70563	8.66067	8.57874	7.32116
FAM83B	7.602	6.51527	6.25142	8.11018	3.92605	6.45547	7.72545	5.36348	7.77736	6.06851	8.8301	4.30037	5.51196	7.59882	6.69776	6.86196	6.6655	9.36125	7.92942	8.64032	8.58359	6.00066	7.67227	6.36328	5.79833	8.93268	7.28091	8.50701	5.4937	6.80974	8.35479	6.83852	8.92815	7.65234	7.41389	6.09291	8.70737
FANCA	7.67088	6.69934	7.9027	7.78825	7.54632	7.25773	9.522	7.4083	9.13519	7.87901	7.84071	7.72137	6.7683	7.55828	7.41912	7.21593	8.03545	7.37213	6.35706	7.51518	7.4855	6.93525	7.05794	7.42883	6.66026	6.68211	6.86897	7.01467	6.39609	7.93364	6.9227	7.59166	6.84461	7.94404	7.8819	7.831	7.07914
FANCD2	9.41254	8.00133	9.18521	9.03807	8.69244	8.53729	8.17743	9.06392	8.60174	8.55473	6.76528	8.63958	7.73839	7.87871	8.60465	7.08104	8.76725	7.85218	7.95865	7.84628	7.10097	9.03666	7.51811	7.6664	8.34069	7.39081	7.74962	6.64786	7.36879	8.47601	7.72424	8.04739	6.87027	7.14259	7.93693	8.11943	8.4194
FANCI	8.87051	9.36425	8.51881	8.83592	8.98279	8.75477	9.66246	8.99665	9.2308	9.44713	8.64013	8.83672	7.91991	8.51014	7.63715	7.82813	8.66379	7.97148	8.69975	7.92018	8.33629	8.982	8.30402	8.46904	9.17457	7.80255	8.4078	8.13182	8.44572	8.8009	8.13051	8.61559	8.07805	8.76485	8.691	8.98317	8.15454
FAP	7.53214	7.07949	7.88219	7.98792	10.566	7.55336	8.36327	9.70073	7.27872	7.141	9.88556	11.6397	8.74693	8.97332	8.65019	9.71381	9.18824	8.79725	8.28965	8.41877	10.3904	9.22907	8.78245	9.0099	8.08628	7.75045	8.99631	9.22002	10.8599	8.66231	9.46673	7.97524	9.55129	8.53163	8.06905	8.4863	9.24907
FAS	5.65849	6.37401	6.10458	7.96417	5.31651	7.17702	7.91581	5.60771	6.84535	7.31121	7.3727	5.38476	4.96882	7.33214	6.5284	6.60662	5.50493	6.57665	5.96003	6.83745	6.5105	5.17399	6.72587	6.52823	5.8508	6.76577	5.99914	6.0717	5.88666	6.25197	6.21036	6.84705	7.07333	6.68101	6.06133	5.52754	6.23509
FASLG	7.30975	7.02166	5.74844	7.19764	3.90642	6.77356	6.51236	3.8469	7.02223	6.95693	8.16244	4.92533	5.85448	5.3116	4.90177	6.03844	5.66379	6.08166	7.03252	6.82651	7.18473	6.42716	7.1392	7.77272	5.9606	6.66042	6.07625	5.87214	7.58513	6.95861	6.64538	6.68984	6.586	6.02825	6.28461	5.54412	5.92641
FBLN1	7.01704	8.37887	10.1333	8.12453	10.4781	7.76032	9.09316	6.91538	9.45893	9.94873	9.65538	7.9211	6.8619	9.70448	10.1455	10.7179	7.72569	9.35468	9.67312	11.4809	9.45668	9.11437	8.46521	8.27531	8.5238	9.40229	9.28903	10.3809	10.3431	9.33058	10.2911	8.64036	9.58379	7.83348	8.85268	7.49165	8.86564
FCAR	6.5085	6.36914	5.29722	6.55378	3.3313	6.26556	5.45118	5.67698	6.82678	5.74245	8.87454	5.33472	7.63828	4.92002	2.85341	6.22595	5.79444	5.24844	5.07636	4.75475	7.21693	5.62266	5.53371	6.301	5.53071	5.76577	7.01321	5.89463	5.64705	5.73739	4.5717	4.91764	6.16209	5.27383	5.8482	5.6007	4.78009
FCER1G	8.37037	7.5042	8.78205	9.7083	9.92208	8.84165	8.89585	8.65139	8.15319	10.0027	9.86566	9.99813	9.7796	8.30864	9.24338	8.80625	9.50946	8.71757	9.84956	9.54448	11.6928	8.61098	9.59725	10.1859	8.45707	9.61837	9.3171	9.18041	10.7374	10.6563	10.1758	9.16301	9.60032	8.97716	9.02211	9.31751	9.50096
FCER2	5.81276	5.72054	5.53563	6.19424	1.62348	5.75811	5.72114	3.06929	4.86368	5.46135	6.78634	3.41718	5.27694	3.05328	3.97894	5.73572	5.01951	5.44266	4.52652	4.3512	6.83668	5.03103	4.82744	5.89723	5.36021	5.41476	4.25271	5.3608	4.5336	4.55297	4.70369	4.7087	6.38702	4.10077	4.93861	4.79335	4.66191
FCGR1A_FCGR1B	8.48383	8.044	7.31124	8.73778	8.85934	8.11598	7.861	7.08212	8.20155	8.44023	9.76023	9.30633	7.77224	6.40877	7.24573	8.1138	8.36843	7.75686	9.03513	6.52874	8.4304	7.75441	7.9238	9.66722	8.11644	8.71405	8.31993	7.7792	10.4572	9.50777	8.48147	8.05109	8.23021	7.81636	7.88365	7.1509	7.34875
FCGR2A_2C	10.0968	8.43125	9.80799	9.99575	10.5742	9.56292	9.73885	9.95775	9.00416	9.58728	11.0168	10.9278	11.1759	11.1493	10.0809	10.3977	10.541	9.21739	10.3487	9.22853	13.5841	9.24697	10.2113	13.7418	10.5383	10.1132	10.5188	9.58991	11.7741	11.2436	10.0622	10.336	10.3297	10.774	10.3119	10.2827	11.7078
FCGR2B	7.59493	6.95491	6.99766	7.98399	7.19839	7.4933	7.52726	7.96469	7.20874	6.80658	8.68456	8.76689	8.96452	8.09425	8.94184	7.70308	7.95462	7.54751	8.60785	8.24891	8.50755	7.59751	7.8726	9.64816	7.95291	8.74874	8.15072	8.31801	8.6172	8.3002	9.00698	7.33065	8.65196	8.14773	9.04812	8.17506	8.57348
FCGR3A_3B	8.83494	8.48236	8.7412	10.0727	11.3423	10.1508	9.4725	9.50828	8.99671	10.8919	10.6811	11.0483	10.6484	8.18014	7.82861	9.96641	9.42626	8.58041	10.9378	7.72854	8.36922	8.4157	9.64066	11.7894	10.3521	9.90834	9.5254	7.09454	12.9475	11.6806	8.95907	10.2404	8.52614	8.39988	8.81186	9.35676	8.9163
FCMR	7.5309	7.00761	6.05211	7.76094	4.48478	6.57872	7.92802	8.94844	7.58305	7.43169	8.32023	9.77356	6.34733	6.56325	8.1236	7.08545	9.17061	8.25394	9.1494	8.47283	7.21258	6.68129	7.34549	7.4878	8.77476	8.08499	7.3971	7.37331	7.96291	7.43593	8.09263	7.36375	7.70895	10.0189	8.76795	8.13045	6.67504
FCRL2	7.16445	6.99184	5.70662	7.32741	3.41703	7.20823	7.25779	3.13641	6.52434	5.77656	7.77795	4.77082	5.91635	4.41428	3.97894	6.15216	5.17151	5.52818	5.9873	4.58338	6.84419	6.14188	4.73601	8.00665	6.23327	5.474	4.32671	6.11702	5.57242	4.88609	4.8745	4.68984	6.45644	6.04305	5.06751	5.37831	5.03228
FCRLA	7.29818	6.79875	5.50668	7.28969	6.86634	6.74249	6.67059	11.4478	6.34285	6.21997	8.27251	8.28508	9.98674	6.40045	8.95144	6.46819	6.8896	8.16078	8.87278	6.99598	8.54837	11.1797	7.26834	9.77845	9.26157	7.27185	7.77462	6.71678	6.01433	8.15655	7.73489	6.50261	7.586	6.99058	7.34943	10.5226	7.55938
FEN1	4.672	5.6338	4.75666	7.3822	4.14286	6.44723	5.68616	5.32083	5.87818	5.02377	6.50564	5.18272	5.4444	3.87271	3.64191	4.78538	5.09751	4.36343	4.21201	3.4894	6.9279	5.62266	4.57951	5.22252	5.48402	5.44045	4.88743	6.37686	4.2758	4.58996	4.88843	4.63174	5.97199	5.0722	4.5547	4.35969	2.82792
FEZ1	6.5432	1.80598	9.41681	7.26398	7.13866	7.6354	6.11551	4.45834	5.3942	7.04352	6.07356	7.41518	6.67031	8.05858	8.21256	8.02127	6.49536	5.96382	6.6748	5.70783	8.47827	4.57535	7.94437	8.41419	7.92346	5.29785	8.07759	5.69559	6.64098	7.65687	6.35039	8.96645	6.29256	7.63291	8.09197	7.49592	7.68806
FGD6	6.71612	7.45444	7.31681	7.9761	7.02721	8.07202	7.69499	6.73226	7.86368	7.29953	8.34883	6.75505	6.5765	7.26808	6.63238	7.6872	7.08352	8.23737	7.06872	7.96887	7.45023	7.0827	7.73433	7.48593	6.27226	8.1487	7.14178	7.7879	7.4682	7.00043	8.38152	6.74112	8.51689	7.73668	7.32127	7.6007	8.25272
FGFR3	9.40245	8.8181	9.12377	9.39336	4.94541	8.18613	10.2049	6.07786	9.74459	6.28302	8.2984	7.3495	6.03593	8.40392	8.72041	7.26343	8.24704	11.5741	8.70797	11.0496	9.74883	6.46474	8.42081	5.68602	5.37564	9.30835	8.38308	9.53212	5.01902	7.80582	10.3529	7.09296	9.86207	8.80772	8.68499	6.33608	9.2165
FICD	5.88411	6.28366	6.14271	7.58526	5.90642	7.33714	6.30033	5.91538	6.07353	6.51891	7.2807	7.17326	6.29897	7.27719	6.20133	6.70738	6.95532	6.46723	6.5596	5.7691	6.99863	7.29365	6.77262	6.57109	6.40351	6.37979	5.86277	6.95768	6.38523	6.34688	6.37782	6.26846	6.9652	7.27069	6.13966	7.0266	5.97678
FLI1	6.00996	6.82033	6.10458	5.2865	4.3313	7.01	6.91675	4.23157	5.56524	5.10118	7.04763	3.96972	5.69752	5.0813	3.43837	5.95892	5.53141	6.68768	5.31893	6.39629	7.61083	3.10904	6.0767	5.89723	5.86545	5.27899	6.02159	5.98122	5.88666	6.40512	5.39257	4.1968	7.28984	6.14259	6.31089	5.52754	5.64421
FLT1	8.09597	7.18449	7.14271	7.83919	7.5699	7.42504	7.48209	6.61361	7.61803	7.29012	8.675	7.48375	8.26999	6.18499	5.22687	7.20177	6.9128	7.36343	7.43043	6.83609	7.63485	7.28528	6.59446	7.63476	5.98428	7.28136	7.7293	6.71538	7.85027	6.13167	7.6505	6.74112	7.30605	6.59827	6.09197	6.74754	6.28735
FLT3	6.58425	6.97269	5.77296	7.1281	2.84588	5.99124	7.19697	4.69934	6.79657	5.84887	7.83769	3.05461	5.68502	5.15565	5.08048	6.3113	6.1691	6.84803	5.64771	7.28881	7.33363	5.80948	6.47836	6.54266	5.58924	6.69994	4.87515	6.38394	5.48695	5.82534	6.75785	5.65136	7.02191	6.33523	5.72071	5.39669	5.52352
FLT3LG	6.42854	5.51085	6.99419	7.51344	6.58078	7.85883	7.6089	7.83937	7.07982	7.51487	8.4327	7.70997	6.26859	7.58665	7.29786	7.55187	7.3939	8.30935	7.57227	9.44337	8.3783	6.771	7.9238	8.31472	6.70166	7.94992	6.74625	7.05627	8.00845	8.35092	8.61897	7.58657	8.0937	7.96167	7.615	6.95399	7.90798
FLVCR1	8.52161	7.54475	8.38601	8.35962	5.66496	7.54309	9.05768	6.47139	8.25531	7.39922	8.61387	7.03907	6.58549	7.5011	7.24885	7.14373	7.00068	6.77337	7.10153	7.00328	7.19652	6.13257	6.72926	7.46715	8.01663	6.11852	7.39065	7.03955	6.06512	7.29741	7.24734	7.01934	7.31142	7.60825	7.31609	8.80887	6.46926
FMO5	6.45482	6.43592	5.95544	6.86292	6.07854	6.61838	6.70376	4.76444	6.79275	5.88684	7.73093	5.85014	5.84703	7.11895	6.5284	6.43746	6.17871	6.66662	6.46188	5.85774	7.28062	7.06323	5.94874	8.01831	6.49112	6.19093	5.91168	7.16508	5.87118	5.62603	6.37287	6.03437	6.95152	6.57809	7.56565	6.56458	7.49418
FN1	13.1122	12.1216	12.4592	10.5578	15.2781	13.1344	12.9218	15.1611	12.3568	12.8591	15.4288	14.3801	13.6866	12.3895	12.7207	12.9836	13.0947	12.7728	12.3684	11.1682	11.5801	13.5016	13.1122	13.2935	13.9984	11.1963	14.5246	11.8762	14.1042	14.0493	12.2058	12.6825	11.862	13.3322	11.601	11.4426	11.6023
FOLH1	5.26589	5.74332	5.26301	7.17368	3.49795	6.01372	4.99565	3.67698	6.87457	4.9776	7.79987	3.92533	5.4245	5.21375	3.91754	5.65491	5.84356	4.36343	4.61311	1.31252	7.13353	5.4157	5.29833	5.63308	5.39091	5.41476	4.88743	6.38041	4.09209	3.77804	4.49178	5.29989	6.70895	5.97524	5.21952	4.46795	5.17472
FOS	10.208	9.9145	10.4243	14.6863	14.0081	9.88167	12.0881	12.5836	10.677	11.5351	12.6144	12.6457	12.1559	9.50077	8.16712	10.8271	10.0381	12.3967	9.71573	10.5908	9.93693	9.58648	8.45398	9.65855	9.32819	11.9911	10.2474	9.21656	9.00076	10.0064	7.74354	10.683	11.1406	9.04397	7.79147	8.62429	9.30717
FOXA1	4.30686	4.40053	4.70662	5.97411	3.59924	4.20823	6.74683	3.72137	4.98921	5.84245	5.78215	2.38476	4.25457	-18	2.48144	3.7301	4.43454	3.4316	3.17454	3.51688	5.04989	4.64247	3.74943	4.52096	4.14298	4.29785	4.04918	5.11914	3.2758	2.93004	4.18799	3.48631	5.17979	4.42834	3.62341	3.73676	3.16234
FOXG1	7.19751	9.07089	6.19204	7.4059	4.93576	6.2749	7.57225	4.3494	7.38914	9.63361	8.86368	4.38476	6.3631	3.44695	3.03783	8.29139	5.18587	5.86456	5.39421	4.83881	6.62616	5.09951	5.42081	5.67297	4.92259	5.31646	5.98778	6.66104	3.98106	4.95861	5.08281	4.22327	5.92378	6.02825	7.31349	4.1373	4.43364
FOXJ1	5.67647	5.6974	5.78908	7.50798	5.23229	7.17203	7.55902	4.96238	7.1502	7.24698	7.0906	3.85607	6.3631	4.72071	3.39398	6.37396	5.3393	5.54366	4.8335	3.64694	7.13812	5.3689	5.32546	6.16307	5.401	5.60092	4.75967	6.30408	5.09209	4.64373	3.29652	4.78176	7.8937	6.26123	5.43555	5.77239	4.53317
FOXM1	9.52006	8.70177	8.84701	8.92984	9.09163	8.93099	10.5027	10.8649	9.50637	9.09983	8.91813	9.34371	8.34137	8.36314	8.04323	8.45717	9.03082	7.95613	9.3628	7.57114	8.02944	9.10309	7.99736	8.10228	8.66026	7.91828	8.50164	6.69132	8.90769	9.25844	7.82462	8.2748	7.48045	8.54728	8.7868	9.92342	7.77806
FOXO1	9.13509	9.03557	8.28875	7.91959	8.03514	7.85156	7.5818	6.96238	8.68554	7.34115	7.95766	6.77395	6.77224	8.56387	7.87779	8.27988	7.36791	7.65122	7.43836	7.98249	8.50577	7.81676	7.04983	7.71179	7.62518	7.57409	7.75633	7.99226	8.02603	7.23455	7.7739	7.48904	8.18272	7.66675	7.92677	7.71313	7.58744
FOXP1	7.36899	7.81317	9.37671	9.45145	10.3011	8.01	9.35563	8.04111	8.65639	8.72596	9.78346	9.00615	7.55835	8.39558	7.47613	9.06995	8.00676	9.04223	8.48407	9.45363	8.7697	8.58135	8.31422	8.53456	7.13846	8.97284	8.1558	8.97595	9.4844	8.68706	9.08999	7.62926	9.14341	7.91819	9.03083	8.19751	8.78515
FOXP3	1.42854	3.1394	4.98372	4.3243	2.17603	3.1687	3.38183	2.58387	1.40425	4.37494	3.79883	3.99142	1.714	4.63825	4.7863	4.88997	4.34357	5.61381	5.6748	6.49459	5.06926	3.25343	5.84004	5.53546	2.75965	5.71054	3.09225	3.0673	4.30683	5.76192	6.63921	4.81695	6.28167	5.08655	4.4066	4.77941	5.66191
FOXRED2	8.68482	9.15683	9.45078	10.1111	5.58078	10.0388	9.72249	7.51618	9.02223	8.85766	7.30571	7.75505	6.5237	7.88369	7.82234	6.67554	7.79366	6.73791	6.77523	6.79037	6.80237	7.77699	6.4864	6.4462	8.24242	6.63097	6.70175	7.23527	6.31066	7.09031	6.24328	7.3932	6.56371	7.62801	9.20558	7.34794	7.42848
FPR1	6.04498	6.41479	5.68954	6.71425	6.89401	6.1886	7.07384	7.05202	6.86003	6.44448	8.38656	6.34739	7.35523	4.41428	4.5838	6.90503	5.61865	5.75796	6.63397	5.07436	7.16986	5.89453	6.20887	7.00274	6.16387	5.97357	7.51456	6.3626	7.44223	8.367	5.51891	5.82562	6.57267	6.39412	5.93186	6.18037	5.63527
FPR2	6.01704	6.08396	5.38469	6.24111	4.22439	6.3475	3.7637	4.98076	6.88538	5.28302	9.25336	4.99142	7.10319	3.28775	4.27662	6.24974	5.82227	5.34587	5.94342	3.62185	6.84044	5.62929	4.92528	5.8458	5.60678	5.73842	7.39495	5.99284	6.5336	7.00386	4.08281	4.86818	6.00546	5.80338	5.3367	5.88732	3.30436
FRYL	9.2393	8.65997	9.04626	10.1268	9.76304	9.20171	9.48559	9.06068	9.65218	8.64888	8.68624	9.57952	9.17455	8.9905	8.70913	9.71131	9.07968	8.69001	8.86766	8.91017	9.57712	9.12379	8.46317	9.14546	8.56645	8.82385	8.83609	8.72203	8.58829	8.85604	8.63249	8.67912	8.94377	8.99915	9.16365	9.35676	8.58397
FUT4	6.68315	7.5598	6.87087	7.01321	5.85102	7.49196	6.71681	6.63698	6.46794	6.65348	8.12324	7.37035	5.81681	7.0726	6.71591	6.80692	7.17871	6.60399	6.79079	7.40826	7.8498	7.25128	7.19667	7.06653	7.02888	6.72803	7.42895	7.37242	7.11637	7.19006	7.54774	6.2167	7.18856	7.38254	6.92847	5.80715	6.44901
FUT5	6.98494	6.87293	6.65917	7.65367	3.86634	6.278	6.87659	4.69934	6.90321	6.00663	8.31806	4.92533	6.288	4.33506	4.86971	7.2119	6.68416	6.37213	5.4344	3.54385	8.16612	6.44231	5.82109	6.96039	6.44554	6.32568	5.43941	7.1865	5.44572	4.515	6.03662	4.14235	7.32208	6.27383	6.25243	5.98772	4.85894
FXYD5	10.7038	10.4985	9.70024	10.6506	10.3384	11.1098	9.74789	9.78026	9.17757	10.6355	10.9252	12.1311	10.8196	12.2355	10.7145	11.2257	10.648	11.1312	10.568	10.5092	10.4165	8.78666	11.139	12.3618	7.51454	9.86948	10.997	9.91966	11.3288	10.104	10.4173	10.5579	10.5023	10.6986	10.655	10.3864	10.5268
FYB1	4.71612	4.08099	7.24267	7.51071	8.33681	6.61348	6.01339	7.16482	4.16506	8.73553	6.39481	9.09651	7.09692	7.07609	6.87779	7.53906	6.72077	8.78319	9.41846	9.04841	7.82343	7.57879	8.34327	8.94282	6.68524	8.90834	7.17971	7.15993	9.39293	9.07653	8.81735	7.62679	7.71098	7.10077	6.8731	7.53999	7.71587
FYN	8.81783	10.2511	8.225	8.81283	9.07963	9.61624	9.14197	9.3432	8.67623	9.56159	8.98068	9.82771	8.91457	10.529	8.50642	10.2539	8.43304	9.71615	9.684	9.84238	9.91903	9.9014	9.71821	9.2541	9.82316	9.26946	8.91917	9.16431	9.55959	9.59053	9.64819	9.71221	9.78994	9.95875	10.391	10.235	9.59955
FZD3	7.21144	5.37644	7.38469	7.48591	6.43084	5.96071	6.7595	7.57482	5.26775	7.99509	5.00694	5.71975	5.77027	6.53061	7.29786	8.18851	7.1811	4.82709	5.98189	6.38515	5.78686	6.50857	7.5644	6.60585	5.87995	5.49049	7.07087	5.41711	4.87118	5.515	6.19642	6.92975	6.2485	7.0133	7.17443	7.56661	6.66191
G6PD	7.70302	7.19003	7.93385	8.29446	7.73061	8.16033	8.04479	8.70488	7.82678	8.07538	7.32023	8.01941	7.74743	8.37167	8.20615	7.81624	7.9595	7.93964	8.01937	8.53338	8.41787	8.48955	8.4437	8.33455	7.88624	8.35637	7.64141	7.78189	7.60242	8.59793	8.1781	8.47671	7.68022	8.26439	7.90105	7.83774	8.28877
GABRA5	5.54565	5.16212	5.36331	6.2345	2.57458	5.94519	5.45638	2.76444	6.21732	5.65714	7.17766	3.28288	4.4444	4.68464	3.30087	4.60046	5.59374	5.38652	4.72102	2.99842	6.93143	6.60594	5.4124	5.65316	6.69552	5.11852	5.18469	5.36439	4.39609	4.39471	4.04598	3.86818	5.4271	5.75027	5.58947	3.90026	4.53317
GAD1	-1.07396	1.41005	4.40575	1.46632	6.30905	-18	5.72114	-18	1.93476	2.98929	-18	-18	1.95501	3.96582	4.83692	-0.684938	7.50589	3.10967	-1.07339	3.05575	6.6218	0.861109	3.92528	1.59205	-0.441983	3.52291	4.02715	5.03168	4.45268	-1.71382	4.50992	6.22327	7.4122	0.0133032	3.36707	0.0929071	7.2759
GADD45GIP1	9.80282	9.13438	9.26733	9.5216	8.82054	9.40321	10.2947	9.73361	9.706	10.3231	9.85947	9.11947	8.63611	9.9292	9.13713	9.74377	9.48137	9.69435	9.81801	9.12686	9.65502	9.23234	9.68105	9.54624	9.73917	8.86869	9.13213	8.79323	8.66737	10.1195	9.06105	9.61933	9.57043	9.82173	10.2793	10.0047	9.52171
GAGE_family	0.663008	-18	8.43165	-18	-0.283406	6.56863	-18	4.45834	-18	1.20502	1.44335	-1.07467	0.839535	-0.619141	-1.60602	3.08765	10.944	12.8678	-1.07339	-0.626076	-18	12.958	0.994546	9.7241	-18	2.88904	0.326713	1.70975	11.751	-18	6.53672	14.849	-18	1.88777	14.4328	-0.907093	7.1309
GATA2	6.65849	5.84512	7.88406	6.93393	6.08728	5.78885	7.95398	6.01683	6.58747	6.71457	7.63434	5.25625	6.28524	6.95071	5.63238	6.6843	6.88374	6.3101	6.15061	7.44985	7.41787	5.80948	5.60926	5.92503	5.99764	6.38861	6.40139	7.51952	5.81833	5.53411	7.22279	6.4249	7.16209	6.70447	5.86248	6.70393	7.00826
GATA3	5.22982	5.06901	5.44697	6.55908	3.30156	5.67591	5.2383	4.23157	6.31114	5.91161	7.86071	5.36827	4.95501	6.12569	4.41635	5.61274	6.18824	7.7153	6.45017	7.75979	7.67333	5.23615	5.96033	6.27963	5.23044	7.12117	5.01601	6.73212	5.52042	5.87864	7.17668	5.74569	7.2707	6.43397	5.66475	5.34083	6.4541
GBP1	7.15646	6.52187	7.6214	9.82881	9.58657	8.5125	7.57942	7.57784	7.61154	11.2913	9.06109	8.56558	8.06032	8.81392	8.55006	9.85616	8.95427	10.0942	10.9427	9.44293	9.59672	7.2318	11.0893	11.1708	8.01991	10.9622	8.19584	7.62489	12.2739	10.9731	10.3635	11.5527	10.4144	10.0208	9.00772	7.94153	9.61156
GBP5	6.02758	6.38371	6.36869	7.58526	5.89152	6.97986	6.01339	5.18477	6.6137	9.02164	7.52706	5.72623	6.49775	6.45232	6.08746	6.81756	6.30901	7.24371	9.01208	7.10976	7.50814	5.88348	8.10307	8.80075	6.65183	8.77253	5.83767	6.63457	9.72342	9.00643	9.26314	8.54782	7.56819	7.59073	6.35197	6.27778	6.67504
GCK	5.75893	6.4863	5.70662	6.4436	4.61141	5.73574	4.49731	3.58387	6.65639	4.85527	7.5823	3.51029	5.27694	4.13575	4.86971	5.63097	5.44652	4.4316	2.971	3.46139	6.62398	5.47582	4.8019	5.23146	5.58924	4.94992	4.36234	6.04067	3.65913	3.41546	4.45478	3.3488	6.10146	5.59827	4.57219	4.6475	3.47428
GCK_liver	5.28359	5.04476	4.70662	6.71899	3.82512	5.99501	5.31471	3.32083	5.41423	5.34797	7.06152	2.62577	5.35786	3.10878	2.09442	5.89501	5.13252	5.38652	3.90389	3.21523	6.54319	5.37681	4.03894	5.76197	5.48875	5.19093	4.00478	5.75141	4.36695	2.60811	3.71156	4.02687	6.72913	5.89595	4.8265	4.76533	2.88932
GCK_Pan	5.82086	5.33205	4.96965	6.5216	3.57458	6.00253	5.15122	3.26194	5.53811	5.62755	7.19352	4.19212	5.23185	5.33506	2.85341	6.00156	5.45049	5.12348	3.8808	1.4894	6.83856	5.80948	5.10307	5.78643	5.91205	5.12909	4.52835	5.17328	4.38159	4.53411	4.59739	3.24927	6.17979	5.68573	4.79706	4.34083	2.11171
GDF15	11.1714	6.2914	8.7474	8.14404	8.61972	13.1388	6.67728	9.94435	9.55456	10.9403	10.8098	10.3771	13.1244	10.8095	8.4641	8.60431	9.50183	10.5459	9.49361	6.99963	9.13582	10.0812	6.32994	10.6836	10.6042	7.87184	9.89467	8.95174	8.60944	7.68706	9.9387	7.42205	9.55864	11.2736	8.59589	11.1409	9.18776
GGT7	8.5687	8.22619	7.94468	8.2345	8.61595	8.47586	8.78245	7.86433	8.67727	8.30422	8.33603	7.478	7.51784	8.38015	8.54245	8.76215	8.31011	7.16912	6.79389	7.72413	8.36726	8.73224	7.94437	8.31157	8.43821	6.70348	7.5935	7.72447	7.10759	7.98315	7.05682	8.07672	7.82036	8.95484	8.62865	7.49379	7.65308
GINS4	7.83393	6.80056	6.96611	9.0975	7.10461	8.68352	8.78452	7.15676	8.78122	9.31121	7.87847	7.894	6.94632	7.16876	6.83692	7.51473	7.71088	6.74239	7.08396	5.77765	7.27228	6.40414	7.62754	7.29675	6.42838	5.84484	7.2336	5.93134	6.69768	7.14416	6.09489	8.04554	6.70488	7.11834	6.90105	7.46141	7.34875
GLB1L2	6.90332	8.02398	8.20562	5.02091	3.17603	7.41803	6.31471	0.998905	8.70803	6.41013	6.32167	2.73269	4.14939	8.31602	7.90573	5.79619	4.69088	5.97148	5.25753	5.37392	7.06283	3.64247	6.56819	6.4462	7.57705	5.9618	6.58599	6.59545	1.92216	5.95861	6.98078	6.31228	6.73712	7.78149	6.38697	3.37831	6.67939
GLIPR1	6.38274	6.17335	6.35251	5.88417	6.29402	6.07915	6.36257	4.8668	6.7696	6.53095	8.43804	5.54738	5.90203	6.05328	4.5838	6.34849	5.91997	6.3281	6.02464	7.12881	7.17285	5.68766	6.75277	6.25355	5.32355	6.36645	6.14434	6.6654	6.64705	6.48094	6.31212	5.72731	6.79186	6.65234	6.46861	6.80371	6.10526
GNLY	5.12898	6.16212	6.31403	7.50524	5.48478	6.6061	5.89585	4.82672	5.96903	7.29483	6.97611	7.00481	5.91991	5.48938	6.17534	6.693	5.12757	8.1431	7.21663	7.47634	7.79463	5.07056	8.72671	6.03116	5.96401	8.89988	5.6047	5.56462	8.1764	8.6327	7.09037	6.4306	7.32739	7.8142	6.41632	6.22219	7.55938
GPI	11.8043	11.596	11.4898	11.0018	10.7797	11.0171	11.0738	11.5848	11.1649	11.2705	10.6534	11.0536	11.4576	10.6474	11.1681	11.8533	11.4115	10.3006	9.9199	10.1355	10.3296	11.5217	10.9802	11.1767	11.1024	10.3196	10.9115	10.1803	10.7072	10.0891	10.3837	10.6779	9.98505	10.8134	11.0679	11.9122	10.5752
GPR18	6.30975	6.24693	5.85947	6.40296	3.54948	6.3237	6.75529	4.8469	7.11697	6.15921	8.16405	4.13478	5.72625	4.92775	4.03783	6.12242	5.73385	5.97909	5.98189	5.15965	6.97486	5.58903	6.65276	6.56049	5.53987	6.33027	5.61949	6.61514	6.13161	6.3196	6.07674	5.49719	6.89549	6.27383	6.23057	5.02364	4.85894
GPR19	7.27034	7.26803	6.93747	6.39706	5.42395	7.05767	8.00898	6.32083	6.60065	7.34115	8.13314	7.83072	6.60772	6.07783	5.38266	6.03844	6.32207	5.73566	6.39013	5.61868	6.95244	7.06323	6.31647	6.05651	6.99431	5.90758	6.2948	5.93134	5.07416	5.57158	5.30694	6.10725	6.6509	6.54728	6.4066	6.41032	5.67068
GPRIN1	4.22372	8.1838	7.49444	7.1458	3.17603	1.3207	7.11387	5.32083	9.23503	10.1599	9.63376	3.56919	1.16146	6.70279	6.32471	7.18953	7.74602	6.41486	6.85735	7.1705	8.09153	7.16032	8.3176	6.955	2.55802	7.41044	7.25745	7.92892	6.22391	7.53648	6.43592	6.72731	8.06858	7.60077	7.91482	8.80199	7.16234
GRAP2	6.21144	5.72054	5.74017	7.5458	4.52395	6.03586	5.33743	3.8469	6.26775	7.22491	7.53704	5.45671	5.76632	5.52041	5.32471	6.1138	6.0328	6.84595	6.48885	7.44985	7.53625	6.2318	6.16447	6.01573	6.49818	6.89834	5.00478	6.50903	6.16586	6.30299	6.53672	5.47533	6.65934	6.11484	5.38697	5.12633	5.73062
GSDME	8.0232	7.77867	7.94468	8.90407	8.16057	6.97605	7.47314	10.1971	7.80038	9.39594	8.14868	10.659	8.97738	7.39069	8.70913	7.59274	9.46723	7.93671	8.18753	6.55383	7.45882	9.50677	7.19176	7.53185	10.0074	7.04229	7.02715	7.57316	7.88409	7.07082	8.05218	5.66108	7.84276	9.26202	6.96202	9.01177	7.25272
GTF3C1	8.86121	8.61282	9.21981	9.40516	9.35865	9.74557	8.8795	8.82036	8.89521	9.39813	8.28589	9.41116	8.81538	9.38508	9.27126	9.15846	8.93315	8.85373	8.74599	9.06101	9.31279	9.33684	9.08994	9.12403	8.61221	8.86078	9.10873	8.66031	8.45527	8.80778	8.87362	9.08125	9.5064	9.36792	9.42837	9.03175	9.41419
GTSE1	7.72478	6.9759	7.31124	7.98202	6.92605	8.70383	9.47667	8.28246	8.08607	8.55571	7.66536	7.07762	6.44192	6.91029	6.10134	6.20177	7.31556	6.76017	6.84845	6.30663	6.95765	7.60594	6.4864	5.89723	7.41475	6.01974	6.37111	5.83129	6.94453	8.00728	5.77671	6.5452	6.53648	6.78149	7.07979	7.74396	6.17472
GUSB	8.92886	7.7611	8.20111	9.52904	9.20242	9.41134	8.81822	9.51775	8.95114	9.63035	8.46637	8.79106	8.64957	9.26617	9.69776	9.63849	9.1439	9.19836	9.06935	8.69735	8.83102	8.95519	8.90294	9.51503	9.57455	7.4126	8.26805	8.36394	8.52373	8.24473	8.48548	8.76384	8.85933	9.4597	9.50606	9.13457	9.25053
GZMA	1.80051	1.74708	6.84797	6.63123	5.49795	5.36801	5.67728	2.8469	2.87818	8.36489	5.54076	6.40511	5.75442	6.86064	6.34234	6.42359	6.1226	8.00822	8.54866	8.31888	7.59533	5.28737	8.46521	8.98964	5.52149	8.57699	5.61949	5.25665	9.55233	8.09996	8.0374	8.39611	7.8575	6.98293	6.19715	5.6007	7.4181
GZMB	5.92604	5.71287	5.23974	7.32741	4.61141	5.3796	4.95949	4.45834	5.70193	5.6933	6.7589	5.31765	6.34733	5.72071	6.5689	5.45802	6.55187	6.3779	8.15903	8.69209	6.85353	5.44607	7.72417	6.13954	5.79068	7.57216	5.9473	5.91677	9.14884	8.39862	6.48262	7.69694	6.78802	7.82922	5.58085	5.56051	6.02545
GZMH	5.66751	5.23358	4.92658	5.96617	2.71659	4.50127	5.65485	3.13641	4.84904	4.92991	5.79052	5.24726	5.6892	5.05328	2.71591	4.06995	4.83143	5.29188	6.72751	4.42559	5.95244	5.28737	5.78896	6.03116	4.85814	6.1448	4.02715	5.21755	7.44572	6.04773	4.63094	6.63667	6.38702	5.16981	4.58947	4.6007	3.97678
GZMK	3.83293	3.90359	5.87465	5.94205	3.57458	5.78013	4.91486	1.9989	3.75789	7.64611	6.05979	3.92533	4.37351	5.06736	4.46007	5.29234	3.76287	7.34881	6.92661	7.43552	6.31617	4.21866	7.06869	8.36633	3.8508	7.09445	4.48052	4.41711	6.99064	7.03437	7.00658	7.31536	7.27619	5.16981	4.62341	3.82083	6.40764
GZMM	6.11916	5.61333	5.36331	6.39113	4.28645	5.63781	5.39813	4.23157	5.32179	6.27826	6.68232	3.68022	4.714	4.34664	4.76902	5.36672	5.72733	5.38652	5.01407	5.71377	6.75532	4.84979	5.71565	5.28393	4.0305	5.64577	5.03821	5.60457	5.32967	5.44605	5.25408	4.88485	6.23163	5.67627	5.86957	5.19094	4.41288
H2AFZ	11.1387	10.6603	10.9652	11.1539	9.22191	10.9169	11.2345	11.5406	10.8437	11.9113	10.9401	11.1508	11.4042	10.4812	10.0987	11.1236	11.2438	10.6325	11.083	9.80159	9.96843	10.9525	9.73391	10.4728	10.9391	9.59091	10.3354	9.87607	9.67147	10.434	9.93891	10.5029	9.90837	10.7699	11.2651	11.3276	10.0152
HASPIN	8.43582	7.99738	6.87465	7.60843	7.00661	7.80183	8.13266	7.19661	7.37388	7.91926	8.30279	6.33472	6.68293	6.62879	6.1219	7.02472	7.50779	6.37213	7.11643	5.96638	7.13965	7.54936	7.1341	6.97907	6.83786	6.75557	6.76634	6.72377	7.24008	6.05437	6.15378	5.74569	6.6719	7.42834	6.86248	7.84946	5.67068
HAVCR2	6.91473	6.80417	6.73602	7.97213	7.57458	7.38104	7.05511	5.83685	6.85638	7.84405	8.77269	7.51404	7.46646	6.05328	6.21416	7.20988	7.77003	7.40076	7.81383	8.01417	7.71696	6.71909	7.42917	8.7316	6.92609	7.9765	7.03269	7.39713	8.67035	8.40901	7.91931	7.39901	7.75691	7.30178	6.693	6.95709	7.14041
HCAR1	4.83293	5.06299	5.58263	5.53241	3.30156	5.40816	5.22618	3.43186	5.51045	4.28302	7.11244	5.18272	4.67242	4.65698	3.71591	4.62492	5.35208	4.58914	4.01407	3.4894	6.02035	5.20096	4.18437	5.13001	4.54897	4.85124	3.83767	5.73766	3.36695	3.98662	4.32755	2.61184	6.01206	5.19652	4.51908	3.9998	4.13725
HCAR2	5.53584	5.71287	5.06541	6.19424	3.49795	7.09681	5.56144	4.65426	5.78891	5.05746	8.35236	5.44889	9.05547	5.44156	3.91754	5.42359	5.29142	7.02578	6.26646	6.76051	6.96972	5.27896	5.88329	5.46904	5.19029	6.97357	8.05599	6.01809	4.21167	6.31409	7.13051	5.24927	6.96179	6.4998	5.31609	4.9258	6.47428
HDC	3.34108	3.44752	5.57335	4.29921	1.03852	3.60364	4.02393	2.26194	3.09231	1.49452	5.36712	2.68022	2.53997	6.19464	5.47079	5.48499	4.01951	5.49138	5.34446	6.79739	5.5501	4.35296	4.3521	4.13954	3.04344	4.98526	4.04918	6.62563	4.6226	4.72913	6.12757	5.1968	5.32474	6.05039	3.86957	4.9258	5.51381
HELLS	7.72154	8.22417	8.39789	8.42487	7.76099	8.6098	9.22808	7.89372	9.9631	7.5916	8.10408	7.16612	6.62961	7.44829	6.61315	6.60046	8.50398	7.26254	6.97646	6.88436	7.20967	7.06323	6.71222	7.01314	6.94172	6.48227	6.0816	7.33911	6.41401	7.33875	6.30434	7.58657	7.22027	6.84197	6.50549	7.38523	7.08899
HERC6	5.91473	6.27065	5.2745	8.02091	6.91135	6.7845	6.40083	5.6882	6.34285	6.08494	7.81019	7.69847	5.83953	7.57315	7.19164	6.8568	7.67401	9.11789	7.08143	7.86377	6.89572	6.49047	8.19299	7.70218	6.10645	9.08837	6.29941	6.88842	7.02603	8.21248	7.54774	6.94574	7.48757	7.31404	8.95787	6.41484	7.54515
HES1	10.2573	9.33486	8.82274	9.16329	10.3044	9.11208	9.24019	10.0811	8.5438	9.56647	9.64792	9.29983	9.94741	11.003	10.3091	9.13949	9.00541	10.2352	9.52326	9.80194	9.77068	10.3077	9.4323	9.08882	9.8822	9.38255	9.88399	9.20261	8.80277	8.84269	9.18235	9.39901	9.93685	9.86453	9.87839	10.3714	9.72274
HES5	6.5085	6.72627	4.65478	6.34284	2.41703	7.27179	5.83329	3.76444	5.98252	5.30188	6.92574	2.62577	4.67242	4.99557	4.41635	4.82813	4.74359	4.88497	3.94898	4.47546	6.00702	6.10904	5.30743	5.54266	4.82105	5.07545	3.78614	6.14438	3.88152	3.33058	4.82462	3.1968	5.21456	4.61817	4.32643	4.41484	3.43364
HEXIM2	7.13874	7.34327	6.777	7.15282	6.41703	6.52755	7.27554	5.05202	7.49877	7.28302	7.19981	7.10524	6.05547	5.86467	6.82024	6.95169	6.72896	6.37502	6.71124	5.69885	7.46005	7.09951	7.15442	6.78339	6.98596	6.474	6.57843	6.77584	6.36695	6.64813	6.05527	6.58657	7.54106	7.0133	7.27663	6.27282	6.98384
HEY1	6.29818	6.6935	8.81194	8.06995	7.05867	7.70843	5.78865	6.30633	6.62234	5.74245	6.2807	7.11268	5.72218	8.14407	7.77119	6.51146	8.02151	7.48605	4.69479	5.94883	6.65422	7.9891	6.32994	3.69896	6.79451	5.16034	6.1596	6.52032	8.54503	5.24038	6.96607	5.67073	6.96179	7.15626	7.80448	7.35735	8.12613
HEY2	6.59611	6.43358	6.86708	6.58526	7.7678	7.03586	6.13185	6.80626	5.73417	7.04632	7.23547	7.06232	6.06514	6.54577	7.5838	7.97684	6.42449	5.92099	7.34867	5.84966	9.62889	8.1019	5.93118	7.29675	7.76454	6.24538	6.55168	7.02603	6.45268	6.06754	6.42879	5.91764	7.28712	6.22276	6.22505	6.36903	7.50648
HEYL	7.75259	8.14583	6.68954	7.37621	6.79874	7.50789	6.89585	4.98076	7.03523	7.61629	8.39137	5.86197	5.49298	6.46301	6.11508	6.84644	6.21882	5.78861	5.29293	5.82788	7.05152	6.01086	5.63117	7.09862	6.50053	6.07545	5.67721	6.31152	6.2914	4.72913	5.8137	5.08577	6.6926	5.64751	6.46393	6.1536	5.28164
HGF	7.30686	6.42422	6.31403	7.87783	6.27884	6.59621	6.46672	6.20836	6.45833	6.84566	8.17766	6.98061	6.3017	5.85659	4.71591	7.34849	5.93987	6.03129	5.97646	6.37768	7.67333	6.08993	6.10829	7.93873	7.10028	6.25988	6.9473	6.77045	7.75926	6.85604	6.70763	6.53467	7.02844	6.79466	6.32127	5.9258	6.63527
HHLA2	-18	-18	4.98372	-18	1.41703	1.3207	3.60422	-18	-0.180712	3.76301	2.52581	0.247258	0.955012	-18	-18	-18	-3.05731	1.21659	-18	4.30466	-0.744524	-18	0.994546	1.59205	-1.17895	-18	-0.995215	-18	-18	1.60811	0.35792	0.0268737	-18	-18	3.86957	1.26283	2.0048
HIF1A	10.0983	9.65322	10.4451	9.99282	10.585	9.31957	10.095	9.85751	9.81081	10.0709	10.4821	11.4486	10.2785	9.26236	9.72433	10.602	10.3692	9.93525	10.6948	9.77818	9.86489	10.8117	9.4889	9.59724	9.37052	10.1584	11.196	9.48804	11.3588	10.7637	9.8734	9.5563	9.73413	9.93465	9.88671	10.2449	9.56586
HIST1H2BH	10.8077	6.03557	10.5901	8.13875	7.37123	7.84844	8.20857	10.565	8.45833	7.92839	10.3385	7.11515	6.36048	8.8812	7.70232	9.61503	10.0859	9.38687	8.75871	8.49718	9.31211	9.23234	8.80913	9.56712	6.45283	8.98598	10.3871	7.6654	8.5229	8.16577	9.31018	10.0713	8.39083	9.75477	7.31349	7.36437	8.98296
HJURP	7.8097	7.38492	6.21609	6.52702	6.18827	7.2593	9.71464	7.90098	6.706	7.59542	7.50817	5.99142	6.59665	6.10537	3.82024	6.72445	6.47991	6.24844	6.89239	5.3086	6.78686	6.28737	6.57951	6.24916	6.32355	5.7315	6.78614	5.86962	6.76626	6.99009	6.08584	5.9965	5.79952	6.86713	6.83014	7.38293	6.16234
HK1	10.4586	9.66271	9.36129	8.09203	9.58965	10.0825	8.19152	9.24873	10.6028	10.1737	10.2183	9.27848	9.54344	10.3179	8.67243	9.64523	9.9628	9.81411	9.5064	9.81324	9.70385	7.43854	9.6876	9.91328	8.6095	9.25988	10.0254	9.48227	9.26547	9.76949	9.85865	10.1323	9.78321	9.3148	9.42356	10.0013	10.0676
HK2	9.52688	9.19967	8.31542	8.37921	8.7914	9.54792	10.9406	9.37307	10.5452	8.67081	10.3256	10.6125	11.006	7.87571	8.4274	7.89501	8.79678	8.5558	9.46188	8.55176	8.41787	10.0596	8.63389	8.04262	7.70063	8.69728	10.5136	8.10422	8.24008	8.74664	8.9031	8.33065	9.37042	8.67627	8.89063	8.60565	9.03567
HLA-A	10.4595	10.9194	11.2857	13.8987	12.2062	12.7507	11.1911	14.0546	11.3903	12.9771	12.1117	14.7274	12.7147	13.312	12.7285	13.6456	13.3134	14.2395	13.8186	13.7649	12.5033	14.1561	14.5488	15.3073	13.6255	13.7118	12.635	12.5309	14.7879	14.1417	14.0638	14.6333	13.1417	13.3616	13.6605	12.8629	13.896
HLA-B	9.67284	9.09064	10.8318	13.1805	13.3119	13.0915	11.3518	13.5317	10.7337	13.9876	13.0633	13.7751	12.1872	13.9823	14.0805	12.987	13.3686	15.224	14.72	14.1568	12.8244	12.4986	14.9922	15.8915	13.958	14.4084	13.0521	12.557	15.9397	15.1062	15.1914	14.2703	13.414	13.7511	13.8847	11.6495	13.9183
HLA-C	9.67591	9.60765	10.4416	12.9091	10.8956	11.7797	10.0587	12.1208	11.0017	13.5294	11.045	13.4362	12.8312	12.2944	10.5989	12.3738	11.3167	12.8781	12.9455	12.4454	12.7444	11.337	14.2066	15.179	12.9114	12.2932	10.9532	11.2601	13.2606	13.016	13.3284	13.8418	12.7646	11.5879	13.2189	12.1316	12.9659
HLA-DMA	8.0741	7.57045	8.41746	9.70413	9.3267	8.4799	8.38319	8.22387	8.01732	9.41663	9.00245	9.57683	8.63882	9.09639	9.77768	9.19056	9.24904	9.44128	9.66723	10.5855	9.49835	8.15688	10.6219	10.8673	8.62948	10.0826	8.95898	9.21804	10.6092	10.5276	10.3709	10.6577	10.1015	10.2236	8.61605	9.70439	10.0225
HLA-DMB	7.50221	6.91868	8.05378	9.05503	9.03231	8.07648	7.74576	7.38434	7.18852	9.12056	8.24691	8.68189	7.6033	8.35957	8.69662	8.72657	8.63879	9.31725	9.66723	10.2828	9.32493	7.75744	10.0536	10.1613	8.05547	10.1597	8.36234	9.31106	10.4628	10.1554	10.7233	9.95218	9.89191	9.21052	7.87663	9.11735	9.46863
HLA-DOA	7.06218	6.09581	6.05878	8.33976	7.08292	6.90566	7.09232	6.17682	7.22017	7.80327	8.29032	6.70341	6.53997	6.63116	6.38266	7.43746	7.14359	7.1507	7.72589	7.87178	7.85353	6.35696	8.11867	8.74726	6.87995	7.60849	6.50463	7.28813	8.12619	8.64483	8.12316	8.97232	7.85199	8.5158	6.31609	7.6891	7.27877
HLA-DOB	7.4959	6.63176	6.00458	7.98399	3.98338	7.09856	7.02218	5.4049	7.2705	8.40904	8.505	7.12009	5.20877	5.85659	6.6886	7.17097	6.08224	7.03677	7.60785	6.81687	7.2944	6.4157	7.11349	7.14191	6.27775	7.25023	5.52048	6.33729	6.12728	7.25485	7.46992	7.42775	7.4685	6.82066	6.21952	6.62818	6.76379
HLA-DPA1	8.72856	9.78577	9.48458	11.5683	11.1694	9.82876	9.58921	9.57104	8.63627	11.633	9.75837	11.2596	10.3342	10.9262	11.5409	11.165	11.1263	11.4838	11.841	12.3405	11.2914	10.2057	11.9181	13.3871	10.7268	12.5475	11.0916	10.8965	13.174	12.5894	12.7919	12.621	11.6431	11.441	10.4779	11.1837	11.8114
HLA-DPB1	7.65283	6.72436	5.96965	7.95817	5.90642	7.45136	7.02393	5.29169	7.54947	6.46554	8.74606	5.69351	5.55835	5.91224	5.18839	6.97565	6.4485	7.09923	6.89528	7.32909	7.79463	6.16032	7.28457	7.55517	6.24171	6.5507	6.25271	7.21457	6.84235	7.2606	7.79347	6.95366	7.4852	7.08298	6.56784	6.80371	6.49418
HLA-DQA1	5.19906	4.89004	5.50668	7.26398	6.70244	6.41381	6.50234	4.16883	7.24275	7.47388	8.1503	6.03385	5.31527	6.21691	5.1219	6.55665	2.26462	4.69464	8.75236	5.63445	7.06765	4.86111	7.10307	6.66969	-1.17895	6.82222	5.01601	6.10207	7.4492	8.98141	9.54665	7.79506	8.45765	7.5211	5.97851	8.01028	7.73062
HLA-DQA2	-18	-2.83788	5.05211	1.05128	-0.698443	2.05767	-18	-18	-0.180712	0.842445	2.40028	-18	1.06193	3.05328	4.85341	1.43054	3.58655	5.55898	4.55597	5.71674	4.77904	3.44607	4.94874	4.68602	3.46491	6.61977	-1.99522	-18	1.3372	5.64373	5.2048	4.08577	5.8147	4.45071	2.36707	6.09291	4.90427
HLA-DQB1	1.24797	0.969477	5.10458	10.7378	6.44791	6.94129	5.2383	2.9989	6.4775	10.2271	8.57748	6.47608	9.12878	7.0355	7.59119	2.85938	3.78818	5.90109	7.56323	5.1941	10.9796	5.90003	7.6705	6.60585	1.99098	7.25023	9.32953	2.61664	8.03879	8.5174	7.95701	11.3179	8.04785	9.99011	9.03162	8.10553	5.21125
HLA-DQB2	6.87051	5.97911	4.70662	7.30867	3.47148	5.55336	5.88818	3.26194	6.54721	5.76301	7.75463	5.40106	5.00946	6.65698	6.4052	6.07883	6.63966	8.59411	7.53579	7.67237	7.69219	6.54059	7.31196	5.93053	6.11261	8.48433	4.37982	6.39975	4.50712	4.94439	7.68385	5.98107	9.03413	8.10958	6.41147	6.77239	7.78817
HLA-DRA	9.59049	9.25785	11.2449	12.6039	12.6787	11.0697	10.316	11.3776	9.67779	12.6155	11.2545	12.7764	12.1918	11.9662	12.8007	12.3662	12.6354	13.0535	13.568	14.0059	12.8122	11.624	13.5459	14.4715	11.9357	13.7617	12.6106	12.534	14.6156	14.0721	14.3756	14.2135	13.6776	13.0256	11.6175	12.8053	13.2012
HLA-DRB1	8.00018	7.66992	7.10458	9.91495	8.31558	8.49995	8.09899	5.98986	8.5686	9.14231	9.48678	7.88678	8.878	7.54702	8.47079	8.20685	8.21006	8.57791	8.53856	9.14073	9.53683	8.3993	8.66166	9.46998	7.80119	9.1597	7.8996	7.6189	9.87539	9.29811	8.24599	11.3138	9.05825	10.5421	8.90537	8.51497	7.54276
HLA-E	9.75047	9.41183	11.222	12.5249	10.9939	12.144	11.5072	11.9974	11.5431	12.7646	11.5563	11.9056	11.2265	12.8728	12.619	11.8748	11.3893	12.3675	12.4702	13.1398	12.1778	11.1273	13.444	13.7575	11.8348	12.1218	11.6746	11.6653	12.8377	13.0582	13.1665	13.1902	12.1906	12.3629	12.4245	11.8297	12.7022
HLA-F	7.32692	6.83631	8.49075	10.8789	9.93879	9.60178	8.60246	10.5244	8.15617	11.3664	9.65995	10.942	9.59665	10.0164	10.5881	9.97417	9.79131	11.3142	12.3732	11.3077	11.2492	9.7113	11.2525	12.9372	10.79	11.4407	9.01391	9.73731	12.3575	11.5344	11.2193	11.6588	10.7446	10.4985	10.104	9.22541	11.1738
HLA-G	6.03108	5.50642	6.68954	7.65367	5.09163	7.95491	5.72114	7.94142	6.80418	6.0519	7.73959	7.26072	6.45914	8.14407	5.1219	5.55665	5.76287	7.13033	6.39421	6.52705	6.86281	8.07907	8.71565	7.76351	6.36279	6.09176	5.55168	5.88468	5.91714	9.49685	9.41411	7.3518	6.3614	6.17653	7.43794	5.98165	7.01516
HLF	6.22678	7.30551	6.4821	7.54314	6.25575	6.74024	6.14157	2.8469	6.48225	5.77656	7.11244	4.58354	4.48339	6.50498	5.39398	5.59429	5.89398	7.45499	5.58482	6.82514	7.30124	5.43096	5.83375	5.83998	5.36021	6.44045	5.58221	7.54896	4.63488	5.6525	7.09789	5.04182	6.93424	5.90407	6.25243	6.90989	6.07914
HMBS	7.81884	8.13151	8.12218	7.50524	6.07854	8.28572	7.62052	7.48755	6.61803	7.7983	6.25675	7.21073	5.97225	7.49199	7.66076	7.04977	8.05252	7.22941	7.92661	6.70783	7.72715	8.51126	7.50827	6.73396	8.03294	6.88904	6.99631	6.8909	6.27971	7.54121	6.67181	8.08757	6.39715	8.52637	7.81186	7.78291	7.64865
HMGB1	10.2694	10.1465	11.4023	9.37846	9.73862	9.17245	12.3581	9.99608	10.3471	9.17464	9.94648	8.27516	8.32066	9.95048	9.3225	10.0083	9.22259	9.20527	9.24006	9.69134	9.85933	9.23669	9.04235	8.70619	9.19101	8.60092	9.11918	9.56326	9.00313	8.55648	9.72958	9.40191	9.62906	9.79357	9.68649	10.0522	9.30224
HMGCS2	5.6172	5.62155	5.55461	7.04752	2.03852	5.80183	4.13185	5.26194	6.34807	4.26391	7.64936	4.56919	5.31527	5.01748	3.34817	5.2458	5.61512	5.44266	5.02464	3.83336	6.52927	5.00066	6.8463	5.71179	5.77912	5.64577	4.8996	5.20561	4.63488	4.57158	4.55432	4.63174	6.27619	6.87542	5.64009	4.5023	4.37044
HMMR	8.28506	8.05618	7.19204	8.45926	7.63397	7.25616	8.56204	7.88155	8.22159	8.79913	8.33959	6.63958	7.00276	5.89261	6.37126	6.59738	7.49344	7.01841	7.84099	6.13769	6.9119	7.16717	7.53951	7.61953	7.79068	6.64945	7.30857	6.15684	6.92716	7.6238	6.33774	7.32455	6.62959	7.13224	6.86603	6.53999	5.97678
HMOX1	8.08675	6.4863	8.28164	8.07919	7.93455	10.1112	7.26521	8.83306	8.84719	9.83194	10.1189	8.89831	10.342	8.40877	8.32324	8.33465	8.38356	8.62173	9.04685	9.33899	8.38605	8.06812	10.8075	9.41713	7.55463	9.28195	8.09886	8.30687	9.66737	10.1623	9.46296	9.06213	9.00132	9.01799	7.75365	8.03981	9.00045
HMX2	4.22372	4.96302	5.17987	5.9977	2.36045	5.35045	5.10562	3.43186	6.11697	4.52694	6.10072	3.21073	4.47374	4.61926	2.20133	4.06995	4.65694	3.86867	1.62705	3.53043	5.79851	3.81531	4.31647	4.6465	4.52149	4.75898	3.21424	5.58012	3.3372	3.14416	2.74258	1.44191	5.77643	4.90407	4.19715	4.09291	2.30436
HNF1A	-18	-18	5.21609	-18	-18	-18	-18	-18	-1.76567	-18	3.58471	-0.489707	-0.745428	1.62879	-18	-18	-2.05731	-18	-18	1.43282	-18	-18	-0.420491	-18	-2.76391	0.616022	-18	-18	-18	-18	1.64743	0.0268737	-18	0.428341	1.51908	0.0929071	-18
HNF1B	-18	-2.83788	6.00458	-18	-18	-18	-18	-18	0.234325	-18	0.163243	-1.07467	-0.745428	1.70279	-18	-1.2699	0.112616	-18	0.511571	1.4894	-18	-18	-18	-18	-18	0.0310596	-18	-18	-18	0.286182	-18	-18	-18	-18	1.78211	1.09291	-0.110682
HORMAD1	9.95026	10.1494	5.50668	6.46067	9.01007	9.26634	8.02218	7.06068	2.04168	3.46135	9.36956	8.7716	8.5196	4.29972	2.30087	7.79349	6.99797	5.96382	2.8808	9.4543	7.28062	9.5009	5.19422	9.06216	1.04344	3.52291	8.60563	-18	7.63793	7.79001	5.92946	2.52937	7.34056	3.67627	8.49521	3.22219	7.00132
HORMAD2	6.34951	6.25223	5.91928	6.55908	3.30156	6.58374	5.89202	3.8469	6.34807	5.58968	7.93991	4.49519	5.48339	4.21375	2.64191	4.6843	5.09244	5.54879	4.62705	2.03689	7.19211	5.79185	5.88329	5.86315	5.72393	5.50679	5.00478	5.63753	4.71802	4.16882	3.92946	3.90134	6.25964	5.14259	5.69699	4.55234	4.67939
HPDL	7.48063	8.13582	7.81095	7.26398	6.42395	8.38823	6.88818	4.9058	7.86914	7.52092	8.08466	5.80797	6.51901	7.4985	7.85136	6.57872	6.22114	5.90908	5.80925	4.87642	7.19652	6.74985	6.44987	6.67951	9.33478	5.45732	6.32671	6.84161	5.7006	7.10636	5.41681	6.52406	6.45159	6.78589	7.67288	6.8644	5.49418
HPN	6.06559	3.82033	6.44697	4.42052	-18	2.99877	-18	1.67698	4.69376	3.62005	4.07013	3.80797	1.16146	3.3116	2.5639	7.05653	3.65694	1.10967	4.13606	-18	1.71491	2.50497	1.45398	2.936	0.695521	2.27899	0.81214	2.97654	2.45268	0.871144	1.18799	4.37265	3.52268	2.59827	4.17443	3.09291	2.0048
HRAS	6.9521	7.10464	8.68201	8.26398	9.04975	8.01651	7.99386	9.28984	9.33761	7.96435	7.2807	8.05976	8.42136	8.56139	8.2379	7.78944	8.48088	8.26722	8.5228	8.54385	7.8139	8.18866	7.9502	6.71179	7.78587	8.07135	7.78614	8.18041	7.02136	8.36433	8.56575	8.88796	8.06064	8.64023	8.30567	8.34321	8.66081
HSD11B1	7.65962	7.28624	6.07858	7.97807	3.47148	7.01744	7.7179	4.16883	7.38153	6.64242	8.90663	5.49519	6.37611	5.68464	4.99389	6.47493	6.66379	7.77227	6.9096	6.17698	7.38733	6.08028	6.66697	7.21128	6.34722	8.25385	6.41418	6.72238	6.01433	4.6785	6.91421	5.36077	7.5296	7.00577	6.3919	6.25781	6.41288
HSP90B1	11.696	12.0699	12.5306	12.7108	11.3746	12.2526	11.2863	11.3593	11.6403	11.9853	11.5125	11.9399	11.9395	11.9759	12.0777	12.0186	11.7904	11.4846	11.748	11.2536	11.0508	12.0152	11.8318	11.719	11.5408	11.1397	12.4292	10.5916	11.5203	11.3117	11.0023	11.6082	11.1927	12.2213	11.8698	11.8933	11.6423
HSPA1A	11.1063	7.80417	11.2509	11.2733	9.2836	12.7603	11.0159	11.4583	13.2754	12.1053	11.8504	11.1914	12.6913	9.56511	9.54309	10.3492	9.72896	9.84517	9.21605	10.5753	9.70023	10.3555	10.7075	9.39096	9.46641	9.17572	9.19708	8.94187	9.73095	10.02	9.56818	10.5231	10.44	10.2777	9.59803	10.4546	9.71851
IBSP	6.44437	6.18171	6.22796	7.02474	6.28265	6.20171	6.28872	4.50987	6.82678	6.17464	8.38172	5.17326	6.53534	4.05328	4.1219	6.18543	6.11262	5.44266	5.11643	4.18128	6.53393	5.93257	6.09258	6.74336	5.30218	5.50679	4.58975	6.46798	5.2914	4.94439	5.10088	3.52937	6.8147	6.75926	5.85536	4.77941	4.25855
ICAM1	9.07621	8.19417	8.02003	9.36038	8.77999	10.2728	8.62226	9.60179	8.87908	10.0843	10.6375	9.14389	11.1384	9.43716	9.43905	9.65268	10.1881	9.58634	9.53301	8.99963	9.58106	9.05525	10.0218	10.2373	9.83879	8.82791	10.9754	8.31106	10.3855	10.0327	9.73898	9.65805	9.55977	9.01986	8.9512	10.7074	9.40041
ICAM2	5.64486	6.078	5.80502	7.25422	5.65911	7.28109	5.91863	5.43186	6.24555	7.02944	7.10072	5.90261	6.13109	5.56573	5.30087	6.77995	5.95112	6.82498	6.62705	7.04399	7.35219	6.38075	6.06064	6.62632	5.42096	6.85443	6.30399	6.98355	6.85815	6.53411	6.62886	6.83852	7.27619	6.63779	5.28461	6.32173	6.0186
ICAM3	5.88024	5.94348	5.48705	6.79724	4.54948	7.39965	6.13185	4.03453	5.56524	5.82951	7.32167	4.15415	5.78985	5.15565	4.86971	6.30375	5.86453	6.63805	6.62705	7.19197	6.99694	5.08028	5.82109	6.54624	5.43085	6.55462	5.01601	5.89958	6.00962	6.06754	5.81005	5.23633	6.83347	6.16981	5.66475	5.56864	5.14985
ICAM4	6.1897	6.13654	5.58263	6.87995	3.59924	7.17203	6.51983	4.23157	6.55625	5.86164	8.12903	5.00215	5.81299	3.77318	4.14887	6.26926	5.58294	5.51776	4.51157	3.2647	6.77904	5.43854	5.96609	5.83412	5.401	5.23073	5.01601	6.20561	5.34469	4.87114	4.86747	4.3488	6.48045	6.60327	5.89759	5.90026	4.64421
ICOS	6.3467	6.6935	5.43678	8.2817	3.73896	6.29339	6.67506	4.29169	6.4389	6.87744	7.44202	4.21073	5.19121	5.786	5.49201	6.1267	6.6414	6.70156	6.6815	6.53548	7.46371	5.85546	6.24247	7.06404	5.13091	7.16034	5.55937	6.63308	6.30298	6.90089	7.0272	5.75479	7.39967	7.12183	6.1915	5.6475	5.85894
ICOSLG	5.81681	5.79875	6.14897	7.17713	6.25187	6.65698	6.81721	5.27689	6.89966	6.42741	7.43937	5.72623	6.9671	5.39209	5.37126	6.26148	6.84205	6.81438	6.24402	6.89879	7.4304	5.774	6.45398	6.71498	5.36021	6.80255	6.62684	7.12971	6.55959	6.40512	6.27811	5.51873	7.63174	6.6998	6.0045	6.19094	6.56174
ID2	8.17001	8.71239	8.68524	9.62682	9.29827	8.49928	8.55054	8.907	8.12459	8.62941	9.32779	10.1296	8.78351	8.0908	8.0664	9.04808	8.38771	9.40747	9.15543	9.50127	9.21076	8.44231	8.80351	9.33972	7.8709	9.30835	8.24319	9.21755	9.48695	9.17948	9.29587	8.35928	9.37747	8.59952	8.20698	9.00879	8.73794
ID3	4.80869	7.59779	7.89528	7.71425	9.53677	7.84426	4.88433	6.77501	6.37388	4.78998	8.22085	5.48757	6.65332	4.72959	7.88383	7.88871	4.1226	5.30405	7.21201	7.02975	5.09468	6.62266	4.54914	6.98964	6.96231	6.98816	7.07087	6.83258	8.47248	7.43339	3.99535	4.74569	8.5422	4.45071	3.4066	7.43942	4.93371
ID4	10.3088	8.05466	10.1458	10.4454	6.32392	8.5256	10.1395	5.82672	9.27461	7.1252	9.36816	6.24274	6.2602	8.96535	6.32471	8.93284	8.35473	8.10185	6.70469	7.04517	8.57853	6.81821	6.57575	6.53185	6.81163	7.31415	7.60656	8.2096	6.14884	5.33058	7.39867	7.48357	8.05745	8.13051	8.31609	7.1125	7.74107
IDH1	9.21529	9.50919	9.49874	8.41615	8.60762	8.97414	9.2216	9.29536	7.6958	9.40578	8.92764	9.2274	9.234	8.9292	8.78092	9.08104	10.4621	8.7563	9.87789	8.66701	8.75582	9.8222	9.03347	8.56138	9.61601	9.62024	8.80811	8.26722	8.89689	9.73327	8.92355	8.88174	9.15241	9.13829	9.67288	9.97479	9.05924
IDH2	8.77727	10.0325	9.52845	9.55312	9.05366	8.64323	9.70839	9.6903	9.89877	9.10051	9.07613	9.32834	6.82822	8.89607	9.1065	8.70666	9.23789	9.57979	9.56051	9.34738	8.69997	9.28999	8.89315	8.60241	9.49818	9.55511	9.05463	8.72726	9.15738	8.95507	9.40958	8.59799	8.78224	9.21298	9.29715	8.30358	8.84254
IDO1	6.12898	5.06901	5.86708	7.97411	4.62348	6.04681	6.70594	4.98076	7.11391	9.3716	7.75142	4.68022	6.15544	4.79025	4.75153	6.59429	5.62569	7.06923	9.26646	5.82514	7.15936	4.75593	7.87719	8.48966	5.76357	8.01263	5.52835	5.68989	9.18999	8.48831	6.8027	10.5586	6.35622	6.89187	5.58085	4.63207	5.28164
IDO2	6.08927	5.26015	5.68093	7.62367	2.67079	5.55847	5.94476	3.9249	7.25669	5.92383	8.09736	4.26518	5.44933	5.34664	3.48144	6.13524	5.92568	6.47263	5.56323	4.81687	6.9851	5.38467	6.52593	6.50999	4.7199	5.66768	5.48052	6.13182	5.68297	4.97268	5.54114	5.63174	6.60796	6.18323	5.37706	4.9998	5.05924
IFI16	13.3905	12.6933	11.1319	12.0311	11.7079	11.9415	11.4355	11.3147	10.6871	12.8447	12.2392	11.619	12.1969	11.9712	12.8149	12.3347	12.1283	11.584	12.2817	11.4869	11.7073	12.3941	12.1368	12.9055	13.1823	11.7534	13.3759	11.5021	11.5021	12.7057	11.2905	12.25	11.134	12.792	12.6549	12.8588	11.7443
IFI27	6.89183	6.55444	7.89899	11.5486	9.98718	9.95781	8.50422	7.48111	6.706	10.1518	9.34706	11.4366	9.2811	12.2305	12.2574	7.94927	11.2382	12.8671	10.7139	11.6168	10.901	9.99938	12.5372	11.3304	7.60132	12.4742	9.26453	10.3753	9.576	13.3105	12.5088	12.4705	11.752	9.33298	13.2186	8.50653	12.5879
IFI35	6.52347	6.47953	6.78506	7.61607	7.27693	7.96744	7.35563	4.9989	6.66478	6.55865	7.79779	6.35578	6.20586	6.56077	5.41635	6.83862	6.37314	6.34881	6.7595	4.55051	7.27507	6.79185	6.19422	6.69251	6.52611	6.45732	5.99914	6.8248	6.09209	6.09996	5.50088	6.31843	7.29256	6.86297	6.91482	6.44164	5.94821
IFI44L	6.67647	6.56513	6.51154	8.79387	8.22439	7.91465	7.21242	5.57179	6.96564	8.50778	8.6528	7.44103	5.91635	8.14987	7.6252	7.02472	7.72569	9.75879	7.63914	8.09046	7.29577	6.80655	8.86953	7.77883	6.70776	9.18588	6.21424	6.30781	7.52538	10.2422	8.24869	7.19346	7.65724	7.17653	8.82833	6.23246	8.16078
IFI6	6.40717	6.11632	7.69169	11.9742	12.399	10.5764	7.66386	9.26569	6.88896	9.67171	7.5919	12.1825	9.51755	11.1893	12.6174	9.11326	11.4483	12.9348	9.68608	10.3643	10.2842	10.1302	12.3113	13.5337	10.1061	12.1483	9.94436	9.5722	11.207	13.5005	10.7844	10.4798	10.2683	9.60389	12.6164	9.2382	12.6879
IFIH1	6.12898	6.42422	6.13011	8.58136	7.87773	8.3109	7.59128	7.52247	6.27324	8.09579	7.62618	7.8095	7.22468	8.44358	7.97894	7.94442	8.00204	9.59937	8.71859	9.19517	8.98042	7.40027	9.34161	8.55071	7.48875	9.53836	7.35572	7.79655	9.1467	9.99613	8.95783	8.62926	8.78898	8.11659	9.14405	8.3944	8.7942
IFIT1	6.17713	6.80056	6.24559	9.46279	8.90456	8.26634	7.11715	6.4049	7.11084	8.13707	8.34599	7.97926	6.80339	7.89951	7.0664	6.26148	8.13622	10.5628	7.74519	8.95607	7.69323	6.44982	9.24898	7.49709	7.32488	9.72237	6.62684	7.38394	7.86858	10.6296	8.37782	7.47258	7.81848	7.40848	9.2793	7.09572	8.44263
IFIT2	5.64029	6.0899	5.61011	6.95416	5.7334	6.28418	4.33743	3.9249	6.3942	5.40141	7.80504	6.42119	5.37869	4.85659	4.37126	5.86453	5.88521	5.84803	5.32749	5.24429	6.47706	5.30405	6.36523	5.98437	5.64123	5.83196	5.27157	6.05848	5.26794	6.55764	4.9759	5.92573	6.5592	5.16981	5.66475	4.83437	4.93371
IFIT3	7.21144	8.36302	6.79707	9.54714	9.4179	8.3282	7.34446	7.82672	7.31647	8.6933	8.56534	8.37241	6.56063	8.66568	8.19649	7.99923	8.58565	9.75492	8.85439	9.22983	8.00451	7.28528	9.7032	8.93669	8.43392	9.87144	7.68074	8.03168	8.82571	10.527	8.57978	9.2134	8.19147	8.42269	9.20067	7.71129	8.87706
IFIT5	5.22372	5.68568	7.52604	8.35202	8.54869	7.64743	6.78658	7.59882	7.62234	7.94648	6.76103	8.05847	7.44316	8.04442	7.67475	7.93345	8.09498	8.69868	8.44034	8.75979	7.88301	7.72375	8.3176	7.89161	8.14072	8.64208	7.91168	7.83839	8.4776	9.0585	7.59632	8.15787	7.74705	7.75252	8.18583	7.80027	7.84932
IFITM1	7.97952	6.32703	8.63261	10.4328	9.3806	9.88929	9.48464	8.85564	10.0079	9.77149	9.63666	9.40965	8.21819	10.6049	10.8346	10.2172	10.7666	11.1527	10.3243	10.706	10.4675	8.89384	11.5881	9.98766	8.00179	11.2763	9.91917	8.97654	10.7135	12.2073	10.9204	12.4036	10.4009	9.37232	11.9474	8.46468	11.2818
IFITM2	10.5361	10.7861	11.01	11.302	11.3322	11.4721	12.063	11.4394	12.0891	10.6161	11.7856	10.9663	11.772	11.9064	11.5332	12.2268	11.3786	12.3848	11.4862	11.3673	12.0284	11.1099	12.4017	11.2308	9.37404	11.1835	12.8128	11.3603	12.2564	12.844	12.1044	12.5856	11.6078	11.9248	12.2765	10.1041	11.8808
IFITM3	11.1757	10.6362	10.1806	11.1343	10.4447	10.4236	9.94476	11.3454	11.4381	9.86877	10.491	11.1204	11.6729	10.8494	11.521	11.6246	11.7477	11.799	11.3306	11.266	11.4535	11.6952	12.3778	11.0682	9.5642	12.1619	12.5199	11.184	12.3175	12.5426	11.3591	12.1865	11.1146	11.1994	11.6237	9.54875	11.3617
IFNA_Family	9.38854	9.69448	6.90085	9.69754	4.51101	9.55528	9.35111	5.05202	9.90011	8.32741	11.3026	6.36412	8.24751	7.21375	5.21416	6.95892	8.2223	8.68943	8.08774	6.48767	9.71926	8.27156	8.92676	9.07896	8.05227	8.37979	8.42369	7.93857	7.72665	7.78603	8.46412	7.43909	8.0812	7.96167	8.25919	7.29748	7.48426
IFNAR1	7.7334	8.41538	7.92476	9.14931	8.37748	8.62934	8.63492	8.70488	8.17977	7.9732	8.92527	8.95531	7.95241	8.42525	9.22053	8.91807	9.01382	8.16663	8.68733	8.82307	8.78149	9.06873	8.54914	8.93395	8.33478	8.54083	8.56989	8.38879	9.07134	9.06672	8.427	8.55695	8.86572	9.00009	8.74693	8.73044	8.47052
IFNAR2	8.29018	8.97791	8.61237	9.05222	9.35231	9.568	8.95994	9.92134	8.77736	9.28183	9.22933	9.89184	8.87891	9.89557	9.44042	10.1432	9.59956	8.96046	9.7764	9.41809	9.36335	9.58135	9.59585	9.62123	9.11682	9.22458	9.44462	8.8909	10.1095	9.99613	9.427	9.61371	9.39904	10.0095	9.3024	9.5343	9.52594
IFNB1	6.5085	6.51085	5.79707	7.18057	2.03852	6.64503	6.26817	1.67698	6.94513	5.53494	8.47418	3.56919	5.18531	4.05328	2.7863	4.38831	5.83447	5.95998	5.45017	4.20681	6.74733	5.45357	5.87719	5.89723	5.36021	5.57795	5.28091	5.96478	4.35215	4.91554	4.95618	4.08577	5.22596	5.58821	5.54588	5.10413	4.91907
IFNG	6.01704	5.98549	5.44697	8.75519	3.59924	6.2467	6.24132	3.72137	6.4775	5.92991	8.02831	3.80797	5.29349	4.58053	3.48144	5.71309	5.6672	5.62355	6.8335	3.77765	6.83856	4.93792	6.77262	6.65648	4.99098	6.41476	5.49664	5.44784	8.2178	6.08708	5.73874	6.72731	6.59922	5.18323	5.7896	4.75112	5.187
IFNGR1	9.3453	9.26114	8.84701	8.82497	9.86634	8.50392	9.29997	9.08955	8.18852	9.31063	9.41117	10.2509	9.38095	9.82199	10.2387	10.1911	9.76944	10.422	9.93853	10.4627	10.2135	10.1643	9.65008	9.58814	8.1881	10.8106	9.67854	9.56092	9.66213	9.66935	10.4882	9.00892	10.6424	9.64327	9.75222	9.59773	10.2281
IFNL1	-18	-18	5.42651	-18	-18	-18	2.69499	-18	-1.76567	0.842445	2.31008	-18	0.5765	-18	1.39398	-18	-1.47235	0.868667	-1.07339	0.695852	-1.15956	-18	-18	-18	-18	-1.96894	-18	-18	-18	1.09354	-18	-18	-18	-18	2.28461	-1.90709	0.889318
IFNL2	6.57948	5.90021	5.63707	7.19083	3.69387	6.44448	6.69718	5.41844	6.88896	5.92383	8.24387	4.90261	5.7976	3.05328	3.43837	6.52126	5.83143	5.88091	4.971	3.95889	7.72206	5.73763	6.27532	6.74023	6.42344	6.36645	5.01601	6.64639	5.22797	4.79398	5.00817	4.81695	7.02844	5.94404	6.44508	5.5023	5.37044
IFNL3	-18	-18	4.56401	-1.53368	-18	-18	-18	-1.32302	-18	0.357018	-2.64411	-18	-18	-18	0.715906	-2.2699	-18	1.65716	-18	-18	0.255476	-2.13889	-18	-18	-2.76391	1.93795	-18	-18	-18	-18	0.647426	-0.558089	-18	-0.571659	0.519076	-0.32213	-18
IFNL4	6.24797	5.73198	6.30285	6.85002	4.31651	6.52495	6.58061	5.05202	6.75396	5.44448	8.29105	5.21073	5.99266	5.84029	3.5639	6.59429	5.97886	5.56405	5.02464	3.68378	7.63052	6.15573	6.03347	6.55694	6.24452	6.08634	5.34463	6.5615	5.35215	5.21692	5.71547	4.94971	6.91323	6.32921	6.30567	6.09291	5.44391
IFNLR1	5.19906	5.53281	5.22796	6.455	4.76099	5.2593	5.04479	3.8469	5.31114	3.73553	6.81327	3.35159	3.95501	5.69374	5.64191	5.31506	5.81614	6.00169	5.06616	4.09274	6.46249	5.62266	5.3344	6.49894	4.8508	5.4061	4.55937	5.81566	3.63488	5.43593	6.41441	4.52937	6.26518	7.44236	5.537	4.28273	7.25564
IGF1R	9.81605	10.9823	10.9131	10.9051	10.0659	10.1197	11.5518	8.18477	9.34546	10.0379	7.91718	10.1375	9.024	10.4114	10.6616	9.24728	10.3281	8.70615	9.4074	9.12992	11.0923	9.48955	9.32658	9.02539	11.0176	9.01832	9.80123	10.3993	8.54177	8.88051	9.66601	10.3686	10.0133	9.66675	10.1297	9.2125	10.0483
IGF2R	7.02583	8.06374	7.53802	6.4321	6.44111	7.78668	8.0873	7.26569	6.08607	7.85846	7.65051	6.42518	6.49775	7.90638	7.87779	7.6901	7.03941	7.68536	6.85439	7.71377	8.32627	7.72684	7.425	7.32206	7.30621	6.77589	6.76634	6.97654	7.33155	7.60133	7.7944	7.09296	7.98715	7.50516	7.75557	7.43276	7.50403
IGFBP3	9.9244	7.74896	8.16141	8.89782	10.1297	8.99266	10.6063	9.51539	9.20587	8.89385	10.5667	8.39192	9.63124	8.50627	9.43015	10.391	7.9128	9.28037	8.55688	9.62521	9.83668	7.98005	8.3488	8.93053	7.68214	7.96475	10.6396	9.02093	8.69475	8.79001	9.11095	8.44613	9.91983	9.00954	9.13084	8.53585	8.89401
IGSF6	7.30253	6.87293	7.20411	8.82277	7.62348	8.1272	7.2383	6.83685	7.0124	9.03509	8.72439	8.35264	8.12648	7.01204	8.38692	7.35215	9.11105	8.30859	8.49361	9.16454	8.21475	7.55111	8.25782	8.75657	7.80119	8.87105	7.71214	8.61476	8.39789	8.31547	9.49206	7.64648	9.31342	8.48362	7.47792	8.6542	8.8551
IHH	6.20527	6.25752	5.35251	6.26074	3.78268	6.38535	5.80911	4.43186	4.34285	5.215	6.76103	3.24726	5.00946	4.18821	4.0664	5.89501	6.09498	5.03859	3.92661	3.11089	6.81198	5.32054	5.15442	5.32624	4.91557	5.46569	3.93552	6.24113	4.22797	3.98662	4.66373	3.83423	6.54561	5.69513	4.67288	4.56864	3.85894
IKBKB	8.42854	7.22147	7.99071	9.02761	8.85998	10.3423	9.52942	8.84188	9.79943	9.33143	8.92337	9.06808	8.4444	9.75644	9.24338	9.531	8.79795	8.95661	8.45799	9.38794	8.86049	8.31335	9.15505	9.10775	8.50346	8.55168	9.04096	8.8878	8.41312	9.01835	9.0572	9.56732	9.25895	9.19983	8.62969	9.38925	8.95451
IKBKG	8.65962	8.20925	8.43805	9.23946	8.3359	8.97891	8.60305	9.0246	8.56636	8.30655	8.51387	9.09087	8.0922	8.83721	8.65372	8.90565	8.44503	8.85528	8.50969	9.29453	9.21765	8.85617	8.94145	9.08882	8.40789	8.81324	8.56416	8.35406	8.88666	8.62937	8.79301	8.9801	9.33333	8.74801	8.693	9.15495	8.77094
IKZF1	5.91851	5.68568	7.26589	8.84353	7.77188	7.52625	6.91297	6.28431	6.26223	8.79165	8.18323	7.76611	7.15695	7.53314	7.78844	8.10731	7.42146	8.92592	8.84696	9.6815	8.60199	6.82401	8.76356	8.59205	6.75769	8.81488	7.27391	7.41193	8.58986	9.33467	9.09639	8.13191	8.77643	8.4156	6.96533	7.86605	7.9446
IKZF2	6.85085	7.36425	6.06541	7.85434	5.60534	7.04681	7.11879	4.8469	5.45349	6.80327	7.57506	5.21995	6.39668	6.14573	5.75153	6.50489	6.74359	7.70844	7.03252	8.21575	7.78686	6.04102	7.425	7.05148	5.82105	7.89215	6.17971	6.00207	6.69475	6.88981	7.66878	5.66108	7.72109	6.48362	6.01093	7.30723	6.50893
IKZF3	6.25994	6.36914	6.35251	7.48869	4.61141	7.52625	6.37635	4.45834	6.54721	8.77149	7.82247	5.65325	5.7976	5.72071	6.684	7.52776	6.78189	7.76898	8.95175	8.51816	7.83856	6.47949	8.06198	8.36531	6.13997	9.12117	6.67012	7.02717	9.03532	8.89536	8.30823	8.10902	7.83533	7.11834	6.36707	6.81058	6.95541
IKZF4	7.2359	7.11486	7.38734	7.60075	6.12174	7.43895	7.08563	6.39808	7.47273	7.02661	7.73527	5.83822	8.21457	6.61687	6.34817	6.76627	7.04598	6.82498	6.61311	6.26064	7.75033	6.76499	6.52982	7.12283	6.48164	6.83519	6.29019	6.99977	6.27187	6.46111	6.71743	6.38443	7.25687	6.75926	6.8265	6.84445	6.45917
IL10	6.9204	6.53933	5.96965	7.14228	6.80671	5.95297	6.32612	4.82672	6.58305	5.72858	8.1191	5.68022	5.12494	3.68464	4.83692	5.531	5.99254	6.29493	5.74679	5.73148	6.68802	5.36096	6.33884	6.61953	5.91908	6.27423	5.73271	5.85441	6.17009	6.52459	5.34787	5.23633	6.82973	6.47819	5.74404	6.16972	5.82792
IL10RA	6.79641	7.04017	8.09651	8.80617	8.30999	8.65936	7.39272	7.0257	6.26223	9.26571	8.1503	8.26407	7.69128	7.85152	7.88583	8.54948	8.13437	9.32661	9.45848	10.1171	9.15973	7.29782	8.99455	9.93703	7.4431	9.40935	8.40139	8.064	9.98376	9.7705	9.81142	9.23307	9.51747	8.57936	7.61078	8.49698	8.4375
IL10RB	7.47165	7.7933	8.31264	8.6224	8.15226	8.77904	8.27186	9.06715	7.44864	8.1708	8.16405	9.25232	8.11411	8.66163	8.65372	8.76215	8.95741	8.52233	8.78148	8.67809	8.61303	9.05955	8.08994	8.80898	7.99431	8.66496	8.74372	8.55524	8.90008	8.81366	8.46586	8.54782	8.4147	8.95288	8.11899	8.45266	8.45156
IL11	6.60552	6.39814	6.34707	6.48869	7.92361	6.39965	5.97768	7.19661	7.21446	5.5027	8.36781	5.15415	5.93405	4.16222	4.09442	7.10079	5.89979	5.81863	5.24854	4.29676	6.92081	5.8441	5.91936	6.23146	5.25846	5.77253	7.46626	5.83387	5.7746	6.66556	5.18799	4.72731	6.68849	6.2357	5.85536	4.97555	5.187
IL11RA	8.72964	9.66744	10.6744	11.9215	8.2509	9.41064	9.93897	7.44516	9.34546	9.55178	7.21697	8.14208	8.62035	8.86266	7.2888	9.64635	8.37836	8.39721	7.90389	9.76785	8.27228	7.89866	8.204	7.40731	6.97756	8.38641	8.08427	8.97566	7.62568	8.0124	8.77952	8.66591	8.5064	8.2373	8.71777	7.40125	8.2498
IL12A	0.663008	-2.83788	5.61915	3.27367	1.88652	3.22117	3.99565	2.67698	3.98921	4.74934	4.41117	1.38476	2.16146	2.77318	2.71591	2.7301	3.5426	1.4967	4.03513	2.46139	1.4254	-1.13889	3.204	2.47657	3.46491	2.78595	2.52835	1.51711	4.97141	4.33058	1.83185	3.65136	2.82224	2.59827	3.75174	2.34083	2.39182
IL12B	6.31549	6.62973	5.98372	7.49699	3.20845	6.06127	6.01691	4.50987	6.40425	5.90545	8.04064	3.9477	5.81681	3.72071	2.39398	5.86965	5.77558	6.29798	5.59194	5.21941	7.07725	5.09951	5.88936	6.34282	6.0305	6.09176	4.85027	6.07389	4.80752	5.02765	5.82099	4.16983	6.586	5.64751	5.54588	4.61647	4.03228
IL12RB1	6.14521	6.64594	5.94828	7.00935	4.92605	6.57368	6.57584	5.05202	6.44864	7.21251	7.54818	5.05461	6.08112	5.05328	4.6228	6.77176	6.07712	7.33108	7.43242	6.59793	7.68906	5.70031	7.24958	8.4548	6.06581	7.26228	5.43105	6.50579	7.69622	7.11273	7.04286	7.71104	6.99216	7.09723	5.767	5.80715	6.01171
IL12RB2	8.59434	7.18865	7.76279	6.69032	6.38193	7.31769	9.08437	8.91777	8.13368	8.69062	8.18561	6.23367	7.85169	8.44358	8.45467	7.86324	7.90992	7.44952	8.80389	6.99353	8.52752	8.81531	7.21613	7.54445	8.92521	7.99973	6.69827	6.48454	7.12074	7.45109	7.96689	9.18422	6.47568	7.1043	8.8482	9.23884	7.73898
IL13	6.19283	6.06299	5.57335	7.05878	3.47148	6.01	5.18918	3.06929	5.60065	6.04632	7.36432	4.51029	5.68084	2.42525	2.64191	5.43054	5.95112	5.47532	4.62705	3.86578	7.20238	5.4157	4.94874	6.04136	5.92259	5.77925	4.44773	6.55994	4.46648	3.90089	5.07064	4.67073	6.84461	6.15626	4.96533	4.24265	4.53317
IL13RA1	9.51038	8.66197	9.44887	10.029	9.62724	8.92408	10.0355	9.6564	9.73865	8.79248	9.47223	10.3382	10.2238	9.2715	10.0004	10.7718	10.4191	9.48905	10.1235	9.99918	9.66593	9.0497	9.88633	9.2309	9.9891	9.79303	10.2381	9.52634	9.77634	9.61878	9.75904	9.5563	9.50465	9.80338	9.15498	10.1509	9.63415
IL13RA2	5.72478	5.68568	5.79707	7.02474	1.17603	5.60364	5.97043	7.16079	8.22301	5.06851	7.63085	4.56919	6.69336	4.79025	3.67938	7.92732	8.03611	6.27651	5.64085	4.96389	7.22414	5.51216	5.8463	8.76966	5.21908	5.79261	5.18469	4.85441	4.94206	5.02765	3.25408	5.81695	5.77643	5.2097	6.71285	4.18037	4.94821
IL15	6.07917	5.93031	5.96256	6.48313	4.61141	6.44448	6.26817	4.8668	6.01568	6.26871	8.05633	5.77082	5.4295	5.63352	5.67938	6.52452	6.22809	6.96957	6.41042	6.85774	7.38218	5.45357	5.89541	6.28393	5.51221	6.6964	5.52835	5.52674	6.68297	6.89351	7.01454	6.24281	7.03169	6.75926	6.22505	5.27282	5.71375
IL15RA	5.3745	4.93031	5.92658	6.70472	5.53038	6.31769	6.30033	4.50987	5.59188	6.68973	7.13397	5.35159	5.56745	6.66395	5.72489	6.62492	6.05383	7.28268	7.48885	7.65624	7.61632	6.17399	7.26601	7.44428	6.13997	8.06035	6.5935	6.89463	8.19103	7.6525	7.71743	6.58146	7.59042	6.55246	5.67288	5.83437	6.42848
IL16	7.8783	8.52132	6.75666	8.50524	6.54632	7.86193	8.18918	7.07358	7.61803	7.62568	8.77427	5.98061	7.29349	8.38508	8.68054	7.4166	7.85408	7.91008	7.50969	8.33441	8.73475	8.38956	7.89239	7.91259	8.78347	7.7826	7.67012	7.99168	8.1381	8.00043	8.00897	7.71104	8.85382	8.27226	8.0332	8.61843	7.4541
IL17A	-18	-18	5.29722	1.63625	-0.283406	-18	-18	-1.32302	-18	1.84245	1.67782	0.510293	1.64689	7.38929	-18	0.0520278	-18	-18	-1.07339	2.31252	-0.159561	-18	-18	-18	-18	-18	-18	-18	-18	-0.713818	-18	0.0268737	-18	-1.57166	0.78211	-0.32213	-1.69564
IL17B	6.05189	5.84862	6.57799	7.55378	4.62348	5.77575	5.65032	4.76444	6.10469	6.91773	6.87356	7.54188	5.14332	3.48938	5.2888	5.83339	5.30463	4.86867	5.17454	3.83336	6.79075	4.9055	5.53371	6.21354	5.79451	5.49867	4.67721	6.32446	4.3372	4.82534	4.79532	4.59166	6.17391	6.12183	5.16293	4.69282	5.08572
IL17C	5.02758	4.475	4.52604	5.8672	2.92605	5.27179	5.03092	2.48433	5.16506	5.04632	6.50564	3.21073	4.62961	3.57068	4.0664	4.71878	4.98709	4.81011	3.70797	3.43282	6.44777	4.89453	4.204	5.82825	3.80594	5.19093	4.19461	6.70269	3.79663	4.47601	3.74258	4.14235	6.02518	6.04305	4.48255	4.07019	3.25855
IL17D	9.60757	10.7416	8.14271	8.09932	5.15122	9.16033	13.0913	7.37046	8.97326	7.50473	8.38518	3.68022	5.91635	8.02291	8.69662	8.50489	6.89106	5.98666	5.66132	5.04635	7.80044	6.30819	6.78896	6.88313	7.78298	5.93193	6.96768	8.41927	5.31448	4.35227	6.46412	5.58146	7.067	8.54598	9.12344	5.74396	6.82006
IL17F	7.34389	6.19554	5.4969	7.77238	3.24016	5.89763	7.33037	4.74307	7.50579	5.82299	8.69128	4.33472	5.34203	4.40323	1.5639	6.27699	5.75967	5.29798	5.45017	3.80019	7.2653	6.02602	5.74943	5.98964	5.92259	5.30718	5.28091	6.26817	5.04686	4.69557	5.29128	3.61184	6.28167	5.47273	5.47327	5.62429	4.91907
IL17RA	7.24044	7.35934	7.45962	8.49423	8.62873	8.55208	7.26817	6.66566	7.59846	7.68973	8.58591	7.76611	7.36048	7.96488	8.03783	8.3549	8.06746	7.93182	7.94063	8.58012	8.07086	8.18191	7.79545	7.64983	7.31691	7.87341	7.45806	7.41452	8.37429	8.0192	7.83365	7.39611	8.19583	7.8567	7.8819	8.11389	7.82006
IL17RB	6.12244	5.37644	6.24559	7.14228	4.88652	6.03952	7.41158	2.58387	8.14122	4.80327	7.16485	4.89111	6.263	3.88865	4.52326	5.92486	5.95671	6.09574	4.74679	3.82238	7.01703	5.45357	5.57951	6.16307	5.81352	6.20599	5.26217	6.0695	5.10096	5.09354	5.82462	4.3488	6.35102	5.69513	5.74404	3.61647	5.38117
IL18	6.49843	6.82923	6.7689	8.04564	9.49631	6.74249	7.36396	6.36348	6.10469	8.40141	8.17527	7.8095	6.84329	9.21612	8.66427	7.66821	8.37	10.3917	9.38194	10.6968	10.1993	7.47582	8.74693	8.93737	6.89251	10.418	8.21789	9.21408	8.34469	8.35898	10.7379	8.48083	10.2707	9.12444	8.58409	8.0058	10.6027
IL18BP	7.75471	7.81855	8.12536	9.61416	7.67949	8.48393	8.55297	7.09904	8.66687	8.84405	8.27027	8.25625	7.98334	8.18338	8.9911	8.64822	8.68036	8.85993	9.2281	9.54573	8.40903	7.84268	8.6828	8.6515	7.51454	9.17954	7.7378	8.47876	9.27089	9.12223	9.56548	9.74055	9.10069	8.81743	8.1557	8.26158	8.68157
IL18R1	5.31262	5.90696	5.35251	6.26074	1.30156	5.3207	5.96314	4.69934	5.07982	3.32049	6.85174	4.19212	4.43448	4.76456	4.30087	5.19771	5.19062	5.24844	5.00342	5.39259	6.55239	4.30405	5.44576	5.26665	4.80594	4.86395	4.88743	6.00207	3.92216	5.3196	5.70369	4.16983	5.8147	5.47273	4.24154	4.159	4.93371
IL19	6.89567	6.76017	5.31959	7.65614	2.92605	5.57872	6.4249	4.72137	6.78122	5.16437	7.95673	4.09526	5.47857	3.87271	3.14887	5.73572	5.45049	5.63324	5.24854	4.18128	6.56836	4.9272	5.79545	6.58509	6.03375	5.41476	4.81214	6.26242	4.2758	3.84077	4.30694	4.74569	6.10146	6.79903	5.9587	6.21185	4.11171
IL1A	3.09597	2.58839	5.71508	3.67577	4.52395	5.60857	2.9224	3.96238	3.72618	2.03509	8.34173	3.51029	6.96193	3.77318	4.30087	6.02931	4.51255	5.52298	5.03513	3.2647	4.81006	4.56155	4.29833	3.61953	2.44554	5.01974	7.29019	2.66395	2.55959	7.24038	0.187995	5.05662	4.57713	4.9519	3.19715	4.6007	4.69667
IL1B	6.61021	7.45329	6.07858	7.72135	8.82708	8.91465	7.22922	7.54734	6.80418	6.39264	10.2297	9.91827	11.9516	5.45232	4.14887	7.01781	7.29473	6.53077	6.59903	5.21941	7.78686	7.00066	6.8369	6.33455	6.4625	6.34847	10.2622	6.38394	7.23605	10.1998	6.25408	6.88485	6.73712	7.02453	5.689	6.53585	6.22917
IL1R1	6.72046	7.59466	8.225	7.87783	8.27979	6.61348	8.47699	9.12613	6.65639	7.35476	9.53455	9.12009	7.11411	8.18176	8.67707	9.61274	7.14971	9.16912	9.18517	9.35905	9.23025	7.43476	8.76108	7.38546	7.1683	9.1642	9.35351	8.23821	8.99124	8.98575	9.76472	7.77059	9.31876	8.84935	7.93355	8.04127	8.76071
IL1R2	5.05533	5.61333	5.36331	6.24768	2.71659	5.29033	5.45118	5.69934	4.92083	4.94198	9.13191	5.92533	5.89482	3.93545	5.05219	6.46819	5.4103	6.95227	6.74679	6.65778	7.04664	5.31232	6.34769	4.91398	4.32355	6.98234	7.12113	5.96242	4.99064	6.85604	6.27546	6.07854	6.13209	5.87955	4.78211	5.9384	5.85894
IL1RAP	8.16683	6.42422	7.45962	7.66844	9.02436	10.1398	5.44072	9.71864	8.87908	7.31354	8.78215	9.13051	10.9426	9.75481	8.39679	8.53987	9.86732	8.72947	8.80619	7.71748	9.33329	9.14014	8.32434	8.96642	10.6244	7.92891	9.58174	8.55563	8.26498	9.99225	8.17455	8.62431	8.96944	9.14944	10.143	7.68536	9.7932
IL1RL1	6.18028	6.786	5.85181	7.01707	3.17603	5.67591	7.26076	4.94376	6.57418	5.20502	8.10324	4.9477	5.14939	5.92775	4.66076	6.39898	6.78504	6.04948	6.05589	5.18557	7.59533	5.9055	5.97183	5.6398	5.2529	6.53489	6.71214	7.1527	5.22797	5.5808	5.74258	6.26846	6.32474	6.97524	6.12789	5.67034	6.08572
IL1RL2	6.1708	6.8416	5.96256	6.92575	4.05644	6.13832	6.56866	4.63117	6.35845	4.78998	7.779	4.77082	5.32603	5.62403	6.65137	6.24185	6.30901	6.93867	6.00342	6.83609	7.51992	5.62929	6.68454	6.36734	5.31824	7.20098	6.1596	6.66975	4.89179	5.45611	6.74642	5.10012	7.20017	6.82922	6.20277	5.27282	7.12772
IL1RN	5.91094	6.37158	5.89714	7.63625	6.002	7.91266	6.47186	8.22001	6.77348	6.11724	9.36921	7.14692	10.2417	7.54073	7.56641	6.59429	8.50015	8.67309	7.69975	9.07812	8.81772	6.774	7.425	5.88596	5.66654	8.16933	8.83371	7.36618	6.09653	9.0749	9.17916	7.88278	8.48164	8.19652	7.04577	6.52754	8.02374
IL2	7.05016	6.40767	5.86708	6.78373	3.47148	6.85468	6.59246	4.67698	6.706	4.85527	8.05459	4.26518	5.47374	3.21375	3.25196	6.1138	5.82227	6.22302	5.46577	4.80577	7.27228	5.48316	5.37825	5.63308	4.92958	5.17061	6.03821	6.11489	4.55959	5.11907	5.56737	3.57119	6.3614	5.3472	5.36707	4.07019	4.28164
IL20	7.01704	6.84687	5.91928	7.2801	2.47148	6.50921	6.69938	5.39122	7.23433	5.53494	8.29473	9.07508	5.35786	4.12233	3.09442	5.55665	5.39802	6.3281	5.28416	4.11988	6.35351	4.68129	5.92528	6.70539	6.03699	6.34394	5.13407	6.57858	5.05602	4.09354	5.33265	4.48631	8.34841	6.35315	5.87663	5.46795	4.69667
IL20RA	5.28359	6.04171	5.55461	5.88417	4.75002	5.99124	5.54201	3.06929	5.28961	5.01237	7.43937	2.83222	4.96882	6.04974	5.25196	5.4512	5.18587	7.08872	6.51907	7.40643	7.41029	5.37681	5.50234	5.85161	4.21337	8.07818	5.69129	7.24697	4.35215	4.77804	7.51442	5.10012	7.19728	6.32316	6.16869	4.69282	6.85125
IL20RB	5.7334	5.01387	5.601	5.72371	2.84588	5.36218	5.47699	3.63117	5.57418	5.49452	6.40028	4.13478	4.8619	7.06034	7.14552	5.33743	6.46821	8.35322	7.00342	8.27831	7.79754	5.36096	6.88329	5.85739	5.79068	7.89525	6.37111	7.67337	4.6226	5.42573	8.53395	5.33673	7.87027	6.9519	6.90795	4.56864	8.18087
IL21	7.11257	6.59883	6.07201	6.87146	3.38902	6.53275	6.71464	4.06929	6.62234	6.02377	8.30571	3.56919	5.35786	5.12233	2.5639	6.25758	5.40212	5.80155	5.86912	3.57032	7.05638	5.42335	5.85253	5.47657	5.17273	5.11852	6.15453	5.67554	5.2758	5.14416	4.66373	4.1968	6.52268	4.63779	5.79706	4.41484	5.39182
IL21R	1.58901	0.162122	6.02514	4.85864	5.28645	5.89359	4.02393	1.26194	0.819288	6.68973	4.62267	3.28288	3.27694	3.7559	4.71591	4.9685	4.78189	6.33997	7.44624	6.5338	5.82912	2.18304	6.95455	6.51732	4.13091	6.79924	4.63414	2.51711	7.41401	7.5762	6.07978	5.60178	5.88113	5.54728	4.10404	4.96327	5.85894
IL22	-18	-18	5.41617	-18	-18	-18	-18	-18	-18	-18	2.71344	-18	-1.74543	-18	0.393978	-0.684938	-1.05731	-18	1.09653	-18	-18	-18	-18	-18	-0.763911	1.20098	-18	-18	-18	-18	2.18799	0.0268737	-18	-18	2.36707	1.26283	2.0048
IL22RA1	5.48574	6.09286	5.41617	6.66599	3.24016	5.43618	5.18918	4.23157	6.18269	5.00087	7.83365	3.56919	5.46889	6.03191	5.10822	5.88492	5.69424	7.66898	6.39828	7.50492	7.76525	5.35296	6.43749	6.19995	5.39091	7.71931	5.85653	6.78657	4.65913	4.49564	7.88496	5.16983	7.23446	7.56533	6.18583	4.9998	7.70737
IL22RA2	5.38547	6.29655	5.90455	5.40883	1.62348	5.65222	5.62284	2.9989	5.51973	4.84245	7.70351	3.31765	5.58996	4.42525	4.22687	5.75247	5.23731	5.46993	4.58482	3.62185	7.22126	5.67489	5.81473	5.8045	4.49348	5.11852	4.99347	5.5985	4.58513	4.33058	5.24869	3.68984	6.48994	5.14259	6.06133	4.09291	4.79621
IL23A	6.17713	6.45674	5.86708	7.1281	3.52395	6.71759	6.20162	3.96238	5.77348	5.81645	7.45524	5.68688	6.51432	4.83207	3.48144	6.06102	5.87343	5.84803	5.31031	4.98863	7.15936	5.89453	5.36959	5.98437	5.59364	5.79261	5.46422	6.30781	5.19518	4.69557	5.50992	4.94971	7.03494	5.46176	5.51908	5.41484	5.11171
IL23R	5.89567	6.347	5.84412	6.47755	3.10891	6.3237	5.69058	4.74307	6.41423	5.17464	7.88727	3.99142	4.95501	4.92775	3.25196	5.23789	5.05643	4.9942	4.17454	4.54385	6.77708	5.15573	5.28917	5.60585	5.37052	4.97357	5.83767	5.38218	4.54665	4.88609	5.36292	4.05662	5.82973	4.9675	5.91139	4.0471	4.73062
IL24	7.10263	6.60091	5.78104	7.40001	2.71659	6.49063	6.62745	4.37742	7.27598	5.71457	8.4387	5.10524	5.2658	4.84029	3.82024	5.90002	5.60803	5.86456	5.61311	4.50321	6.51757	5.00066	5.92528	6.34694	6.10645	5.39738	5.71214	5.3608	4.74092	4.84077	4.70369	4.93376	6.35102	6.87955	5.73631	6.24773	4.39182
IL25	6.00642	5.81317	5.23974	6.60075	3.98338	5.01372	6.13833	4.03453	5.27872	5.13312	6.82959	2.62577	5.33139	3.55078	3.39398	5.00622	5.45444	5.26098	4.1934	4.80577	6.41282	4.98005	3.8019	5.38346	4.90851	4.97357	4.74625	5.61062	3.81833	3.80974	4.13051	3.29989	6.40218	5.2357	4.58947	4.51917	3.94821
IL26	6.03457	5.79875	5.19204	5.37321	2.52395	5.94129	5.00277	3.88643	6.32179	4.85527	7.50182	3.17326	4.86928	3.48938	4.37126	5.14795	5.45444	5.72212	4.65453	3.60914	6.63702	5.53353	5.31647	5.67297	4.73593	4.90142	4.88743	5.87968	5.08315	4.04107	4.16527	4.44191	6.01864	5.40562	5.49177	4.9258	4.03228
IL27	4.66301	4.82746	4.85181	6.2865	4.09163	5.54824	4.19542	2.37742	5.38407	4.37494	6.10408	4.78331	5.11255	5.36385	1.20133	5.36672	5.62217	4.74909	4.17454	4.17267	6.7593	4.768	4.99455	5.49152	4.92259	4.92588	3.46422	6.40672	4.07416	4.09354	4.03348	4.37265	6.44185	5.58821	4.4066	3.55234	3.0048
IL2RA	5.72478	5.4053	6.05211	6.50524	6.40659	6.23718	6.75106	5.48433	6.08607	6.28776	7.60855	5.05461	6.69336	5.20741	5.2888	6.08325	6.70756	6.17079	6.78459	6.67313	7.31887	6.16032	6.74609	6.69251	5.88355	6.44469	5.7992	5.69844	6.78566	7.47601	7.19362	5.76384	7.14417	6.75477	5.41632	5.82762	5.66191
IL2RB	6.46261	6.066	6.35792	7.54314	4.53677	6.79102	6.48209	4.29169	6.0545	7.6238	7.81224	5.33472	6.10006	5.63352	5.48144	6.30375	5.85558	6.86867	7.43638	7.06276	7.36269	5.74375	7.40181	7.14191	6.19319	7.50679	5.19461	6.49766	7.73665	7.86172	7.06758	7.00797	7.29256	6.94009	6.04264	5.93211	6.61269
IL2RG	5.61254	5.49304	5.78104	7.12453	3.88652	6.50657	5.30322	3.32083	5.32179	5.66445	7.01052	4.33472	5.23757	4.85659	4.27662	5.40253	5.21882	5.70844	6.184	6.63602	7.13199	4.77997	5.82109	6.03627	4.67903	6.72106	4.97057	4.72656	6.64098	5.69557	5.79162	5.508	5.88833	5.58821	5.09197	5.07019	5.52352
IL3	6.16126	5.80958	5.41617	6.67577	2.24016	5.88142	5.04479	2.76444	5.94857	4.62005	7.36432	3.99142	5.14939	3.92002	1.71591	4.97803	4.69758	4.47532	4.7721	3.6716	6.32157	3.9055	4.69499	5.6398	5.42096	4.58565	4.67721	5.90451	4.1785	4.43593	4.5717	4.39611	5.82973	5.16981	5.20838	3.67787	3.30436
IL31	6.17397	6.77499	5.79707	6.73778	4.10891	6.3237	6.4089	4.10324	6.06087	5.03509	7.23394	4.83222	5.48819	3.87271	3.30087	5.57559	5.84054	5.63805	4.79697	1.31252	6.9507	5.6359	4.85253	5.88596	5.23044	5.474	4.43105	6.19357	4.2758	3.71245	5.08886	4.14235	6.26518	5.04305	4.537	5.07019	4.34875
IL32	5.32407	4.58839	7.75049	8.50798	7.04302	8.36364	7.20317	7.3136	6.5151	9.80905	9.84999	7.53635	7.3085	8.2177	7.92341	9.10894	7.27696	9.92296	10.1241	10.7903	9.86719	6.5546	9.68367	9.80786	7.14598	10.0727	9.17659	8.39406	10.6311	9.93544	10.1742	9.21587	9.6509	8.8567	7.91825	8.41821	9.30717
IL33	8.33897	6.24693	5.65478	6.94205	3.24016	6.29951	7.65936	5.8668	6.38407	6.79331	7.84574	5.54004	5.51667	7.23105	6.86565	6.88238	7.18587	7.93476	7.45017	8.08473	7.69635	6.07056	8.94802	5.86889	6.18446	8.31993	7.42053	7.38218	7.4937	7.07408	8.79347	7.83637	8.45281	7.73895	6.79334	6.74037	7.71798
IL34	5.56508	5.74708	6.77296	6.71899	3.24016	5.72669	5.89968	5.08637	5.59188	6.02944	7.39755	5.52524	4.94806	6.98077	5.09442	7.37756	5.57205	8.5879	6.96278	8.26317	8.27576	5.73147	6.54529	6.11561	5.71182	8.42338	6.54782	7.23918	6.40687	6.75786	8.50371	5.97329	7.6719	6.50516	5.93861	6.10972	7.4181
IL3RA	4.29528	1.91701	5.41617	4.42052	3.90642	5.3207	3.861	5.93436	3.87818	5.20502	6.03537	5.70669	7.06514	5.06034	5.37126	6.39544	5.70091	6.29798	5.51907	7.6815	5.5501	4.9055	6.18437	5.05148	4.13091	5.83841	6.00478	5.81304	6.30298	7.05767	6.52562	4.72731	6.33003	5.9982	4.79706	5.74396	5.72221
IL4	-1.65892	-18	4.42651	-0.53368	-18	-18	1.33743	-0.323024	0.234325	-18	1.87945	-18	0.061927	-18	-18	-2.2699	-18	1.4967	-0.488429	1.59632	1.06283	-2.13889	-18	-18	-18	-18	-18	-18	-18	1.45611	-0.490077	-18	-18	-1.57166	1.78211	0.0929071	-1.69564
IL4R	6.50347	6.33205	6.95186	8.00742	8.55185	7.5508	8.28945	7.65997	7.50345	7.84566	8.71509	8.78176	7.91724	7.95261	8.24103	8.11596	8.41386	9.12691	8.87571	9.51901	8.54261	8.14304	8.43126	8.39543	7.04666	9.22582	8.68778	7.63085	9.01433	9.27841	8.87668	8.00606	9.38257	8.4998	7.247	8.47877	8.66301
IL5	6.02758	5.76575	5.64595	6.42052	3.27118	5.88549	5.70812	3.13641	5.79657	4.37494	7.16485	3.28288	5.00276	-18	3.30087	4.87985	4.53515	4.67602	4.4344	3.164	5.89572	3.28737	4.97183	5.8045	4.79833	4.474	4.44773	5.64639	3.70643	4.09354	3.04598	2.3488	5.88833	5.35908	5.3469	3.9258	4.47428
IL5RA	5.69863	4.94348	5.07858	6.7701	2.76099	6.13149	5.34866	3.8469	5.85638	5.09037	7.53206	3.65325	5.03593	5.64765	3.75153	5.08765	5.57569	5.03859	5.27534	3.82238	6.33229	5.33684	5.69499	5.54266	5.47926	4.71756	5.26217	5.69559	4.42466	4.515	4.50088	4.52937	5.95152	5.11484	5.537	4.26283	3.94821
IL6	6.73125	6.31694	6.07201	8.46914	6.34959	7.34011	8.24658	8.48272	6.91028	7.05746	9.53393	7.51029	8.5307	5.2696	5.03783	8.00156	6.26687	6.53852	6.95175	3.95889	7.59198	6.42335	6.26601	6.70218	7.44066	5.9677	8.21058	5.78924	7.97019	7.48585	5.2159	6.1354	7.69055	7.11484	6.18583	5.80027	5.62628
IL6R	9.32479	9.07688	8.12059	9.2841	9.20343	8.74473	9.15961	8.87296	10.1746	9.01309	9.55372	8.88533	10.6055	8.8812	9.15053	8.58341	9.79268	9.00729	9.8395	9.42218	8.74783	9.67449	8.93926	8.86315	10.3349	8.76068	9.05191	9.34434	8.28654	9.1348	8.7981	8.97134	9.17832	9.84461	9.1382	10.1205	9.16078
IL6ST	11.1253	10.3944	10.507	11.4017	10.8117	10.3695	11.2658	10.5126	10.2466	11.2024	10.5249	9.95255	11.1216	10.8301	10.9462	11.4692	11.0716	10.4876	10.4814	10.7932	11.3116	10.7324	10.6398	10.8828	11.0647	10.3842	11.2286	10.3637	10.4663	10.7454	10.7028	11.1585	10.8687	11.5507	12.1274	10.768	10.7327
IL7	6.05189	6.0294	6.31403	6.39113	3.41703	6.00627	5.11879	2.58387	6.86368	5.51082	7.60382	4.15415	5.13109	5.0462	4.1219	5.88997	5.16669	5.46993	5.10652	5.54051	6.54319	4.91639	4.85253	5.85739	4.04344	5.29785	4.3971	5.56773	5.40329	5.29741	5.54555	5.63174	5.88833	5.87128	5.72071	5.72226	4.87421
IL7R	6.25397	6.11341	7.11101	7.88628	7.5558	7.42224	6.53465	6.32083	6.26223	8.34001	8.28293	6.36412	7.80628	5.36385	7.36264	7.90627	7.36476	9.19059	7.60785	9.88172	8.40332	6.76499	8.28917	7.6465	6.38584	9.03035	8.09357	6.51065	7.51212	8.99268	8.64281	7.0603	8.21884	7.82922	6.78211	7.07019	7.00132
IL9	3.22372	3.89004	5.37404	2.63625	-18	1.73574	-18	-18	3.27872	2.67895	5.55064	0.732685	0.061927	-18	-18	1.05203	1.11262	3.24213	1.73396	2.64694	3.5774	1.768	-0.00545353	2.28393	1.75965	1.20098	3.00478	-18	0.922162	-0.128856	1.77296	1.24927	3.28167	1.0133	2.89759	1.09291	-18
IL9R	6.1708	6.6719	5.93385	7.29287	4.20845	6.51447	6.00986	5.10324	6.98921	6.10655	7.85274	4.21073	5.80916	5.0462	5.64191	6.693	6.18348	6.40076	6.45017	6.86978	7.52109	6.30819	6.39969	6.91675	5.90851	6.16034	6.87515	7.23527	6.00016	5.97268	5.67583	5.36077	6.96859	6.36498	5.90451	5.14819	5.39182
IMPG2	6.53584	5.67387	7.28022	6.71899	4.44451	5.92161	6.7783	4.32083	6.75789	5.68614	7.98707	4.11515	5.35786	6.16222	3.43837	6.18543	6.20948	5.45908	5.59903	3.96887	7.10566	6.19203	6.35649	5.97907	6.37564	5.24051	5.17471	6.29472	5.58513	4.21692	5.45946	4.48631	6.6036	5.97524	6.16869	5.45923	4.71375
INSM1	6.49336	6.20652	5.29722	6.78373	3.002	6.33862	6.52726	3.43186	6.31647	5.04632	7.83769	3.13478	5.02276	4.32337	4.73383	5.98749	5.95392	5.96766	5.184	5.31644	6.92967	5.05093	5.69499	6.06653	6.02072	5.09715	4.91168	5.04514	4.50712	5.42573	5.33774	4.46428	6.29256	5.87955	5.99805	6.89057	5.12453
IQGAP3	9.73581	7.63988	8.80105	7.96018	8.6152	8.05315	10.2965	9.31179	9.3986	8.50066	7.90471	7.86784	7.9731	6.60727	6.01603	6.82021	7.76526	7.75242	7.91813	6.8141	6.13506	8.7011	6.54914	7.78035	8.2934	6.42766	7.91017	5.73489	7.82638	8.23747	6.22417	7.58657	6.62098	7.83985	7.81002	9.77019	6.87041
IRAK1	9.21875	8.7095	8.62814	9.07734	8.40134	9.01836	9.25667	9.23157	8.72518	8.46135	9.03581	9.0852	8.51432	8.75753	8.30087	8.85357	8.5491	8.62173	9.09026	9.07956	9.02076	8.47582	8.75443	8.44524	8.97207	8.34508	8.7513	8.48536	8.79731	9.16959	8.79023	8.70753	8.65407	8.7149	9.60176	9.10064	8.5582
IRAK2	5.84887	4.63786	6.53084	7.41469	6.63844	7.0044	5.95949	5.50987	6.14122	6.45294	8.69184	6.05976	7.61871	5.8238	5.2888	5.48499	6.3199	6.67368	5.71451	6.02018	7.31887	5.96963	6.3344	6.51732	6.15793	6.3394	6.28091	6.89587	6.09209	6.94439	6.15954	5.64158	7.01535	6.42269	5.41632	5.35029	6.11814
IRAK3	6.56267	6.86256	7.09489	7.67821	7.50938	7.00253	7.36948	5.8469	7.81175	6.92991	8.71179	6.48757	7.17194	8.57869	8.37269	7.44949	6.42651	7.15743	6.69148	7.33489	8.39311	6.35696	8.04167	8.27315	6.0305	7.30718	9.34129	7.18244	9.18791	7.73739	8.16241	7.92774	7.56371	7.38254	8.63386	7.18302	7.72852
IRAK4	5.97408	5.72436	6.71929	6.90511	5.58078	6.28109	6.65258	6.77501	6.69785	6.32971	7.7832	5.90832	5.87662	6.75372	6.4052	5.67261	5.89979	5.22941	6.06103	6.46315	6.92436	6.23615	5.72926	6.16307	5.67488	6.12382	6.12373	6.25665	5.18686	6.38421	5.44538	6.4077	5.97874	6.42269	6.30044	7.0266	6.53317
IRF1	7.3745	7.19554	7.84605	10.7122	8.71165	9.5125	9.2128	8.72682	7.19722	11.0951	10.0234	8.79338	8.98419	8.72182	8.30687	9.10948	8.6535	9.69174	10.8346	10.019	9.62016	7.24697	10.6438	10.8972	8.95975	10.1732	8.45703	7.90143	11.273	10.7962	10.3718	11.2683	9.41033	9.63169	8.85178	8.56051	9.16078
IRF2	7.89183	7.99422	8.03363	8.77238	8.00431	8.43548	8.34165	8.32443	7.89254	8.73379	8.82145	8.7116	7.15845	8.60968	8.43152	9.08214	8.55002	8.51252	8.71614	8.97662	8.83196	7.85829	8.587	8.81642	8.76112	8.9402	8.21546	8.12285	8.88216	8.96918	8.71352	8.95169	8.86481	8.66316	8.70791	8.69561	8.66081
IRF3	8.76472	7.66495	9.61464	8.42197	8.41095	9.27296	8.80045	8.96469	9.4055	8.90391	8.91048	8.54096	8.06514	9.00839	8.77768	9.23194	8.50875	8.82022	8.77053	9.19809	8.97999	8.87024	8.62208	9.11621	8.71284	8.7826	8.71559	8.71573	8.50127	8.95772	9.24903	8.69102	8.75495	8.8483	9.62236	8.82677	8.8912
IRF4	9.74596	11.0195	11.3334	10.0801	8.91749	11.0375	10.737	10.9961	9.18269	9.66308	8.82145	10.9981	9.97823	10.4708	10.1468	10.2225	9.87417	9.39045	10.4943	10.5706	10.2723	11.5312	10.1871	9.06903	10.367	9.4869	10.1555	9.82821	9.59183	9.55531	9.7944	10.7227	10.3569	11.067	10.2302	6.9786	9.4471
IRF5	6.64029	5.90021	6.13643	6.98596	4.62348	5.59869	6.06535	5.93436	5.90675	6.40141	7.73959	6.13965	5.32603	5.0462	7.16547	6.76077	5.78189	6.10967	5.31893	5.62817	7.23132	6.25771	7.14683	6.37139	6.20187	7.09984	4.85027	7.16096	5.46648	6.30855	6.60585	6.37265	6.73712	6.6231	6.34181	6.67787	7.58513
IRF7	5.91851	6.10464	7.12377	9.16936	8.9663	8.88954	7.91486	7.7241	8.68037	8.19244	8.30133	8.80874	7.89933	8.78014	8.85546	7.58341	8.90559	9.28882	8.28086	9.5787	8.59699	8.18754	9.33551	7.50448	7.94776	9.84243	7.78942	7.79456	8.74659	10.527	8.148	8.73538	8.82599	9.24532	9.77363	7.43498	9.12294
IRF8	6.56267	5.93361	6.75666	7.9134	7.7067	6.72896	6.77623	5.88643	6.71006	8.01951	8.12159	6.82318	6.40686	7.13073	7.14887	7.32815	6.95671	8.35541	8.03644	10.2552	8.39375	6.03103	8.80753	8.20336	6.48875	8.63654	6.92066	7.63011	7.82236	9.21987	9.69628	8.03063	8.63067	8.68337	7.25243	7.95244	8.29162
IRF9	8.84887	8.43125	8.58955	9.99037	10.6355	9.01697	9.3598	9.04111	8.65112	9.97834	8.90182	9.89075	9.39412	9.4779	9.68342	9.01839	9.81498	10.4159	9.76896	10.2231	9.53827	9.11377	9.87068	9.80786	8.99181	10.1526	9.28787	8.81958	9.82905	10.3401	10.0331	9.90134	10.0658	9.87336	10.2385	8.79681	9.70363
IRGM	-0.336992	0.48405	4.92658	2.05128	1.71659	-18	-18	-18	0.234325	2.12255	2.11078	-0.489707	-0.4235	-2.61914	-18	-18	0.527654	-18	0.511571	4.28081	1.84044	-1.13889	0.579509	-2.10839	-0.178949	-18	-18	1.10207	0.337199	2.60811	-18	1.02687	2.93772	1.59827	2.36707	-0.32213	-0.110682
IRS1	6.80665	7.59048	5.65478	6.81062	6.08728	6.46638	7.85017	6.05202	7.03846	5.40141	7.32599	5.54004	5.08112	5.15565	5.92536	6.20988	6.14236	5.39223	5.23949	5.8631	6.72715	5.39249	6.27995	5.29249	6.16683	5.90758	5.59724	6.64639	5.09209	5.77	6.31985	5.49719	6.66773	6.87128	6.40172	5.75112	5.76379
ISG15	6.79641	7.89937	6.84412	9.93087	10.2709	9.9019	7.60422	7.41844	6.60936	9.33887	7.81122	9.55469	8.09849	8.85355	8.47213	8.05428	9.65715	11.3846	9.24176	9.33441	8.13812	8.60762	10.3548	9.33196	7.97334	11.2232	7.46011	8.2086	10.0829	12.6434	9.06987	8.07672	8.57378	7.91618	9.80216	7.96789	9.20899
ISG20	3.36345	5.2174	5.84412	6.47194	8.84845	7.89863	6.22618	5.9249	5.12914	7.28302	6.91048	7.35787	7.77027	5.67548	5.86158	5.46481	7.54353	7.26722	8.15783	7.12212	5.19799	6.66846	6.73938	5.52823	7.82668	7.75728	6.48052	2.13602	8.31829	9.42189	7.00658	6.84705	5.97199	5.70447	6.62341	5.11527	6.05924
ITGA1	7.82389	6.29911	7.39789	8.4436	8.39167	7.69226	7.32328	7.02127	6.89254	9.10051	8.50309	7.58711	7.20002	8.14656	6.80761	7.79753	7.3393	7.47667	7.49266	6.96763	7.76624	7.19873	9.69021	8.09618	5.49348	6.56244	7.3971	6.70834	8.85552	7.54357	8.17241	6.92169	8.07333	7.54208	7.80263	7.57672	9.30012
ITGA2	5.08927	4.39094	7.11421	7.02856	7.22835	4.89763	6.70594	5.33519	6.07982	5.10118	4.5358	4.78331	5.96882	7.00108	6.22687	6.61884	6.21182	7.67485	6.11643	7.4165	7.18769	7.38271	6.32098	7.66145	5.00427	6.38421	6.78942	6.44277	6.46304	7.09031	6.71938	7.46705	6.71706	7.29562	7.15715	6.1536	6.94098
ITGA3	7.98042	6.23358	7.41617	8.52972	12.6321	11.082	7.95949	9.81589	10.1344	8.8985	9.40028	11.1646	12.5765	10.3923	10.1321	9.85551	11.8547	10.3414	10.8391	9.37392	9.60171	9.56371	11.1737	9.3163	10.6053	9.66723	10.136	9.5654	10.3316	10.418	9.96628	10.5866	9.40469	9.83348	10.5467	12.1555	9.71056
ITGA4	7.02232	6.08099	8.49812	7.83483	7.93091	9.23917	7.04307	10.3208	7.74014	10.4519	8.43671	8.89472	8.06112	6.9005	7.08398	7.99571	7.44054	8.23021	8.46091	8.73623	8.18621	6.68766	8.25311	9.23146	6.57148	8.23073	10.0956	6.81697	9.12836	10.3189	8.12904	8.41202	7.82036	8.78038	6.68096	7.67975	7.50403
ITGA5	8.36275	7.81944	8.33202	8.14756	10.6369	9.6061	8.66443	8.70764	9.08295	8.95693	11.5961	9.45769	9.32804	8.54199	7.59855	9.39898	8.29914	9.21458	9.1488	9.10609	8.69375	8.07056	8.80431	8.92984	7.57148	8.40718	9.66745	8.74421	10.2856	9.67312	9.1781	7.71571	8.87842	8.37671	8.91482	8.81058	8.74937
ITGA6	9.71721	8.68421	8.08022	10.2254	10.8418	8.63962	9.12819	8.32623	8.24415	8.21251	8.64533	8.6524	8.48459	11.4103	9.63656	9.51269	10.652	10.9884	10.5966	9.5559	11.1515	10.7415	10.0724	9.24034	7.72994	9.68525	9.9792	10.4517	9.73023	10.3182	10.6225	10.5217	9.94937	10.5333	11.1234	9.71221	11.0227
ITGAE	1.66301	3.66992	5.57335	3.16676	3.98338	2.54309	2.50736	-18	1.23433	5.6933	2.48517	2.31765	4.29897	-18	3.97894	3.48499	3.09244	3.61869	7.22123	4.58338	2.34294	1.03103	4.82744	2.74959	3.62841	6.34847	2.00478	2.89958	7.79253	6.38421	3.92946	3.29989	4.59483	3.28632	3.10404	2.55234	3.82792
ITGAL	6.19595	6.53281	6.72768	8.38518	6.41703	7.68294	6.93735	5.9531	6.58305	9.05538	7.90663	6.38066	6.832	6.52297	6.83277	7.71024	7.29363	8.69983	8.79697	9.38818	8.41156	6.26625	8.74274	9.14427	6.43821	9.04508	6.85027	7.20661	9.04456	8.44479	8.545	8.40481	8.68022	8.04305	6.85893	7.51287	7.68373
ITGAM	6.29236	6.53716	6.70662	7.87995	6.95021	7.11771	5.79276	5.9716	6.41423	6.68255	7.68344	7.41116	7.68398	6.39767	6.20776	7.18748	7.5684	7.45636	7.01142	7.58419	7.90293	6.29574	7.01969	7.76351	6.25846	7.2908	7.05191	7.37153	7.20551	7.19307	7.45946	6.68509	7.86481	7.14944	5.87663	6.79335	6.88932
ITGAX	6.34389	6.13654	6.31959	8.54714	7.34413	8.23558	6.85707	7.02127	7.19143	7.51082	10.0572	8.81331	9.40812	6.97332	8.00685	7.4201	8.22288	8.21014	7.79389	8.99872	7.55926	7.25985	7.72076	8.34694	6.66654	8.08634	8.40353	7.92103	7.47163	9.181	8.83095	7.8513	8.47209	7.78149	7.00128	8.02512	7.84932
ITGB1	11.9809	10.1955	11.8646	11.8859	11.8399	11.0314	11.1805	12.4251	11.7831	11.8713	12.1141	12.9579	10.3513	11.397	11.2899	11.6626	12.2036	11.1666	11.5073	11.2046	11.6705	12.0798	11.048	11.362	11.0638	10.6407	11.2938	11.4577	11.9766	12.2314	11.2015	11.2529	11.4023	10.9354	11.0334	12.2708	11.6049
ITGB2	6.91283	7.70902	8.85085	9.1754	9.2731	7.82002	7.80504	8.09272	6.706	9.53742	8.38656	9.55787	8.63178	7.97332	9.89133	8.76902	10.1787	9.5593	9.92167	10.545	9.16237	8.47213	9.17446	10.3805	8.10722	10.0812	9.04165	8.90266	10.4708	9.58653	10.2421	9.4113	9.42586	8.84408	8.14697	8.63207	9.5938
ITGB3	9.10512	6.9807	6.17987	7.57223	9.80472	6.3651	7.39678	8.50352	9.70295	7.60874	8.77321	9.92639	7.581	9.11599	7.35398	8.02816	7.22114	7.9269	8.7595	6.93362	10.4799	7.30198	10.7038	10.7286	6.36537	6.79924	10.8321	7.78389	7.47845	9.5985	7.37287	7.37265	7.9955	8.70214	9.30175	6.6007	8.29162
ITGB4	3.069	-0.51595	6.1174	7.24768	4.955	4.96071	8.52231	6.17682	6.63947	5.40141	3.31008	4.09526	9.19415	7.90736	8.00316	9.79012	6.6414	9.80316	8.28526	9.16617	9.31448	6.21426	8.42604	2.97907	3.93653	8.79261	8.40032	8.5615	7.45441	7.34417	8.76731	9.95761	8.99216	7.83561	8.78305	6.0471	9.46801
ITGB7	5.91473	6.14512	5.99071	6.92165	4.51101	7.45547	5.95214	5.20054	6.16506	7.31818	7.4327	5.51779	6.47857	5.91224	5.75153	6.39188	6.12509	7.57414	7.39013	8.21941	7.64457	5.86673	7.5606	7.55872	5.65394	7.56439	5.7992	6.24697	7.45614	7.4834	7.65865	7.25248	7.60578	7.05405	5.97194	5.72953	6.37044
ITK	6.52596	6.45904	6.19204	7.85218	5.11747	7.21309	5.74683	4.80626	6.45833	7.62755	8.57142	5.78952	6.36048	5.35814	4.76902	6.531	6.32855	7.69695	7.18164	8.13104	7.63485	5.38467	7.34549	7.51183	6.9691	7.45102	5.91767	6.64492	7.07642	7.27202	7.82371	6.45314	7.62314	6.75027	6.39682	5.67787	5.91169
ITLN2	7.13712	6.69155	6.1174	7.21451	4.37481	6.22438	6.86686	5.10324	7.15319	5.88058	8.1503	5.21995	6.16146	4.97332	4.14887	5.82286	5.96783	5.90109	5.50404	3.93871	6.75731	6.17399	5.85253	6.54982	6.34983	5.79924	5.74625	5.81566	4.75224	4.80974	4.90909	4.94971	6.29256	6.62801	5.73631	6.12633	4.66191
ITPKC	7.26738	6.19003	7.77498	7.41176	7.31836	7.88549	7.98039	7.82418	7.33236	7.27349	8.06583	7.98738	6.80532	7.94215	7.73383	8.15636	7.57569	7.77665	7.23267	7.67542	8.12969	7.37878	7.61293	7.16073	7.31023	8.02824	7.26217	7.52514	7.10979	7.81756	7.50314	7.07491	8.45159	7.87955	7.87839	7.89057	7.7369
JAK1	9.20023	9.71599	9.73394	9.63937	9.75723	9.56989	9.4515	10.2801	8.70905	9.66899	9.26391	9.39192	8.64313	10.4051	10.1737	10.3388	9.86565	9.47868	9.44723	9.89977	9.70849	9.37976	9.24662	9.08081	9.2529	9.43514	9.51258	9.91188	9.63564	9.29461	9.73802	9.51873	9.26034	9.60014	10.1364	9.83015	9.99261
JAK2	7.47679	7.48292	7.47215	7.79499	6.88401	7.99877	7.97496	7.80626	7.40675	7.85527	8.25977	6.68355	6.14636	7.47229	6.73827	7.75247	7.16428	8.21417	8.22238	8.37908	7.86003	7.10666	8.14048	8.32519	6.95377	7.78595	6.85653	7.44446	8.20654	7.72289	8.29783	7.79506	8.017	7.5211	7.18867	7.54618	7.62403
JAK3	7.03805	8.51747	8.27307	8.06251	6.49467	8.56673	5.86882	6.00789	8.4105	8.90853	8.88727	6.91401	6.97396	7.36528	7.35398	8.41922	7.42348	8.10185	8.17216	8.64266	8.19946	6.98781	8.00996	8.09618	6.83228	8.1461	8.14434	6.12971	8.77113	8.7114	8.06451	7.77953	7.76084	8.20642	7.16004	7.30236	7.19917
JAKMIP3	0.511005	3.65398	5.05211	2.16676	2.80406	-18	-18	0.676976	2.04168	2.73553	2.21387	2.31765	0.254572	1.70279	-18	2.77449	-0.0573089	2.57916	2.92661	3.59632	3.16237	0.446072	1.31647	0.213536	-0.178949	1.83841	0.589747	2.56773	2.07416	2.93004	2.09489	2.52937	3.59483	2.5158	2.10404	1.79335	3.05924
JAML	4.71612	5.08099	6.56401	6.79275	5.95977	5.3207	6.50234	4.9989	3.04168	7.58968	3.60382	5.73911	5.23757	6.74061	6.79058	6.61884	6.96089	8.23737	7.82597	9.46382	7.71491	5.40027	7.41661	7.09373	5.71587	8.55951	7.59162	7.48454	7.72234	8.28054	8.99776	6.43626	8.19583	7.59827	6.2793	7.86934	7.82399
JCHAIN	5.68538	6.20652	7.91377	13.2126	6.83554	11.1474	9.74231	5.50987	6.80797	11.8014	8.32671	6.02336	5.4295	6.05328	8.28272	9.66526	8.42852	7.52947	12.7121	9.42423	7.09153	7.67489	8.06735	7.14427	5.83972	8.86316	7.202	8.32492	11.6031	11.0081	7.67282	8.94275	6.59042	7.41418	6.53254	8.02364	7.52352
KCNA1	5.85283	5.90021	5.98372	6.81505	3.41703	5.45273	5.54201	3.80626	6.25113	5.03509	7.49927	4.26518	5.41948	4.99557	0.97894	6.17304	5.49344	5.40924	4.05589	3.99842	6.83479	5.33684	5.18437	5.82235	4.84342	5.39738	4.3971	5.96478	4.78566	4.515	4.45478	4.16983	6.03818	6.28632	5.24154	5.28273	4.34875
KCNH2	8.69643	4.90359	7.07201	1.92575	4.92605	2.11425	2.33743	0.261939	2.87818	7.94348	5.79052	0.247258	1.25457	-18	-18	1.05203	1.03015	1.65716	2.38604	2.57032	2.20967	-0.138891	-18	0.213536	-18	0.838414	0.00478469	1.35361	-18	2.37364	-18	2.02687	-18	0.750269	2.0045	1.67787	2.62628
KCNK5	6.79641	5.89344	6.85947	7.47194	4.84588	6.37671	6.91297	3.8469	6.88896	6.80988	7.54076	4.92533	6.70784	6.27568	4.54372	6.03388	5.01951	5.6284	5.00342	5.3086	8.18769	5.16489	6.02245	5.6465	5.58482	5.76577	5.51258	5.64049	5.8237	5.181	6.18517	4.508	5.88113	6.14944	5.50093	5.56051	6.63975
KDM5B	9.43714	8.37523	9.61124	9.01128	7.69959	8.67473	9.01823	7.19268	9.87593	8.75191	9.51007	7.42717	8.08112	8.60486	8.2888	8.15427	7.86825	7.9942	8.20738	7.98002	8.14346	8.27579	7.5644	7.97243	8.26261	7.98816	8.13793	7.80317	6.78566	7.54593	7.73199	7.94176	8.34841	8.13742	8.79799	10.0605	8.41679
KDR	8.29382	7.07351	8.04038	8.57223	7.77052	7.81255	9.11797	8.03012	7.1016	8.63314	9.01544	12.6019	7.32066	7.98726	6.89382	8.50159	7.3393	8.01193	7.3654	7.99963	8.19799	7.5805	7.642	8.227	6.8154	7.17317	8.71731	7.46213	8.86663	6.89721	8.22897	6.98881	8.04302	7.90812	7.59803	8.26033	7.09552
KHDRBS2	4.92604	5.79875	5.33065	7.19424	2.76099	5.14173	6.6435	3.63117	7.26775	5.34797	7.6733	3.90261	4.54919	2.33506	2.64191	5.20583	4.69088	4.79294	4.52652	3.12881	6.81581	4.91639	5.66697	6.16307	4.05627	4.97357	5.28091	3.94816	4.52042	4.19307	5.19922	3.65136	5.61232	4.67627	5.16293	3.45046	4.34875
KHK	6.5309	7.14512	5.99766	7.4635	5.5558	7.46774	7.0534	6.93907	6.73417	6.24941	7.77269	6.26963	6.50012	6.86669	5.91754	7.78944	7.30134	6.74463	6.2709	6.00085	7.25407	7.0435	7.04711	6.27963	6.55124	6.33484	6.08693	6.87466	6.25606	6.5198	6.17099	6.82562	7.47329	7.39412	6.58947	7.26283	6.48923
KIF14	9.83243	8.6896	8.20411	8.4873	7.4274	7.79859	9.81595	7.38778	9.02141	8.72509	9.22741	7.68189	7.03921	6.00657	5.09442	7.1267	7.28699	7.04586	7.91529	6.41101	7.56836	8.38173	6.91341	7.57285	7.61221	6.17572	7.58221	6.36618	7.25606	7.06097	6.13636	6.76384	6.62959	7.36203	7.35702	9.10134	6.27014
KIF15	6.80869	5.51527	6.40575	7.27045	5.63546	6.58123	7.52726	6.45834	6.9992	5.78998	7.93237	6.00748	5.84703	4.18821	3.91754	5.22195	6.48379	5.62355	5.44231	4.38142	6.781	6.33278	5.57198	5.79247	6.51221	5.53091	5.35351	5.52674	5.32209	5.97268	5.52784	5.79946	6.44673	5.80338	6.14552	5.70762	5.07254
KIF18B	7.60435	6.91868	7.44188	7.53241	7.57302	5.94909	9.53373	6.74307	7.80038	8.30188	6.69128	7.21535	6.34733	6.19784	5.33649	5.99219	7.14726	5.46452	6.58839	6.37204	4.76327	7.03853	6.34769	6.22252	6.16683	5.25988	6.27625	4.27961	6.09653	6.92643	5.43592	7.18	5.29256	6.32921	6.64423	7.90187	5.91169
KIF20A	9.41923	9.18032	8.53084	9.17022	8.34504	8.35339	10.2809	9.01237	9.99421	9.46868	9.2251	6.78952	8.00276	6.89853	5.90968	7.44091	7.5426	7.81331	7.73396	7.37392	7.80333	7.30405	7.85563	8.45194	7.95462	7.52291	7.96043	7.05294	7.59301	7.99009	7.03818	7.91764	7.13209	8.11484	8.16437	8.31329	7.2262
KIF23	9.3137	8.57734	8.91193	8.61987	8.73131	8.3109	9.71247	8.59584	9.24555	8.76216	7.63434	7.64643	8.40939	7.18014	6.80761	7.11812	8.04925	7.32511	8.23381	6.67618	7.04011	8.39736	7.42709	7.29462	8.75573	6.84804	7.4415	6.45962	8.00253	8.11114	6.82643	7.89312	6.3458	7.93217	7.89063	8.11805	7.17163
KIF2C	8.33047	7.91283	7.68309	8.04564	7.71518	7.92754	8.38592	8.92015	8.07195	7.96287	8.20059	7.34107	7.49298	5.81549	5.72489	7.46142	7.40315	6.92887	7.44034	6.30663	7.01203	7.37088	6.94583	7.69412	7.88804	6.54676	6.70869	5.63159	6.83704	7.4834	6.05527	6.68984	6.71706	6.71836	7.28461	7.85944	6.45917
KIF4A	8.33402	7.98629	7.53084	8.29128	7.06532	7.42783	8.65598	7.9989	7.80038	7.4381	7.92194	7.50276	7.08746	6.66395	5.64191	6.98749	7.27137	6.48605	7.37782	6.36828	7.33763	7.44419	7.20887	7.301	6.77719	6.76915	6.95898	6.00667	7.56602	7.27202	6.12757	7.00033	6.49937	7.22276	7.34943	9.04127	6.73062
KIF5C	3.31836	2.51967	5.86708	3.16676	4.19233	3.78885	4.79687	4.3494	3.59188	2.28302	4.6868	2.73269	3.64689	2.0813	4.00869	2.90002	2.03015	2.9328	2.09653	1.37392	3.85539	3.10904	3.38686	3.35104	3.14298	2.20098	3.3971	2.03168	2.21167	1.45611	0.647426	3.3488	2.99216	3.42834	2.65658	2.48522	3.0048
KIFC1	9.26515	6.83455	8.65697	8.81615	7.0851	8.50326	10.025	8.72682	9.34676	8.92307	8.58591	7.11021	6.03593	7.24814	6.30687	6.76352	7.61512	6.63565	7.87059	7.10976	6.05961	7.75441	6.98039	7.26882	7.38964	6.393	6.68074	6.30594	7.42466	7.69981	6.38275	7.68984	5.82973	7.41986	7.64836	9.14276	6.70096
KIR2DL1	6.52099	6.68568	5.99766	7.40001	4.36045	6.70843	6.30898	4.98076	7.57418	6.49452	8.2984	5.35996	6.32603	5.99924	3.67938	7.36672	7.40315	6.87071	5.6201	4.164	8.76525	6.2999	5.94874	6.78945	6.72994	7.1448	5.456	7.35	5.29913	4.0141	5.81735	5.79064	7.40469	7.45348	6.58085	6.54412	5.13725
KIR2DL1_2DL2	7.67535	8.41833	6.02514	7.91959	4.31651	7.40107	7.97677	6.26943	8.76082	6.66809	9.89311	5.83822	7.13874	5.52041	4.93314	8.01203	7.61688	7.71416	6.92379	4.32034	9.36269	6.96177	7.45807	8.054	7.6035	7.72629	7.14944	8.45711	6.42466	6.13793	6.91931	6.48631	8.23587	8.10253	7.85714	7.31932	6.83183
KIR2DL3	7.31119	7.0371	5.92658	7.80171	4.12599	6.95103	6.84919	5.33519	7.10469	6.5027	7.91813	5.24726	6.85634	5.55578	5.67938	7.32815	7.97611	6.68303	5.46577	5.1941	9.01536	7.03103	5.8463	7.19082	6.84157	7.05343	5.73949	7.86077	5.55314	4.90089	5.95948	5.65136	7.72712	7.83135	6.25243	6.12081	5.14985
KIR2DL4	5.8995	5.83808	5.22796	5.96617	0.301557	5.07202	4.43547	3.37742	5.66895	4.6933	6.79468	3.75822	4.5765	3.87271	2.09442	5.4512	5.51634	4.78427	5.01407	-18	6.87753	5.21866	4.45398	5.71179	5.46009	5.49049	3.83767	5.86204	5.32209	3.53411	3.27546	4.08577	5.72109	5.67627	5.05513	4.22219	3.47428
KIR2DL5A_5B	0.511005	3.04476	5.99071	5.54314	-18	2.50127	-18	-18	5.69376	3.46135	2.91048	-0.489707	0.955012	2.18821	-18	4.91992	4.00878	4.9328	1.8335	3.44717	5.79463	-0.138891	-2.00545	3.50632	3.66235	4.55462	3.36234	1.10207	-18	1.45611	3.54555	3.57119	3.23728	2.33523	5.09197	4.11527	3.58976
KIR2DS2_2DS4	6.99213	6.13079	6.69383	6.90095	3.03852	4.85675	6.2563	3.9989	6.77348	5.92383	7.86566	3.17326	4.69752	3.68464	-0.0210599	5.518	6.2419	5.4807	4.92661	4.4894	7.45269	5.21866	5.80833	5.68602	4.64548	5.18081	5.58975	6.40846	5.22797	4.39471	4.11873	4.52937	6.4271	5.2357	5.93186	4.9258	4.0048
KIR2DS4	7.58425	7.32073	4.91193	6.82826	3.54948	6.83588	6.17348	4.45834	6.63093	5.88058	8.50627	4.84419	6.35786	4.79025	2.85341	6.518	6.60625	6.22302	6.28855	4.14651	8.36726	6.2999	6.21371	6.97109	6.34722	6.57409	5.43941	6.81566	6.07867	5.20505	5.71938	5.44191	7.38448	6.74575	6.3469	5.45046	4.7473
KIR2DSx	6.27477	4.98867	5.64595	6.89677	2.17603	5.6806	4.72114	-1.32302	6.91381	5.78998	6.63666	4.35159	4.23185	3.21375	2.09442	5.83339	5.73385	5.65241	3.28416	3.41832	6.84044	4.43096	4.84004	4.63308	4.80594	5.71756	4.64864	5.11489	4.87118	3.64373	5.15954	4.61184	6.38193	4.61817	5.68096	5.49379	4.16234
KIR3DL1	8.26441	8.57628	5.78104	7.82167	4.37481	7.57368	7.0873	5.80626	8.18852	6.34797	9.43404	5.13478	6.832	5.68464	3.20133	7.49165	6.74521	7.62355	6.49646	5.03689	9.33463	6.8807	7.21613	7.97109	7.41351	7.46985	6.65942	8.1996	6.7939	5.87114	6.58031	5.29989	7.56595	6.6231	7.44032	6.10972	6.20522
KIR3DL2	6.76734	6.80778	5.94828	6.64623	2.57458	6.39965	5.97043	4.72137	7.08919	5.82951	8.19115	4.40106	5.96193	5.02472	3.48144	6.45802	6.2419	5.87684	5.40234	5.17698	7.89662	5.70031	6.39115	6.28821	6.22477	6.25988	5.31767	6.91921	5.52042	4.87114	5.10088	5.02687	7.11072	6.82922	6.16869	5.62429	4.73062
KIR3DL3	7.42323	7.1351	5.91193	7.3459	2.57458	7.20985	6.89777	4.48433	7.82304	5.9776	8.78268	5.17326	6.21457	4.76456	4.5838	7.04298	7.37314	6.11314	5.85142	4.7197	8.30532	6.7948	6.12383	7.0839	6.58482	6.16549	5.55168	7.14542	6.03764	5.02765	5.7692	5.66108	7.66564	7.2357	6.82286	6.29258	5.50403
KIR3DS1	-18	-2.83788	5.26301	1.63625	-18	-18	-18	-18	-1.76567	2.49452	2.16324	0.247258	1.16146	-18	-18	2.05203	-2.05731	-18	1.24854	-18	2.5034	-18	0.316475	1.06153	-0.441983	2.67492	-0.995215	-18	1.92216	2.37364	1.99535	1.44191	1.82224	-1.57166	3.10404	-1.90709	1.11171
KIR-panL	8.05189	8.49974	6.62814	8.29921	4.51101	7.88447	7.84126	6.66566	9.03926	7.48836	10.1475	5.88533	7.24041	6.79025	5.37126	8.21794	7.73629	7.78427	7.62184	3.75475	9.34988	7.55981	7.68977	8.30206	7.59034	7.84484	7.09225	7.89028	7.54828	6.86361	7.10835	6.37855	8.06223	7.67627	8.08132	7.13457	6.71375
KIR-panS	6.17713	5.55014	5.86708	6.40296	1.17603	4.84844	3.861	1.48433	6.55625	4.14361	7.25977	3.99142	4.41444	2.96582	2.64191	4.88997	4.94269	5.09574	4.03513	3.78896	6.5501	4.80362	4.84004	5.31787	5.09407	5.31646	4.55937	5.41366	4.92216	4.74561	3.16527	3.72731	5.8739	2.88777	5.50093	4.73676	3.73062
KIT	7.49716	9.08396	7.73602	10.435	10.0777	7.57997	9.39948	12.5505	8.44986	7.39264	8.24006	9.9663	6.83953	8.9997	10.2045	6.98749	9.41741	8.85838	7.3654	8.48506	7.6031	10.4671	7.73601	6.22252	7.50988	8.24659	7.7992	9.43767	7.51711	5.15655	9.52003	6.2748	9.35232	8.51049	9.44685	7.68162	8.09877
KLF2	6.56267	6.86083	6.92658	8.58006	8.56208	6.57116	8.07384	7.20445	6.36875	7.80493	8.71838	7.78642	5.80532	7.29524	5.4274	6.99454	6.10508	7.75907	6.25753	7.59953	7.70772	6.28737	6.6239	6.21354	5.58924	7.51084	7.77297	6.81435	7.22188	7.289	5.8919	7.97329	7.02844	6.31708	7.77646	7.18037	5.58976
KLHDC9	5.88024	5.60507	5.35251	6.08103	3.03852	5.87734	5.32612	4.20054	6.03523	5.30188	6.82959	4.55469	5.35786	4.79871	2.71591	5.04298	4.77558	3.26722	4.09653	3.86578	6.39247	5.47582	4.8019	5.96307	5.6873	5.09715	4.37982	5.71257	4.07416	3.41546	4.54555	3.86818	6.03169	5.63779	5.27396	5.53585	4.55228
KLRB1	5.86464	6.22821	6.19809	6.61607	3.62348	6.97223	5.44072	4.4049	6.65218	7.32971	8.11661	4.92533	5.832	5.91613	4.41635	6.58808	5.76606	7.31312	6.70797	6.99476	7.50459	5.58903	6.57198	6.53185	5.32885	6.76238	6.45187	6.42571	6.15738	6.5198	6.98241	6.12139	6.59042	6.5211	6.21396	5.89381	6.23509
KLRD1	6.13224	7.80417	6.68954	7.02091	6.1132	7.39965	7.55175	5.54734	6.87457	8.21002	8.17207	5.60481	6.42199	6.19784	5.08048	7.06549	6.32207	7.16912	8.17335	6.5338	7.80911	5.51216	7.60741	7.53727	6.20187	8.49458	6.48052	5.49439	8.85945	8.19006	6.45712	5.76384	6.99216	7.75702	6.48717	6.19094	6.55228
KLRF1	-0.65892	-1.25292	5.37404	-1.53368	0.301557	1.11425	2.50736	-18	-18	1.94198	-18	0.732685	2.25457	-18	-18	2.53745	-0.472346	3.51776	3.41846	2.21523	2.34294	0.446072	2.90144	-2.10839	0.558017	4.45732	-1.99522	1.79722	0.922162	3.77804	2.99535	0.441911	-18	0.0133032	1.78211	2.41484	2.69667
KLRG1	3.12244	3.42891	5.89714	5.33668	4.24016	5.2467	5.03787	1.26194	3.93476	7.26871	5.40574	4.80797	3.74643	5.11557	4.71591	5.22195	3.84958	5.86045	5.63397	6.64227	4.54088	5.04102	5.60188	5.02089	4.48402	6.00834	3.75967	3.24891	3.75224	5.69557	6.26481	5.11434	5.44673	5.3472	4.51908	4.34083	5.69667
KLRK1	0.663008	1.16212	6.72349	6.47194	4.12599	4.80613	4.22008	2.67698	3.69376	8.3147	5.46963	5.21995	5.19709	5.19464	6.37126	7.0155	4.88521	7.73454	8.10652	8.57401	7.60642	4.616	7.90144	7.98569	5.34983	8.61508	5.78614	4.58012	8.64022	7.71035	7.00178	6.93376	7.37938	7.06134	7.41147	5.33131	6.92274
KNL1	7.77467	6.66793	7.46715	8.08837	7.39959	8.03128	8.19852	8.31722	8.51626	6.72509	8.05372	7.2674	6.02936	6.43885	5.77768	6.25366	7.49728	6.90109	7.2281	6.82101	7.53393	7.53883	7.32546	7.56933	6.22193	6.48227	7.03269	6.87842	7.26991	7.36032	6.66373	6.37855	7.2513	7.55505	6.64009	7.88895	6.68806
KPNA2	11.7598	11.3596	10.6914	11.3071	11.8301	12.0274	11.7823	11.8977	11.5445	11.7191	10.865	11.1287	12.1458	10.2576	10.1295	10.8931	11.5037	10.9311	11.4206	10.9053	10.6263	12.0705	10.7611	10.6955	10.7506	10.916	11.1548	10.0698	10.8999	11.3521	10.9847	10.772	10.6229	10.7565	11.2983	12.2027	10.3718
KREMEN1	9.63886	8.76806	7.34979	8.31651	8.2855	7.49729	9.00765	8.66708	7.51741	7.81809	8.36781	8.82318	7.06193	9.84999	9.96573	9.86773	9.39982	9.15197	9.24289	9.44583	9.81843	9.45916	8.9451	8.94282	8.34003	9.60376	9.03476	9.26314	8.25308	8.289	9.58112	8.3563	9.26725	9.67567	8.98831	8.04856	9.82841
KRT13	5.41254	5.99817	6.22204	7.04375	3.67079	5.78013	6.11222	9.58987	5.51973	5.14361	7.10072	5.30037	5.01612	3.35814	2.97894	5.77995	6.67571	5.52818	5.48885	7.00085	7.00367	4.87234	5.99455	5.69896	5.04987	5.49049	6.24796	6.08479	3.8397	5.79398	5.67583	3.65136	6.85566	5.82922	4.67288	4.9258	4.4541
KRT16	-2.65892	-18	5.38469	1.78825	1.62348	-18	3.26817	9.75646	0.819288	2.67895	3.83162	5.88533	0.424497	13.1107	12.9717	10.3275	11.9418	14.2537	12.5305	11.2848	11.6238	8.85899	13.1857	-18	3.48402	13.1461	12.0102	11.5248	4.97141	11.4706	11.6916	11.7166	12.6587	11.7622	13.4084	10.1617	13.081
KRT17	6.87636	7.15789	7.2944	9.51685	6.23623	7.21794	10.7797	11.4748	6.80797	8.86798	8.35095	7.56377	6.7976	12.7659	13.5146	11.7652	12.3617	13.4403	12.9119	10.3244	12.4482	11.5827	13.3379	7.45766	6.8709	13.7011	12.1852	9.91524	7.49539	12.3113	11.7127	13.0534	13.4362	12.2525	12.7979	10.8099	13.2861
KRT18	10.412	10.376	8.81292	11.1902	9.50286	10.7439	10.6513	8.74844	10.5891	10.0414	11.4512	9.15355	9.91479	9.82147	8.53991	10.063	9.76007	9.8263	9.05589	8.44539	11.5968	9.96276	9.6289	10.3116	9.83251	9.7577	9.39818	10.1005	9.24359	8.85128	9.2628	8.79836	10.6838	9.64023	10.2456	8.95322	9.42977
KRT19	6.5432	6.91199	7.31403	9.23202	5.62948	6.70613	9.72572	6.14458	6.34807	8.39374	8.07613	6.66342	6.32335	5.27568	4.37126	7.06995	7.44751	6.55134	5.86912	4.47546	7.56949	6.28737	6.21855	6.98172	5.51221	7.00834	6.27157	6.67698	9.3325	5.00043	5.82099	5.04182	7.27345	6.28009	5.767	5.03542	4.93371
KRT34	6.27772	5.64996	5.50668	6.78373	3.98338	5.76254	5.79276	2.67698	6.20587	4.82951	7.37548	4.56919	4.77813	4.48938	5.55385	5.09642	5.51255	4.97148	4.74679	4.60914	6.36922	4.768	6.02797	5.96842	4.66235	5.81242	6.6047	5.64344	4.64705	4.91554	5.36292	4.39611	6.31409	5.77707	5.3367	4.9258	5.73062
KRT5	-18	-1.25292	7.72768	7.55908	5.51749	-2.58619	9.95605	11.3676	1.93476	7.66262	4.54571	8.29384	3.91278	13.7949	14.5825	13.3285	13.7911	15.9801	14.1611	15.1569	14.3871	11.3254	14.0426	-2.10839	6.6476	14.4965	13.4554	14.9749	8.457	12.4595	14.7688	12.7423	14.5711	13.7608	14.4619	10.9815	15.1466
KRT6A	7.08086	7.20378	5.6981	7.95014	5.07415	7.2593	6.64121	5.11992	7.01568	6.54288	8.57989	4.80797	6.75442	6.12569	5.57389	6.47829	6.98709	6.66898	5.94342	5.97384	8.12353	6.85546	6.69845	6.88596	6.29137	6.79261	6.29019	7.28813	5.65913	4.90089	6.47108	5.56085	7.3614	6.89187	6.50093	5.77239	6.29304
KRT7	3.99929	1.41005	5.61011	8.19594	5.33865	6.11425	8.6784	2.26194	1.55625	5.29248	8.56717	3.28288	1.34203	2.84029	0.97894	5.35946	2.46625	4.16412	3.80925	4.34355	3.4453	2.10904	3.57951	1.35104	0.558017	5.99684	3.93552	1.16918	7.76904	3.90089	5.02088	4.7087	3.5592	0.0133032	3.0045	2.73676	3.88932
KRT8	11.0208	11.1275	9.45457	12.2245	9.03061	11.401	11.5723	9.14967	11.2532	10.6068	12.3703	9.91295	10.5538	9.97775	8.77768	10.677	10.7325	10.6236	9.98528	9.42059	12.0885	10.5605	10.426	11.0396	10.6222	10.3482	9.78819	11.1817	10.0733	9.54886	10.0678	9.32837	11.4366	10.6685	10.4773	9.77283	9.66026
KRTCAP3	5.82086	6.97109	6.25723	7.15282	4.73896	6.3651	6.44857	5.11992	6.66059	6.07401	7.1191	4.17326	5.5765	5.18176	3.82024	6.62492	5.72733	6.18731	5.51157	5.51348	7.07406	5.68129	5.78896	5.69896	5.61547	5.94395	4.9473	6.53312	4.99064	5.47601	5.24869	4.83423	6.64667	5.9982	5.89063	5.16972	5.95541
KSR2	6.511	6.66992	5.96256	6.54847	4.27118	6.06845	6.69499	3.63117	6.38407	5.37494	8.01856	3.92533	5.389	4.72071	2.20133	5.62492	5.54632	5.21659	4.91529	3.98863	7.12738	5.66846	5.53371	6.52096	5.65394	5.39738	5.24319	6.40846	4.70643	4.43593	4.81735	4.65136	6.82599	6.07939	5.39682	4.87427	4.30436
L1CAM	8.16604	7.53716	6.46715	7.31807	9.99649	7.85052	6.02393	10.1902	5.76571	8.88136	5.99251	9.38066	8.09141	6.90638	9.07346	6.33001	9.69946	6.36052	9.34235	9.46954	7.19359	8.71987	8.15568	5.15839	9.4498	7.27185	8.07893	6.23135	8.13161	10.7888	7.11429	7.58657	9.69927	8.70097	9.6622	9.52284	6.6663
LAG3	5.99929	6.22821	6.72349	7.46067	6.28265	7.91166	7.11057	5.77501	6.74608	7.98346	8.14786	5.76453	6.99266	5.44156	5.18839	6.98277	6.16428	6.87276	8.26979	7.02378	7.59198	5.58903	7.71051	8.36125	6.13997	7.81569	5.24319	5.70411	9.32304	8.46733	6.8745	8.1968	7.48757	6.42834	6.50549	6.01772	6.27014
LAIR2	7.64486	7.32325	7.42908	7.938	8.08946	8.10991	8.03353	6.9249	8.25669	8.36264	9.40506	7.18507	7.47616	6.43885	7.03422	8.08104	7.43254	8.04314	7.92942	8.0973	8.61303	7.17626	8.27879	8.9105	7.50872	8.418	7.29941	7.67554	9.39925	9.40772	8.60637	7.43909	8.34318	7.77042	7.46393	7.53378	7.88744
LAMC3	7.98944	8.67881	7.13011	5.16676	5.59924	6.01	8.65598	4.50987	7.35845	7.70752	5.41117	4.35159	6.90921	8.1858	6.81183	5.97327	6.0275	6.14394	6.41846	7.27479	5.89933	5.98005	6.45398	5.57811	7.31023	6.13435	6.83133	6.26626	5.70643	5.78603	7.54335	6.24927	6.79952	7.10782	6.31609	6.86769	7.34053
LAMP1	10.7954	10.4842	11.4233	11.1104	10.2231	11.2736	12.0047	10.9606	11.1359	10.9677	10.3589	10.9463	10.3158	11.941	11.6145	11.5229	11.6596	11.6375	11.0467	11.6056	11.6345	11.2761	10.8937	11.2257	10.6646	11.3454	11.2567	11.7717	11.0794	10.5571	11.5015	11.3059	11.6185	11.2846	11.7332	10.9135	11.6579
LAMP3	5.52099	5.43358	6.18597	7.05128	5.27118	6.78013	6.92989	4.72137	6.45833	6.16952	8.00873	5.28288	5.81299	6.14904	6.15553	6.39188	6.54446	8.22941	7.28196	8.22307	7.64349	5.94857	8.01275	6.36328	6.3129	8.50172	6.07087	6.77315	6.16163	7.40512	7.87887	6.47533	7.54334	7.14259	6.88014	6.29258	7.18394
LAPTM5	8.50284	8.90359	9.78607	10.1178	11.2287	9.80774	9.31936	10.0932	8.62127	10.8911	10.7244	11.2937	10.9583	9.50077	9.93942	10.371	9.9978	10.5453	11.1067	11.6115	10.0606	9.39395	10.8109	11.5358	9.42437	11.04	10.3596	9.88515	12.0087	11.976	11.5462	10.7471	10.7611	10.0843	9.24563	10.1593	10.584
LAT	4.09597	6.46818	6.99071	7.4635	6.24407	8.72442	7.26965	6.61361	6.5151	7.54684	5.50055	6.79569	6.67453	7.56697	7.58627	7.12242	6.93846	7.65479	7.50592	8.55715	7.34823	6.4157	7.95455	7.37542	5.85814	7.4126	6.9792	6.5924	7.31257	7.44857	7.85688	7.66108	8.01041	7.61322	7.41389	6.0058	7.56645
LCK	6.27477	6.43125	6.58724	7.68307	4.92605	6.40533	6.76789	4.32083	7.0545	7.83599	8.22702	5.49519	6.09062	5.74718	7.03783	7.02931	7.23386	7.73004	7.76108	8.81029	7.83856	6.66846	8.12254	7.92915	6.00758	8.15	6.25745	7.24016	8.0583	7.98489	8.06758	7.06396	7.50406	7.47546	6.66882	6.70762	7.18394
LCN2	1.58901	2.41005	5.84412	8.25585	4.09163	-18	7.18918	4.74307	2.40425	7.69687	1.35589	4.22911	3.66396	6.61208	5.72489	4.98749	7.2419	7.12004	8.20854	6.82238	7.02035	8.68209	6.27067	-18	0.236089	10.5536	7.91767	0.410192	4.43874	7.07734	9.15774	10.0474	8.52845	8.09368	4.0045	4.11527	6.83183
LCP1	8.06218	7.83984	8.37937	9.26398	8.30812	8.54438	7.46672	7.67979	7.88178	10.2047	9.80581	9.43807	9.66741	8.98124	9.72377	9.69263	9.98879	10.7866	10.508	11.3893	10.2719	8.66443	10.5658	10.3554	8.02236	10.8923	9.75967	9.22299	10.7035	10.2269	10.9544	9.98688	10.0729	9.84355	8.79334	9.94739	9.88037
LEXM	5.56025	5.65798	6.14271	6.2801	4.02037	5.87324	5.09232	4.13641	5.83424	4.91773	6.96876	3.28288	5.17938	5.73841	4.43837	5.69588	5.17631	5.79294	5.17454	4.47546	6.38218	5.5546	5.00577	5.78643	5.87995	5.18081	4.63414	5.94337	4.45268	4.24038	4.86747	3.3488	6.23728	4.55762	5.15134	4.43276	4.64421
LGALS1	12.0231	9.78074	11.1333	12.5955	11.8513	12.4544	11.6884	13.4378	10.9656	11.8447	12.3365	12.609	12.2485	11.8757	11.0156	10.7363	11.3914	12.1118	12.5072	11.5482	11.1127	12.4934	12.093	10.8742	11.986	10.6256	11.3759	11.2518	11.7583	13.1844	11.9211	11.8279	11.5689	11.6641	11.5715	12.3278	11.474
LGALS3	8.64429	6.33455	8.04038	9.50524	10.9448	9.77081	8.97134	13.1091	8.61262	11.6301	10.5775	12.3533	12.9084	12.0868	12.3965	9.75973	11.1273	12.1612	13.478	12.2311	11.471	12.841	12.4235	11.5989	12.725	11.6673	12.3526	12.1861	10.7603	13.3938	12.3157	12.5535	11.7665	12.7522	12.4496	12.6989	12.1319
LGALS9	7.02933	7.31441	7.13327	8.98103	7.98922	7.69458	7.84622	6.3494	7.21446	8.35702	8.3713	8.13965	7.29212	6.85862	8.10994	8.15741	8.01415	8.54879	7.8895	8.67618	8.20457	7.13257	8.14302	8.67788	6.89965	8.54083	7.17971	7.98878	8.07078	8.5005	8.42879	8.26369	8.67086	7.74801	7.88365	7.66655	8.09877
LGSN	5.82086	6.54583	6.29722	8.00935	4.36045	6.60116	6.37635	2.9989	5.86368	5.52694	8.07271	4.35159	5.69752	4.56077	3.64191	5.67847	5.67401	5.56911	5.23039	1.59632	7.23132	5.4157	6.46215	6.74648	4.08158	5.37091	5.8813	5.80778	4.19518	5.21692	5.10686	5.24927	6.16209	5.28632	6.83377	4.18037	5.35964
LIF	6.00996	5.75458	6.08513	7.41469	7.84459	7.27024	6.96314	6.01683	6.52434	6.49861	8.52393	5.48757	8.22612	5.03191	1.97894	6.49165	6.45839	6.90709	7.13362	6.18342	8.03684	5.694	6.54144	6.80749	6.77331	6.17572	7.19214	5.9265	8.4149	10.3134	5.96278	5.68032	6.91676	6.71836	5.43555	6.98772	5.92641
LILRA4	6.30398	6.34452	5.99071	6.87571	3.57458	5.63781	4.95949	3.88643	7.44864	5.24454	7.87356	4.13478	5.22036	5.0813	3.64191	6.36309	5.2601	5.40924	5.10652	7.14321	7.15634	5.40027	6.65276	5.9949	5.76357	5.77925	5.30857	6.60609	4.71802	6.20505	5.90909	4.90134	6.59483	5.89595	5.97851	5.61647	4.99086
LILRB1	8.0188	8.46932	6.79308	8.60587	6.62649	7.56483	7.11057	5.63117	8.37516	7.65714	9.57142	6.60481	7.14332	5.54073	3.14887	7.21995	6.63269	7.41205	7.28416	4.95387	8.91859	6.58562	7.56819	8.15135	7.20187	7.41908	7.0076	7.43171	7.16586	7.07408	6.39257	6.24281	7.46609	6.58316	7.34181	6.29748	6.10526
LILRB2	6.5699	6.28624	6.28022	6.7792	6.35684	6.71302	6.90919	6.05202	7.14122	7.21997	8.22548	6.92533	6.98249	5.41978	5.23947	6.71594	6.43855	6.68768	7.08143	7.18984	7.44035	5.71909	7.3344	7.78945	6.04022	6.62725	7.11853	6.35	7.90958	8.12381	7.06758	6.75479	6.4709	5.90407	6.75174	6.53999	5.96969
LIMA1	10.0639	9.86126	10.0847	11.2595	11.3629	10.9777	10.6247	10.9373	9.27187	10.7334	10.123	11.2403	10.4828	11.3655	10.806	10.4623	11.5928	10.9554	11.937	10.7824	10.1006	11.3	10.1264	10.2019	10.7952	10.4269	10.3801	10.9238	10.9137	11.4114	10.75	9.10636	10.9735	10.5576	10.7101	10.9341	10.8747
LIPE	5.96679	0.162122	5.34162	5.61607	3.03852	5.8526	5.37635	4.16883	5.78891	5.26391	7.58591	4.54004	4.714	4.89656	3.82024	5.85938	5.53141	4.81863	4.1934	3.41832	6.97486	5.62266	5.3344	6.03116	5.28048	4.82548	4.3971	5.52993	4.78566	4.19307	3.94288	3.48631	6.16209	4.90407	5.50093	4.6007	4.11171
LMNA	14.44	13.4579	13.2444	13.6384	13.6523	13.0505	13.5674	13.5534	13.2331	12.6725	11.9642	12.5382	13.4054	13.1015	12.9939	12.6257	13.1057	13.4992	13.0341	13.0988	13.2631	13.9605	12.8315	12.8996	13.4548	12.3683	13.292	12.6322	12.9531	12.4272	12.7531	13.5866	12.9315	13.3035	13.3343	13.5713	12.743
LMNB1	10.9682	10.2803	9.90686	10.1836	9.30109	9.50723	10.7611	9.98475	10.6708	10.8386	9.72712	9.31496	8.9914	7.98449	8.37554	8.78877	9.64074	8.79078	9.288	8.88007	8.61961	8.61433	9.0998	9.1718	9.33774	8.96254	8.84792	7.76504	9.17798	9.31616	8.60215	9.31459	8.40218	9.1087	9.23469	9.19028	8.65308
LOXL1	6.88604	9.08173	10.1988	9.55378	8.39695	7.50127	9.09815	6.8913	8.48699	7.67895	9.5626	9.16553	6.46646	8.59457	8.96383	8.99923	7.38771	8.14817	8.39625	9.00024	8.8329	7.99039	8.03072	8.05526	7.22619	7.85761	7.8073	9.49643	8.79868	8.13793	9.23171	6.79064	8.92465	7.80772	8.1175	8.04856	8.774
LOXL2	8.2283	6.60299	8.39526	7.67089	10.6597	8.62934	8.38319	8.95077	8.47273	8.05468	10.5321	8.64043	8.54228	7.79977	7.97706	8.99806	8.1918	8.19714	7.65793	8.19729	8.5478	7.72064	8.09126	8.00665	7.37308	7.30486	8.86121	8.10261	8.80345	8.81854	8.31921	7.2167	8.0859	7.76819	7.41147	7.80543	8.33364
LRBA	9.07197	9.40886	9.3946	9.05034	8.48643	8.93884	9.3605	8.59435	8.79275	9.22059	8.16485	9.30146	8.39796	9.33396	9.77444	10.0736	9.85988	9.46858	9.36019	9.56704	9.73778	9.59751	8.95455	8.94146	8.63055	9.77757	9.49513	9.44531	8.71874	9.33671	9.48175	8.84065	9.52094	9.75645	9.28991	9.39154	9.4948
LRG1	6.90141	6.5415	5.77296	7.06623	4.10891	6.162	6.92989	4.88643	6.38914	6.79331	8.73038	5.33472	6.92523	5.23884	4.60343	6.76352	6.6672	6.50463	7.12137	6.42014	7.53972	5.94857	5.93706	6.3304	5.74388	8.31299	7.06278	6.58627	5.30683	6.60359	6.71156	6.4077	7.4709	6.80772	5.93861	6.39212	5.78009
LRP1	9.80919	9.54015	10.6635	10.9367	11.0889	9.94641	10.4971	10.1808	10.0046	10.0757	9.59817	12.2219	8.95718	10.9893	11.3989	11.4072	10.1447	10.6727	10.3381	11.2928	10.5696	10.0241	10.0975	10.6583	9.60104	10.1722	10.2974	10.8047	11.4765	10.4791	11.034	9.80987	10.8712	10.1113	11.2716	10.0583	10.7763
LST1	7.12898	6.18449	6.39526	7.96218	6.71095	6.95103	7.39543	5.79592	6.706	8.00376	8.15112	6.33047	6.65971	6.93545	6.8493	7.49497	7.07069	7.16412	7.28196	8.08874	7.80622	6.50497	7.4884	7.88171	6.56701	7.34167	6.85341	6.50417	7.56762	7.63712	7.62575	6.99266	7.37683	7.24852	6.31089	7.64365	6.71375
LTA	7.38547	6.27326	5.71508	7.89677	2.92605	6.93933	6.94476	4.63117	7.39923	6.41013	8.60559	5.02336	5.48339	5.07435	5.32471	6.49828	6.20008	6.68536	5.85735	6.77053	7.24841	6.41953	6.85563	6.8015	6.11873	6.09715	5.57464	6.56618	5.95681	5.73739	5.98889	5.67073	7.08277	6.60825	5.841	6.37831	5.87421
LTB	6.72262	5.51085	6.94108	8.23119	4.19233	7.33267	7.13022	4.3494	6.7696	8.26631	8.3587	5.38476	6.24326	6.83413	6.70232	8.15532	6.85408	9.06208	8.17927	10.3829	8.14802	6.06078	8.79545	7.45194	6.24732	7.96327	6.42685	7.03618	6.8048	7.94618	9.62938	7.3756	8.39336	8.8142	6.64836	7.92421	7.84157
LTB4R	7.05361	7.9245	7.5404	9.88681	8.33773	7.45547	9.30178	8.1907	8.84535	8.46554	8.04938	8.14813	8.30033	9.05505	8.19002	7.32256	8.14298	9.71473	8.79157	10.1023	8.28338	7.0534	8.36087	7.25355	7.24312	9.10118	7.94583	8.9268	7.16375	8.75989	9.07788	8.84172	9.10301	8.35018	9.19574	7.09291	8.91907
LTBP1	6.39907	6.67585	8.67985	7.25422	7.6737	6.48795	6.83927	5.91538	6.22301	5.99509	8.0787	6.56195	5.85448	6.76024	8.18839	7.39721	7.44552	6.8165	6.27534	7.79248	7.96456	6.408	6.72926	6.28393	8.6359	7.31415	7.04918	7.0913	7.76486	6.57158	6.73874	6.29366	6.8147	6.53163	6.65658	5.57672	7.40239
LTBR	8.23666	8.044	8.61464	7.26074	9.14548	9.32483	7.64464	8.77501	7.52895	7.83437	7.5145	8.21995	7.63611	9.30121	8.53864	9.30753	8.9661	8.31988	9.18223	8.56498	8.78783	8.96308	8.1481	8.02346	8.68472	8.09715	9.50214	7.82024	8.60399	8.87302	8.49804	8.45174	7.9498	9.33973	8.94198	8.38293	8.82104
LTK	7.00996	8.18171	8.75768	7.57484	7.99968	7.92852	8.53833	7.62534	7.65007	6.67534	7.86368	4.80797	5.39923	8.24968	7.96193	8.20786	7.76526	6.84178	5.93784	6.66241	8.41093	5.71286	7.4124	6.47657	5.43085	6.57409	7.3513	6.3626	5.37429	5.97967	6.45712	5.4306	7.39967	8.62187	6.66882	5.28273	8.44519
LY86	7.86953	7.48967	6.77296	8.6867	7.76099	7.19681	7.8901	6.63117	7.66478	7.72509	8.38724	7.21995	6.72421	5.79871	6.3996	6.96372	7.08607	6.85632	6.6981	7.07089	7.69738	6.74985	7.03621	8.26882	6.6133	7.62352	6.55553	7.5855	7.14884	7.98315	7.4264	6.66108	7.88473	7.10077	6.11601	7.1536	6.89307
LY9	6.75471	6.36179	5.29722	7.04752	3.30156	6.51447	5.62745	3.37742	6.50579	6.46554	7.75997	4.93656	5.51667	4.65698	6.61315	6.04298	5.87343	6.69001	6.65112	7.77551	6.47706	6.13257	6.68105	6.54624	5.88355	7.43407	5.63414	6.36975	5.50712	6.6171	6.99535	4.67073	7.03494	6.4998	5.37706	5.59275	5.47428
LY96	10.0476	10.4897	8.52243	8.96816	7.94661	8.3207	9.21817	8.29353	8.29502	9.40632	9.34741	10.4696	8.95674	8.56263	7.74049	9.89092	8.13991	8.33256	8.19222	7.47371	8.06765	6.90823	8.79868	9.39245	6.34722	8.50781	9.28961	7.91126	9.40374	8.35227	8.42759	9.1108	8.40595	7.55762	9.13084	7.23757	8.94279
LYN	7.81479	8.2456	8.17067	8.75288	8.3505	8.77191	7.84523	6.98076	8.45228	8.35927	8.7769	8.25849	8.6629	7.76995	7.25196	8.15006	8.19536	8.18155	8.39828	8.5426	8.16537	7.24913	8.425	8.86817	6.8508	8.4636	8.58693	7.88155	9.08427	9.18705	8.84621	8.07309	7.90083	7.85461	7.6276	8.54102	7.95181
LYVE1	5.98854	6.76575	7.60329	6.9461	4.12599	6.76916	7.35841	5.9249	7.39672	6.62755	8.18799	5.21073	6.43448	6.50239	6.12869	6.43054	5.92853	7.26722	5.56323	6.91308	7.81006	6.21866	6.7561	6.11078	5.7199	6.31183	6.57464	6.42743	7.87118	6.49075	6.59526	5.46428	7.08277	6.14259	6.01733	5.49379	5.70523
LYZ	7.84887	7.9443	8.96256	12.7683	9.69316	8.93688	8.7731	8.76311	8.39041	11.345	9.83263	11.1454	11.2996	10.3443	12.4525	10.9109	11.7006	12.0622	12.1563	13.9632	12.4883	11.2693	12.2561	15.034	10.5124	14.2458	11.6335	13.2255	13.9299	12.5637	14.0159	11.857	14.1049	12.3559	9.98464	12.5171	12.7552
M6PR	10.0135	9.65046	9.56049	9.56435	10.8266	10.0882	9.45053	10.965	9.12611	10.6364	9.19154	10.7206	10.664	10.1684	10.3583	10.0039	10.8202	9.59751	10.3418	9.94331	9.98488	11.1267	9.55917	10.1074	10.1518	9.84564	10.2818	9.5525	10.3941	10.0667	9.72788	9.91257	9.93555	10.2433	10.2723	11.0257	10.2395
MAB21L2	4.59847	5.2914	6.80105	5.84136	3.57458	5.82744	5.20162	3.13641	5.52895	5.47803	6.90278	4.70669	5.00276	4.17527	1.20133	5.77995	5.67401	4.24213	3.85735	2.40367	6.81581	5.27896	4.50234	4.56403	4.47449	5.05343	3.98206	6.33546	3.48016	1.87114	4.94288	3.79946	6.13814	5.47273	4.8265	4.72226	4.11171
MAD2L1	11.6131	10.8185	9.76687	9.71365	8.62724	9.27877	10.1198	9.46161	10.3986	10.1045	10.188	9.15775	9.13224	8.74609	7.6083	9.84774	9.42474	8.51972	9.49123	7.89683	9.12353	9.54454	8.65988	8.47187	8.87452	8.50679	9.54733	8.31801	9.09153	8.72497	8.40777	8.80605	8.56931	9.12965	9.27396	9.91627	8.44135
MADCAM1	7.94192	8.2641	6.57799	8.75864	4.85615	8.01372	7.596	5.7855	9.28145	6.81973	10.2861	6.17326	7.36831	7.15235	5.13544	7.4512	7.47017	7.73229	7.11148	5.36639	8.8456	7.00831	8.08994	8.20108	6.67696	6.92284	7.89505	7.93436	6.51046	7.08708	7.80086	6.2167	8.34187	7.45071	8.16293	7.20404	7.15922
MAF	9.14803	8.14939	9.65642	9.56369	10.8443	9.52299	9.71383	8.3547	9.1162	9.70176	9.52581	9.84196	9.08865	10.0227	9.96715	9.63661	8.9922	10.7254	9.57676	10.7909	9.48999	9.04164	9.60419	9.54176	8.51163	9.75983	9.5841	10.0692	9.93556	9.9169	10.4228	9.12491	10.1427	9.49174	9.7952	9.20925	10.3433
MAGEA1	5.27182	5.55873	5.33065	6.26074	7.1903	4.41381	4.90729	3.80626	4.97579	4.14361	6.37548	3.31765	4.43448	3.13575	3.25196	6.94442	6.3199	3.57916	3.8808	2.76624	6.61083	4.20096	5.02797	7.93873	5.29137	4.55462	3.91168	5.5615	8.00608	2.93004	3.91591	3.93376	5.01864	4.75027	8.8482	4.07019	7.37582
MAGEA10	5.069	5.55014	3.25142	3.92575	5.16781	3.99877	2.9224	3.26194	2.32179	1.73553	4.28663	1.73269	1.4245	-18	0.715906	5.29996	3.30024	1.10967	1.51157	3.99842	6.83856	4.30405	5.24247	5.18623	3.97756	4.7315	4.83767	5.18143	4.24409	2.37364	3.59739	3.76384	2.99216	3.2357	6.44981	0.67787	4.53317
MAGEA12	9.3446	8.85299	8.7689	11.2518	11.1663	11.0916	8.20626	11.0118	8.77154	10.8573	9.59459	10.857	9.09928	6.22948	9.97235	11.5307	11.7413	10.5969	7.9846	5.65005	10.5438	12.1665	8.38686	11.4334	7.7878	8.9402	11.5849	8.95738	10.363	6.04107	9.83635	11.5241	9.0812	8.00577	12.4839	6.96019	10.5487
MAGEA3_A6	6.32976	5.8239	7.41097	9.52769	8.35412	9.07781	5.22008	9.07358	5.91381	8.51588	7.57868	7.87224	5.00276	5.45767	8.09615	9.32396	9.78032	8.30102	5.57766	1.31252	7.66593	10.0815	5.74274	8.51457	5.01088	6.63839	9.71989	6.23723	8.06852	3.49564	7.75214	9.14754	6.46609	5.88777	9.50264	4.76533	8.31977
MAGEA4	5.20527	5.2174	6.00458	6.00548	9.23525	5.59869	5.14479	3.20054	4.86368	4.84245	6.4327	2.83222	4.18531	4.3116	3.25196	4.81756	5.99254	3.59906	4.98189	3.29676	6.89572	4.49047	4.87719	8.66722	4.16683	5.12909	4.92365	5.39625	4.38159	3.37364	1.64743	8.7851	5.35622	5.33523	10.9131	3.6475	7.02545
MAGEB2	5.43911	5.10464	6.41617	7.09203	7.6737	4.95297	5.69058	8.09904	5.54721	5.02377	6.89505	6.92815	4.11255	4.60003	4.76902	4.70738	6.82839	5.22302	4.92661	1.31252	6.8498	8.13374	5.6384	4.8458	3.99098	5.19093	4.29019	5.43085	4.14455	3.49564	4.18799	5.75479	5.15614	5.3472	4.841	4.0471	4.71375
MAGEC1	5.92604	8.94143	4.83638	5.5216	2.10891	9.20171	3.95214	7.76709	4.30041	3.07948	5.61328	2.96972	4.12494	2.96582	8.16547	8.15741	6.32207	4.31613	3.85735	1.11089	6.07566	3.50497	4.29833	9.43222	3.57594	4.22088	5.34463	4.82349	3.68297	0.286182	5.03974	7.23633	3.88113	3.59827	5.537	2.73676	8.89775
MAGEC2	6.60082	6.0201	6.16759	10.4004	1.03852	5.64263	5.75106	8.95543	10.0549	4.49452	7.3587	3.80797	4.33139	3.3116	9.97046	9.93528	10.0354	5.07457	6.04035	3.75475	9.19542	7.67489	6.3344	10.4115	4.99764	5.30718	8.52639	4.78657	5.05602	2.80974	6.96443	6.04182	5.03169	5.2357	7.72071	4.34083	10.0365
MAP2K1	8.2427	7.30039	7.92476	7.96018	8.46395	8.09856	7.9503	8.06929	8.27872	8.04352	8.92479	7.88533	8.49894	8.28248	7.99389	8.12777	8.65091	8.03037	7.84696	8.11988	8.47162	8.33988	8.19053	8.14072	8.26882	7.85602	7.85965	7.55681	8.25308	8.20206	7.53562	8.07672	8.04463	8.31708	8.42717	7.88407	7.98384
MAP2K2	12.0151	11.4422	11.9799	11.1554	10.4534	10.8372	11.5146	10.9288	11.1422	11.5312	10.7852	10.8378	11.2217	11.1072	11.0217	11.6106	11.5327	10.928	11.02	10.8063	11.0505	11.1263	11.0228	10.8774	11.4155	10.48	10.8264	10.7211	10.58	11.1671	10.7531	10.943	10.9624	11.3163	11.8503	12.2273	10.799
MAP2K4	8.91756	8.81003	8.88688	8.64374	8.55659	8.60918	9.43283	7.9249	8.54494	8.57231	9.22162	7.86638	7.88211	8.83516	8.42464	9.39455	8.61379	8.60276	8.40437	8.38189	8.94329	8.52911	8.5587	8.23257	8.04425	8.54577	8.57748	8.35316	8.03764	7.89721	8.73151	7.86818	8.82973	8.95582	9.01093	9.29012	8.78515
MAP2K6	7.1208	8.50586	7.96788	7.60331	7.06532	8.05676	8.38728	5.61949	7.66059	7.93445	4.92574	8.30471	4.86928	7.28925	7.90968	7.43918	7.91782	6.74239	6.87789	7.2047	5.79075	8.10904	6.84941	5.76197	6.93306	6.46151	6.43524	6.65227	6.40329	6.93723	6.94288	6.59166	6.89905	6.71374	7.65863	7.87754	6.73898
MAP2K7	9.51507	9.67338	10.4422	8.45642	8.15642	9.40356	9.28398	8.00789	9.21304	9.16566	8.84624	8.41317	8.33739	9.20223	8.87779	9.18337	9.08128	8.78645	8.55414	8.62146	8.95288	8.87164	8.5663	8.36633	9.03537	8.40718	8.71559	8.77618	8.22391	8.69345	8.79994	8.8126	8.79186	9.21869	9.73921	9.83142	8.75144
MAP3K1	10.0113	9.63405	9.42715	8.93698	9.41486	8.75811	9.6809	9.31451	9.67519	9.77824	9.02477	8.07762	9.27937	10.1708	9.53225	8.93528	9.44527	9.47263	9.32749	10.0713	9.81629	9.43428	9.28341	9.054	9.52207	9.43992	9.27916	9.38461	8.58986	8.87114	10.2638	9.54257	10.1702	9.86297	10.1954	9.355	10.1073
MAP3K5	5.85678	5.93031	6.79308	6.55378	6.97162	5.90165	7.3332	7.20054	5.93476	7.02377	7.37548	6.81711	6.73435	6.91224	6.64664	7.72728	7.32747	7.76569	7.45017	8.01477	7.49507	7.42335	7.18684	7.74959	5.9708	8.24051	7.15707	6.96478	8.11747	7.55297	7.73392	6.59673	7.77643	7.75926	7.12789	7.20925	7.24687
MAP3K7	8.85431	9.29687	8.57915	7.46914	9.01466	8.16368	9.07806	8.31179	8.42662	8.57909	7.88922	8.69517	8.79567	8.99695	8.79272	9.07051	8.2459	8.44403	8.32855	8.5621	8.42352	8.81167	8.52885	8.77807	7.77136	8.47711	8.55264	8.35856	8.11637	8.35362	8.53285	8.86292	8.71301	8.8483	9.63073	8.99302	8.99261
MAP4	6.93727	6.27065	7.79707	8.12453	6.84845	8.0827	8.03266	6.56572	6.87818	6.85527	7.6355	7.01809	6.90383	7.93161	7.26742	6.27313	7.16065	6.9619	6.38604	7.15856	7.56495	7.29574	6.89843	7.03116	8.14598	6.3394	6.50861	6.64492	6.14884	6.15655	6.73296	7.23307	7.48045	6.73212	7.40904	6.36437	6.55228
MAP4K1	5.71177	6.39814	6.65037	7.0016	5.40309	8.00065	7.87756	5.37742	6.49642	7.81481	7.40301	6.29602	6.20586	6.99924	7.46007	7.67701	6.24419	7.61991	7.74519	8.61432	7.70669	5.98005	7.77918	7.4462	6.35243	7.6839	6.16466	7.14438	7.49033	7.98315	7.99293	7.16983	7.72109	7.42552	8.91139	7.08443	8.2498
MAPK1	10.6234	9.95471	9.73861	9.96068	10.391	10.2427	9.35424	9.60253	10.0271	10.0174	8.55126	10.0839	9.39028	9.84948	9.66486	9.64037	10.122	9.37285	9.65538	9.85589	9.78442	10.7376	9.78896	8.98238	9.66967	9.4099	10.0789	8.78189	9.45873	9.46422	9.3317	9.4822	9.3	9.79848	9.97728	10.5139	9.58164
MAPK11	7.47422	8.11632	7.87276	6.78373	5.57458	8.77191	8.99252	6.57179	8.53925	8.23966	8.29105	6.49898	6.65971	7.82069	7.12869	7.7301	7.81306	7.36052	6.64771	7.16834	8.282	8.00066	7.70018	6.76505	7.29273	7.19345	7.66478	7.08479	7.29913	7.10636	7.19782	7.30919	7.8739	7.85041	7.07979	7.54206	6.68806
MAPK14	10.8996	9.475	11.0427	10.3554	9.08401	10.2423	10.4164	9.67416	10.7728	10.1469	10.2477	9.76571	8.39092	9.91029	10.0827	10.1619	10.1599	9.47936	9.68108	10.1186	9.76673	10.4418	9.65766	9.52778	9.60405	9.68659	9.731	9.56948	9.61255	9.4391	9.58353	9.70987	9.7008	9.85303	9.97317	10.9214	9.6195
MAPK3	9.14238	9.02127	9.61294	9.63625	9.17807	9.85934	9.28288	9.48996	9.86414	9.09646	7.92099	9.74671	8.68031	10.0437	9.38337	9.67005	9.92978	9.43126	9.74918	9.28731	9.48309	9.60594	9.30061	8.95837	9.39407	9.33313	9.68997	9.66558	9.00903	9.28054	9.26815	9.27717	9.62744	9.64205	9.59054	8.92817	9.68428
MAPK8	7.99572	8.80101	8.61124	8.15981	6.51101	8.0072	8.1081	6.49076	8.1367	7.53892	8.28736	6.38885	6.06193	7.87771	6.25816	7.60662	7.32423	7.04041	7.23495	8.08989	8.24132	6.47949	6.87106	6.90004	7.3328	6.9198	6.68074	8.03393	6.89179	6.91189	7.02088	7.20678	7.92202	7.53948	7.90623	7.38523	7.05255
MAPKAPK2	10.0197	8.72913	9.98635	10.5364	8.69173	9.84139	9.57195	9.51775	9.83331	9.52845	9.63434	10.1496	8.8582	8.93593	9.1065	9.29234	9.14879	8.95902	10.0722	9.56868	8.92214	8.19985	8.91415	9.22364	8.5484	8.86948	9.18842	8.95144	9.50545	9.77603	9.22176	9.20512	9.47747	10.2933	8.77552	10.8767	9.19538
MARCO	5.75893	6.41715	5.94108	6.80171	2.36045	6.76254	6.34866	5.06929	5.77348	7.03227	7.88629	7.72623	8.45056	4.98077	8.00316	6.12242	7.80378	7.39365	5.31893	6.13769	7.10879	6.49773	6.42081	7.45003	5.5353	6.75216	6.2384	8.04235	6.10538	5.56231	7.42759	4.67073	7.93945	6.20313	4.72071	5.22219	5.77196
MBL2	5.80869	5.78417	4.95544	6.04375	2.17603	5.61348	3.54689	4.74307	5.28961	3.6498	6.97794	3.96972	4.20877	4.41428	2.91754	4.38831	4.50493	4.19059	4.21201	3.89749	6.6901	4.53353	4.99455	5.46146	5.01745	4.55462	4.19461	6.07826	4.75224	4.30855	3.67985	3.61184	5.11992	4.61817	4.21952	4.37831	3.88932
MCM10	7.5747	6.67979	7.30845	6.35506	5.89152	6.42783	6.79891	6.91538	7.07038	7.51689	5.24463	7.32193	4.47374	4.56077	5.27662	5.39544	7.04991	4.86045	6.55232	4.83336	4.97658	6.98781	5.46215	5.43077	5.79068	4.58565	5.14434	4.0673	6.27971	6.48094	5.19362	6.07854	3.99216	4.80338	5.05513	6.71496	5.78817
MCM2	8.92604	8.39574	8.57683	8.4873	8.11961	8.06845	8.27112	8.32083	9.56524	7.82951	6.40301	8.06104	7.32066	8.26884	8.36983	7.29615	8.18348	7.85114	8.29839	7.66931	7.72104	7.77699	7.01414	7.83998	9.18409	7.5007	7.40993	7.69559	7.1467	7.54593	7.61321	8.13365	7.2485	7.64266	8.44032	7.01177	7.8912
MCM6	10.1887	10.578	9.24851	9.40222	9.16935	8.81629	10.5708	9.3852	10.2301	9.40959	8.87896	8.39497	8.4444	8.39558	8.41496	9.04242	9.54377	8.58291	9.06232	8.72376	8.85539	9.18866	8.55105	8.06529	8.86818	8.74959	8.97705	8.22447	8.87377	8.98662	8.50992	8.50261	7.97029	9.47342	9.14478	9.36495	8.72747
MCM7	12.5812	10.774	11.1078	10.7939	10.5316	10.0889	10.7728	11.0408	11.652	11.54	10.63	9.88642	9.31527	10.1209	10.3727	10.5115	10.2203	9.62021	10.0855	9.87957	10.3111	10.5965	9.75152	10.552	11.0813	9.42873	9.99311	9.81288	10.4233	8.95949	9.59553	10.4124	9.81329	10.6249	10.2783	10.6991	9.92732
MECOM	6.40717	5.92699	6.959	7.2444	6.08292	6.84844	6.41958	5.37742	7.03523	6.99219	8.21465	5.93095	6.16746	6.29972	5.57389	6.59119	6.43053	5.92099	5.76581	6.38515	7.22126	6.39249	6.34769	6.61271	6.26123	6.25023	5.79269	6.92164	6.57878	5.38421	6.42879	5.4077	6.99216	6.24852	5.88365	6.32173	6.09226
MEF2C	9.87124	10.0129	10.0357	9.22538	9.76235	9.05586	9.69938	9.09377	10.2428	10.7628	10.5485	8.90046	8.42262	9.78467	9.08834	9.76215	8.06552	8.97767	8.97714	9.26748	8.95244	8.76047	8.92084	9.1931	7.00262	8.80667	9.19893	8.48495	9.38296	9.59906	9.56981	9.14495	8.94463	9.70097	10.4254	9.43331	8.78716
MELK	9.32372	8.36792	7.93566	9.93087	8.09272	7.72556	8.58061	8.67133	8.38026	7.97467	6.55064	8.57818	7.21022	5.6892	6.05219	6.66968	8.40979	6.75353	7.89815	6.95009	6.50103	8.694	7.32546	7.12523	8.20043	7.3394	6.72246	6.9131	7.80345	7.84842	6.63714	8.1161	6.43203	7.50783	7.16004	8.35029	6.37044
MERTK	8.24722	8.57734	9.92111	7.88417	8.65911	7.39109	6.69279	6.0257	5.94168	8.05329	6.5531	7.91117	7.14332	5.82794	6.01603	8.39277	7.68078	5.51776	8.12137	5.71377	5.34823	7.42526	6.10829	7.70699	6.63697	7.21841	7.26217	5.54896	8.01198	8.25773	6.07674	6.92975	5.99216	5.63779	6.48255	8.16169	6.03228
MGA	8.45091	8.35749	10.1626	8.64996	8.87836	9.25773	9.35459	8.48272	7.99421	8.7084	7.70129	8.85385	7.6372	9.13992	8.79272	8.73291	7.98572	8.23578	8.29074	8.71674	8.6381	7.72993	8.20156	8.68196	8.45344	8.13566	8.38525	8.5155	8.5772	8.80778	8.45654	8.2134	8.47449	8.80012	8.90278	8.26658	8.78716
MICA	9.10968	8.63125	9.63261	10.4296	8.45215	10.2558	9.99207	10.1633	10.3914	8.95842	10.3383	9.51919	9.15166	9.27454	9.32545	9.32442	9.46552	9.21498	9.45799	9.71266	9.8043	9.76386	9.97504	9.62801	9.54101	8.5189	8.67456	8.68488	9.67035	9.47106	9.08433	9.62244	9.51573	9.19487	9.11004	10.3494	8.90148
MICB	6.83893	5.86603	5.99071	7.24111	5.78268	7.12634	7.41692	8.6896	8.2705	6.51891	8.20138	6.78331	6.30985	7.22635	6.83692	6.39544	6.73548	6.61869	6.65793	6.94504	7.27923	5.93257	7.5063	7.4822	6.19029	6.66405	6.29019	5.69275	8.14455	7.64593	6.76731	7.38443	6.77643	6.90407	6.54144	7.05291	6.52352
MIF	13.8271	13.1921	14.5915	12.9039	12.616	14.1199	12.3611	11.7469	13.5141	13.3618	12.2515	13.2586	13.4442	12.3542	12.9654	12.8574	14.0647	12.5548	12.6753	11.9791	12.4315	13.7883	12.4113	11.33	13.464	11.9167	12.7043	11.3148	12.1883	12.0853	11.6133	12.4281	11.6195	12.3508	13.0135	12.7309	12.3989
MKI67	9.1436	8.86386	8.63261	9.23863	9.3267	8.84374	9.78529	10.6195	9.88672	8.7698	9.07442	8.31872	8.00193	8.17852	7.10478	7.97565	9.10288	8.54109	8.80925	8.07089	8.2133	8.33481	8.30402	8.34385	8.50463	8.16805	7.82337	7.58704	8.63335	9.19532	7.89103	8.51605	7.62098	7.81851	7.90967	9.32112	8.31138
MLANA	12.2388	13.1591	11.6736	12.6478	10.4149	12.5308	12.4266	14.2144	11.1461	12.513	8.99251	11.7691	12.1552	12.4659	12.5194	12.4151	12.416	11.0955	11.8556	10.8687	10.8007	14.0076	12.1957	10.9998	13.5617	11.1114	12.1982	11.6351	8.96777	11.9207	11.0523	12.039	10.7557	13.1695	12.3032	13.1115	12.0755
MLF1	5.99929	5.84862	6.78104	7.13875	5.13445	7.13832	7.15122	4.48433	7.29502	6.49861	8.54941	4.11515	6.00612	5.86064	5.82024	5.71309	6.47407	5.70386	5.57766	6.14651	6.9868	5.84979	6.52593	6.38346	6.77331	5.23073	6.22879	6.62414	5.65913	5.21692	5.66373	5.71804	6.61665	6.22276	6.93186	5.67034	5.83574
MME	6.89375	11.3486	6.66791	9.57419	9.37257	10.2048	6.06195	8.22194	8.22159	12.2721	9.96899	11.3282	11.4186	7.90736	7.23318	9.01029	9.89961	7.10794	9.832	7.13437	7.60088	9.56804	6.76604	7.45956	8.74091	7.70348	8.1822	7.61589	11.7342	10.3248	6.48032	8.34429	7.17979	7.70679	7.247	9.28088	7.48177
MMP11	7.08086	5.70515	8.9027	8.84027	9.85134	7.67238	7.37223	9.2741	7.44134	7.25668	8.26278	9.17148	6.65971	9.5617	7.06286	9.41704	7.4011	8.07812	9.1226	7.63758	7.58751	8.24697	5.94874	9.58204	7.4852	7.08634	6.76966	7.22742	6.57878	6.80582	9.37535	6.76834	9.02844	7.86088	7.95537	8.6561	9.45283
MMP12	5.28359	5.75458	5.82079	6.66599	1.17603	8.0747	5.83728	3.53496	5.74212	4.84245	8.80349	5.17326	7.9437	4.02472	6.44926	8.64448	7.53047	7.44403	6.04555	6.51348	6.9279	7.4573	6.63117	5.75579	4.87271	5.68211	7.17971	6.03393	4.81833	6.63491	5.27546	5.64158	5.85933	6.39988	5.74404	6.32653	5.37044
MMP2	9.89447	10.0286	11.1672	9.45145	10.8241	9.9839	10.4561	10.1461	10.1732	10.7624	10.3655	13.6848	8.60827	12.3007	11.5995	12.6604	8.79834	11.4654	11.0119	12.2883	10.9107	10.5373	10.4756	9.70659	11.1455	10.8816	12.188	12.7763	12.0214	11.211	11.9613	10.828	11.8751	11.114	11.4449	9.99566	10.9664
MMP9	9.60874	6.55873	6.00458	8.60203	10.4229	7.53405	6.07214	7.89372	6.88178	8.87193	8.52142	9.69929	8.43883	6.51529	9.15053	9.92609	8.84431	11.0287	8.55505	11.364	9.364	8.68288	9.80833	10.5831	7.22193	9.79012	7.99772	6.92892	7.89817	8.98749	9.41651	8.13365	8.78417	9.99962	6.89412	8.60663	8.91907
MND1	9.60435	9.62896	9.30495	9.13166	8.07854	8.56229	8.70321	8.87173	9.50987	8.85447	9.37478	9.42468	7.54689	7.29075	7.30687	8.60968	8.84958	7.81225	8.57766	7.21103	8.19211	9.00066	7.63298	7.23146	8.16609	7.5007	8.34797	7.6023	7.90325	8.04441	7.48949	7.40481	7.59483	8.03567	9.59856	8.83015	7.18394
MNDA	7.51601	7.15364	6.94108	8.02856	8.36765	7.06307	7.07214	6.98076	6.89254	7.85846	8.73038	8.03777	7.84796	6.96582	6.8493	8.52208	7.84356	8.34661	8.65368	8.48201	8.1243	7.16489	8.3499	8.26665	7.31157	8.68659	8.2704	6.95887	9.47419	9.30229	8.79856	7.79285	7.97368	7.36203	7.06751	8.21574	7.90055
MOB3A	8.42256	8.36914	7.37671	7.5216	5.92605	6.54567	7.58773	8.11577	6.73018	8.27469	8.40097	6.61533	7.3017	7.45767	7.21096	8.18645	7.71501	8.03129	7.2973	9.7542	9.12892	7.15113	8.57386	8.39046	6.38075	8.36198	8.61026	9.01695	9.1785	8.68279	9.10014	6.68032	8.19147	8.2357	8.13966	7.95399	8.2454
MPO	5.88411	6.06299	5.88968	7.18057	4.07415	6.86089	4.54689	3.67698	6.24555	5.51891	7.59429	4.87953	6.33139	4.63825	2.91754	5.91001	5.44254	5.71757	4.31893	3.92851	6.82723	5.65553	5.45398	6.30946	5.37564	5.16034	4.75967	5.98355	4.7746	4.82534	5.4264	5.05662	6.54106	5.89595	5.27396	4.9384	4.51381
MPPED1	-2.65892	-1.25292	5.85947	1.46632	-18	-18	3.24432	-18	2.40425	-18	3.26278	-18	0.254572	-18	-18	-1.2699	-1.47235	0.21659	1.92661	1.83336	-0.159561	1.66846	-0.420491	-18	-1.76391	2.03106	-1.99522	2.43767	-0.247763	1.09354	1.43592	1.02687	-18	-18	3.75174	0.414835	1.47428
MR1	8.25022	7.95816	7.04206	8.25422	6.73896	7.76364	8.52293	7.25062	7.71006	7.39044	8.73093	7.89831	7.90921	8.11726	9.38124	8.55506	8.15519	7.77883	8.20854	8.07552	8.28752	8.76424	7.92824	8.97509	7.37564	7.81078	8.40353	8.23086	7.76346	7.92462	8.00097	7.85765	8.17979	9.2357	8.11004	8.44385	8.20974
MRAP2	5.60317	6.18171	6.89341	5.5956	4.41703	5.68527	5.01691	6.47788	6.99588	5.81645	7.9446	4.46449	5.53534	4.67548	6.15553	7.55665	5.69424	5.70844	4.84547	5.16834	6.73121	5.56847	7.52202	6.71816	3.80594	5.39738	5.51258	6.22151	4.50712	4.11907	5.63921	5.6993	6.30336	6.05039	5.91825	4.6007	6.34327
MRC1	7.73017	6.98708	9.3913	8.47194	7.59158	7.33565	8.4725	6.27689	7.24555	8.9776	9.43103	8.53266	9.76978	8.22242	8.84209	8.81955	9.90161	9.45192	9.34604	9.73221	9.47706	7.58392	9.19238	8.59551	7.39344	9.59473	9.20874	8.23576	9.85224	8.31409	9.65509	8.60556	9.48283	9.14773	7.87134	9.35852	9.49665
MS4A1	5.79641	6.29655	6.03193	7.46067	2.17603	7.06127	6.04134	4.69934	7.06405	6.89618	7.92004	4.31765	5.56291	5.20741	2.7863	7.92486	5.95392	7.06387	7.73557	6.2047	7.09783	5.64901	7.19667	6.17238	5.51686	7.57602	5.83133	6.34093	4.48016	8.32647	7.04286	6.31843	6.97199	6.45625	6.05513	5.11527	5.12453
MS4A2	5.60787	6.45674	6.26877	7.11378	3.20845	6.41381	5.70812	4.43186	7.08607	5.36601	7.89408	4.22911	5.69752	6.57562	5.4274	6.83601	6.13498	6.34881	6.15543	7.42014	8.02201	6.22305	5.6239	6.301	5.46009	6.95587	6.38849	7.41279	5.76346	5.363	6.85155	5.87654	6.77255	6.99058	6.20277	5.98772	6.91169
MS4A4A	8.01704	8.36853	9.1094	9.41688	8.7603	8.21147	8.40957	7.7855	8.17243	9.16887	9.20998	9.02139	8.50546	7.97705	9.00223	8.85099	9.07872	8.81438	9.20215	9.33802	8.92214	8.31644	8.26834	9.90284	8.28526	9.43514	8.66121	9.00982	10.4449	9.60077	9.02838	8.79175	9.16135	8.79248	8.03478	9.06229	9.27086
MSH2	9.95049	10.6224	9.8446	9.67821	8.72852	8.71588	10.4731	8.8705	9.93086	9.67171	8.80967	9.13234	8.13339	8.66221	9.12699	8.68575	9.50135	8.46452	8.75077	8.5279	9.06725	9.40945	8.81473	7.85016	9.66393	8.42015	8.43105	8.42099	8.69622	8.41932	8.16026	8.46843	8.54902	8.93812	9.04968	9.19423	8.3419
MSH3	9.16166	9.92055	9.58724	9.21367	8.53438	9.14088	9.82778	8.80755	9.47154	9.58343	9.53704	8.09776	9.28868	8.8367	9.09961	9.42184	8.83789	9.1591	8.98189	9.01598	9.01495	9.22634	8.95382	9.10593	9.82901	8.76068	8.68953	9.04877	8.16586	8.70192	8.79625	9.15444	9.2803	9.43397	9.6965	9.51497	9.06008
MSH4	7.02056	7.11632	8.32789	7.2444	5.3313	8.09241	7.5901	5.76444	7.42415	7.12255	7.65166	5.78331	5.91278	6.63116	7.005	7.17097	6.72077	5.41486	5.7014	5.65933	7.24274	6.37286	6.28457	5.6664	6.8709	5.53885	5.88743	6.62114	5.7746	5.6785	5.54994	6.47533	7.33003	6.33523	6.767	7.29503	5.79621
MSH5	10.1163	9.28106	9.31055	10.4368	7.89899	9.47653	10.507	8.11369	9.97748	9.94123	8.72984	8.84121	7.37092	8.07783	8.69204	9.10785	8.5253	7.77446	8.53209	8.24737	8.18473	9.16203	7.96177	8.84871	8.73394	7.40827	8.13793	7.98646	7.57082	8.1627	7.35917	7.83637	8.42463	8.97524	8.695	10.0862	7.68373
MSH6	10.5871	11.128	10.439	10.5421	9.93455	10.3499	11.3609	10.0079	11.271	9.96324	9.29547	10.2182	9.32871	9.68977	9.61979	10.0109	10.0966	8.84959	9.46771	8.92307	9.55954	9.87827	9.16947	8.60241	10.0174	8.62165	9.83886	9.26746	9.4418	9.31547	8.8386	9.3061	9.44185	9.86297	9.92847	9.76622	9.41745
MSR1	8.66582	7.26803	9.0149	9.51889	9.98514	9.20741	8.59718	8.39808	7.51045	9.11857	9.94905	10.9044	9.32637	7.58665	8.69204	9.68248	9.49103	9.0988	9.34552	9.42287	8.36204	8.30612	9.2478	10.4838	8.52956	9.22397	9.1596	8.91065	10.4958	10.3162	10.0703	9.25007	9.44246	8.63779	8.73048	9.31691	9.03991
MST1R	4.68093	3.87637	7.46965	6.68549	3.69387	7.28725	5.05168	3.53496	7.9365	4.46135	6.80504	6.12009	4.54919	7.31455	7.5838	6.60046	6.20243	7.84803	6.01407	7.27479	6.96628	7.2318	6.55679	6.54624	5.97756	6.86078	6.10807	6.89834	4.85027	5.76192	7.10537	5.49719	7.0859	5.75027	8.14552	4.35969	7.70523
MT2A	11.3421	10.531	13.9887	10.7439	13.5319	12.1966	12.3195	12.755	12.9118	11.0819	14.1261	12.3935	13.2651	13.8572	13.3488	12.5674	14.1048	12.7405	12.3341	12.3011	13.86	12.253	13.7712	13.712	12.6227	12.8102	14.2532	11.8578	14.1564	14.4259	13.1194	13.3457	12.8064	13.9219	12.6821	13.4738	13.7308
MTDH	9.48797	9.45358	10.4246	8.06995	7.12386	9.66884	9.91628	7.6882	9.38026	8.48114	9.52268	6.59067	7.91278	8.65465	6.71591	9.12884	7.0275	7.53206	7.99135	8.20259	7.79947	7.64901	8.8703	7.89864	7.33412	7.37313	8.61857	8.21755	7.70498	7.98315	8.2939	8.62306	8.04463	8.42411	8.41389	7.94309	7.80619
MTFR2	6.9204	7.26803	5.99766	6.02091	6.68814	6.14513	7.25032	6.58987	5.90675	6.36601	7.33888	5.75188	6.20002	5.95829	5.31284	6.28852	6.28699	6.38078	6.22123	6.12435	7.22414	7.25128	7.08201	6.54266	5.46491	6.11852	5.46422	6.70552	6.5336	5.70403	6.03974	5.85976	6.5592	6.79028	6.19715	6.7259	6.07914
MTOR	9.50662	9.71935	8.9846	9.2793	9.47981	8.9903	9.484	8.50511	8.91293	9.141	8.94367	8.31765	8.87937	9.13157	9.20455	9.56259	9.09846	8.72382	8.75554	8.4543	9.14346	9.46334	8.48439	9.40089	9.08862	8.85999	8.73949	8.60835	8.62337	8.8234	8.51611	8.47258	8.82318	9.93018	8.7613	9.37773	8.65198
MUC1	6.96679	6.69545	5.93385	7.88206	6.14705	6.5171	8.22237	6.57784	6.48225	7.21251	8.05459	4.77082	6.54919	6.07435	5.86158	6.30375	6.38771	6.93084	6.22123	6.18771	6.69635	6.47949	6.587	6.45766	6.82668	8.88203	6.03269	6.76774	6.83439	6.8749	5.90909	7.13888	6.63388	6.65234	6.35197	6.95399	5.99784
MX1	5.38547	5.53281	6.80105	8.86078	9.8378	8.65996	6.68395	7.06929	4.66059	8.59447	6.68904	8.53635	6.83953	9.58237	9.96241	8.35307	8.24075	11.7164	8.92872	10.1702	9.30635	8.0839	11.3921	9.3729	8.29476	11.2955	7.5841	8.11276	9.53401	11.6154	9.85577	9.45593	10.2238	9.45071	11.5667	7.45266	10.3925
MXD3	7.05533	7.27717	6.68954	7.19083	6.08728	6.41099	7.85707	7.44847	7.6876	6.90237	5.82349	5.68022	5.20294	6.58543	6.28272	6.16055	6.34357	6.49404	6.06616	7.01176	6.28614	6.63919	6.3521	7.13716	6.71385	6.0026	6.37547	6.11276	5.75224	6.39992	6.41922	6.90544	5.90261	6.50516	6.42597	5.60861	6.14356
MYBL2	9.64286	7.96221	7.85181	8.78937	8.002	8.0747	8.23225	9.11369	8.55513	9.01237	7.71893	7.40106	7.20586	6.65931	6.55888	7.30375	7.81228	6.66898	7.53948	6.98372	7.57063	8.37976	7.51418	7.2359	8.21908	6.94694	7.38633	6.99977	7.87506	7.95329	6.82824	8.303	7.2844	7.86088	7.77646	7.44826	6.67939
MYC	12.2982	12.377	13.6619	11.5379	10.2355	12.5083	12.9702	10.6446	12.8426	12.7615	12.1456	9.94109	11.7164	11.9238	11.3381	11.2337	11.5262	10.7094	10.7063	11.3516	10.2658	11.0841	11.4401	10.2794	11.1183	11.2349	11.6529	11.2138	9.74128	10.8134	10.0252	11.563	11.2695	11.2947	11.4489	12.1104	10.5095
MYD88	7.5735	6.42656	7.97142	8.08837	8.19131	8.46909	7.60539	9.8705	7.63093	8.15533	8.80194	8.24387	7.88028	8.45634	8.61798	7.75108	8.06681	8.18731	8.22238	8.74352	7.88118	8.00704	8.50827	7.60241	7.94862	8.37202	7.75967	7.71116	7.95436	9.19006	8.05759	8.73308	8.44916	7.96167	8.39436	8.1536	8.44135
MYH10	8.75259	9.22147	9.99071	8.60587	8.60381	8.87427	9.66077	9.57331	9.80986	9.05676	9.11369	10.1345	8.00109	10.5523	8.88983	8.48999	8.04925	7.93769	8.40335	7.24634	9.12198	8.98717	8.57763	7.76812	9.43791	7.11321	8.84478	9.06565	7.82504	8.03773	7.94788	7.31843	9.23728	10.7657	9.28527	6.09853	9.01774
MYH11	8.63742	7.2456	8.22944	8.51071	4.25575	9.00018	6.40083	6.65426	7.50812	7.92383	9.44501	7.10772	6.50012	9.44189	4.37126	8.91745	5.48572	8.13716	8.1494	8.64071	7.18177	6.46474	7.01414	6.83119	6.46731	9.68301	8.19214	8.17787	10.0606	7.20802	9.0327	7.36969	9.44246	6.9519	7.58517	7.10134	8.49294
MYH9	12.1145	11.1127	12.0915	12.0911	12.4931	12.7931	11.693	12.8391	12.0497	12.4097	12.7777	12.577	11.7632	12.7172	11.9381	12.1242	12.5637	12.3528	12.4136	12.4888	11.8918	11.9914	12.1562	11.6788	11.7841	11.8539	11.7656	11.3052	12.433	12.4703	12.3738	11.7119	12.1854	12.0624	12.1821	11.8726	12.7132
MYO1B	10.7573	11.4964	10.2456	9.63812	9.54155	9.91066	11.1116	10.8053	9.85912	10.5483	9.6384	10.4064	9.27034	9.50692	10.5686	10.1176	11.0484	9.39969	9.42745	9.06188	9.91703	10.6685	10.1595	9.46856	9.91315	8.94619	10.4011	9.87968	9.89498	9.70456	9.52673	9.12227	9.43326	10.6163	10.6739	10.2688	10.4404
MYO5C	6.19283	6.37887	6.82079	7.21115	4.27118	7.14852	7.46285	5.23157	6.81175	5.96583	7.65738	4.98061	4.81681	7.24505	5.75153	6.6158	6.18587	7.00729	5.98189	6.14651	7.80141	5.56847	6.03894	6.48407	5.90497	6.12382	5.7992	6.89958	5.76346	5.0806	7.01613	6.79946	7.33794	6.42269	6.16869	5.20143	6.76788
MYOCD	5.75471	6.09581	5.38469	7.33051	3.3313	5.93345	5.37635	3.37742	5.92083	5.07948	7.58591	3.85607	4.83953	4.35814	1.97894	5.62492	4.52765	5.00169	4.46577	3.89749	6.64565	4.77997	5.73601	5.88029	4.9708	5.68927	4.99347	6.13602	4.91211	4.49564	4.54555	3.86818	6.06382	4.9982	5.23057	4.26283	4.73062
MYOF	7.9677	7.63583	8.2702	8.44073	9.77086	8.56229	8.52664	9.79007	9.58692	8.60684	9.95138	9.57189	8.64635	9.58268	8.72825	9.28277	9.34703	10.2728	10.2653	9.99017	9.23097	8.17286	9.38041	9.15488	8.89965	9.49254	9.02229	9.22175	9.90705	9.73585	9.6703	9.19596	9.6096	9.52308	8.60016	8.54206	9.6586
NCAM1	9.03761	9.29044	9.62365	10.3657	5.68814	6.91565	10.4846	2.13641	8.79466	6.59733	8.14624	5.22911	6.29075	4.76456	5.09442	8.71024	5.44652	5.42046	5.59194	5.43282	7.21403	5.09951	5.59446	6.47281	5.1786	5.58565	7.46422	6.13392	5.76346	4.97268	5.94288	4.05662	6.34056	6.14944	6.61078	4.37831	4.69667
NCAPG	10.4289	9.45358	8.9994	8.62997	8.74312	8.40462	10.6022	9.29994	9.95029	9.50778	9.18402	9.13965	7.93405	8.02291	6.71139	8.34205	8.56794	8.05759	8.63483	7.53211	7.94022	9.11614	7.97754	8.75811	8.59858	7.99973	8.82097	7.16816	8.8048	8.39862	7.74354	8.3533	7.20017	8.13397	8.43913	9.34498	7.77196
NCAPG2	10.0484	9.04438	8.45331	8.30867	7.65176	8.76806	10.1741	9.78942	9.77348	9.61157	8.91096	8.93865	7.31527	8.38719	7.46276	8.71878	8.5187	8.34219	8.71614	8.00085	8.49984	9.14304	8.3221	8.64566	9.60923	7.69817	8.33121	7.9742	8.71802	8.38684	8.30304	8.57119	8.55808	8.87955	8.65248	9.41765	8.11332
NCAPH	6.86268	7.2641	6.03193	6.92575	4.40309	6.44998	7.39272	6.09483	6.14122	6.28776	7.21853	5.44889	5.10632	5.11557	4.5025	5.9541	6.41842	5.39223	5.42645	4.82788	6.97486	6.36096	5.96609	5.8045	5.65815	5.53091	5.84399	5.84674	5.99541	5.39471	5.29652	5.26209	5.99216	5.28632	5.39682	5.62429	5.21125
NCF1	3.24797	3.9823	5.16759	6.49423	6.06974	6.62813	4.2563	4.53496	3.40425	7.21997	5.25071	5.76453	6.38643	4.69374	5.37126	5.0155	5.95671	4.96382	7.09152	5.98618	5.77118	4.94857	6.72926	7.6844	5.5353	7.62911	5.88743	5.83387	7.5772	7.75175	6.75405	5.92573	6.13814	4.71374	3.58947	5.48522	5.76379
NCK1	9.30144	8.35749	8.807	9.37471	8.53358	8.7763	9.16993	8.25252	9.36167	9.56306	8.8189	8.62056	8.44378	9.21928	9.08834	8.95772	8.98777	9.26371	9.43192	9.4794	9.26005	8.96702	9.19176	8.89231	9.37852	9.76619	9.16403	9.49847	9.09209	8.89536	9.54555	9.56732	9.87888	9.12444	9.05823	9.13593	9.68482
NCL	13.9254	14.3819	12.6803	12.0917	11.8739	12.8683	13.2529	12.553	12.459	13.3339	11.7838	11.679	12.3337	12.6915	12.0468	12.909	12.212	11.8283	12.2343	12.1755	12.563	12.3162	12.267	11.2854	12.7933	11.9657	12.9584	12.1837	11.8961	12.1553	11.7561	12.2645	12.1206	12.5498	12.7017	12.8761	12.2952
NCR1	7.02232	6.64996	5.43678	6.95014	3.30156	5.73574	5.98129	3.48433	6.86368	4.86798	7.84774	4.03385	5.72218	3.21375	3.03783	5.83862	5.69424	5.03859	5.37782	4.54385	7.15634	6.06568	5.6239	6.69896	5.81352	5.88904	4.8996	5.93616	5.7746	5.10636	4.33774	4.48631	6.19728	5.80338	5.37706	5.28273	4.73062
NCR3	7.59965	6.36914	5.88968	8.02474	2.41703	6.78013	6.4381	5.69934	7.51277	6.27826	8.73201	4.71975	5.49298	3.7559	4.03783	6.76902	6.1226	5.82286	5.93784	6.11988	7.49149	6.26199	6.31647	6.43077	6.20763	6.52691	5.29019	6.58012	5.41045	5.58996	5.84263	4.98107	7.17097	7.08298	5.48255	6.41934	4.78009
NCR3LG1	5.32407	6.17055	6.30845	6.50524	4.22439	8.11771	6.09566	6.9531	7.63947	5.215	7.91239	4.09526	6.02276	5.57068	5.5025	5.98277	6.1226	5.74463	5.36124	4.15528	6.61303	5.83265	5.96609	5.73081	4.99098	5.30718	5.16466	6.7745	5.20345	5.71245	5.55432	6.11434	6.10146	5.40562	6.50093	4.80715	4.84351
NDC1	9.36345	8.72484	8.90917	8.6867	8.06643	8.82532	8.28507	8.51145	8.69171	8.89618	8.80297	8.17918	7.77323	8.03728	8.15719	8.56457	8.50255	7.88294	8.23495	8.1092	8.17061	8.35696	7.87566	7.59378	8.95633	7.67852	8.00619	7.88218	8.08539	8.15963	7.86747	8.01934	8.14116	7.9519	8.45454	8.98697	8.06258
NDC80	9.49685	7.73955	7.83832	8.76667	8.52153	8.29569	9.47858	8.27503	9.64319	8.30655	8.75943	7.86784	7.31392	7.72182	6.46007	7.80692	7.9092	7.28422	7.97918	7.31252	7.78002	7.41186	7.52007	7.611	8.24941	7.75898	7.69478	7.32814	8.03532	8.0124	7.20341	7.78176	7.69876	7.43116	7.91311	8.73315	6.97678
NECTIN2	9.39941	6.84336	9.41617	7.94003	9.34185	9.55144	8.15841	9.65282	9.08763	8.88371	8.77269	9.50888	8.56575	8.54639	7.77768	9.37441	9.17601	8.95227	8.5875	8.56704	8.47464	8.17852	8.96537	8.41615	6.94862	8.90911	9.19152	8.50214	9.52166	8.92099	8.85022	8.94772	8.56258	8.84091	9.46042	8.64462	8.75968
NEFL	4.7074	4.38129	6.67226	5.58526	7.41356	5.98367	5.54689	3.58387	4.42415	4.20502	7.30279	3.31765	6.23757	5.16222	5.09442	5.69588	7.09244	4.87684	4.4344	4.18984	6.5246	4.40027	4.77591	5.43077	4.49348	5.15	3.98206	6.54422	3.88152	3.49564	4.62262	5.01177	6.30336	5.74122	4.51908	4.5023	5.54276
NEIL3	7.15486	7.19417	6.54515	7.00548	4.78268	6.56102	7.58536	7.49076	7.19722	6.67895	8.08211	6.37654	5.52604	5.03907	5.09442	6.53745	7.11512	6.16412	6.49266	5.77765	7.16837	7.27685	6.30289	6.20902	6.02725	5.75898	6.52442	6.49275	6.42112	6.24618	5.75024	5.98881	6.22596	6.573	6.28991	6.60466	5.70523
NEK2	9.58871	9.03595	7.98022	9.17627	7.63397	8.49196	9.40184	8.36348	9.72267	8.30539	9.55188	7.40511	8.02441	7.01022	6.22053	7.65788	7.94761	7.63203	8.1934	6.24634	8.11579	7.43476	7.51811	8.38246	8.13846	6.9529	8.3017	7.24503	7.22188	6.65687	7.07978	7.66108	7.73513	7.77485	8.57001	9.8432	6.91538
NFATC1	8.6887	8.25752	9.02259	9.38071	6.86634	8.91962	8.93595	6.84188	9.46854	7.89928	8.06066	5.89111	6.85634	7.59396	7.2237	8.28277	7.70258	7.47936	6.61661	8.45563	7.51522	7.47213	7.52788	7.25355	6.9708	7.13697	7.14944	7.50092	6.97141	6.80582	7.69182	8.1108	8.13512	7.72526	8.27396	6.25278	6.95541
NFATC3	8.98132	8.76806	9.34775	8.49837	8.12386	8.40746	8.76317	8.0257	8.94341	8.97026	8.76209	8.42717	7.9437	9.39767	8.79058	9.23938	8.85408	9.00076	8.46188	9.1621	9.09153	8.78741	8.96033	8.98766	8.33149	8.9372	8.56893	8.75654	8.38795	8.59679	8.97794	8.40481	8.81848	9.16896	9.14332	8.4863	8.85606
NFATC4	7.16922	6.26015	9.55166	9.32663	9.82087	7.46638	9.73056	7.7159	9.88178	8.4863	8.59966	9.86748	6.70372	8.50627	9.25506	9.04695	8.60847	8.5099	7.77836	9.57216	8.27854	7.47398	7.70707	7.10106	9.1797	8.07272	9.06885	9.03787	9.31209	8.05932	8.07293	7.54257	9.05346	8.54338	8.41147	7.41934	7.8685
NFKB1	8.21144	7.99975	7.93566	8.45784	7.12174	8.99454	8.38524	8.4083	8.05928	8.15013	9.05633	8.79261	8.01196	8.6453	8.15053	8.98158	7.6535	8.84386	8.70469	8.89192	9.08876	8.38565	8.5663	8.18393	7.9589	8.48536	8.87746	8.1085	8.28557	9.2897	8.95907	8.22655	8.81092	8.73212	8.31609	9.05653	8.43621
NFKB2	6.88411	7.18032	8.52123	8.74709	7.98104	9.33528	8.11551	9.01237	8.80038	8.49861	8.64591	8.36516	7.88211	9.05284	8.23003	8.41134	8.79834	9.26254	9.30761	9.64013	8.73627	7.75137	8.88709	8.26011	8.41848	8.90065	8.67544	7.30687	9.41979	9.58768	9.10499	8.56732	8.79665	8.68101	8.36832	9.06517	9.03483
NFKBIA	9.06175	8.58734	8.68524	9.65614	10.246	8.68118	9.31436	9.41507	8.15914	9.12851	10.937	11.0469	10.7278	8.85507	8.60465	9.05821	8.60135	10.3727	9.58169	10.2404	10.1897	8.53971	9.26192	9.2186	8.44737	10.6663	10.7551	9.12708	9.75083	9.93049	10.409	8.87654	9.91411	9.36571	9.04577	10.0551	9.38584
NGFR	8.77571	5.66992	6.16759	7.2833	12.3957	4.53275	5.78038	6.33519	5.94857	8.19496	8.31589	10.209	7.62635	7.78494	5.86971	8.39721	8.18289	7.91008	7.6647	6.25657	7.47827	6.1232	8.01553	7.51549	6.51221	7.32108	7.12891	7.01011	5.90198	11.0759	7.18093	6.51337	7.27893	8.15966	8.16581	5.96942	6.48923
NKG7	5.64486	5.71287	6.7689	7.51617	5.61746	7.264	6.60422	5.20054	7.09851	8.37048	7.51702	6.68022	6.91278	5.92002	6.49727	7.17097	6.50875	8.13204	9.01672	7.92018	8.4704	5.5546	8.71394	9.60886	6.52611	8.87262	5.91168	6.38218	10.0818	8.24183	7.81096	9.35405	8.32606	7.74801	6.73631	6.90348	7.43106
NKX2-1	5.96313	5.90021	5.85181	6.39113	3.17603	5.26556	4.9224	4.3494	5.97579	4.51082	7.31878	4.13478	5.59887	4.13575	3.88583	4.45802	5.33071	5.15743	4.49646	1.78896	5.99694	5.31232	4.78896	5.301	4.66235	5.09715	4.54394	6.24113	4.1785	4.24038	4.50088	2.90134	6.09526	5.27383	5.09197	4.61647	3.47428
NLRC5	6.42056	6.26541	6.84797	8.01321	7.85102	7.8946	7.20626	8.61214	6.7696	9.17272	8.51639	8.5556	7.58773	8.75209	8.30836	8.34573	8.0694	9.82498	9.17572	9.73148	8.73879	7.16717	9.71051	10.1288	7.93566	9.46777	7.58221	8.16662	9.65499	10.2162	10.096	9.44191	9.24079	8.65716	8.49177	7.91149	9.04582
NLRP3	6.94471	6.51747	6.33065	7.89677	8.27788	6.77795	6.83329	6.10324	6.57418	6.69687	10.1947	7.89544	7.55949	5.9005	5.32471	6.72162	7.02351	6.38365	5.85142	6.59632	7.41282	6.17399	5.77591	6.78339	6.36279	7.15776	7.47849	5.93375	6.8397	6.82146	6.64538	6.09296	6.77255	6.99439	5.92507	5.93211	6.12453
NMRAL1	8.74728	9.26246	9.98679	9.2841	8.4394	9.61869	9.23906	8.28984	9.22939	9.3083	8.26052	8.99947	7.61652	9.52584	9.32471	8.749	9.07712	8.86713	9.14275	8.88073	8.93408	8.85476	8.88481	9.15781	9.10876	8.03949	8.80568	8.59087	8.11418	8.85699	9.30401	9.06579	9.28304	9.07129	9.41389	8.76356	8.90055
NOD1	6.74196	6.84862	6.96611	7.75634	6.90395	7.42644	7.78141	8.47302	7.706	8.21997	8.23853	7.03124	6.69544	7.23728	7.52583	7.54228	7.21299	6.97909	7.16978	6.84424	7.85073	7.09951	6.87719	7.09128	7.5017	7.02824	6.57843	7.43512	6.96898	7.38158	7.32627	7.1901	7.97368	7.98101	6.94869	7.75824	6.95899
NOD2	6.52596	6.83455	6.45204	6.98202	5.5558	7.07737	5.99207	5.29169	6.62234	6.44872	8.16646	6.37241	7.16447	7.26197	6.67475	6.6901	6.86155	8.16579	7.51532	8.23398	7.97999	6.31644	7.4864	7.61612	6.10028	8.51084	6.95023	7.81173	7.20139	7.4536	8.10387	7.29366	8.18856	7.63046	6.66067	6.59673	8.16854
NOS2	6.85875	6.48405	6.68954	6.90095	4.48478	5.76254	5.91486	4.43186	6.96564	6.51891	6.92574	5.25625	5.04899	5.72516	4.54372	5.75247	5.5574	5.00915	4.7721	2.4894	6.63269	5.46844	4.78896	6.09128	5.03699	5.13958	4.3971	5.8493	4.76346	3.60811	5.00178	4.02687	6.13209	5.92819	5.01733	4.77941	3.51381
NOS3	8.89711	8.59571	6.82079	6.61098	5.94541	6.28725	3.90729	6.01683	5.61803	10.8896	7.46963	6.27406	5.73435	4.73841	5.97894	7.18543	6.76447	6.30708	6.56685	6.06276	7.2227	7.10428	6.43749	6.39543	6.33675	6.45732	7.26688	6.69559	8.07529	6.61261	6.48262	5.76384	6.91676	6.11484	5.46393	6.77941	5.28164
NOTCH1	10.9346	10.0571	10.5678	10.2676	10.8641	9.78504	10.8123	9.00341	9.68965	10.2085	9.20959	8.55833	8.75889	9.00383	9.36911	9.53181	9.17601	9.3815	9.43589	9.39514	8.86881	9.45823	8.74943	8.51091	9.09756	9.24659	9.14753	9.11888	9.19725	9.02089	9.44803	8.82562	9.14567	8.93415	9.16581	10.2047	8.92366
NOTCH3	8.42123	7.11777	8.70662	9.00838	9.39211	8.91316	8.80708	8.75779	9.12763	9.87705	9.59549	8.95462	7.85634	9.61268	9.005	9.15951	8.40212	9.5523	8.76974	9.73331	8.97914	8.25664	8.31196	8.80749	7.84249	8.95216	8.28556	9.3366	9.42334	7.93184	9.44125	7.99073	9.33991	8.71951	8.23057	8.61058	9.53917
NOX1	5.069	5.0201	5.36331	6.15981	0.301557	3.8232	4.75529	2.9989	4.89254	3.24454	6.04589	2.17326	4.17344	3.33506	0.97894	3.81756	4.01951	3.19059	3.57046	3.28081	6.57966	3.616	4.82744	3.91398	3.62841	4.71756	3.29019	5.08044	4.03764	2.93004	4.03348	2.3488	4.19147	3.59827	4.4066	3.22219	2.11171
NPM1	5.85283	5.75458	6.66355	6.57484	5.17603	7.31769	5.45118	6.30633	6.40425	6.99509	7.31154	5.66004	5.64689	5.64765	5.65137	6.4512	5.50493	5.24213	5.65453	4.78332	6.47706	5.19203	6.15442	6.26665	6.33938	5.57022	5.0816	6.32446	5.16163	5.41546	5.56303	5.97329	6.70895	6.86297	5.8265	5.44164	5.65308
NPR3	6.3745	7.74426	6.94108	7.20779	4.67079	6.49862	6.57584	6.19268	6.68554	5.93596	8.23624	5.40915	5.41948	5.27568	4.6228	5.98749	5.67061	6.90109	5.70797	3.01778	7.32157	5.76198	5.42917	6.39543	5.34983	5.28845	5.21424	7.63011	4.82905	4.72913	5.39257	7.20346	6.58157	5.65716	5.86248	4.56864	5.40239
NRL	6.66526	6.17893	6.36331	7.10656	5.002	5.52755	6.47186	5.58387	6.60936	5.64242	7.58951	5.13478	5.79373	3.87271	4.43837	5.65491	5.68416	5.51252	5.184	5.55715	6.56836	5.616	5.88936	5.82825	5.63269	5.97943	5.29019	6.47462	4.79663	4.93004	5.30694	5.3488	6.96179	6.58821	6.13379	5.67034	5.03228
NRP1	8.81783	6.97109	9.12218	8.62114	10.3084	8.5806	8.8949	8.58837	7.82491	9.29189	9.5823	9.59155	9.0583	8.97751	8.42188	9.3798	9.75226	9.19958	9.1391	9.82805	9.37507	8.36989	8.8726	9.43706	7.80784	8.9045	9.09622	9.11356	10.5436	9.04357	9.48262	8.69812	9.09603	8.96556	8.6463	8.97326	9.27877
NT5E	6.28359	6.19279	5.87465	6.18742	9.14076	5.69921	6.44596	6.99439	5.94857	6.70043	8.09736	8.17681	6.90023	7.72626	6.71139	7.58029	9.79951	7.54879	7.49646	7.59309	8.36987	7.1349	7.91787	7.69412	7.22051	7.45102	7.14689	7.07607	9.76974	8.23601	7.37287	6.63174	7.73113	7.70679	7.22782	5.88081	7.47428
NTN3	5.97408	7.0371	7.46965	7.43499	3.54948	6.26868	6.18918	3.58387	6.53353	4.80327	6.10408	3.54004	4.06193	4.4998	-0.606022	5.38831	4.25557	4.67602	3.28416	2.54385	5.68593	4.3689	3.99455	4.98964	3.80594	4.11852	4.15453	4.424	2.70643	3.41546	3.16527	3.65136	5.73712	4.9982	4.78211	3.82083	3.25855
NTRK2	8.83693	9.0201	7.04206	8.38369	5.92117	6.06486	9.56174	7.6826	6.89254	6.68614	7.68232	5.44889	4.78595	6.17527	7.59855	6.82286	6.21182	7.8334	7.22352	8.74751	7.49746	6.21426	6.34769	5.9523	5.96401	7.92891	7.16969	7.13497	7.26399	6.21692	8.22828	6.3488	7.89012	6.14259	6.03635	5.14819	7.1931
NUDT1	8.24647	7.69058	8.30985	9.29604	8.62649	8.74249	8.71356	10.7111	8.15319	10.2106	8.54014	10.0021	9.57988	8.67376	9.03332	8.69733	8.63313	8.71302	8.57586	8.34307	8.70204	9.04536	8.33217	8.32101	9.38901	7.84163	8.0816	8.24113	8.04801	8.42701	8.47282	8.48083	8.33794	9.39196	8.75844	9.61892	8.46423
NUF2	9.9107	8.87808	8.76075	8.76094	8.17603	8.01651	9.99006	8.62388	9.24625	8.73726	8.95254	8.51498	8.12571	7.27112	6.5689	7.26343	8.30683	7.42186	8.47254	6.55217	7.21837	8.79406	7.04711	8.14427	8.12863	6.61977	7.68074	7.1527	7.75786	7.63933	6.78418	7.49719	7.02191	7.74122	7.8137	9.48844	7.10202
NUP107	9.86733	9.77821	9.36197	11.2939	9.12439	8.63116	9.58921	8.24113	9.60882	9.21935	8.73851	10.368	8.68031	8.96957	9.30687	8.84514	9.20743	8.21498	8.63051	8.1759	8.70823	9.44701	8.35868	8.36633	8.97713	8.17317	8.75633	8.30781	9.67705	8.64263	7.96113	8.68746	8.50991	8.89696	9.18085	9.73902	8.26725
NUSAP1	9.53399	8.47103	9.82958	9.2287	8.51263	8.59558	10.7164	9.24778	9.3178	7.84083	8.2962	8.80721	6.99604	8.209	7.38833	7.59583	9.15428	8.32138	8.96964	7.71674	8.16237	9.33075	8.15316	8.82308	7.58924	7.52492	8.46729	7.52193	8.91965	8.23747	7.67181	7.77507	7.65513	8.56277	7.66679	9.37368	8.00653
OAS1	6.08591	6.28366	5.4969	6.68064	3.52395	6.4933	5.66835	4.53496	6.11084	5.03509	7.6528	4.30037	5.48819	5.38648	4.82024	5.49828	5.66379	5.94839	5.01407	3.34355	6.719	5.5546	5.91341	6.38346	5.47926	5.90758	5.21424	5.96242	4.68297	3.93004	5.07064	5.44191	6.17979	5.27383	6.26861	4.9384	5.34875
OAS2	6.4959	6.23358	6.78908	8.52702	8.33956	8.27412	6.7783	6.60179	6.52895	7.57619	8.18878	8.42418	6.81681	8.56201	7.408	7.20786	8.13498	9.71216	8.52838	8.8741	8.27646	7.37286	9.79059	8.83339	6.83041	10.2763	6.78614	7.81828	8.91211	9.93004	8.72278	8.84172	7.88293	8.12008	9.558	6.6475	9.00566
OAS3	6.60082	6.96948	6.28591	9.56435	8.93031	8.91415	7.53833	8.02349	7.92258	8.2212	8.51828	9.08457	7.19415	9.15317	9.71139	7.26148	8.97886	10.3479	9.03709	9.12937	8.6218	8.27685	9.6683	9.09373	8.15197	10.4938	7.50662	8.50822	8.90325	10.3603	8.93954	9.5821	8.89549	8.73782	9.98056	7.20925	9.79671
OAZ1	10.9846	10.6297	10.2217	10.2644	10.8282	10.6304	10.597	11.5429	11.6783	11.0048	10.831	11.0146	10.7662	11.8391	12.0957	11.0896	11.4287	10.6851	10.7709	10.9246	10.8232	11.3267	11.511	11.2571	10.0142	10.9531	11.243	10.8582	10.9771	11.9294	11.7817	11.0941	11.0203	11.2795	11.6545	12.4452	11.8824
OCLN	7.70193	9.05656	8.73602	6.54314	6.39607	6.14852	9.53311	4.32083	7.99588	6.37494	8.37339	9.03516	7.28386	7.786	7.79699	9.364	8.3264	8.04677	7.11148	7.94125	8.54146	8.37385	7.43956	7.71338	5.37564	7.61602	5.62684	7.25665	6.50043	7.59906	7.84353	7.6635	8.33531	6.43397	6.92847	5.55234	7.0048
OIP5	7.35231	7.29911	7.47215	8.00935	6.20443	7.47855	8.31757	6.96238	6.87457	6.3525	8.17527	6.38476	5.5025	6.32337	5.86158	6.30753	7.60803	6.26098	6.80925	5.59953	7.56268	6.9981	6.71222	6.84289	5.22477	5.82548	6.40993	6.68846	6.88666	6.34688	6.17384	5.93376	6.75691	7.11484	6.3367	6.66276	6.21724
OLR1	6.23893	6.43592	6.25142	9.13254	9.61784	6.70613	7.11387	7.23157	6.71814	5.72159	8.68119	8.20262	8.97823	5.45232	4.27662	6.55665	7.13252	6.64285	7.74998	4.77196	6.89029	6.85546	5.95455	8.28821	7.30755	5.84484	7.2191	5.5615	7.54828	7.49564	5.97263	4.44191	7.2485	5.60825	5.537	6.48951	6.14985
OPTN	6.5747	7.04629	8.08839	8.79275	8.3757	8.93099	8.24432	10.0329	9.62396	9.15598	8.9784	10.2171	8.19195	9.19264	9.56328	9.04525	9.62305	9.63474	9.81002	10.0905	9.84255	9.27527	9.40022	9.05965	9.90807	9.80626	8.79024	9.76062	9.14563	10.1127	9.67609	9.63913	10.1636	9.32012	9.06828	9.44053	9.72484
ORC1	7.3745	7.53063	7.1174	7.31494	6.89401	7.41381	7.52849	7.55042	7.44864	6.90237	7.75997	5.95875	6.34733	6.74937	6.00869	6.49828	7.02484	6.62112	6.16023	5.58012	7.1041	6.9245	6.42081	6.89442	7.27775	6.11852	5.95898	6.52514	6.32588	6.39471	5.75405	6.10725	6.52729	6.2097	6.26324	6.90026	5.99784
ORC6	8.07917	8.26213	8.00631	7.24111	6.77729	7.06127	8.33249	6.64276	8.28825	8.12388	7.56412	7.63958	5.93757	7.01204	6.44383	6.61274	7.78111	6.69001	6.57407	6.45962	6.90113	7.68766	7.07136	6.83998	7.10645	5.93193	6.74625	6.43427	6.00962	7.16882	6.09489	6.28111	6.20882	7.22276	6.92166	7.19094	6.42848
OSM	5.43911	5.4053	6.48705	7.3459	7.75962	6.95103	6.07553	6.97618	6.60936	5.78998	8.15355	6.85902	8.87937	3.66626	3.60343	6.03844	5.87933	4.57916	5.35287	4.36639	6.4867	6.52999	5.3344	5.69251	5.84342	5.48227	7.77131	5.75688	5.71802	7.33331	5.18799	5.14235	6.86663	6.28009	4.62341	4.46795	4.16234
PAGE1	4.83293	4.64594	5.34162	6.30552	0.716594	3.73574	3.03787	3.53496	4.87818	4.635	6.17287	1.09526	3.66396	4.21375	2.39398	3.7301	5.06681	3.13716	4.31893	2.34355	6.19799	3.9055	4.40394	7.28393	3.55802	3.81242	3.64864	3.56773	3.5336	1.98662	2.86042	7.43909	4.11992	4.0722	4.10404	3.9258	3.05924
PAGE2_PAGE5	7.58187	7.37523	6.30845	9.04564	5.20845	7.3282	7.56385	6.39808	7.8398	6.45715	9.27773	8.59155	6.62526	5.47362	4.37126	6.91498	9.03809	10.1029	7.1385	5.42196	9.00325	9.54848	7.72247	10.0433	6.3209	7.39081	10.6536	6.97067	6.42819	5.93723	7.13928	12.1573	7.41718	6.87955	6.78211	5.6475	10.2458
PAGE3	4.36345	4.2174	5.22796	5.68549	0.301557	4.35633	3.72975	2.13641	4.94857	3.6498	6.40301	3.54004	2.4245	1.90442	0.97894	3.75247	3.97611	3.96382	3.94898	1.74316	5.55468	3.53353	4.68105	4.43077	3.06898	3.55462	3.86277	4.31708	3.24409	1.09354	2.86042	1.24927	4.32474	3.2357	4.05513	2.95089	2.88932
PAGE4	7.50724	6.80056	6.17374	7.96617	3.62348	6.52234	6.61588	4.26194	6.81553	6.20502	8.57324	4.80797	6.08112	2.33506	4.00869	6.42707	6.26912	6.20365	6.2709	2.89749	7.79463	6.17852	6.36959	6.74959	6.37052	6.17061	5.89353	5.91188	5.38886	4.97268	5.28075	5.37265	7.05106	5.61817	6.09197	4.98772	4.90427
PAGE5	6.74835	6.49304	6.65037	8.28809	4.03852	6.51972	6.18292	5.18477	6.82678	5.66445	8.27624	7.02599	5.15544	4.35814	2.97894	6.05653	9.02783	10.3253	6.58124	4.12881	7.83762	8.73916	6.67403	9.26338	5.30755	6.18588	9.70392	5.78122	5.10979	5.2287	6.91762	10.2732	6.30336	4.9675	5.64009	4.6475	10.0152
PATZ1	8.8846	8.59935	9.26445	9.08379	8.31836	9.65698	9.51579	7.72682	8.69683	8.9162	8.5811	8.23139	7.63828	8.68464	8.68975	7.86196	8.81844	7.30708	7.65283	8.10355	8.57966	8.36295	7.56819	7.33455	8.93566	7.42552	7.92066	8.12655	7.53687	8.03605	7.92101	7.98688	8.2638	8.46451	8.99238	8.50336	7.66191
PAX5	5.86464	5.58419	5.87465	8.16502	1.52395	5.43618	5.77206	2.58387	5.50111	4.635	6.41388	3.44889	4.8912	3.23884	3.30087	5.44435	5.04598	4.46452	5.21201	4.02737	5.82153	5.18304	5.3521	5.53546	4.6873	5.37979	4.00478	5.10207	3.10979	4.91554	4.32755	4.24927	5.45644	4.65716	4.32643	3.97555	3.25855
PBK	5.27772	4.73198	5.78104	6.29921	2.88652	5.48527	5.0789	4.55962	5.81929	5.92991	7.53828	3.41718	4.55835	3.88865	3.43837	5.88492	5.73385	5.24213	4.36955	3.43282	6.5105	4.44607	5.52593	5.91951	5.1786	5.37091	5.18469	5.79722	3.65913	4.37364	4.67985	5.36077	6.8409	5.70447	4.81186	4.77941	4.187
PBX1	10.0354	9.80575	10.937	9.78994	8.03401	7.48527	9.99587	5.59584	8.39041	8.96213	8.9683	6.06488	6.17641	7.94406	7.58873	8.08214	6.84356	7.67485	7.70961	8.15145	7.75831	7.21205	6.79545	7.09128	6.42591	8.16292	7.16466	8.48454	8.02136	6.09354	8.26815	6.90544	8.13512	7.66435	7.85714	6.65896	7.30436
PCL-1	-18	-18	5.74844	-18	-18	-18	-18	-18	-18	1.84245	3.08381	0.247258	-18	-18	-18	-18	-18	-18	-18	1.69585	-18	-18	-18	-18	-18	0.0310596	-18	-18	-18	-18	-18	0.0268737	-18	-18	3.36707	2.67787	-0.110682
PCL-10	-18	-18	4.95544	-18	-18	-18	-18	-18	-18	1.73553	1.16324	-0.0746698	-0.160465	-18	1.20133	-18	-18	-18	-18	1.74316	-18	-18	-18	-18	-18	-18	-18	-18	-18	-18	-18	0.441911	0.237276	0.428341	1.89759	-18	-18
PCL-2	-18	-18	5.58263	-18	0.523949	-18	-18	-18	-1.76567	1.84245	3.89505	0.247258	-2.74543	-18	-18	-18	0.264619	-18	-2.07339	1.11089	-18	-18	-18	-18	-1.76391	-18	-18	-18	-18	-0.128856	-18	1.76384	-18	-18	2.10404	0.900262	-0.695645
PCL-3	-18	-18	6.19204	-18	-1.28341	-18	-18	-18	0.819288	0.620053	3.9558	-0.0746698	0.5765	-18	-18	-2.2699	-0.0573089	-0.590765	0.926609	2.59632	-18	-2.13889	0.316475	-18	-18	0.616022	-18	-18	-18	-18	-18	1.24927	-18	-0.571659	2.28461	1.26283	-0.110682
PCL-4	-18	-18	5.48705	-18	-18	-18	2.4249	-18	-18	-18	1.52581	1.38476	-0.745428	-18	-18	-18	-18	0.21659	-18	1.64694	-18	-18	-18	-18	-18	-18	-18	-18	-18	-18	-18	-0.558089	-0.762724	-18	1.19715	1.55234	-1.69564
PCL-5	-18	-18	5.42651	-18	-18	-18	-18	-18	-0.765675	-0.96491	2.31008	0.247258	-0.745428	1.77318	-18	-18	-18	-18	-18	2.03689	-18	-0.553928	-18	-18	-1.17895	-0.383978	-18	-18	-18	0.871144	-18	0.0268737	-18	-18	2.0045	0.0929071	0.304355
PCL-6	-18	-18	5.21609	-18	0.716594	1.87324	-18	-18	-0.180712	2.20502	3.02831	-0.0746698	-0.745428	-18	-18	-18	-18	1.10967	-18	3.35882	-0.422596	-18	-18	-18	-18	-0.383978	-18	-18	-18	-18	-18	0.0268737	-18	-18	1.36707	-0.907093	-0.695645
PCL-7	-18	-18	6.13643	-18	-18	-18	2.09232	-18	-18	1.35702	3.13725	-18	-18	-18	-18	-18	-18	-18	-18	1.18128	1.06283	-18	-18	-18	-18	-0.96894	-18	-18	-18	-18	-18	0.0268737	-0.177762	-18	0.519076	0.67787	-18
PCL-8	-18	-18	4.65478	-18	-18	-18	-18	-18	-0.765675	-18	2.48517	-18	-18	-18	-18	-18	-1.47235	-1.59076	-18	-18	-18	-18	-18	-18	-18	-18	-18	-18	-18	-18	-18	-18	-18	-18	2.0045	0.67787	-1.69564
PCL-9	-18	-18	5.1174	-18	-18	-0.00122673	-18	-18	-18	-0.379947	2.94085	0.732685	-18	-18	-18	-18	-0.472346	-0.268837	-18	-18	-18	-18	-18	-18	-18	-18	-18	-18	-18	-18	-18	1.90134	-18	-18	2.78211	0.67787	-0.110682
PCLAF	8.49716	8.11705	7.78305	8.19764	8.10784	7.33267	7.97225	7.73767	8.03846	7.76131	7.54324	6.51404	6.87296	6.33214	6.50772	6.86196	7.85932	7.21014	7.45017	6.47546	7.52694	7.86252	6.98039	7.38346	7.64229	7.11587	7.4886	6.9695	7.31448	7.5174	6.68784	7.18338	6.78417	7.44515	7.14552	7.85113	6.6575
PCNA	10.0383	8.66694	9.17144	9.26722	9.13181	9.78532	10.4062	10.4604	9.62073	10.3025	8.65624	8.51123	7.63395	8.65115	8.67475	8.65417	9.28532	9.15952	9.27865	8.85303	8.88665	9.16603	9.47735	9.04959	10.4679	8.57988	8.5096	8.42099	8.92216	8.99613	9.10088	9.0603	8.49937	9.72181	9.13673	8.34912	8.69989
PDCD1	5.64942	6.39334	5.90455	6.29921	4.69387	5.84844	6.05853	4.03453	4.69376	7.07675	6.99613	4.77082	5.34733	4.65698	4.66076	6.40606	6.31556	5.67133	6.36124	5.80298	7.4891	5.71286	6.28917	7.31787	5.35503	7.54281	4.75967	6.48454	7.98586	6.50535	5.32755	6.8126	7.20306	6.05039	5.17443	5.28273	4.7473
PDCD1LG2	5.98132	6.25488	6.33614	6.87995	5.86634	6.66884	6.34025	6.9249	5.98252	6.82625	7.74928	5.84419	6.15242	6.43885	6.14217	6.59738	6.82227	7.12691	7.48311	7.1277	7.06926	6.07543	7.40394	7.54982	5.58924	7.54873	5.59724	5.77315	7.82236	7.9064	6.95618	7.07127	7.30067	6.34123	6.16293	5.94466	6.21724
PDGFC	7.87733	7.24161	8.08676	8.47335	8.90642	8.23399	9.2128	6.14458	7.32708	7.66809	8.61151	7.57997	7.15996	7.7966	6.80337	9.21492	8.41081	8.10272	7.4735	8.07956	8.08441	6.31644	7.24484	8.13359	6.43085	8.06861	7.35351	7.7919	7.39609	7.90089	8.28141	7.56085	8.81376	7.77264	7.84999	7.831	8.96702
PDGFRB	7.97135	6.10464	8.59758	8.58266	9.54275	7.94031	8.27334	7.9249	7.08607	8.73293	8.99342	8.81331	7.34997	9.10537	8.70686	9.45717	7.6655	8.82286	8.12873	9.20312	8.70101	8.02853	7.99595	8.39841	7.64972	8.08091	8.56989	9.71222	9.49497	8.02596	9.05334	7.68032	8.51224	8.33823	7.96533	8.64654	8.89588
PDHA1	8.03631	7.2562	7.46965	7.98005	5.30905	7.53275	8.36672	7.86927	6.99588	6.88996	7.50564	3.75822	6.46159	7.53694	6.98643	8.02702	6.64832	5.95998	6.37369	6.09502	7.44406	6.90277	7.15442	7.149	6.62841	6.97064	7.61765	6.69986	6.43172	7.09675	6.79347	7.07127	6.88113	7.08655	7.13673	7.87427	6.78009
PDHA2	4.6172	4.77683	5.52604	5.56435	1.71659	4.19517	5.4089	2.13641	4.30041	3.86798	5.79883	4.07508	4.00946	3.95071	3.09442	5.03388	4.55002	3.8355	3.59903	2.91824	5.38476	3.99039	4.204	4.4462	4.01745	3.81242	2.70522	4.73212	2.96169	2.80974	3.27546	3.1968	5.47568	4.87128	3.841	2.79335	1.11171
PDHB	9.10554	8.42774	9.85899	10.1724	8.99736	9.81789	9.83354	10.1693	9.51045	9.62334	9.16163	9.51872	9.21602	10.2102	9.94472	9.26829	9.56085	9.14479	9.61311	9.51411	9.2889	9.4941	9.80753	9.14605	9.72493	9.24234	9.19214	9.12602	8.85618	9.65196	9.6584	9.76946	9.29797	9.10958	10.0379	9.17639	9.66849
PDHX	8.00464	8.59362	8.80006	7.87146	7.10676	8.49129	8.75	7.91777	9.05291	8.03227	7.77163	8.03516	8.19415	7.72626	7.92536	8.37486	8.17571	7.44815	7.59726	7.8751	8.24912	8.36593	7.6828	7.27099	7.78298	7.66405	8.36014	7.71468	7.36142	7.67204	7.62575	7.77953	7.98715	8.32012	8.61078	8.03102	7.79821
PDK1	10.0004	10.0185	9.05794	8.37471	8.61822	9.91937	8.7809	7.92253	10.78	8.76386	9.49448	7.72623	9.83389	8.16058	7.92341	9.13843	9.05383	8.97767	9.89095	8.55425	8.55583	9.50135	8.23891	7.82382	8.08549	9.07135	9.97489	8.72934	8.83239	8.67743	8.99656	7.94772	8.84738	8.12183	8.76795	8.04856	8.9052
PDK2	5.95579	7.44173	8.26012	6.2801	8.10891	7.41944	8.74045	5.87665	7.706	6.87429	7.32023	9.16553	6.81108	8.20741	8.14552	8.60277	7.69758	7.23578	8.64085	7.86578	8.31076	8.2502	7.91043	7.77578	7.5726	7.49254	7.70522	7.78657	7.4492	7.06754	7.77858	7.85765	7.59483	8.03752	8.56675	10.1298	7.26146
PDK3	9.72289	8.92118	8.99853	9.73194	7.86125	9.38643	9.85486	9.89554	8.48817	7.99074	8.53393	9.51545	8.86974	9.20502	8.92633	9.41529	9.21123	8.46723	8.15061	8.33971	8.65422	9.89969	8.63026	8.63644	8.63804	8.0562	9.03821	8.44573	8.27678	7.84842	8.81325	8.13016	8.28167	9.57045	8.63282	9.68396	8.11974
PDK4	7.98674	6.83808	6.98722	8.15107	10.0938	8.13149	7.24583	6.26943	8.5438	7.47596	9.23509	9.29711	6.7404	7.58665	8.86565	9.27603	9.17151	7.60153	6.74039	7.71674	7.78588	6.95122	7.642	8.36125	6.62841	9.09311	7.81857	7.0651	9.16057	6.22282	7.10238	7.45034	7.98715	9.02639	8.54809	7.78291	6.94098
PDLIM1	9.02627	8.39454	8.41097	8.40737	8.87015	8.65579	9.19152	8.30633	8.84995	8.94423	9.25146	8.3909	7.91991	9.74773	9.09615	9.53947	9.13652	9.88573	8.99472	10.4436	9.35647	8.2545	9.35484	8.38446	7.10491	9.25325	9.40833	9.47959	9.72987	8.39078	10.2467	9.0165	9.90172	8.84197	9.04968	8.81315	10.0319
PDLIM3	6.23893	6.22552	5.61011	7.37621	5.06532	6.17868	6.65936	6.8114	6.39923	5.41013	8.27326	5.93656	4.4444	4.93545	4.22687	6.34849	5.99254	5.6284	5.36955	4.33586	7.41156	5.98005	5.19422	6.97376	7.13696	5.34394	5.52835	6.61062	5.3372	5.13167	5.58031	4.81695	6.67607	6.12878	5.95204	5.53585	5.31558
PDP1	10.6441	8.52022	10.1856	9.88101	10.4957	9.57652	9.75818	10.4011	9.6218	9.21997	10.2018	10.5407	11.5506	9.11599	8.408	9.28277	9.97439	8.31688	9.73758	8.43146	8.08441	9.52111	9.45654	9.06653	10.0408	8.37425	9.86897	8.53789	9.99571	10.1874	8.67483	9.92774	8.89994	9.68985	8.94618	9.36145	8.69237
PECAM1	8.70467	7.38129	8.6949	8.93901	8.74312	9.51644	8.23452	8.99665	8.5151	9.2966	9.38862	9.51358	8.55778	9.71457	10.0708	10.2391	9.19831	9.36161	10.2367	9.63269	9.38701	9.20318	9.064	9.30893	8.21623	9.70172	9.55745	9.63382	10.9439	9.91872	10.1735	8.72616	9.70386	9.18989	8.42597	9.5374	9.41614
PF4	6.00642	6.12212	5.85181	7.31181	2.24016	6.11078	6.06535	5.26194	6.20587	5.51082	8.05199	5.19212	5.78595	5.25122	3.82024	6.68138	6.6414	5.65241	5.23949	3.57032	6.88483	6.11377	5.31647	6.62293	5.65394	5.4061	4.77297	6.98355	4.14455	3.57158	4.33774	3.86818	6.81092	6.46176	5.62341	5.05869	4.7473
PFKFB3	8.36275	7.75924	8.80502	8.84786	8.63322	9.22639	8.39881	8.57331	9.48581	8.1937	9.54602	8.32621	8.52077	8.42457	7.77119	7.60968	8.0816	7.76128	8.17216	7.58662	8.57063	8.39347	8.18807	7.98832	8.15047	7.45732	8.0076	7.73212	7.89689	9.06426	7.83005	7.76609	8.54561	7.97524	7.58732	7.64173	8.48302
PFKFB4	6.24797	4.40053	5.56401	6.64623	7.37837	6.162	5.11879	6.57179	7.62449	5.32971	7.24006	6.54372	7.94719	5.98449	5.94087	4.75247	6.05122	5.95998	8.89311	5.16834	6.29987	7.02602	6.01135	5.7371	6.32355	5.94395	6.97345	5.94097	5.82905	7.67204	5.99535	4.72731	6.46609	7.69278	5.69699	7.0759	5.28164
PGF	8.98719	7.69448	8.12059	7.938	5.9406	8.92309	6.60422	6.69934	7.93823	8.4561	8.68792	7.41718	7.56063	7.47229	6.93314	8.27699	6.98298	7.20365	7.1482	7.44001	8.16312	6.86392	7.10568	7.71179	6.7419	6.72455	9.13793	7.08262	7.4492	6.95152	7.05373	7.30919	7.80713	7.7344	7.50093	7.06732	6.95541
PHF10	9.94215	10.4583	10.0827	9.56567	10.1814	9.43583	10.3153	9.15271	10.5965	9.55669	9.84348	9.63183	9.65758	9.96559	10.2082	10.5172	9.35922	9.55357	9.60697	9.9698	10.2482	10.4284	9.5781	9.35972	9.46911	9.53489	9.5454	9.33135	9.85716	9.39601	9.72643	10.0653	10.0149	9.78314	10.2347	9.59921	9.91722
PIF1	6.35789	6.14226	6.38469	7.10294	4.65911	7.38535	6.04824	5.20054	6.91732	6.01237	7.75249	4.65325	6.18826	3.46832	4.03783	5.76902	5.92568	5.17079	5.50404	3.64694	7.02531	5.58903	5.42081	5.77425	6.4431	5.37979	5.24319	6.27771	4.52042	5.53411	5.54994	4.2748	6.72913	6.22924	6.05513	5.19094	4.84351
PIK3CA	8.79795	8.69155	9.60784	9.1458	8.74243	9.61287	9.31971	8.60475	9.96607	9.08221	9.37061	8.5483	8.18013	9.53947	8.92145	8.9541	9.44875	8.7073	8.47543	8.92947	9.62289	9.48453	9.08994	8.91536	9.73069	8.80667	9.01041	9.08343	8.97925	8.8749	9.19467	9.10547	9.30269	8.68101	9.31674	8.99226	9.16854
PIK3CD	7.75365	8.06751	7.66573	7.55908	8.45384	8.41028	8.16398	8.9082	10.1284	8.55079	7.47742	9.12009	8.6399	9.30047	9.26357	8.22095	9.21707	8.46723	9.10838	8.7872	8.64779	9.71051	8.33217	8.09496	9.13582	8.17061	8.16718	8.41452	8.58513	9.38947	8.53395	7.84918	8.84553	9.23972	8.14989	8.89542	8.37582
PIK3CG	6.43911	5.90021	6.61011	7.66599	6.90642	6.95684	6.46156	6.05202	5.94168	7.83113	7.3346	6.77395	6.50487	6.10878	6.45467	7.18748	6.56474	7.55644	7.47928	8.38048	7.65955	6.09951	7.19667	7.76966	6.25011	7.77589	6.26217	6.21159	7.66961	7.86172	7.82462	6.81695	7.64454	6.82922	7.40172	6.62038	6.88178
PIMREG	8.48701	8.53716	7.30845	8.67577	6.73618	8.14852	9.62197	8.33161	8.71915	8.48321	9.13807	6.42916	7.60772	6.67548	5.7863	7.5693	7.14114	7.36489	7.79079	6.6485	8.32962	7.71909	7.60373	8.36937	7.57705	7.28136	7.69303	7.48619	7.60866	7.49075	6.8988	6.61184	7.91323	7.49712	7.75557	9.01549	7.2498
PKLR	3.5309	3.66992	6.03193	1.46632	3.44451	3.1687	-18	3.32083	1.69376	4.44448	4.25071	4.33472	3.48339	3.68464	5.76902	4.91992	3.5426	2.90109	2.8335	1.83336	3.11346	5.13723	-18	2.21354	7.09251	6.53091	2.52835	2.10207	2.14455	1.98662	3.16527	4.57119	2.99216	1.88777	2.72071	2.79335	3.69667
PKM	11.8352	12.2709	11.9796	11.367	13.5294	12.5066	11.1892	12.9995	12.5854	12.3529	12.172	12.4214	13.8844	12.9228	13.276	11.8066	13.5331	12.9419	12.7405	12.2006	12.8548	13.6342	13.1673	12.6448	13.1567	12.3108	12.8218	12.1316	12.6942	13.2618	12.8797	12.6331	12.2732	13.2871	12.9318	12.6887	13.1038
PKMYT1	8.66244	7.81228	8.28449	8.5498	8.13866	8.81682	8.48146	9.12303	8.30176	8.36489	7.5823	7.91117	6.81681	6.84234	6.98643	6.79888	8.0681	6.73342	8.11148	7.10298	7.42665	8.07056	7.36741	7.47845	7.81635	7.03668	7.01881	6.69132	7.68297	7.68706	6.92609	7.76158	6.88833	7.65956	7.37207	7.69096	6.85125
PKP1	6.41522	6.35934	5.37404	7.11737	2.36045	5.93345	6.96861	6.17682	6.71814	4.84245	7.2881	4.01279	4.88393	9.85963	9.2888	7.27313	8.31936	10.9969	9.06935	10.4468	9.60033	7.13024	9.12897	5.52096	5.96401	10.0938	8.456	11.1056	4.24409	7.71035	10.2288	7.89312	10.1513	9.38907	9.44745	7.49165	10.6707
PLA2G6	7.39093	8.1501	8.44443	9.05784	6.36405	8.85831	8.57464	5.8469	8.98921	8.20251	7.4526	7.91827	7.06835	8.19544	7.42188	8.50653	6.94128	7.13716	6.96003	7.59953	7.83668	7.42526	6.59446	6.81642	7.36021	7.0169	6.48052	6.42056	6.1743	6.74561	6.60162	7.29366	7.57935	7.78589	8.17586	6.80371	7.53558
PLA2G7	7.78506	6.76945	7.16759	8.80283	5.62948	7.46366	7.90824	5.49716	7.74608	7.94948	9.00739	7.18743	7.25739	5.68007	8.21096	6.86453	7.87638	8.61075	7.27312	8.45029	7.52109	7.7695	7.80993	7.18852	6.22761	9.46412	7.40139	8.3382	7.58986	7.62826	8.48089	6.74569	9.08277	8.19487	7.14843	7.87098	8.10687
PLAU	6.81276	5.9402	7.87087	7.82387	8.67587	7.48125	8.05425	7.52873	6.88178	6.89307	9.66536	9.49661	9.46555	7.20423	7.70232	8.65788	8.67909	8.81491	8.67396	8.63524	7.50814	8.12085	8.22096	8.13716	7.48757	7.64577	8.30857	7.57316	8.98045	8.74048	8.53506	7.39028	9.2167	7.96556	6.767	7.75824	8.48799
PLAUR	6.92416	6.28366	7.14585	8.38071	9.44196	7.80613	7.68062	8.22965	7.25113	7.28302	9.528	9.33207	9.44841	7.4959	7.39398	8.34205	9.68205	8.49471	8.3993	7.35502	8.36922	8.22743	9.04235	8.27099	7.13846	7.24781	9.1437	7.41279	10.0965	9.02089	8.21452	7.96939	7.98715	8.6998	6.94869	7.33846	7.87231
PLEKHG4	7.05533	9.14226	8.89248	7.26722	8.88024	8.32595	9.80377	8.61802	9.89075	7.68075	6.96691	9.31119	8.0835	9.5839	9.63536	9.14002	9.19683	7.71187	6.41042	7.52959	7.71798	7.6326	8.17818	8.75269	6.80594	7.56633	6.65224	8.08153	6.78841	8.33194	7.19922	8.3518	7.52268	8.46039	10.3177	7.21185	8.12453
PLEKHG6	-18	-2.83788	5.88219	1.78825	5.6766	2.41381	4.17032	1.9989	0.556253	2.12255	3.9558	1.51029	-18	4.60968	3.43837	3.15636	2.15214	5.81438	4.05589	4.95889	4.8329	2.32054	1.57951	-18	-1.76391	5.18081	3.36234	6.1085	2.75224	2.45611	4.22142	5.12841	5.03169	4.0722	3.5547	2.84779	5.69667
PLK1	9.46907	8.7713	9.09001	8.97807	8.77459	9.22639	9.71573	9.46325	9.64319	9.47284	8.69685	8.57459	7.93141	7.99281	7.65137	8.04977	8.9768	8.25629	8.73155	8.1759	8.25407	9.03479	8.81951	8.53997	8.44859	7.92891	8.80001	7.33637	8.6071	8.73842	7.8027	8.69458	7.8147	8.74575	8.62446	9.17039	8.25855
PLK4	8.36968	8.08396	7.2131	7.96417	6.8587	7.87119	7.76893	7.64276	8.09231	7.5409	8.71509	7.20145	6.50012	6.99741	5.6228	7.41835	7.70424	6.59411	7.16978	6.43462	7.53509	7.59582	6.45807	6.56757	6.9708	6.57795	7.19461	7.22644	6.83172	7.19006	6.20759	7.04554	7.07333	7.53948	7.00772	8.04856	6.41288
PMCH	5.82892	5.60507	5.40575	6.49974	3.96452	5.7845	6.49731	3.48433	6.17096	5.05746	7.54571	2.83222	4.75442	5.17527	2.48144	5.45802	5.20479	5.29188	4.38604	2.78896	6.4453	4.98005	5.71565	6.61271	4.53071	5.30718	5.68426	5.9695	4.70643	4.30855	5.0272	4.61184	5.89549	5.83773	5.32643	4.61647	4.23509
PMEL	12.6669	12.7719	14.7087	14.0657	13.8708	14.9456	11.4827	15.0066	11.1652	14.964	8.84373	15.3832	15.6365	13.9052	15.6373	9.86196	15.8813	14.2582	14.8016	13.0972	10.9612	16.8561	12.2834	4.00013	16.5137	13.2999	14.2798	14.5067	11.5369	14.2353	12.6049	10.5154	13.3151	14.6584	13.8803	16.1323	11.5199
PML	7.02758	7.43592	8.61124	8.02091	8.56912	9.16158	8.93456	8.23922	8.48935	8.8074	7.93991	8.323	8.40368	9.14822	7.42188	8.04751	8.07968	9.26993	8.78381	8.92499	8.40459	7.621	8.76769	8.71736	8.79212	8.85283	7.92216	7.60533	9.02253	9.76343	8.97794	8.90339	8.90439	8.51845	9.05901	8.06157	8.76071
PNOC	5.31836	4.48405	5.94828	6.18742	3.07415	7.17702	4.68616	3.53496	4.93476	6.28302	7.14542	3.78331	5.20294	5.01748	3.48144	6.28852	5.3393	5.40924	6.51532	2.83336	6.84419	5.08028	5.36959	5.91951	5.19609	5.86395	4.25271	5.64639	5.16163	5.72081	4.8027	4.81695	6.40218	5.60825	4.67288	4.80715	4.43364
POC1A	7.96496	6.30167	7.40575	8.3243	7.38193	7.2749	7.22008	7.37742	7.2705	7.2711	5.52581	8.14329	6.86375	5.8687	6.47613	6.10079	8.13128	6.29798	7.38809	6.48419	5.74332	7.79627	6.86183	6.55339	7.50288	6.13958	6.70869	5.93375	6.87894	7.25485	6.94622	7.31843	5.21456	6.41133	6.95204	7.23757	5.93371
PODXL2	9.48828	8.7499	9.3827	8.42342	6.57458	8.80613	8.86491	5.26194	10.4459	9.46397	8.40981	4.91401	8.81586	7.41566	9.0513	8.66158	8.98024	6.31312	7.54499	6.56045	7.23562	8.68686	8.60373	7.26011	9.72242	7.27899	7.42474	7.24697	6.35586	7.96566	6.9227	8.74797	7.21169	7.54468	8.45807	8.40352	6.97324
POLQ	8.28433	7.01699	6.68954	7.34896	6.96689	6.64503	8.09815	7.18873	7.8398	7.12255	8.07013	6.95047	6.35786	6.56325	6.23947	6.17304	7.37628	6.31312	6.76896	5.61868	6.99019	6.94592	6.8463	6.78035	7.24031	6.08634	6.29941	6.53789	7.26003	6.6171	6.33774	6.8126	6.72512	6.22924	7.06751	7.16169	5.66191
POLR2A	8.81884	10.2275	9.38667	9.50043	9.61633	9.65281	9.98242	9.20445	9.17977	9.93331	9.02211	9.24105	9.48909	10.1399	10.0288	9.54147	9.75507	10.026	9.57542	9.95607	9.71875	10.4222	9.48289	9.4298	9.30016	9.81406	9.42474	9.9042	9.08763	9.40188	9.81256	8.95268	10.0491	9.86036	10.155	10.6093	10.2425
POU2AF1	4.92604	5.82746	6.40575	7.49423	3.84588	8.89157	6.55902	3.13641	5.00251	8.39044	7.1872	3.9477	4.288	3.46832	5.5639	7.02931	5.67401	5.33997	9.86509	4.28081	6.04664	5.774	5.36087	5.73081	4.42591	8.50679	4.74625	6.07826	7.85684	9.12144	5.45946	7.11434	6.44185	5.14259	5.28461	4.70762	4.84351
POU2F2	4.57948	3.71671	6.22204	5.48869	6.67079	6.6257	5.82929	5.08637	5.36361	6.70043	6.39481	6.1685	5.60772	4.20104	4.54372	6.66674	6.07968	6.38078	7.53209	6.70035	6.13812	5.10904	5.70879	6.37542	5.61113	6.48639	5.7992	5.77045	7.08315	6.83308	6.412	5.60178	6.11992	6.0577	5.21952	5.70762	5.79621
POU5F1_1B	9.45872	9.07314	8.11581	9.38444	6.56834	9.04408	9.26336	6.86185	9.67416	8.6021	10.3867	7.57279	8.2468	7.455	7.57637	8.65417	8.79873	8.29341	7.971	7.28681	9.47797	8.37976	8.28226	9.01314	8.64601	8.1642	7.76467	8.53908	7.82101	7.54357	7.78605	7.84065	9.17318	8.18323	8.12344	8.13457	8.10526
PPARD	8.83393	7.91115	9.32167	9.23863	8.27214	9.40001	9.78452	8.66708	8.88538	8.77318	9.2092	9.58533	8.15317	9.19984	8.59733	9.26974	9.11824	8.64046	8.79543	9.22671	9.23168	9.1517	8.69758	8.50448	8.96103	9.00404	8.70088	8.73731	9.26646	9.00043	9.38275	8.70283	9.1871	9.17737	8.694	9.78072	9.10929
PPARG	6.11916	4.99501	5.62814	6.53778	4.38902	6.08977	5.72114	5.24683	6.48699	5.52694	7.55433	5.59776	4.91991	5.23884	5.81183	5.36672	6.19062	5.40924	5.79079	5.7748	6.68384	6.18754	5.63117	6.42299	6.08471	7.07818	5.48052	6.57394	5.56602	5.09354	6.51218	5.66108	6.3458	4.9675	5.41632	5.21185	4.51381
PPBP	5.76314	6.41479	5.36331	6.77466	3.002	6.4582	4.97406	5.50987	5.49171	5.51082	7.36011	3.99142	9.91412	3.80712	1.5639	5.73572	7.44353	5.26722	4.66808	3.9079	5.88118	5.3689	5.25193	5.74336	4.90142	4.24051	5.70522	6.30034	4.00016	4.66122	4.04598	5.73653	5.55016	5.9519	4.72071	4.18037	3.39182
PPIA	10.1961	10.5452	9.67769	10.3645	8.175	10.0783	9.06323	9.47545	9.49466	10.0616	10.1955	9.60173	9.37902	10.0095	10.4748	10.5471	9.90595	9.18237	9.07889	9.86193	10.0905	9.93959	9.66653	9.19482	10.8012	8.83519	10.1408	10.2408	8.85224	9.07816	10.0919	9.84119	10.028	10.4099	9.97974	11.0022	9.98954
PPM1E	3.83293	1.16212	7.77296	0.788248	2.24016	4.8232	7.66161	0.676976	6.93129	3.24454	3.31008	4.13478	5.95848	4.27568	3.03783	-0.684938	-18	2.16412	4.35287	-18	4.02366	3.4157	2.94874	-18	2.32355	0.838414	3.17471	1.41019	1.92216	3.84077	1.09489	6.08577	-18	2.2357	4.42597	5.53585	1.76379
PRAME	12.0065	13.314	12.8287	13.991	11.4886	13.9433	13.3387	11.9707	12.738	12.814	10.9906	12.9699	11.6993	12.2372	12.5794	12.0498	11.7981	10.2063	11.338	10.7765	10.1745	12.4579	11.1325	10.4161	12.9506	9.60092	11.0101	10.9306	9.96959	10.8222	9.70345	11.2671	11.6441	12.5924	12.739	12.2828	11.1847
PRC1	9.42622	9.22282	8.68847	8.73662	8.5183	8.22759	9.5821	8.91777	9.07432	8.00087	7.96876	8.08394	7.3631	7.92968	7.37982	7.45802	8.82189	7.64883	8.43935	7.50921	7.95592	8.67809	7.8369	8.03499	8.88265	7.45942	8.01601	7.70764	8.21984	8.43973	7.5942	7.9965	7.46369	8.4521	8.26324	8.73496	7.91169
PRDM1	7.30975	7.00918	8.01147	8.43355	8.70244	8.85312	7.32043	7.76444	7.06722	8.55963	9.01365	7.87661	7.80724	8.10367	8.44246	8.39544	7.97886	9.09398	10.0507	9.07118	9.13965	7.771	7.95744	8.55694	6.30755	10.2426	7.96913	8.65373	9.0237	8.75175	9.27877	8.08035	9.50816	8.49712	7.71088	7.48092	8.83476
PRDM6	6.31549	6.70902	5.96965	7.5216	5.07415	6.52755	6.79687	4.72137	6.57862	5.66445	8.49288	4.07508	5.40939	4.27568	4.0664	6.31881	6.01147	5.74015	5.8395	3.86578	6.88118	5.03103	5.6456	6.56049	6.10953	5.31646	5.37111	6.41019	5.51379	5.46609	5.69182	4.93376	6.61665	5.82922	6.09197	4.41484	4.91907
PRF1	5.75471	6.0294	6.4571	7.42632	4.96452	6.79535	5.07214	4.13641	5.98921	7.78328	7.4916	5.83822	6.34468	5.77746	5.70686	6.19362	6.4992	7.42744	8.15061	7.44628	7.61632	5.65553	7.39969	8.11802	6.12179	8.07135	5.85027	6.38218	9.48101	8.16423	6.70369	8.27163	7.55016	6.81204	5.93186	5.98165	6.33226
PRG2	5.3467	6.19554	5.601	6.98988	2.30156	5.47451	4.78865	4.32083	6.78891	4.91773	7.49031	4.35159	5.09378	5.10878	2.48144	5.33743	5.57205	5.40924	4.36955	2.99842	7.02697	5.40027	5.25193	5.94689	5.57594	4.9618	5.12373	5.9882	4.2758	4.45611	5.49178	4.16983	6.87027	5.26123	5.537	4.46795	3.69667
PRKCD	9.74143	8.45846	9.7587	8.85649	8.20443	8.77959	7.77727	8.6812	8.65007	8.74504	8.8397	8.96699	9.49923	9.42662	9.22211	8.97268	9.1808	8.84647	8.98798	8.84017	9.18621	10.1297	9.3221	8.88242	9.67774	8.88904	9.27916	8.67048	8.60164	8.55414	8.86923	8.58018	9.15763	8.64993	9.68046	9.60762	9.07006
PRKCE	9.66807	10.4608	9.90409	10.5784	8.30999	10.0893	10.0581	10.1603	8.93129	9.36433	8.63318	8.50559	8.22324	9.62046	8.7316	8.46227	8.86267	8.08959	8.17691	8.40872	8.94416	9.54498	8.27995	7.77425	9.35697	8.07272	8.50363	9.24016	7.74659	8.42445	7.90995	8.49584	8.97029	9.33673	9.75748	9.85321	8.37582
PRR11	9.42854	8.93897	8.3807	8.31181	9.27645	9.48091	9.05383	9.81589	8.3098	9.35081	7.33317	8.2596	8.79712	7.40184	7.01236	7.70308	8.29969	7.3101	8.12505	7.03094	6.96456	8.35696	7.956	8.17932	8.11644	7.36198	9.14242	6.89958	8.04341	8.8749	7.50314	8.40191	6.29797	8.26754	8.07673	8.70393	7.73062
PRR15L	6.50347	6.91701	6.05211	7.83045	4.56208	6.07915	7.20007	3.26194	7.78122	6.78328	8.32815	4.54004	6.11876	5.00291	3.7863	6.81756	5.85857	6.60645	5.74679	4.74316	7.72308	5.774	6.04983	6.99752	6.10337	6.29785	5.46422	6.39625	6.5336	5.39471	5.79902	4.98107	7.18856	5.94404	6.08589	5.68536	5.16234
PSEN1	8.83544	8.00447	8.75152	9.04186	8.52073	8.35999	8.7637	8.52873	8.49171	8.75191	8.91239	8.85014	8.53766	8.45834	8.69547	8.50736	9.06907	8.52037	8.37885	8.86176	8.48068	8.75137	7.96896	7.98304	8.55633	8.47089	8.62775	8.5521	8.04226	8.6338	8.47513	8.54126	9.00546	8.94699	9.15932	8.68816	8.5028
PSEN2	8.76209	9.01114	8.84989	9.31807	7.32022	9.36181	8.84176	9.30177	8.71411	9.17464	8.89359	10.4701	9.00151	10.0895	11.3005	8.7587	9.50398	9.32287	9.78886	8.76338	9.14346	9.81203	9.26834	8.17701	10.251	8.15389	9.02298	9.37598	8.82169	9.35362	9.47628	9.2018	9.61611	9.72698	10.6982	9.86233	10.0391
PSMB10	4.72478	5.27586	6.81292	6.95817	6.56208	6.81255	6.04134	7.49716	4.75789	8.20502	5.93332	6.70997	5.581	7.786	7.41635	6.73291	7.13498	7.55389	7.82445	8.53253	7.2611	6.69083	8.68454	9.02089	6.3262	8.16163	6.97057	6.72517	8.00608	8.83597	8.49178	9.22409	7.21456	7.38834	7.8819	6.355	7.40239
PSMB5	10.4636	9.95755	10.2209	9.65923	9.9058	9.33751	9.82352	10.3925	9.78939	10.2305	9.60737	9.41015	9.58493	9.05682	8.73827	9.23243	9.78975	9.14013	10.104	8.80821	9.18732	9.95056	9.02314	8.79323	9.69475	9.24356	9.89809	9.13418	8.73452	9.74715	9.28339	9.03437	9.18345	9.77873	9.58517	9.52179	8.97943
PSMB6	8.41455	8.79875	8.57683	8.17885	7.87268	8.61041	7.94569	7.73767	7.77154	8.96878	7.99704	8.44497	7.8656	8.50433	7.80549	8.98749	7.83143	7.99232	8.78148	7.83949	8.58359	8.56415	8.39329	8.54176	8.27775	8.45942	8.11331	8.16867	8.42731	7.37364	8.15306	7.51337	8.17685	8.62679	8.03162	8.88081	8.36235
PSMB7	12.0178	11.9341	10.0835	10.0319	11.2277	11.0225	10.774	10.8992	10.8986	11.5378	10.2241	9.98265	11.0613	11.1245	10.8411	10.5513	11.5434	10.1637	11.5485	10.7409	10.5736	12.0484	10.5033	10.0943	11.4244	10.9255	10.7559	10.9675	10.3169	10.6174	10.4258	10.8028	10.2641	11.0634	10.3145	11.2897	10.334
PSMB8	6.73982	6.66992	7.25142	9.49905	8.61217	9.12333	8.34306	9.94259	8.25669	10.1762	8.33317	9.6236	7.68816	9.84387	9.3612	9.25904	9.48233	9.74518	10.5777	9.37416	9.45146	8.92653	10.2969	10.7334	9.70115	9.61367	8.80488	9.04905	10.4472	10.3432	9.86593	10.201	8.92902	9.4234	9.53086	8.48415	9.89588
PSMB9	7.30686	6.51747	7.22204	9.41542	8.62048	8.76309	8.15362	9.30177	7.19433	10.1462	8.72439	9.58265	7.61542	9.13073	9.4059	8.87794	9.43329	9.84984	10.6242	9.49027	9.60144	7.76348	9.90369	10.6523	9.12407	10.0662	8.02854	8.47297	10.6406	10.4828	9.52255	10.4338	9.26863	9.51315	9.33862	7.97096	9.5688
PSMD7	10.2039	9.347	10.0567	9.84732	9.44749	9.39538	9.71654	9.32173	10.3085	10.1029	10.0598	9.25176	9.17194	9.81471	9.96336	9.97298	10.1314	9.76211	9.6575	9.62639	9.8789	10.2623	10.0603	10.192	8.84157	9.86632	10.0856	9.65227	9.12673	10.02	10.0743	9.52473	9.58268	10.0762	10.0832	9.77107	9.98252
PSRC1	9.53368	9.39184	8.43293	8.64871	8.24407	8.80774	9.42457	8.98759	9.29299	8.96139	9.24311	8.40713	7.66396	8.51014	8.56265	8.49663	8.60936	7.06923	7.70633	7.23294	8.54722	8.23506	7.77754	9.13835	8.24802	7.05897	8.21302	7.97243	7.90579	7.84077	6.97099	8.70987	8.14266	7.50248	9.01333	8.89865	7.6575
PTEN	9.4851	9.9833	10.6208	10.2295	10.4229	11.412	11.5348	10.6264	11.125	10.2497	10.0457	10.8137	9.94435	10.802	10.7145	10.7671	10.6157	10.0033	10.0805	10.4204	10.08	10.3669	9.79261	9.97009	10.3037	9.95773	10.2456	10.5161	9.89243	9.94841	10.1822	9.96302	10.9913	10.6396	9.75222	10.1104	10.7548
PTGDR2	4.49083	5.6896	6.17374	6.75172	2.57458	5.71759	6.12534	4.43186	5.61803	4.9776	6.20764	4.30037	4.49298	2.84029	3.52326	5.45802	5.13745	5.16412	3.78459	6.60754	6.54549	5.15573	4.5644	5.15839	4.99098	4.81242	4.46422	5.81828	3.24409	4.60811	4.54555	4.3488	5.9652	5.32316	4.85536	3.84779	4.4541
PTGER1	5.14198	5.09876	6.14271	6.13166	3.71659	4.72669	5.26817	4.29169	5.56524	5.4863	6.47742	4.61183	4.68084	4.97332	3.94857	5.66674	5.44254	5.05309	3.35287	1.31252	6.56154	4.87234	4.70879	5.70539	4.52149	5.12909	4.51258	5.49439	3.86076	3.41546	3.99535	3.9965	6.4122	5.93614	5.67288	5.10413	3.69667
PTGER2	5.7334	5.68568	5.78104	6.98988	8.10784	5.60857	6.23225	5.03453	5.87095	5.49452	7.50817	5.0852	4.93405	3.16222	5.46007	5.28469	5.52389	6.08166	5.59194	7.4436	6.7593	5.49047	6.03894	5.88596	5.05627	6.53489	6.18469	6.01581	5.90705	6.54828	5.78791	4.8513	6.586	5.95972	5.99156	5.41484	5.51381
PTGER3	3.76734	3.31187	6.96611	4.13875	6.21644	5.04317	6.58536	5.60771	5.17684	6.17975	6.91813	5.88533	4.5307	6.39209	7.09442	6.95651	5.82839	7.705	7.47736	7.97011	7.95157	5.27896	6.0767	3.91398	4.35503	8.28254	5.6047	7.84802	6.6531	5.13167	7.83005	5.02687	8.2499	6.57809	5.91825	6.18037	7.7095
PTGER4	6.13874	5.90696	6.80898	8.67089	8.57458	7.4799	7.31757	7.75646	6.80797	8.65348	8.34528	8.12378	8.09456	7.71625	7.05219	7.25366	7.1799	8.4316	8.38502	9.32205	8.15559	7.10428	8.28226	8.60757	6.76747	8.85363	6.75298	8.03281	8.40059	8.42189	8.66423	8.15272	9.34841	8.1043	6.99805	7.41709	8.38384
PTGS1	6.46002	6.13079	6.16141	6.73778	7.94661	6.09329	5.13833	6.16079	6.56524	6.17975	7.44732	7.1685	7.12802	8.13324	7.69547	7.44949	7.57023	8.91901	8.29402	9.41581	10.2037	6.45357	7.93706	7.44811	6.45768	9.1448	8.00619	8.856	7.83172	7.28054	9.20863	7.12139	8.74309	8.06678	7.38944	6.66276	9.1522
PTGS2	7.40178	7.37279	6.10458	8.93393	7.99272	7.68877	7.88529	7.35293	7.58305	7.52494	9.80039	8.45769	10.4298	6.41978	6.38266	8.26732	7.70091	7.08166	7.17927	6.28482	7.66062	8.0435	6.8306	6.78643	6.81352	7.03668	10.6998	6.94696	8.0049	8.06261	6.11281	9.33673	9.03494	8.31404	6.32643	7.0266	5.87421
PTK7	9.13915	8.29269	10.5407	9.6186	9.29449	8.37236	10.0923	7.27689	10.0739	8.72247	8.53081	9.98738	5.73435	9.03191	8.86158	9.09751	8.52624	7.67719	7.67144	8.58419	8.52226	8.01086	7.53371	7.64816	8.16164	7.67311	8.45703	8.92225	8.04341	6.70403	8.22279	8.43768	8.45402	8.45625	8.9445	6.17506	8.70096
PTPN11	10.5831	10.7922	10.9282	9.93901	10.2876	10.7159	10.3136	10.0073	10.4849	10.236	10.1632	10.3294	10.1184	10.8707	10.4066	10.6666	10.752	9.86225	9.9974	9.88732	10.4393	10.4793	10.0883	9.74414	10.2552	9.83962	11.0997	9.77887	9.67816	9.44542	10.1676	10.4149	10.061	10.9127	10.6535	10.9135	10.3149
PTPN6	6.08591	6.24958	7.12377	8.2061	8.08182	7.92061	7.69499	6.42517	6.23995	8.58584	8.00604	7.91259	7.70269	7.62403	8.09442	8.55426	7.93421	9.08872	8.71533	9.67256	9.35876	7.04102	8.62208	8.67379	6.8508	8.81324	7.54394	7.63605	8.96838	8.89721	8.93535	8.28269	8.64667	8.23247	7.09499	8.03542	8.32534
PTPN7	7.4483	7.34824	6.6981	8.01321	6.30156	7.8865	7.24432	5.16883	7.17096	8.14492	8.53455	6.61882	7.17344	6.786	7.01236	7.65194	7.36476	7.99232	8.08774	8.8631	8.10957	7.10428	8.76356	8.60585	7.09873	8.02683	6.79269	7.23135	8.29623	8.55531	8.68684	7.74341	7.7861	7.77264	6.23057	7.70024	6.96613
PTPRC	7.67535	7.25356	7.96434	9.29446	8.76644	8.53145	8.28434	7.18873	7.43645	9.90468	9.11203	8.61271	8.6258	8.05593	8.81604	9.18131	8.73832	10.0276	9.87425	10.6387	9.3026	7.82834	9.68061	9.94621	7.85356	10.1159	8.83451	8.40019	10.044	10.1829	9.99293	9.28348	9.47389	9.01142	7.98994	8.86687	9.11252
PTPRCAP	4.92604	7.32199	7.39789	8.27528	7.60229	8.08003	6.88626	6.74307	8.07825	9.34967	6.81122	6.7802	6.20877	7.26197	8.18514	8.37396	7.56566	9.15407	9.59328	9.8631	8.64134	7.17852	9.11996	9.1931	6.64336	9.42873	7.31085	8.05349	9.51129	9.56695	9.04091	9.00224	8.58932	8.29871	7.99966	7.36903	8.35964
PVR	9.08255	7.44521	9.35522	8.18228	8.5045	9.56705	8.4725	9.02792	9.16358	8.59924	8.46768	7.38476	8.58549	8.08649	8.50119	8.91001	9.76327	7.67133	7.92942	7.32229	8.43539	9.0235	8.405	8.38846	8.29408	7.62165	8.75465	7.78322	9.18269	8.03773	7.62783	8.9085	7.7861	8.69396	8.40904	9.00505	7.72221
PVT1	9.38786	9.2174	9.51276	7.63123	6.65323	9.91739	9.54323	8.09272	9.32972	9.69509	8.71069	7.43708	8.39859	8.36883	6.5284	7.49828	6.90992	7.05849	7.54316	6.73733	7.84419	7.8441	7.8019	7.8179	8.71738	7.09715	7.64503	7.14438	6.90958	7.23747	6.86571	7.68984	7.57935	7.72066	6.97194	7.82762	6.36505
PXYLP1	5.40717	4.41005	6.93022	7.21451	7.12599	5.28418	7.71139	6.93436	6.55174	6.51487	5.15679	6.08015	5.32603	6.53061	7.16876	6.56299	6.75807	6.07101	5.79079	6.36071	7.50459	6.35296	6.8019	6.12043	6.70369	5.26946	5.47239	5.84418	6.53031	6.81756	6.25139	6.69458	5.82224	5.42834	6.96864	6.33131	6.47928
PYCARD	6.15486	6.95328	6.92658	7.90095	7.93818	7.23877	8.70812	10.9001	6.30041	7.89152	8.01499	9.09651	7.95414	9.1395	10.6678	7.66526	8.56612	9.15449	9.85735	9.69341	10.3211	9.06385	9.43956	10.2497	8.83461	9.59139	9.36234	9.30641	8.58196	8.93364	9.77671	9.9801	9.77304	10.4392	8.48486	7.21961	10.1209
PYCR1	8.47229	9.75831	9.08022	8.03618	7.17603	10.6437	8.66611	10.614	8.64478	9.063	8.18323	8.02073	8.66873	7.45098	8.11165	8.08875	8.21182	6.20365	6.54132	6.94378	7.58639	9.58605	7.68629	7.12043	8.45162	6.89525	7.9792	7.42314	7.72522	8.31409	6.3301	7.78842	7.2485	7.77707	7.29781	8.73134	6.80818
PYGL	12.9084	10.8366	12.5693	8.47615	10.4302	10.2794	11.0199	7.80883	11.0714	9.16823	9.15557	9.06104	10.7622	8.28248	9.80972	12.2108	11.2149	9.24173	11.369	9.00328	9.4453	9.99136	8.49539	8.9577	11.3895	8.66315	11.4512	10.3469	9.16216	9.95374	8.63921	11.3132	9.32208	9.62063	9.5525	6.76179	8.92366
RAC1	12.4397	12.1841	12.0086	11.9939	12.4367	12.2177	11.4467	13.5781	11.8611	12.6122	11.6184	11.6663	11.8877	12.3258	12.6457	12.5274	12.4601	11.5391	11.7593	11.7359	11.8302	12.809	11.6558	11.6708	12.8712	11.6222	12.1877	11.9645	11.8504	11.7534	12.0682	11.8778	11.7166	12.584	12.2106	12.5724	12.0466
RACGAP1	7.49969	7.066	7.47215	7.51889	7.5045	7.04317	8.72653	7.38434	8.02712	7.41879	7.77795	6.7487	7.0587	6.66857	6.30087	6.38831	7.4164	6.64046	7.1482	6.00085	7.17434	7.35696	6.76933	6.86315	6.52611	6.13958	6.54006	6.27009	6.33344	7.17188	6.39012	7.28426	6.32474	7.03937	7.22505	7.96635	6.64865
RAD51	6.34389	5.57575	6.24559	7.15282	4.71659	6.96456	6.43019	5.21614	6.62664	5.31121	7.44202	5.67352	4.80147	5.08822	3.5639	5.35946	6.03809	5.66662	5.62705	3.97879	6.8043	5.86673	6.0873	5.93053	4.69552	5.71054	5.80568	6.28151	5.85027	5.38421	5.23784	4.83423	5.98547	6.16981	5.67288	5.76533	5.32672
RAD51AP1	9.08549	9.08359	8.37937	8.82387	8.61595	8.19271	9.81165	9.10638	9.5421	8.76811	8.95673	8.8737	8.04492	7.29524	7.41079	8.09095	8.82495	7.84699	8.36124	7.08243	8.21837	8.66363	7.45193	7.94689	8.00675	7.35973	7.84399	7.47213	8.21269	7.88981	7.58887	7.54782	7.84276	8.08655	8.33286	9.29992	7.34601
RAD54L	8.4179	7.97269	7.93566	8.16155	8.21843	7.93933	8.88577	9.29077	8.18707	8.01237	7.88922	7.92955	7.22468	7.29375	6.91754	7.06326	7.65522	6.91306	7.22123	6.36639	7.05799	7.96046	6.67754	8.00535	7.91645	6.71054	6.58221	6.1996	7.21984	8.0887	6.26481	7.01556	7.12297	7.45901	7.23057	8.20404	6.46423
RAG1	5.58425	6.65598	6.25142	6.90511	4.65911	6.26243	5.81317	4.67698	6.87095	5.40141	7.74391	5.16373	5.48339	4.45767	4.20133	5.85938	6.1811	5.58416	5.81535	3.80019	7.06122	6.06078	5.44576	5.93053	6.16387	5.6964	5.35351	6.49602	4.70643	5.09354	4.50992	4.86818	6.06382	5.83773	6.55909	5.1373	5.22322
RB1	10.1194	8.82256	9.35724	9.22121	9.73653	9.39216	6.11551	9.98076	5.45349	9.52293	9.60914	8.93025	9.07475	9.61807	9.58071	10.0007	9.83675	9.06253	9.88987	9.02168	10.0272	10.041	9.24188	9.86853	9.61628	9.20848	9.6974	9.52674	9.71549	8.83018	9.12794	9.55826	9.46369	10.0504	9.76225	10.4123	9.47678
RBM24	7.26886	6.01074	7.78707	7.9134	4.03852	6.67825	7.75529	4.80626	7.57195	6.6608	8.78686	4.38476	4.6892	5.48938	4.71591	6.10514	5.36054	5.48605	5.16501	3.55715	7.01203	6.02098	5.97183	5.88029	5.40601	5.58565	5.63414	5.73212	5.13594	5.10636	5.67583	4.32455	5.95152	5.31098	5.69699	5.43276	5.17472
RBX1	7.32407	6.84687	6.26301	8.60203	4.31651	7.25616	7.18918	4.60771	6.44864	6.60114	8.38587	4.93656	5.78595	6.56573	5.27662	6.63999	6.5775	6.1507	5.8808	5.42559	7.51875	6.6093	6.26601	6.4878	6.75179	6.3394	5.46422	6.68417	5.73523	5.66122	5.79902	5.92573	7.24009	5.86297	6.23057	6.1536	5.62628
RDM1	6.35231	6.56939	5.94108	7.86078	4.73896	6.66884	6.92615	4.7855	6.83795	6.34343	7.96044	5.32621	5.92346	5.63825	4.64191	5.92486	5.73385	5.77992	5.58482	3.77765	6.72104	5.56847	5.55679	6.71179	5.401	5.76577	5.16466	6.5458	4.92216	5.0806	4.48262	6.25569	6.48994	6.5158	5.74404	5.20143	5.43364
REL	7.50599	8.48855	8.51518	8.89573	8.59004	8.30103	9.40688	8.30451	8.53468	7.96878	8.34883	8.53174	7.94806	8.74171	8.52969	8.51064	8.13375	9.00868	8.26646	9.30071	8.96886	8.03728	8.26601	7.60928	7.84896	8.8042	8.54297	8.7919	8.43347	8.65905	9.64845	8.42348	9.77643	8.81312	7.86071	8.71037	8.82792
RELA	9.01571	10.2501	10.4226	9.86239	10.2197	9.81068	9.02743	9.40234	10.3458	8.92991	8.91096	10.022	9.5096	9.93185	9.42257	9.88713	9.97715	9.50661	9.56776	9.54677	9.70591	9.56933	9.18499	9.22756	9.58979	9.48947	9.92663	9.30454	9.42775	9.52995	9.45361	9.62926	9.67243	9.81474	9.73776	9.3904	9.60184
RELB	6.96861	4.99501	6.26301	7.55378	7.02721	7.60116	6.81721	7.89614	6.57418	7.81152	8.50118	7.70669	7.08746	7.29375	7.408	8.50736	7.803	8.19795	7.84099	8.57237	8.35219	7.21205	7.85253	7.7371	7.47569	8.40501	8.32107	7.5066	8.71006	8.3829	8.48089	7.59926	8.30202	7.98676	7.26593	8.55029	7.96435
REPS1	8.07748	9.00211	8.42005	8.03997	8.39959	7.97891	8.89872	8.93907	8.81364	8.23231	8.19588	9.04945	8.06675	9.19143	9.58009	9.02357	8.71789	8.80905	8.2709	9.05692	9.41345	9.62515	8.6793	8.5164	7.64442	8.7826	8.53811	8.58819	8.09764	8.30299	8.99172	8.20844	9.12982	8.74575	8.64216	9.32293	8.76788
REV3L	10.0842	10.2086	9.58089	8.3071	8.43256	9.07959	10.0915	9.48674	8.60392	9.14231	8.74175	8.25625	8.66078	10.4287	9.34088	9.77415	8.7183	9.26098	8.59017	8.98587	9.82628	9.71637	8.88481	9.03499	8.72443	8.31415	9.3171	9.34366	8.02603	8.71768	9.43295	9.92018	9.96008	10.1626	11.2127	9.57672	9.66356
RFC4	9.09095	8.3439	9.35183	9.07457	8.29968	9.18241	9.48018	8.4567	9.80181	9.36433	8.97106	8.62143	8.1712	8.50369	8.2812	8.28565	9.14206	7.91703	8.93223	7.83949	8.3796	9.30509	8.55009	8.09251	9.45858	7.82059	8.0856	7.46631	8.67035	8.64703	7.88496	8.8513	8.43326	8.02825	8.91311	8.24265	8.22917
RGS20	10.0527	8.9735	8.82079	8.78147	6.5558	7.83482	8.04479	8.69518	9.20155	9.36936	10.6218	7.60305	7.16146	9.06166	9.47812	8.21995	8.52577	7.80584	8.90389	7.07205	8.23204	9.80069	7.59632	9.44907	9.74016	7.19093	8.37547	9.16893	6.98586	6.91554	7.68485	7.29053	8.88653	9.44515	8.72658	9.53689	8.16234
RHOG	8.02056	8.14012	8.78003	8.80059	9.23229	8.94031	8.23679	8.98076	8.70498	8.85047	8.68007	9.13783	8.50191	8.95309	9.17205	9.16681	9.61002	9.0874	9.26813	9.46646	9.15521	8.47398	8.98748	8.9105	8.69142	9.25506	8.84635	9.01496	9.40149	9.73894	9.55596	9.13801	9.30874	9.55246	8.98423	9.31932	9.19234
RIC8A	8.16763	9.45904	9.43422	8.99673	9.14809	8.62387	9.2641	8.81653	9.51161	8.68075	8.93095	8.62403	8.99688	8.66626	8.69319	8.91063	9.15762	8.23816	8.8603	8.50578	8.92702	9.06201	8.39436	7.78035	8.89965	8.82059	8.5096	9.02942	8.05602	8.91189	8.87318	8.64893	9.24009	9.0758	9.05901	8.43164	8.62516
RIPK2	8.22449	7.78234	9.70979	8.36417	7.28645	9.04953	8.07214	8.70488	8.79275	8.46135	8.22933	8.00615	8.46463	8.22085	7.41357	8.05653	7.65694	7.2995	8.13362	7.97322	7.32828	7.98005	7.82109	7.73867	7.7189	7.40392	8.12891	7.5924	8.51462	8.63048	7.97099	8.43909	8.2443	8.00388	7.70494	8.54721	8.26725
RMI2	9.19009	8.33455	7.68739	8.74941	7.74726	7.97701	8.8477	6.77501	8.85638	7.27826	8.04676	7.72461	7.53302	6.79871	5.23947	6.68138	7.85782	6.66662	7.72102	7.05926	7.92702	7.46288	7.28226	7.44235	7.60132	7.33484	7.05191	7.20461	6.80752	7.53648	7.27014	6.85976	7.31409	7.5602	7.41389	7.18566	6.21724
RNASEH2A	7.42987	7.10903	6.98372	7.455	6.07854	5.84844	7.75845	7.5067	7.51277	7.21748	7.4916	6.98061	5.8619	6.55329	6.31879	6.49165	7.29031	6.33108	7.05073	6.5338	7.02035	7.27262	6.44163	6.79247	7.26123	6.12382	6.12891	6.54738	6.64098	6.6785	5.58887	7.02687	6.75691	7.01706	7.27663	7.21185	6.34327
RND2	6.3882	6.14226	8.64595	5.40883	7.51263	6.6712	7.48464	2.67698	6.36361	6.18991	4.63201	7.04167	3.00946	4.71178	6.05931	6.10514	1.03015	3.96382	5.336	4.77196	3.63052	1.03103	0.994546	3.31787	5.00427	2.11852	3.95898	3.13602	-2.24776	6.10636	4.16527	1.24927	2.76084	5.56789	4.96533	2.41484	4.67939
RNF149	8.52285	9.06374	9.25795	9.40957	9.45257	9.56356	9.58239	9.09588	9.29299	9.26991	9.71619	10.3227	9.17827	9.25007	8.81919	9.60162	9.01113	9.66042	9.45457	9.62521	8.99652	8.77699	9.20156	8.46904	8.44554	9.43407	9.2191	9.16534	9.36372	9.48953	9.45566	9.19262	9.72059	9.28321	9.2285	9.19947	9.37582
RNF4	10.2794	10.0497	10.07	9.59753	9.45637	10.0404	9.78452	8.87788	9.80797	9.90005	9.85673	9.03777	8.67611	9.40114	9.91115	10.7888	10.3276	9.72467	9.86949	9.92499	9.89775	10.4423	9.56488	9.77692	9.62141	9.3337	9.81937	9.50132	9.4682	9.98054	9.75548	9.24362	9.88967	9.83614	10.098	10.6575	9.77043
RNFT2	4.28359	4.70902	6.67226	5.80617	7.5045	6.75143	4.82929	3.9989	4.98921	6.46972	3.69574	7.17326	6.45914	7.21217	6.18188	6.84644	8.24247	6.77992	5.97646	6.13548	6.15936	6.95387	6.24721	5.81642	6.8943	5.6964	4.69129	5.48124	4.6711	6.53885	5.89535	7.1968	5.99883	6.76819	5.36707	7.45046	6.53798
ROR2	5.4496	5.4053	6.73602	6.24111	7.53358	5.83588	6.38183	5.69934	5.44378	5.59733	7.29987	5.69351	5.01612	5.83207	5.46007	6.97803	6.02218	5.82709	5.35287	5.96389	6.80815	6.02098	5.27067	6.60928	5.71587	5.80585	5.88743	6.16302	7.03764	5.93004	6.13344	5.1968	6.78802	5.87128	5.17443	5.70024	5.56174
RORC	6.9613	7.05239	5.99766	7.13166	3.38902	5.82744	6.29454	3.58387	6.52434	5.74245	7.46572	4.03385	5.88028	6.10537	3.97894	5.6901	5.75005	6.78861	5.70797	5.28881	7.11034	6.13723	5.73601	6.49523	5.98428	7.13958	5.3971	7.37598	5.40329	5.3196	5.9759	5.29989	6.73313	6.3472	7.04577	5.77239	6.2759
RPL38	14.935	15.8168	14.9509	14.8997	14.6364	16.1504	15.1541	15.0713	15.9721	14.8194	13.1681	13.9602	15.6928	14.7021	14.3564	14.0327	14.2573	13.5365	13.8815	14.1303	14.1448	14.3491	13.7154	13.0343	14.6326	13.8959	15.0641	13.9184	13.0891	14.05	13.755	14.8806	14.7894	14.4882	13.881	15.6081	13.8202
RPL6	12.6052	13.2818	12.5171	11.7423	10.7001	12.2944	12.6273	11.1471	12.8059	12.1495	11.2275	10.3706	11.6912	12.2792	11.0631	11.3698	11.4518	11.182	11.5264	11.5964	11.8256	10.6404	11.1122	10.6929	11.9619	11.3002	12.1396	11.6117	10.3388	10.4372	11.4115	11.9738	11.5013	11.9757	11.7084	12.4156	11.6463
RPS19	15.129	15.3598	14.8809	13.6927	13.6827	15.0372	15.5899	15.2547	15.5783	14.6564	13.9561	14.0828	14.4424	15.0794	14.6209	14.0226	14.3917	13.9671	13.6985	14.3654	14.0274	13.9243	13.7816	13.2007	15.4279	13.8957	14.2233	14.1245	13.5216	13.653	14.3175	14.0465	14.4645	14.4228	14.9742	15.2085	14.1386
RPS6	16.0358	16.8574	15.7669	14.8107	14.036	15.3123	15.8115	14.2055	16.2324	14.8757	13.6642	13.0307	14.425	14.817	14.3515	14.3571	15.1164	14.2696	14.1565	14.7292	14.6907	14.089	14.0413	13.0933	15.667	14.4822	14.4397	14.4949	13.7729	13.542	14.3817	14.9234	15.2186	14.6424	14.1934	14.8404	14.2374
RPS7	14.4534	15.9319	14.11	13.7897	12.9251	14.1242	15.1546	14.2906	15.4293	13.9597	12.8748	12.6391	13.5175	14.2486	13.6511	13.293	13.4383	12.8229	13.1498	13.5534	13.6701	13.1075	13.2293	12.035	14.0622	13.1282	13.7956	13.7229	12.4212	13.0011	13.4116	13.822	13.4937	13.9445	13.5523	14.2412	13.5967
RPSA	14.0798	13.8292	14.073	13.8011	13.1517	14.1739	13.6471	14.7388	13.8091	13.1678	13.1462	13.402	14.073	14.1015	14.1037	12.7776	14.0516	12.6776	13.0947	13.1392	13.4925	13.3344	13.1071	12.3528	14.7146	13.1426	13.6495	13.6096	12.7124	12.9984	13.3087	13.5679	13.417	13.1521	13.9131	13.4726	13.2827
RRAD	5.06218	5.12791	4.63707	5.7792	7.61293	5.03586	7.82427	4.76444	5.40425	7.02944	6.37548	4.80797	5.54919	5.74718	4.39398	5.43746	5.02484	5.10272	3.9927	6.17913	6.66274	5.33684	5.27067	5.8045	4.67903	5.74531	5.11331	5.61363	4.10979	5.0141	5.23784	4.16983	5.8147	5.73212	4.4066	4.37831	4.51381
RRAS2	8.39433	9.28171	8.87748	9.03618	7.8225	9.52853	8.0628	6.59584	10.1987	8.50677	9.28367	8.87443	8.83011	8.51207	8.27967	8.77381	9.18973	8.11832	7.75633	7.37392	8.39311	6.408	7.86337	8.04008	8.19971	8.16292	8.63049	8.18397	7.26201	8.50535	8.22348	8.5307	8.2513	7.75702	8.67187	6.49379	8.17472
RRM1	8.92745	8.86948	8.78003	8.52296	8.44961	8.35045	9.09815	9.25346	10.1352	8.33315	8.63085	8.51779	8.16896	8.55766	8.42188	8.46312	9.05936	8.75796	8.55505	8.39444	8.93143	8.34995	8.33328	7.95904	8.56139	8.89757	8.65763	8.63122	8.06058	8.19006	8.70271	8.47671	8.64773	8.95386	8.87134	8.71404	8.86086
RRM2	10.1214	10.2046	8.39526	9.41176	9.57613	8.72442	9.85412	10.9061	9.00416	9.2842	8.65166	9.00348	8.19268	8.61807	8.04323	8.62719	9.23415	8.39721	9.2039	8.4427	8.9507	10.7555	9.29719	8.85089	8.98805	8.9045	9.73865	8.12866	10.8892	9.79249	8.40292	8.65136	8.02681	8.97137	8.45924	10.1737	8.37313
RTN1	6.1897	5.86256	6.12377	7.1458	7.16986	5.24036	5.57105	4.60771	5.95542	6.11191	7.18878	5.40915	5.23185	4.92002	5.41635	6.46481	6.11512	7.23896	6.62358	7.04044	7.41535	5.54761	6.39969	6.93053	5.62411	6.83196	5.98778	5.85696	6.95436	6.73327	7.35917	6.5452	6.72512	6.47273	5.94534	7.16972	5.89681
RUNX1	7.30686	7.21605	8.21161	8.81726	10.6118	8.30711	8.23604	8.24303	7.48225	8.53693	9.15193	8.73751	8.65545	8.5489	8.18025	9.17718	8.74035	9.00403	9.38706	9.28582	8.84138	8.38369	9.04099	9.11017	7.46611	9.00691	9.59818	8.73869	9.94391	10.0589	9.80362	8.2101	9.32009	8.47955	8.27263	8.57773	8.8289
RUNX3	7.15646	6.97109	6.71508	7.65367	8.02152	7.18365	8.35076	9.28153	8.00746	7.81645	8.44401	9.1691	7.80628	9.95309	9.63238	7.18337	9.56383	9.02854	8.89095	8.89585	9.04093	9.18473	9.05321	8.1324	8.46731	8.34281	8.20691	8.32722	9.33673	9.22061	9.46935	7.95169	9.26656	10.4206	9.40721	9.39269	8.99173
S100A12	-0.0739575	2.62155	5.41617	1.63625	1.80406	3.58374	-18	5.73226	0.819288	4.10118	5.09736	4.33472	6.263	5.15565	6.02333	6.28085	6.29142	4.05309	6.20273	5.41101	5.00367	5.28737	5.85873	-18	2.66235	7.40827	6.99631	-18	4.07416	5.97967	4.39745	7.43626	6.12602	6.48362	3.841	3.84779	5.85894
S100A8	7.51476	7.7611	6.96256	8.10113	6.98806	8.29186	7.41692	12.0569	7.59627	8.27945	9.40199	9.51498	10.5323	14.1511	13.857	11.8339	14.2249	14.624	15.2795	14.7596	14.132	12.1654	14.4926	7.29888	8.00923	16.5887	14.4466	11.3975	8.68075	13.4153	15.2157	14.0287	14.9161	14.5333	13.6579	12.09	14.59
S100A9	5.672	6.44983	7.58494	6.97807	7.30531	8.07024	7.24883	11.4557	5.30041	8.34684	9.07998	9.81901	10.5171	13.4329	13.8076	11.0495	13.8844	13.5523	14.3306	14.054	13.3855	11.1423	13.6153	6.16307	7.40727	15.6398	13.4815	10.2535	8.7245	12.8951	14.3801	13.4142	14.6249	13.9888	12.8898	11.489	14.031
S100B	12.756	12.0211	10.2518	13.5486	12.3629	11.4961	10.1948	13.7732	9.78026	12.7067	9.08975	12.9966	14.234	14.4692	14.6856	14.1815	12.9793	12.3519	14.7416	11.8727	14.0803	14.3591	13.481	14.3876	13.6247	12.564	14.767	13.1852	11.0735	13.7919	12.4267	14.3969	13.7812	15.1391	13.0351	13.1972	14.4696
SALL2	6.14521	5.90696	6.87087	6.78825	6.06089	6.05767	7.11057	3.72137	7.28961	6.31121	7.39481	4.80797	6.03265	5.32337	4.93314	6.26538	6.16669	5.38078	5.68816	5.04635	6.75731	5.19203	5.24247	5.56403	5.91557	5.97357	5.83133	6.11914	4.32209	5.04107	6.06758	4.81695	6.62098	5.90407	6.32643	4.56864	4.57114
SAMD12	7.46261	7.57681	6.61915	7.02856	7.73061	7.34603	7.29454	4.58387	8.14272	7.10387	9.05459	3.56919	5.95848	4.17527	3.52326	6.33373	5.45049	5.80584	5.73396	5.47196	6.4576	5.44607	6.39543	6.3994	6.23327	5.99684	6.04918	6.30781	5.37429	4.90089	5.27546	5.04182	6.39715	5.92019	6.06133	5.12633	5.67068
SAMD9	6.9975	6.98549	6.29158	7.84353	7.59311	7.42224	6.85707	7.03012	6.56972	8.5655	8.3831	7.3326	6.28248	7.83207	7.66544	7.7483	7.18705	8.77774	8.03121	8.13714	7.90742	7.65553	8.6705	8.59118	8.07844	9.26767	7.93108	7.74593	8.54095	8.95329	8.43948	8.16983	7.63602	8.41844	8.38944	7.376	8.2454
SAMHD1	7.93913	7.05087	8.72139	9.61352	9.80439	10.1188	9.20703	8.79592	7.32179	10.5424	8.86368	9.46885	9.33105	9.72266	9.87527	10.5906	9.72097	10.2557	10.2281	11.0302	10.0582	8.34593	10.5208	10.9411	9.95719	10.7404	9.37765	9.01951	10.8707	11.4972	10.4265	10.363	9.98966	9.93465	9.67085	9.6091	9.24393
SCAMP5	4.84093	3.71671	7.14271	5.12453	6.44111	4.57368	5.78038	5.41844	5.09231	6.47388	4.64129	6.43312	5.72625	3.95071	6.93314	4.12242	5.50493	4.25473	7.25976	6.18771	5.82153	7.46659	4.93706	4.17701	5.80974	5.17061	5.98206	5.48783	5.06512	6.43593	4.81005	5.2101	6.63816	6.33523	5.92507	5.8411	5.39182
SCG3	6.11587	7.27977	6.35792	6.8672	2.84588	6.72669	6.35145	3.80626	5.84166	5.29248	8.16726	2.56919	4.96882	5.71625	6.54372	5.25366	5.43855	6.10967	5.20273	2.11089	7.83385	5.08993	6.88633	6.03116	5.86908	5.52291	5.92365	6.02264	4.97141	6.24038	6.40231	8.51605	6.20306	5.43957	7.54366	4.34083	6.93006
SDHA	11.2251	10.3624	10.8787	10.4543	9.40747	11.0274	11.7022	12.0327	10.7848	10.7757	9.95719	10.7112	9.9511	10.7857	10.6363	10.6752	10.2674	9.82075	10.1022	11.3671	10.9474	11.2371	11.431	11.7294	11.3049	10.4042	10.757	11.1215	10.7484	11.4734	11.1531	10.9353	11.0231	10.4085	10.8033	10.2334	10.5338
SELE	7.6334	6.95816	6.21609	8.08287	3.69387	6.63298	7.35424	5.58387	7.26775	6.40141	8.87307	6.0852	6.54919	5.77318	6.43837	7.65491	6.64486	8.11918	7.32962	8.24583	8.14498	7.07056	8.29375	6.87745	6.85631	7.47607	7.52835	6.94696	7.05373	8.00728	7.74642	6.94971	7.54561	8.47546	6.11004	6.74754	6.67068
SELL	7.31979	7.11049	6.4969	7.93189	5.45806	7.03769	7.68284	6.34231	7.01896	7.99074	8.54633	6.39701	7.05385	6.0355	7.11508	8.11164	6.60625	8.51121	7.93644	9.16237	7.51168	6.7222	8.42081	8.00535	6.83041	8.9045	7.73271	6.994	8.1467	9.31132	7.93283	7.52406	7.42463	8.08834	6.30567	7.1563	7.39447
SELPLG	6.20217	6.23358	6.777	7.74941	7.59311	7.1073	7.4089	6.15271	6.25669	7.635	7.80607	6.80491	6.79567	6.81549	6.93314	6.96132	7.17511	7.42744	7.66639	8.53422	7.49149	6.27896	7.65454	7.37945	6.37564	7.8368	6.9296	6.87842	7.38341	8.00386	7.5942	7.06396	7.76671	7.59827	6.7708	7.22476	7.35148
SEMA4D	6.47036	8.12502	7.70662	7.97807	9.28407	8.07024	6.66386	6.18477	7.17684	8.76556	7.24767	7.15655	7.94893	8.61088	8.0504	7.93345	8.20185	9.15323	9.55003	9.68926	8.36269	5.6359	8.587	8.47281	6.09096	9.1738	7.50662	8.63864	9.47675	9.1301	9.1527	8.30919	8.34187	8.25489	7.72658	7.52962	8.61042
SERINC2	7.69312	6.33205	9.09812	6.66108	6.79874	6.05767	7.31614	6.49716	7.40174	7.48217	7.61328	7.94492	6.27971	8.72903	8.77984	8.01319	8.37992	8.76128	7.8895	8.32667	8.80911	8.12203	8.14683	7.08636	5.84342	8.22828	7.6719	8.2006	7.12074	6.93004	9.37132	7.22655	7.7861	7.97331	8.22919	7.16972	8.96613
SERPINA1	6.34389	5.89344	6.53563	6.81505	3.49795	5.41381	6.5901	3.9989	6.00251	5.25426	7.60263	4.31765	5.88757	5.23884	4.94857	5.81756	5.93138	5.30405	5.28416	3.12881	6.31347	5.56847	4.42081	6.03627	5.07529	5.6964	5.29941	6.48619	4.2758	4.88609	5.83905	4.61184	6.92378	5.80338	5.19715	5.27282	4.37044
SERPINB2	6.46778	5.25488	6.26301	7.05878	4.10891	6.26556	7.59718	7.22001	6.62234	4.67895	8.60559	6.40915	6.16146	7.77425	8.16216	7.16055	9.11512	9.13588	8.07636	7.58419	8.97486	7.11614	7.36523	5.92503	5.87995	9.36198	9.65044	8.38085	5.12728	8.33194	8.54114	8.03063	9.20666	8.94108	7.43077	5.47661	8.53197
SERPINB5	6.3551	5.10464	5.9767	6.70949	3.54948	6.3237	7.10562	6.48433	7.06405	5.38382	7.81839	5.35996	4.83953	9.21691	9.54309	8.27699	8.9328	11.3088	9.66681	10.3359	10.1895	7.68448	9.1341	5.301	5.19029	10.7721	9.38579	11.0424	5.59773	8.38158	10.4513	8.42918	10.8187	9.46245	9.37519	7.41934	11.0458
SERPINB7	7.04152	5.59257	6.4821	7.56172	4.70528	6.77575	6.62976	5.3494	7.73018	6.16437	8.92479	5.72623	6.11566	9.5973	9.15802	6.11812	9.67443	9.68827	8.77367	9.89258	9.89346	6.80069	8.32322	5.97376	6.16387	10.1626	8.21424	10.3045	5.29913	6.5198	10.3949	7.56862	9.22098	8.78809	8.19433	6.97555	10.4343
SERPINE1	7.91756	6.29911	7.71085	10.0829	12.5753	9.82982	8.18606	9.32354	8.89877	8.36152	13.1308	10.1625	10.2528	7.42252	7.61798	8.07883	9.05611	10.6936	8.50026	6.19835	9.17583	7.3689	7.34769	10.1968	7.70369	7.43194	9.69303	5.49111	9.87862	9.11114	7.15089	7.60178	8.32208	8.27226	7.16581	7.70209	9.06341
SGO1	8.51788	7.22417	7.52604	8.06251	7.24407	7.65579	7.97043	8.45341	7.73616	7.69509	8.25373	7.59422	7.43572	5.95071	5.52326	6.61274	7.60536	6.38652	7.25976	5.9027	7.13659	7.82834	6.69845	7.08882	7.58703	6.05897	6.56321	6.70693	6.63793	6.66989	5.96935	6.79064	6.54561	6.17653	7.09499	7.29258	5.82792
SGO2	9.37416	8.96827	7.69597	9.45145	8.64141	8.06037	9.71573	8.62972	8.33761	8.38934	8.67047	7.30903	6.96366	7.50885	6.55888	8.15111	7.39699	7.50858	7.87644	6.71674	8.04908	8.07786	8.03894	7.32206	7.55914	7.19093	7.69478	7.29659	7.81967	7.85604	7.04753	7.48904	7.31676	8.19155	7.80633	8.74037	7.38916
SH2D1A	5.72046	5.57997	6.42651	7.46067	3.69387	5.81042	6.25032	-1.32302	6.04811	7.59351	7.87552	5.81407	5.6682	5.34086	5.89382	6.34481	5.6535	8.15994	7.9462	8.68794	8.12121	5.13723	8.01969	7.08636	5.04987	8.29785	5.93552	5.69844	7.61022	7.835	7.85865	6.51873	7.73712	6.59827	5.85536	5.79335	6.91169
SH2D1B	7.71068	7.17335	6.22796	7.61607	3.57458	6.79102	7.25182	4.32083	7.28689	6.40578	8.73743	4.93656	6.05547	4.05328	4.39398	6.19362	5.75005	6.26098	5.96553	4.30466	7.24416	6.42716	5.87719	6.8253	6.45768	5.74531	5.78614	6.00667	5.34469	5.46609	5.39745	5.41919	6.61232	6.22276	6.27396	5.86769	7.6859
SHCBP1	8.16683	7.84424	8.37804	7.64125	7.25963	7.1886	7.51859	7.7855	7.74212	7.64796	7.83162	7.88967	6.74442	8.78706	7.06286	7.04977	8.01415	6.97909	7.3654	7.07898	7.33629	8.62681	7.67754	8.17238	7.22761	6.79261	8.14178	7.4713	7.58513	8.17188	6.85333	7.36672	6.29797	7.72984	7.72071	8.18962	7.12772
SIGIRR	5.2359	6.84512	6.41097	7.16676	4.92605	7.19845	7.11222	4.94376	6.38914	7.28064	7.61445	5.53266	6.13109	6.9431	5.76902	6.62492	7.0681	7.2004	6.28416	7.96264	7.40776	6.04598	6.6456	6.25793	5.836	6.81896	5.77957	6.68703	6.82101	7.26346	6.91591	6.94971	7.70692	7.09012	5.93861	6.16972	6.76788
SIGLEC5	5.74196	5.70902	6.37404	6.44931	1.17603	6.43062	5.39272	4.29169	6.56972	5.47803	7.46833	4.92533	6.61652	4.36954	3.7863	6.29234	5.89398	5.34587	5.12628	3.83336	7.06765	5.64247	5.25193	6.11078	5.33938	5.56244	5.12373	6.61965	4.97141	6.03437	4.91591	4.52937	6.71706	5.60825	5.05513	5.83437	4.85894
SIT1	-2.65892	-1.83788	5.94108	3.92575	1.41703	4.93737	2.38183	1.9989	2.23433	5.98346	3.28663	2.17326	2.25457	1.84029	3.91754	4.33001	2.89689	5.99795	5.38604	6.5588	4.61303	1.03103	5.6456	5.52823	1.93653	5.09715	3.13407	4.74318	6.12292	5.83308	5.51891	5.44191	3.69671	4.0133	3.86957	3.79335	4.16234
SKA1	8.14036	6.51527	7.30285	7.36719	7.8014	6.96263	7.36119	8.31903	8.09231	7.72683	8.25751	6.82921	6.7404	6.01748	6.09442	6.81491	7.64313	6.70615	7.42246	5.9079	7.06122	8.17286	7.08994	6.54982	7.69347	6.71054	6.29941	6.39099	7.32967	7.18705	6.64127	7.24281	6.52729	7.39701	7.35449	8.06157	6.19917
SKA3	9.52596	8.72865	8.61011	8.72017	8.26252	7.61226	9.91628	8.48433	9.3435	8.17847	8.66138	6.79261	6.76038	7.05858	6.49727	7.40782	8.12695	6.96766	8.16859	6.58662	7.65422	8.15688	7.0767	7.71338	7.97165	7.08363	7.46422	7.74042	7.84763	6.44605	6.9244	7.60682	6.89191	8.0919	7.687	8.79074	6.97324
SKAP2	9.53768	10.0637	8.5176	10.4114	9.62424	9.36619	8.1472	8.57331	8.27187	10.3553	9.24235	8.20029	9.34766	9.38964	10.2697	10.3894	8.64096	9.35175	8.4344	9.14404	8.58583	9.35096	9.34383	10.0762	7.81635	9.10721	9.51901	8.64123	9.70133	9.00984	9.2114	8.14927	9.50172	10.2493	9.56238	10.5121	8.62628
SKP2	10.1093	10.1376	9.05545	9.39039	8.97516	8.90165	9.55357	9.5334	10.0037	8.95246	9.023	8.86491	8.18679	7.73731	8.1737	8.58341	8.91675	8.04677	8.64257	8.1327	8.52168	9.17909	8.18066	8.29249	9.05906	8.24295	8.31653	8.30548	8.49707	7.4834	7.77858	8.37265	8.06223	8.77375	8.75653	8.69653	8.09552
SLAMF1	6.70083	6.44521	6.02514	7.51889	4.3313	6.6546	7.15442	3.67698	6.50111	6.7459	7.40846	5.45671	6.4245	5.45232	5.6886	6.6901	5.98709	7.72665	7.34446	7.66087	7.74933	6.35696	6.96321	7.20222	6.40351	7.70172	6.17971	7.12866	7.12728	7.00043	7.48147	5.9965	7.17391	6.91216	5.75174	6.57672	5.79621
SLAMF6	7.57948	6.96625	6.78506	8.05503	4.75002	7.68527	7.6007	5.33519	7.39672	8.15143	8.82858	5.89111	6.44192	5.65232	5.94087	7.15846	6.28031	7.91802	8.15903	7.79318	7.61852	6.65553	7.5625	8.00274	6.4625	8.27423	6.28556	5.78389	7.99779	7.98835	7.39501	7.36375	7.52036	7.22924	6.69699	6.80371	6.74315
SLAMF7	7.29818	6.67782	6.29158	8.3413	5.05644	8.59496	7.11057	7.01237	7.15914	8.66718	8.43204	8.10275	6.81872	6.41428	6.684	7.02012	6.9595	7.78319	9.53023	7.87642	7.63594	7.1965	7.88633	8.14072	6.80405	8.6848	6.35351	6.7418	9.25954	8.84747	8.07522	7.90134	7.63602	7.10782	7.27663	6.8411	6.93006
SLAMF8	7.44043	7.24027	7.09489	8.17885	6.37837	7.78013	7.83927	6.65997	7.41423	8.51991	8.85224	7.92955	7.93669	7.18982	8.69433	8.00273	8.76884	8.37646	8.86619	8.89028	8.8498	7.68288	8.55009	9.21748	7.43821	9.42927	7.96913	7.40672	9.89307	9.47106	9.02877	8.2018	8.64029	8.33072	7.44508	8.62038	8.41549
SLC11A1	4.68981	4.55444	6.96611	4.63625	7.43598	7.19845	3.54689	7.33161	6.30041	4.86798	9.27401	9.28398	8.74893	3.62879	6.58873	7.31506	7.84582	6.52298	6.14093	4.36639	4.54088	7.17626	6.21855	5.13001	5.24732	5.04229	7.78614	5.5521	8.60086	8.72289	5.148	6.26846	6.68849	6.16305	5.24154	6.24265	4.94821
SLC25A3	12.7343	12.4677	11.7743	11.6127	11.277	11.572	11.3909	11.7745	11.8454	12.3144	11.1146	11.4127	11.8938	11.8849	11.9969	12.03	12.0813	11.2722	11.6039	11.6484	11.3897	12.1188	11.4474	11.2961	12.6968	11.5185	11.9625	12.307	11.1637	10.9705	11.4727	11.8384	11.7893	12.3427	12.143	13.0335	11.7395
SLC25A5-AS1	6.05876	5.97269	6.01832	7.21786	3.52395	6.35045	6.73618	4.72137	5.87095	5.75619	7.37548	5.90261	5.50724	5.46832	5.4052	5.88492	5.75967	5.40924	5.59903	4.71377	7.45146	5.35296	5.7561	6.50632	5.36021	5.60092	4.91168	5.49439	5.12728	5.06754	5.46877	5.3488	6.51805	6.22276	5.51908	5.43276	5.96969
SLC27A2	-2.65892	-1.83788	5.9767	2.55378	4.76099	-18	5.6182	-1.32302	1.81929	5.70043	2.84774	-0.489707	1.34203	2.13575	3.39398	1.31506	2.61512	3.78427	4.61311	1.4894	3.4453	1.03103	4.36959	1.97907	1.23609	5.17061	0.81214	-18	5.81833	3.71245	4.22142	3.44191	2.82224	1.59827	3.10404	0.414835	1.88932
SLC2A1	9.39297	8.50086	7.9064	7.77466	9.97869	8.56102	7.20934	9.05419	9.46555	7.65348	9.65653	10.4739	10.2372	9.82406	10.094	8.81955	9.13282	10.8966	9.48264	10.6338	9.60171	9.04102	9.50877	7.797	7.63269	9.61602	9.64819	9.63252	7.31829	8.45861	10.792	8.72152	10.9762	9.45556	9.60601	7.6891	11.1307
SLC31A2	6.638	6.41005	6.777	7.184	7.1903	6.86708	6.90158	6.14458	6.32708	6.59733	8.13068	5.71975	6.12494	6.4946	6.29484	5.93955	6.99662	7.16245	7.39625	7.15965	7.48429	6.15573	6.96033	7.10835	6.04666	7.7315	5.87515	6.66831	6.44572	7.40772	7.41681	6.94176	7.55243	6.66675	6.16293	6.02364	7.44391
SLC35B1	8.97226	9.11814	8.91928	9.11378	8.8815	9.65609	8.5254	7.67416	7.87457	9.02732	7.87257	9.05976	9.02441	8.79554	8.2812	9.39765	8.76566	8.31763	8.83275	8.26064	8.83007	8.5992	8.65899	8.2214	8.60623	8.12249	8.85341	8.1996	8.0272	8.6327	8.53451	8.74226	7.78417	9.31251	9.14478	9.27344	8.72326
SLFN11	7.13712	6.61333	7.40836	8.50935	8.13761	9.69081	9.7455	6.37742	7.76571	8.16308	8.96414	7.94075	7.27833	7.16713	8.09788	8.10405	8.23674	8.36779	8.22238	8.66433	8.34625	7.15803	7.93559	8.48873	6.93306	8.50273	8.03545	8.22397	8.82504	9.09996	8.1076	9.79506	8.02027	8.65596	8.30175	7.36203	7.63751
SMAD2	10.1561	9.13079	9.99332	9.51208	10.118	9.98224	9.90015	9.61288	10.8219	9.58728	9.59638	9.72785	9.38514	10.2778	10.0602	10.1818	10.4633	9.48103	9.7271	9.78048	9.78344	10.6634	9.66609	8.86243	10.6327	9.41152	9.37384	10.11	9.81866	9.07572	9.78953	9.69635	10.1022	9.90002	10.143	9.85985	9.57815
SMAD3	8.55783	8.62871	10.0136	9.70413	8.77661	9.34971	9.86857	8.60771	9.57918	8.79747	8.44003	8.60217	8.45424	8.48349	8.87275	8.37936	8.65822	8.74909	8.0154	9.46337	8.85725	8.01466	8.25193	7.47281	8.33609	7.81569	8.19708	8.09346	7.90325	8.68599	8.45361	8.61309	8.89816	8.66675	8.42356	8.52754	8.50403
SMAD7	8.44437	6.85561	9.32789	8.11558	8.32022	7.70498	8.39339	6.52247	9.06246	7.7459	8.86912	7.51029	7.28248	7.91224	6.65607	8.00506	7.36896	8.03403	7.09152	7.07205	7.93055	7.01593	7.25664	7.61783	7.07844	6.91676	6.80245	7.69915	7.46304	7.31409	7.17099	7.82345	8.2912	7.51315	7.5303	6.94153	7.48675
SMPD3	1.80051	2.33205	5.70662	4.19424	1.96452	3.43618	-18	0.261939	2.04168	4.01237	3.08381	3.47992	3.5025	7.38929	8.06993	2.85938	6.0486	7.65003	8.08774	8.91082	8.43787	5.15573	7.40181	3.8458	3.14298	9.64945	6.35793	7.46798	4.50712	6.6525	9.46004	6.92573	8.49584	7.88161	6.43555	5.42382	8.5582
SMPDL3B	5.71177	5.89683	5.46715	6.39113	3.27118	5.84426	5.32043	3.63117	5.71006	5.41879	7.34315	4.82015	5.17938	3.90442	3.82024	6.05653	6.42449	5.3281	5.45799	1.37392	6.61523	5.51932	4.77591	6.24475	4.94345	5.36198	4.51258	6.4613	5.20345	3.90089	3.98241	4.24927	6.04463	5.50516	4.58947	4.6475	5.39182
SNAI1	5.41254	3.04476	6.05878	3.37321	4.53677	4.57368	5.48209	5.3494	3.69376	6.67534	6.15355	4.83222	5.94457	6.32044	5.08048	4.13949	4.46625	3.85218	3.9927	5.15528	6.15029	4.4157	4.8019	4.78643	3.28048	4.03106	7.16969	4.41019	5.92716	5.62603	2.86042	4.11434	4.86663	6.07939	6.12196	3.95089	3.94821
SNAI2	12.9876	13.8136	13.7148	10.8337	12.1229	10.4713	12.6264	11.7154	12.1252	11.621	11.0686	11.3822	9.50546	11.4622	10.9567	11.2242	9.71212	9.93793	10.2606	10.598	9.13812	11.6645	10.5298	9.63265	11.4503	9.51789	11.3768	10.283	10.4922	9.31616	10.0716	10.9282	10.615	11.1857	10.2077	10.5498	9.70896
SOCS1	5.98132	6.05694	7.74844	7.9237	8.07525	7.50921	7.02918	6.23922	5.81175	7.24698	8.18244	7.47415	8.78985	6.361	7.11508	7.08104	7.72651	7.86969	8.65368	8.42468	7.78783	6.43096	8.20156	7.44235	6.35503	8.71142	7.07625	6.5521	9.09653	8.72705	7.58781	7.59926	8.00711	7.75702	6.92507	6.0471	6.79621
SOCS3	7.37037	6.89514	7.86518	11.1207	8.75345	9.63691	12.325	10.5726	9.17831	9.90853	11.3868	9.39446	11.0559	6.52041	6.67475	8.72445	8.37	8.50265	9.38091	7.73514	8.37182	8.16146	8.08598	7.78794	8.33149	8.57988	10.2471	7.03618	9.15844	10.4051	7.50314	9.18085	9.13436	9.3472	7.0045	8.16437	8.54157
SOCS5	9.44109	9.76389	9.27593	9.6375	9.09868	9.27179	10.2176	8.94493	9.75199	8.8664	10.1187	9.28837	8.90383	9.13575	8.9146	9.62757	9.21736	8.73566	8.68316	9.11567	9.82581	9.17115	9.10176	8.57636	8.62411	8.60376	8.9296	9.0717	8.74021	8.84269	8.92016	8.51069	9.39904	8.94798	9.31609	9.51129	9.27949
SOD1	11.9875	12.9606	13.0641	12.2651	11.7269	11.9048	11.8201	12.328	12.2875	12.292	11.3539	12.87	11.852	12.1337	12.9928	13.0042	12.4156	11.3642	11.9409	11.6121	11.8991	12.816	12.352	12.4504	12.2608	11.4393	12.7854	11.8162	11.5503	12.1203	11.7657	12.8054	12.3722	12.4066	12.0113	12.0667	12.0243
SOX2	7.97861	8.42069	7.7587	8.03807	4.94541	6.61348	8.21011	6.44516	6.48225	6.65348	7.66309	3.24726	5.2658	4.20104	3.34817	7.19974	5.40212	4.03859	4.38604	5.94883	6.84232	7.94857	4.98323	5.79247	5.8618	5.24051	6.0437	6.48619	5.54665	4.87114	5.14219	6.78176	5.16801	4.71374	5.24154	6.94153	4.187
SOX9	8.74941	8.61899	10.5398	8.01707	8.47815	8.62326	9.16001	4.7855	10.3562	6.77318	8.26728	7.78952	8.58212	8.77853	9.18351	10.8191	8.23098	7.76569	7.00876	7.52705	7.4891	6.87792	6.72926	6.4878	4.22477	8.25627	7.81214	6.37153	6.72665	4.79398	7.60056	9.16044	8.64348	7.61322	9.63386	8.31086	9.0684
SP100	8.80665	10.7445	8.58147	9.85218	10.4086	10.3271	10.9904	9.75379	8.49289	10.6264	9.54911	10.3211	9.92611	10.7819	10.5216	10.8411	10.6798	11.0242	10.4667	10.8395	10.5456	10.1586	10.8115	10.2017	10.0676	10.847	10.3391	9.7874	10.4605	11.3941	10.4182	10.4972	10.3611	10.4833	11.2563	10.3967	10.8498
SP110	7.3882	9.04858	7.27736	8.51889	8.85294	8.95491	8.98219	8.63698	6.98921	9.17208	8.59787	8.91543	8.12031	8.93928	8.44383	8.88681	8.30024	9.40182	9.02003	9.18369	8.75582	8.62681	9.56345	8.92915	8.37116	9.39465	9.06074	7.93496	9.1743	10.1738	8.93786	9.00987	8.57043	8.95582	9.48428	8.74486	9.16
SPANXACD	4.05533	3.18449	5.88219	4.53241	2.71659	3.60364	4.50736	2.37742	3.55625	2.62005	3.91048	1.62577	3.11255	1.38086	1.85341	3.58808	5.26912	3.73116	3.59903	0.248393	5.22702	2.768	3.8019	3.69896	2.82105	3.38861	2.52835	3.5924	1.75224	2.45611	2.39745	2.61184	4.07017	2.5158	2.89759	3.0471	1.88932
SPANXB1	6.75893	5.86256	6.34162	7.74477	4.83554	6.13491	7.48972	1.48433	6.59627	6.03509	8.08806	4.35159	6.44686	-2.61914	0.715906	6.36309	5.43855	4.89305	6.14578	3.91824	8.20895	5.54059	5.97754	6.4878	5.99431	5.53091	2.17471	6.83904	5.47334	1.28618	2.50992	4.72731	6.12602	4.12878	5.11601	3.79335	4.55228
SPANXN1	5.25994	5.61333	6.40575	6.455	1.41703	4.61348	5.44072	2.48433	5.69376	4.26391	7.21076	2.78331	4.75442	3.73841	-18	4.05203	3.48185	4.78427	5.05589	-18	6.5478	3.07056	5.03894	5.60585	3.836	4.66042	4.70522	4.10207	3.70643	1.87114	3.84621	3.24927	4.80713	2.9519	4.93861	3.55234	3.91907
SPANXN3	5.19283	5.31694	5.30845	5.90095	1.17603	4.4799	4.22008	3.43186	4.57418	4.37494	7.01231	2.17326	3.82443	1.90442	0.97894	4.20583	4.98161	4.00915	4.30165	1.74316	6.73121	4.35296	4.96033	5.4385	4.0305	4.92588	4.13407	4.98122	4.09209	3.04107	2.91591	2.96547	4.3458	4.53687	3.89759	3.26283	3.47428
SPANXN4	6.02407	5.76945	6.22796	6.92575	2.47148	5.61838	5.58061	3.72137	6.20587	5.29248	7.8397	3.59776	5.02276	2.0813	2.7863	5.33001	5.32207	5.13033	5.27534	3.51688	7.36922	4.84979	6.06601	5.81047	4.90142	5.71756	4.25271	5.44107	5.06512	4.28618	4.78045	4.05662	5.61232	5.46176	4.91139	4.86109	4.4541
SPANXN5	6.0993	6.12791	5.54515	6.64125	1.71659	5.11425	4.82929	3.32083	5.20011	4.91773	7.15517	1.62577	4.288	2.70279	0.97894	4.56299	4.44254	4.73116	5.06616	2.64694	7.12892	4.73147	5.204	5.6398	4.38584	5.25988	5.29019	5.74042	4.69475	3.45611	3.96935	1.61184	5.32474	3.47273	4.65658	3.34083	4.21125
SPC24	8.75682	7.84336	7.06871	8.12632	6.73618	8.50855	8.62168	8.16281	7.87095	7.87744	8.82451	6.40915	6.52837	5.72071	6.48144	7.47997	7.81306	6.94839	6.92379	6.16617	7.78783	7.4573	6.85253	7.4822	7.52956	6.83841	6.89048	7.03506	6.99779	7.47106	6.5717	6.88485	7.29797	7.23247	7.72267	7.97249	6.43364
SPC25	9.99549	9.53716	8.57915	8.3336	7.62348	8.29569	10.2091	8.0906	9.15319	8.97467	9.30972	7.02073	7.36571	7.13575	5.22687	8.14267	7.83675	7.86353	8.59372	6.6547	8.05638	7.5441	7.87413	7.34899	7.79929	6.7826	8.38525	7.11914	8.14133	7.53885	7.30564	7.37855	7.6036	7.79903	8.29912	8.68256	7.54037
SPDL1	9.69616	9.54123	9.23165	9.16763	8.16986	8.51906	9.14278	8.27689	8.94255	9.19811	8.99523	7.99007	7.28386	7.67433	8.00685	8.2369	7.95671	7.28882	7.64771	8.02018	8.09074	7.78889	8.41661	8.39145	8.59529	7.27661	8.03545	7.79523	7.52042	7.93723	7.92693	7.88278	7.48994	7.88572	8.59268	8.29012	7.90798
SPI1	6.6172	6.19279	7.66355	8.31651	8.42395	7.94031	7.48337	7.42181	7.73616	8.56647	7.84874	8.88316	8.26859	7.47757	8.49858	8.05877	8.78229	8.52102	8.51251	9.54906	8.59699	7.81531	8.59725	8.89161	7.2873	8.78511	8.2324	8.28387	9.14991	9.40707	9.44155	8.18169	8.85291	8.26123	7.5547	8.37136	8.56056
SPIB	5.89567	5.16775	6.10458	6.39706	3.92605	5.92556	5.89585	4.26194	6.49171	5.64242	7.48903	4.68022	5.46889	5.11557	4.39398	6.83862	5.49344	5.77118	5.55597	7.30958	7.22702	5.62929	6.82427	6.43077	5.64123	6.24051	4.7992	6.43597	4.65913	6.74561	5.9227	5.49719	6.26518	6.85461	5.58085	7.24265	5.19917
SPIN4	8.2359	7.65598	7.96434	8.49146	5.85615	8.37887	9.48337	7.19661	8.25253	6.96287	7.78634	6.85902	6.75641	6.52806	7.74492	8.07217	7.16669	6.69001	6.74998	7.22983	7.66168	7.38663	6.31647	7.70859	6.42838	6.80585	6.86587	6.85696	7.13161	6.93004	6.33265	7.56862	7.00877	7.06859	6.51456	7.57672	7.11814
SPINK1	0.34108	-0.837878	5.30845	-0.53368	1.30156	1.41381	-18	1.67698	-0.180712	-18	2.40028	3.31765	1.06193	-18	2.09442	-18	2.40212	1.73116	2.78459	0.11089	1.25548	0.668464	-18	0.698963	-0.441983	0.0310596	-18	-18	2.2758	2.19307	2.4734	0.763839	-0.762724	2.0133	2.95204	2.34083	-0.695645
SPINK5	5.27182	5.87293	7.50911	6.73778	4.86634	5.71302	5.2078	7.21614	5.98921	5.03509	7.57263	4.21073	4.73031	9.88071	9.85341	5.66084	8.8119	10.2759	11.1846	11.6224	10.7277	8.70503	9.51958	5.67951	4.80594	12.4167	9.5386	10.221	3.21167	7.95329	11.9697	9.99121	11.1157	10.6011	8.58839	7.1883	11.0661
SPN	3.38547	3.79148	6.25142	5.16676	1.62348	3.93737	4.44596	1.67698	4.06722	2.98929	5.92954	1.62577	3.91278	2.38086	-18	4.61274	2.91997	2.90109	3.6815	3.99842	5.20967	2.768	2.74943	4.15839	3.19029	2.83841	3.25271	3.39625	2.70643	1.98662	3.74258	2.83423	4.3458	3.38254	4.15134	2.34083	3.21125
SPOP	9.28579	9.67066	9.83201	9.98251	9.63434	10.6802	10.7578	7.98532	9.2794	9.94348	9.26128	9.26072	9.78425	9.0577	9.45737	9.85454	9.53865	9.0874	9.14214	9.31986	9.55554	9.20707	9.26426	9.52188	8.6513	9.21717	9.09952	9.19558	9.12619	9.33467	9.11206	10.0469	9.31676	9.69102	9.67136	9.56204	9.38184
SPP1	13.5033	12.3591	13.9701	11.9926	13.3826	11.6672	9.77024	12.2435	11.8283	10.687	14.2168	14.9775	14.4588	9.67778	8.93894	15.0277	13.8414	10.2312	9.95728	9.97771	11.8773	12.7157	11.6471	10.5323	12.7438	9.47245	11.6021	8.21308	9.82403	10.5885	9.05951	11.5991	9.33859	8.84619	10.0954	7.98772	11.1559
SPTLC3	1.24797	1.86256	5.88968	6.5216	5.61141	2.69921	-18	2.8469	2.23433	4.54288	3.62267	6.33472	3.98249	7.32777	6.52326	5.56299	6.47212	7.28729	6.99807	8.04458	7.64349	5.99039	5.71565	5.96842	2.23609	8.6522	5.88743	6.96596	5.36695	5.46609	8.06067	7.33065	7.60578	7.226	6.05513	4.63207	7.93553
SRGN	6.03108	6.86256	6.09812	7.26722	4.78268	6.97414	6.65032	5.01683	6.65218	5.81645	8.20842	6.50653	6.02606	6.6406	6.22687	6.22595	6.85258	6.70156	7.1189	6.17482	7.69531	5.86111	6.54144	6.8458	5.30755	6.18588	6.41418	6.29659	6.22797	6.28618	6.45946	6.92573	7.17097	6.29253	6.48717	5.6398	6.7473
SSX1	6.31549	5.68568	5.28591	7.44931	1.71659	5.75811	5.69938	3.9989	5.30041	5.05746	6.9558	4.07508	4.43448	3.51014	2.39398	5.03388	5.55002	4.94839	5.51157	2.78896	7.61632	5.15573	5.52593	6.19539	4.92958	6.24538	4.6047	6.56929	4.80752	4.14416	4.09489	4.22327	5.80713	5.62801	4.64009	3.95089	4.73062
SSX2_2B	11.4181	11.5052	10.6616	11.4449	10.3313	12.4253	12.551	11.6361	11.9369	11.1077	11.9562	11.2352	10.5742	11.8336	10.7263	11.3159	10.5991	11.2431	10.7813	11.0775	11.4795	11.0617	11.3662	11.4572	10.896	10.5605	11.4723	10.4453	10.5952	11.7429	12.0331	10.8833	11.5551	11.0128	11.5711	11.3834	10.9968
ST6GAL1	8.43516	7.60817	10.1054	9.32585	8.62799	9.0044	8.66218	5.69934	8.9217	9.55865	9.31372	7.9779	7.31662	8.85507	8.59365	8.63999	8.8341	7.81969	9.22696	8.61908	9.45944	7.60426	8.4406	9.62505	8.52033	8.69106	8.12891	8.64197	8.40777	9.10317	8.22554	9.49448	9.28167	7.75027	9.50776	7.3337	8.27877
STAT1	7.9326	8.06676	8.05878	9.41323	10.3685	9.91366	8.70157	9.57633	8.31647	10.99	7.94741	8.84717	9.68293	10.0698	9.94809	9.39188	9.96089	10.8714	10.6575	10.1013	10.0411	9.09233	11.3042	11.4504	9.90608	11.4766	8.5935	8.44192	12.005	11.6607	11.0473	11.3452	9.90572	9.90762	10.6678	9.00654	10.6297
STAT2	9.70357	10.3391	9.87324	9.90823	10.9015	10.5602	10.8149	10.5181	10.4248	10.603	9.16203	12.1872	11.6059	10.7197	11.2144	10.2352	10.9866	10.4229	10.7662	10.7375	10.4616	11.9578	10.8091	10.5722	10.8656	10.9635	10.6579	10.0928	10.8673	11.4669	10.604	10.5751	10.6564	11.0668	11.2698	10.7291	10.5275
STAT3	10.186	9.2618	10.4929	10.5294	11.1647	10.6894	10.6083	9.25441	10.1776	10.7845	10.4934	10.9154	10.7743	10.2209	10.3277	11.0155	10.7924	10.613	10.7668	10.4693	10.5507	10.2283	10.3568	10.3405	10.0362	10.9445	11.1897	9.55818	10.8996	10.8102	10.5026	10.8854	10.7591	10.4524	10.2866	10.0129	10.4375
STAT4	6.64486	7.11777	5.93385	7.39113	4.20845	6.90366	8.21702	5.37742	7.55625	6.7459	8.1872	5.38476	5.93757	5.58053	5.26434	6.72445	6.49536	6.70615	6.57766	7.00692	7.38733	5.88902	6.67754	6.14427	5.53071	6.70348	6.47239	6.52353	6.83172	7.06426	6.70369	5.97329	6.82224	6.57809	6.55909	5.56051	5.90427
STAT5A	8.26441	9.00604	9.73237	9.18827	7.31092	9.85986	8.94523	7.63408	8.25946	9.5409	8.20998	8.06232	7.20877	9.45834	9.30612	9.9159	8.82801	8.58977	8.56776	8.9441	9.05314	8.13723	8.87106	8.56668	8.8943	8.32912	8.27391	9.16585	8.5434	8.71768	8.85111	9.96498	9.70844	9.42128	9.43256	9.93132	8.76686
STAT5B	9.32479	9.35195	9.88406	9.57354	9.31651	9.4117	9.89633	8.65426	9.69938	9.70398	9.18244	9.67771	8.71195	9.62671	10.0713	10.061	9.64074	9.02302	8.91671	9.55363	9.63621	9.51037	9.40976	9.42055	9.23715	9.05758	9.74076	9.2552	9.44267	9.37629	9.40626	10.1527	9.78031	9.89238	9.60972	10.0961	9.35692
STAT6	9.93704	11.2648	9.90131	10.3683	9.0976	10.1123	10.6926	9.90098	9.62932	10.5825	9.30023	10.8347	9.89978	10.0983	9.65607	9.69877	9.80978	10.1127	9.91174	10.5158	9.9507	10.1765	9.50531	9.4957	9.27706	9.79593	10.2806	9.9966	9.35215	10.1115	10.3266	10.0722	10.0714	10.3465	10.5384	11.0123	10.1297
STIL	8.54443	8.28689	7.65478	7.86292	8.29119	7.31619	8.53527	8.46814	7.94857	7.93294	6.51576	7.25176	7.09692	7.02832	7.32767	7.20786	8.19595	6.67133	7.45017	6.89094	6.66699	8.12672	6.90444	7.5516	8.1786	7.06723	6.67721	6.23918	7.7395	7.5198	6.43829	6.73653	6.55469	7.2097	7.14259	8.25781	7.06923
STK32A	10.4028	11.3911	8.58609	9.08746	6.16781	11.6521	12.2446	8.53651	10.1352	10.0931	9.23279	7.45671	8.2609	10.0542	10.9146	11.6395	10.1543	8.29035	9.05718	7.41284	10.6771	9.68448	8.5842	9.79285	10.5838	7.68032	9.49614	11.0431	5.80209	8.75887	8.04908	10.0042	10.635	9.9237	12.3788	8.83015	10.3994
STOX2	7.14843	6.6195	8.67552	8.98202	6.06532	8.42084	7.38864	5.13641	7.40925	7.24698	8.70462	4.59776	5.94457	7.14573	5.5838	8.71736	6.16669	7.03129	7.04035	6.37392	8.11423	5.82111	6.02797	6.4462	5.78298	6.79593	6.87206	6.85058	5.57242	5.78603	6.9759	6.64648	7.36656	7.13915	6.23607	5.45923	6.51381
SUSD3	7.25247	8.06299	8.91744	7.58526	6.41356	7.12634	5.27995	5.05202	7.53811	7.26631	7.89505	4.89111	6.21747	4.86467	5.05219	6.74691	6.60269	7.34734	7.34024	7.2586	6.85167	5.94857	6.80833	6.91675	5.54443	7.40392	6.0816	6.11063	6.93711	7.12223	7.30953	5.94176	6.78417	6.0722	5.50093	5.93211	7.55228
SUZ12	9.84018	9.8768	9.77296	10.1352	8.28835	8.85052	10.3245	7.94142	9.92868	9.86719	9.38241	9.47174	9.02854	9.27643	8.68515	9.83142	9.47041	9.22422	9.41946	8.88139	9.17657	9.3118	9.18807	9.41026	9.1195	8.79759	9.10742	8.70234	9.0982	9.05602	9.30564	9.13365	8.69978	9.58063	9.77694	9.7994	8.99435
SV2A	6.76314	6.45904	6.23974	6.8457	4.81463	6.86296	6.48464	6.6826	6.41423	6.09037	7.43804	6.75188	5.46403	6.89261	6.80761	6.72728	6.99526	6.43714	4.70797	4.42559	7.00031	6.07056	6.45398	7.05148	6.23609	5.60849	6.44773	5.8493	5.46648	5.26346	5.73489	5.62182	6.52268	7.16643	6.68499	5.48522	6.31558
SVIL	8.99123	11.074	9.50546	9.25341	9.33498	8.55974	8.83628	9.60327	9.87547	8.69062	9.03581	10.7026	8.07635	9.15523	8.54245	9.5314	9.233	9.54783	9.50687	10.1909	9.84208	9.6051	8.642	8.93737	8.83414	9.34791	8.95607	9.20536	8.30106	9.1878	9.68285	9.23144	9.31008	8.91819	8.32256	8.99754	9.02203
SYCP1	5.91473	6.18171	6.08513	6.5956	2.62348	6.14513	5.98849	3.72137	6.68554	5.44448	8.66252	3.59776	5.24893	4.98077	3.71591	5.44435	4.99254	5.1507	5.29293	4.01778	6.66487	4.83839	7.08994	5.4385	5.30755	4.97357	6.2191	5.78657	4.74092	5.44605	5.412	4.91764	6.13814	6.68101	5.75939	4.66276	4.187
SYK	7.40313	6.90527	6.56401	6.9977	6.97162	6.80827	7.59482	5.76444	5.98252	6.79996	7.99161	5.86784	6.288	6.3524	5.92536	6.49497	6.24875	7.12176	6.94898	7.32132	7.36531	5.66846	7.1392	7.08636	5.58038	6.99684	6.2336	7.1558	6.78566	6.63491	7.31985	6.36672	7.66144	6.51049	6.60654	5.96942	6.98031
SYT17	7.69312	6.1983	7.84219	7.17022	6.89899	6.87529	7.99207	5.10324	7.20011	6.60114	7.52079	5.63269	6.23471	5.73841	6.5025	6.40253	6.84356	6.74909	5.46577	5.32812	7.59421	6.13257	6.87719	7.17006	5.56701	6.28845	6.31312	6.65373	5.85027	5.91554	6.03034	6.52406	7.5134	7.36203	5.67288	5.31208	5.7473
SYT4	6.71395	5.58419	6.59184	6.47194	3.20845	6.29951	6.48209	4.50987	7.64795	5.29248	8.05719	4.31765	5.4444	3.90442	4.0664	5.80156	5.63618	5.29798	4.9927	3.77765	7.06122	6.20984	6.23772	6.227	5.58482	5.7315	5.10282	6.12126	4.48016	4.43593	5.33774	4.93376	6.35622	6.21624	5.90451	4.91309	4.81215
TAB1	7.79743	7.26803	8.6766	8.58136	6.62048	8.45615	7.96406	6.16883	7.35845	7.90391	6.99613	7.65665	5.99604	8.04175	7.99946	7.20988	7.46134	6.8355	6.99	7.1941	7.25266	7.67329	6.74609	6.79247	7.7926	6.4362	6.67367	6.38394	6.70352	7.29461	6.78605	7.31536	7.12906	7.50516	7.07673	7.35265	7.14985
TACC3	8.91898	8.67782	8.30425	8.70353	8.61595	8.47045	9.89585	8.32083	8.83424	9.10923	8.48582	7.59776	7.45424	7.01385	7.12869	7.92977	8.21998	7.55898	8.46577	8.21208	7.22989	8.36791	7.69151	8.1654	7.90586	7.52492	7.79105	6.85314	7.87506	8.7343	7.77296	8.15272	7.37938	8.2533	8.37954	9.41821	7.71375
TACSTD2	5.27182	5.59675	6.33614	8.33205	4.30156	5.25301	8.89346	7.4083	5.60065	7.46972	6.92574	5.78331	5.06193	9.45634	8.72713	7.4665	8.43204	11.1153	9.83912	11.0488	10.3052	7.68766	9.06265	5.6465	5.76747	11.3716	8.64141	9.9268	7.03301	7.78204	11.099	8.94971	11.0282	9.79739	8.67288	7.355	11.1237
TAGAP	4.88797	5.79148	5.43678	7.4635	6.4205	7.02114	5.52726	5.39122	4.69376	6.46135	7.55924	6.23367	7.57763	5.6892	4.67938	6.36309	6.00068	6.91505	7.57766	7.38142	7.32291	5.73147	6.81473	6.68277	4.98428	7.73669	6.35793	5.90943	7.22999	7.32236	6.30694	5.85976	7.10764	5.93614	5.537	5.98165	5.68806
TAGLN	10.2916	7.77959	10.9892	10.0219	11.3268	10.9515	10.5325	10.4113	9.48403	10.8058	13.1338	10.9169	9.57622	10.5022	9.84828	11.0816	8.71995	9.45636	10.022	9.31522	8.72512	9.81203	9.40447	10.705	8.34853	9.75813	10.1224	9.73351	12.3033	9.52399	10.0932	9.09476	10.3402	9.40705	9.03083	9.37194	10.2509
TAGLN3	3.29528	2.20652	5.82861	4.24768	-0.698443	3.1687	3.06535	0.261939	3.59188	2.73553	5.50564	1.38476	3.03593	-1.61914	-0.606022	2.77449	2.22809	2.31613	2.78459	2.95889	6.08837	2.10904	2.74943	4.15839	3.66235	6.07545	2.46422	2.56773	2.79663	2.74561	1.83185	3.61184	4.11992	2.12878	3.841	2.18037	3.39182
TAL1	5.64942	6.02321	5.62814	6.03618	3.54948	6.20497	6.08563	4.50987	6.07353	4.90545	7.32743	4.05461	4.69752	4.84029	4.5639	5.61884	5.16669	5.21659	4.31893	3.92851	6.37442	5.30405	5.44576	6.16307	5.57594	5.05343	5.12373	6.11914	5.78014	4.85604	5.07674	4.508	6.39715	5.37086	5.3367	5.16972	4.81215
TAP1	5.77571	6.41479	7.51639	10.0676	8.93213	9.98105	7.96861	10.2949	7.73018	11.4418	8.33746	9.81026	8.27971	9.44459	9.27815	9.39321	9.18259	10.6797	11.6081	10.1799	9.38733	9.392	11.0775	11.5172	9.32223	10.882	8.97201	8.56111	11.9653	11.2169	10.7661	11.3921	9.55864	9.83508	10.034	9.92025	9.77451
TAP2	7.32976	8.04858	7.79308	9.01803	8.24895	10.0754	8.98849	11.3125	8.55174	10.4953	8.30206	8.6275	7.41822	9.38473	9.17616	9.0849	9.00136	9.93573	10.601	9.65798	9.16387	9.2502	10.4547	10.3734	9.40162	9.96475	8.79187	8.03281	11.0887	10.937	9.91464	10.5426	9.05186	8.84619	9.44151	9.76489	9.42718
TAPBP	8.02144	6.78051	8.31681	10.523	8.90765	10.1714	9.28835	9.97102	8.64053	10.2063	8.84071	9.38988	8.0036	9.54231	9.36264	9.56101	8.80881	10.1826	10.3558	10.3985	9.87409	8.80875	10.6138	11.1493	9.50112	9.9323	9.2704	8.98762	10.3054	10.3723	10.2842	11.128	10.4274	9.84144	9.90967	10.3582	10.0833
TARP	7.10926	6.97109	6.33065	8.15457	4.77188	7.278	6.67951	5.58387	6.98587	7.97173	8.97748	5.80797	7.34203	6.61448	5.48144	7.39544	6.13004	7.69464	7.67983	8.03926	8.4873	6.73455	8.44987	8.00795	6.81163	8.56244	6.52835	7.15684	8.1785	8.12539	7.03818	6.92169	8.35362	7.80988	6.7708	6.42382	6.79621
TBK1	8.5967	8.70757	8.65258	7.23781	9.00949	9.37309	8.314	8.17881	8.42662	8.62941	8.14705	8.68771	9.32536	8.71066	7.91558	8.64673	8.23098	8.07723	8.19924	8.35644	8.23347	8.89453	8.24603	8.42299	8.81021	8.36198	8.61119	7.98646	8.32683	8.56231	8.36354	8.68389	8.49937	8.68573	8.767	9.32413	8.41549
TBX21	4.92604	5.2914	5.90455	6.64623	4.98338	5.73574	5.13185	2.67698	5.56524	6.60495	6.79883	4.75822	5.5307	5.03191	4.99389	5.72445	5.9595	6.08519	5.7014	6.83609	7.14878	5.62929	6.1893	6.34282	5.25846	6.56244	4.81214	6.02037	6.34095	5.87864	6.03034	5.9965	6.57713	6.0133	4.99156	5.28273	4.7473
TCF12	10.7089	10.4544	11.4241	9.55974	9.82512	9.94153	9.93409	8.53651	9.68347	8.18738	8.45129	9.29656	9.00653	9.456	9.82861	9.55227	9.82342	9.13886	8.45701	9.05926	9.50696	9.92282	8.5424	8.78415	10.0398	8.91904	9.51406	9.71818	9.22239	9.67312	9.20445	9.72152	9.36398	9.36351	10.5754	8.95941	9.10526
TCF19	8.85036	7.52407	7.80898	8.72135	6.84072	8.20171	9.64833	8.83306	9.01322	8.23599	8.96553	7.77395	6.38128	7.13575	6.34817	7.82945	7.68752	7.42883	7.6981	7.3645	7.93584	8.01719	7.24958	7.80599	7.93653	6.68927	7.31993	7.12232	7.51711	7.47847	7.49406	7.6635	7.31142	7.68573	7.42115	8.55643	6.83574
TCF7	6.28945	5.87637	7.34162	6.73311	7.90765	6.84008	6.64805	3.9989	6.66895	8.2212	6.59668	7.55286	6.93581	6.10196	6.5181	7.54548	7.03413	7.90209	6.94898	8.42875	7.54088	6.59582	8.00577	6.26665	7.45041	7.65677	6.83451	6.37864	6.01902	7.66339	7.85511	6.76834	7.16505	7.33523	6.74789	5.6475	6.44901
TCL1A	6.28359	5.94348	5.37404	6.61607	2.76099	5.05044	2.46672	3.67698	5.92781	4.89307	7.24311	3.87953	5.48819	2.73841	4.41635	4.9685	5.96228	4.76679	4.8335	5.94631	6.37182	5.02098	5.57198	5.49894	5.09407	5.65311	4.13407	5.67265	3.65913	5.72913	4.83185	4.11434	6.07648	5.9519	5.11601	4.61647	3.51381
TCL1B	6.13874	6.04171	5.40575	6.72841	2.62348	4.84844	5.6089	3.9249	5.80418	4.76301	7.24919	4.52524	5.32066	3.18821	2.09442	5.16473	5.32207	4.59906	4.52652	3.29676	6.05961	4.93792	4.85253	5.24916	4.87995	4.98526	4.07087	5.86457	3.86076	3.90089	4.74258	4.08577	6.16801	5.87128	5.20838	4.76533	3.21125
TDO2	2.62648	1.74708	5.50668	3.05128	3.96452	3.43618	2.14479	4.63117	1.81929	4.70752	5.11744	7.72785	6.23471	5.44156	4.5838	6.3113	6.07712	6.76898	6.06103	6.60114	4.5774	6.96177	4.60926	6.52823	4.82105	5.04229	6.84714	3.52993	6.22797	7.04773	6.68983	2.61184	4.14417	6.02825	4.03004	5.61647	5.94821
TEDC2	7.20217	7.15364	6.88968	6.80617	6.67949	6.81469	6.15122	6.29169	6.82678	6.84566	5.08381	6.63958	4.3526	5.10878	3.34817	5.49828	6.11512	4.97148	5.971	4.22359	4.61303	6.48682	5.3521	5.00013	5.85447	4.88904	5.62684	3.91921	5.00016	5.28618	5.31728	5.75479	5.45644	5.5158	5.71285	5.76533	5.05924
TEK	3.49083	2.71671	5.62814	4.11018	3.94541	2.73574	4.83728	4.60771	2.93476	4.92991	3.92574	4.9477	3.03593	5.84029	5.32471	6.02012	3.83751	4.75796	5.05589	5.7108	5.33763	4.88348	4.53371	4.78643	3.95033	5.32568	5.58221	5.57394	5.88666	5.69557	6.23239	4.29989	5.62959	4.45071	5.25243	4.87427	4.96257
TESC	5.59375	5.39574	6.14271	6.00548	4.36045	5.30863	6.08563	4.9989	5.92781	6.09037	7.2807	4.13478	6.32871	6.00291	4.85341	6.33743	7.64313	6.12691	5.90389	6.31644	9.58639	5.1279	5.39543	5.88596	4.8508	6.46569	6.66656	6.2739	6.29913	5.87114	6.32755	5.68984	6.4271	6.0208	5.50093	6.02364	6.47428
TEX14	1.34108	5.89004	5.68954	4.87571	5.89152	7.53275	9.60217	-18	3.90675	6.34343	3.52581	3.80797	5.40432	4.34664	3.25196	1.18953	1.94269	1.86867	1.8335	-18	0.840439	1.32054	1.57951	-2.10839	1.99098	2.20098	1.17471	-18	0.559591	2.6785	0.187995	1.90134	3.19147	0.0133032	4.15134	3.0471	4.43364
TFF1	5.1355	5.96302	6.25142	7.18742	3.57458	5.12117	6.19852	4.63117	5.90675	4.85527	7.60025	3.70669	5.5765	4.95071	2.09442	5.94442	5.86453	5.44266	4.41846	4.24017	6.9332	5.90003	5.21371	5.86315	5.38075	5.35299	4.88743	5.93375	4.2758	3.98662	4.11873	4.44191	6.95837	5.99058	5.10404	4.37831	4.37044
TFRC	9.54198	8.97068	11.0311	10.4194	9.17243	9.67884	9.2737	9.67979	9.53468	9.64611	9.50405	9.94318	9.64097	9.55141	10.8649	9.6158	11.0528	10.2324	10.324	9.63973	9.63024	11.4771	9.47281	8.92159	10.6289	10.5455	9.68909	9.85489	9.83704	9.70403	10.2656	9.09117	10.4923	9.43045	9.82331	10.2515	9.96078
TGFB1	7.81985	6.36179	8.36331	9.03997	10.4439	8.5508	8.88962	8.58387	8.43522	9.91161	9.36221	9.02139	9.09967	9.18821	8.49727	9.28661	9.65887	9.35687	9.40133	10.4771	9.63106	8.76725	9.66077	9.71219	7.98176	9.80255	9.29941	9.40368	10.2682	9.86691	9.77765	8.94871	8.91939	9.17149	9.40172	9.4283	9.45727
TGFB2	7.91473	7.61848	9.02344	8.6186	8.75002	7.63661	8.18996	8.45012	8.33761	8.93897	9.41015	9.61402	6.64259	9.08433	6.83692	9.85422	8.3616	6.64285	6.85439	6.18771	7.46371	6.7222	6.82427	6.53546	6.56924	6.57409	9.24677	7.76842	7.64098	6.88237	6.88322	6.49176	8.54675	7.64023	8.93016	6.38293	7.1309
TGFBI	8.55964	7.46818	10.017	9.42994	13.5647	9.10773	9.51859	9.43936	12.0624	9.42633	11.2748	11.0729	10.2644	10.3075	11.1428	10.7932	11.6554	11.9857	9.81192	10.1991	10.9471	9.71909	11.408	9.82308	8.73793	9.5007	10.4959	10.0122	10.9755	11.6517	11.2427	11.6839	10.2936	10.6132	12.6115	9.98469	11.5438
TGFBR1	11.3149	11.818	10.7298	10.0362	10.5528	10.1832	10.3748	11.4902	10.4167	10.6336	10.0665	10.2096	10.311	9.98217	9.79805	9.64411	11.01	9.33775	10.2378	9.80786	9.98531	11.0794	9.67578	10.0631	10.4652	9.31993	10.0729	10.1397	10.1427	9.76343	9.84084	9.42205	9.87616	10.2272	10.3817	10.1315	9.74782
TGFBR2	9.68565	9.69448	9.47962	12.6362	10.601	10.8689	11.666	12.5449	9.25461	10.3685	9.68147	11.6486	10.2651	11.0827	10.654	10.9046	10.6852	10.6787	10.6225	11.1856	11.0171	11.3328	11.0843	10.1398	10.9981	10.461	11.1249	10.4063	11.0332	11.2291	11.2201	10.3793	10.6191	10.871	11.0145	10.3757	10.6383
TGIF2	8.90951	8.26278	8.93294	9.31494	6.93334	8.75533	9.04047	8.13025	8.69887	8.73986	8.27699	7.06232	7.37611	8.57562	6.94857	8.57637	7.92568	7.52298	7.13606	7.492	8.4873	7.57192	8.425	7.60414	8.13242	6.75216	7.66121	8.29612	7.07191	7.26632	7.66474	8.13365	8.2288	8.84091	9.00047	8.05869	7.88556
THAP11	9.90832	9.72365	10.3119	9.2865	8.98981	9.08624	9.53373	8.93319	9.54494	9.76046	9.38724	8.55104	9.02606	9.74745	8.82548	9.63473	9.02151	8.81703	8.83425	9.25146	9.02076	9.22743	9.42186	9.12762	9.24732	9.11653	9.46165	9.1368	8.96412	9.29671	9.25004	9.08306	8.82412	9.80772	9.93819	9.43776	8.9563
THBD	5.94471	5.40053	6.57799	7.09568	6.19233	6.15528	7.00809	6.27689	6.87457	6.70752	8.446	9.32834	7.77715	7.15235	9.7879	7.65045	7.85708	9.04631	8.13606	8.02557	9.31211	7.84695	7.34327	6.29675	7.68524	8.31646	7.67544	7.33637	8.02487	7.72913	7.58567	6.74112	9.05666	8.69396	7.40904	6.26783	8.42718
THBS1	9.3967	7.10903	10.9807	10.9393	12.3197	10.7217	11.0057	11.1743	10.4377	10.2476	14.2526	11.62	11.1031	10.0366	10.5561	11.9543	10.3454	10.9176	11.6371	9.08989	10.0325	10.516	9.85602	10.9068	8.90009	9.23318	11.8575	10.7266	12.4232	12.2205	9.15522	9.63605	11.3526	10.7998	9.85178	10.7145	11.1223
THY1	8.64543	6.30423	8.2146	7.65367	9.88871	8.93148	9.56655	9.14662	7.80608	9.78705	10.5623	9.05203	7.99013	9.55578	8.80972	9.92455	7.80455	9.40217	9.17276	9.76409	9.50518	8.65715	8.9201	9.55472	8.00013	8.50781	9.20568	9.07826	10.7202	9.45548	9.40898	8.76384	9.37619	8.49846	8.55029	9.19947	8.91814
TICAM1	7.62879	6.77867	7.50424	7.4635	6.77459	7.09153	7.04479	6.86185	7.17096	7.06023	7.96784	6.69351	7.33406	7.40877	6.89382	7.51963	7.35949	7.42046	7.33175	6.63602	7.68906	7.43854	7.42709	7.12762	7.25011	6.99973	6.9473	7.04291	7.14241	7.87677	7.06758	7.4077	7.9498	7.72066	7.38202	8.06157	7.12453
TICAM2	8.29673	6.99817	7.69597	8.04375	8.43598	7.42224	7.65823	8.52873	7.4775	8.72945	8.63724	10.1933	8.43572	7.41015	7.04144	8.31975	6.69925	7.44815	7.971	7.95198	7.95505	7.57535	8.2949	8.02218	8.25081	7.59902	7.65224	7.3617	8.62183	8.68386	7.6948	8.06213	7.65513	8.0208	7.89063	7.91309	7.58744
TIGIT	5.5699	4.70128	5.83638	6.93393	4.002	6.05767	5.56625	3.80626	6.12307	7.30889	7.446	4.19212	4.832	5.98819	6.38266	6.38115	6.78032	7.00542	7.7721	7.35787	7.59421	5.25343	7.47028	7.44235	5.57148	8.46464	5.83133	5.39275	7.63793	7.79398	7.89276	6.83423	7.66982	6.60327	5.99156	6.20665	6.55228
TIMP1	9.65821	8.77959	10.1668	10.2419	11.4553	10.5287	9.15602	10.6363	9.78651	10.3164	11.2552	11.3305	11.413	10.7981	10.5927	11.9736	10.7881	11.1541	11.0628	10.5666	12.22	10.058	12.5146	12.0229	10.638	9.39026	12.1684	10.0912	12.3974	11.779	10.7739	11.0348	10.5198	11.1893	10.9691	9.89138	11.7827
TIRAP	4.55053	4.31187	7.03193	5.70472	4.14286	6.59869	6.94106	6.65997	5.14122	5.39264	4.60382	5.45671	4.12494	6.83619	6.84106	5.31506	5.52765	5.27342	5.9096	5.28081	5.79463	5.90003	5.52593	5.6398	5.84711	5.11852	5.34463	4.95768	4.81833	6.29741	5.66373	6.86818	5.93076	6.58821	6.60654	3.76533	6.03906
TK1	10.2323	10.2147	9.43165	10.2757	9.08455	10.5344	9.98287	11.6284	10.8541	10.0109	8.55495	9.24105	9.58996	8.09854	7.96952	8.98867	10.0419	8.63263	9.21317	8.54635	8.79027	9.62308	8.77262	8.82382	8.84573	8.78428	9.69041	7.97067	8.78841	10.0171	7.93367	9.71629	8.65618	9.54663	9.31803	10.2112	8.77501
TLDC1	7.55053	6.41242	8.55225	7.56172	7.13866	7.27954	8.10479	6.74307	8.03036	8.13838	8.25902	6.8262	6.52136	8.39558	7.5025	7.91374	7.79053	7.60153	6.93784	8.03511	7.88483	6.85263	7.0767	7.53546	6.69552	7.88281	7.37547	8.18092	7.22391	6.82921	7.47108	7.73883	7.78802	8.5211	8.44032	7.83942	8.02887
TLR1	6.75471	6.67585	6.8325	8.94307	7.88024	7.77136	7.17191	7.8011	6.28961	7.79165	8.11744	8.14813	7.11876	6.92196	6.76902	8.71736	7.35949	6.95998	8.1674	7.9001	7.81676	6.84979	7.29604	8.65648	7.37308	7.51689	7.6825	6.58473	8.85158	8.68919	7.38398	7.8807	7.05426	7.44515	7.32643	8.16571	7.43878
TLR10	7.06389	6.80958	6.07858	8.43643	5.72222	7.182	6.61588	5.63117	7.00581	6.30655	8.5817	5.46449	5.95501	4.79871	3.39398	7.56615	5.89398	6.48605	7.12383	5.66855	7.51875	5.45357	6.95455	7.17932	5.81352	6.79261	6.53226	6.55681	6.43874	7.25485	6.31212	5.88485	6.9652	6.30486	6.37207	6.10413	5.56174
TLR2	6.40986	6.81855	6.93385	7.76324	8.54394	7.75032	7.45248	6.53496	7.37898	7.7459	9.92835	8.53081	9.11837	7.84438	7.20133	9.37846	8.02617	7.87582	7.85587	7.56704	8.9723	6.79775	7.24247	8.64232	6.78876	8.09311	9.25508	7.07717	8.99004	8.75379	8.00097	7.75932	7.85199	7.75926	8.5303	7.79854	7.76992
TLR3	6.09262	6.92035	6.2745	7.2444	6.26734	6.74473	7.01691	5.72137	6.6352	6.80327	7.88141	7.21304	5.11255	7.02291	6.92145	7.42359	6.54074	6.97909	7.04814	6.92082	7.82153	6.07543	7.38256	7.49709	6.25011	7.52691	6.8813	7.2605	7.35586	7.65905	7.31082	7.44473	6.95152	7.03567	7.14843	6.45485	7.29588
TLR4	7.31549	6.90021	7.19507	7.87146	7.35322	7.56483	7.05682	7.27689	6.45349	8.09308	9.03229	7.10026	7.55607	7.18499	7.37697	7.95169	8.00339	7.52428	7.71614	8.14211	8.03929	7.22743	7.30516	8.22923	6.69347	7.95884	7.39495	7.8803	8.5229	8.2706	7.8471	7.99266	8.13209	7.10077	6.58517	7.36203	7.48177
TLR5	7.66639	7.27326	7.1078	8.42487	5.17603	6.79319	7.61588	4.72137	7.54266	7.0095	8.90952	5.43312	6.43945	6.25738	4.80337	7.14584	6.27808	6.88699	6.67815	6.92082	7.31887	5.6093	6.62026	7.00795	6.79642	7.12117	6.40139	7.18751	6.73523	6.30855	6.73874	5.7087	7.30067	6.72296	6.47792	5.86109	6.62177
TLR6	6.4959	6.10757	6.44697	8.36417	6.64141	7.6354	6.51236	7.5256	6.17096	6.25426	7.94835	6.89111	6.00612	5.56077	5.52326	7.25366	5.87933	5.88497	7.04035	6.72707	7.08678	6.40027	6.26133	7.13478	5.64548	6.21097	6.06548	6.31523	6.57878	7.66122	6.34534	6.3488	6.85566	6.14944	5.72853	6.82083	6.29871
TLR7	5.94099	5.38612	6.57799	7.57484	7.53996	5.76696	5.81721	4.65426	5.53811	6.60874	7.20764	6.28288	5.38386	4.3116	6.73827	6.24185	6.78504	6.06029	7.11148	6.43101	7.27228	6.06078	6.4904	7.46336	6.10337	7.44257	5.73271	6.6654	8.04686	7.79596	7.28866	5.96547	7.15316	5.91216	5.8265	5.86109	6.37044
TLR8	5.511	5.65398	6.89714	7.8457	4.36045	5.93345	6.10231	4.55962	5.89254	6.62005	7.54076	5.07508	5.77421	5.70729	5.85341	6.54067	6.26687	6.46452	6.92096	6.07898	7.5478	5.28737	6.587	7.30946	5.12483	7.31877	6.26688	6.25857	7.9966	7.33875	6.9108	6.58146	7.14717	6.26123	5.90451	6.32653	6.4541
TLR9	5.3745	4.75458	5.57335	7.25748	3.88652	6.14173	5.2858	3.43186	6.53353	5.45294	6.32743	4.77082	5.29897	4.01022	4.5838	5.19771	5.3264	5.25473	5.44231	5.70484	6.92967	5.46844	5.85873	5.69896	6.00758	5.5933	4.48052	6.27771	4.98106	5.46609	5.12463	4.76384	6.90261	5.97524	5.21952	4.55234	3.94821
TMBIM1	10.3004	10.5374	9.76228	9.91237	9.75962	10.8183	10.5089	11.2475	10.4036	10.0512	9.66622	10.4059	10.1764	10.9923	11.2025	11.2952	10.9933	10.8691	10.8001	11.1852	11.1286	10.9482	11.3069	10.0922	10.4905	10.9263	11.6362	10.8039	10.7633	11.4743	11.2206	11.375	10.9745	11.2101	11.031	10.7755	11.3362
TMEM173	8.90856	8.8438	9.26156	9.3243	9.06588	8.54502	9.40756	9.21128	9.49289	9.78747	9.86368	9.05976	8.25316	9.26121	9.0831	9.15584	9.1796	9.28882	8.64	9.69454	9.25442	7.80509	9.20461	8.90353	9.57872	8.63839	9.0796	9.2443	9.16216	9.35496	9.14473	10.0758	9.30471	9.67032	9.7256	8.97249	9.25928
TMEM246	6.65169	6.1983	6.51639	6.50524	5.20845	6.13832	6.22313	6.43186	7.79657	5.4863	8.40914	4.98061	5.20877	7.25891	5.85341	5.38831	5.67061	6.90509	5.6201	6.1941	7.70359	5.31232	6.31196	6.55339	5.43576	6.59711	6.63049	7.32078	5.24409	4.45611	6.41441	5.3488	6.58157	6.69044	7.33414	4.6007	6.59437
TMPO	10.3918	9.64694	9.88172	9.23202	8.92544	9.95079	11.4324	9.04439	10.6341	10.1426	9.31553	8.56377	8.67558	8.8827	8.61677	8.90315	9.3245	8.80905	9.31678	8.88172	8.44406	9.26785	8.66432	8.99424	8.90586	8.71668	8.84792	8.13024	8.65988	8.91098	8.69331	9.18169	8.60141	8.80555	9.35197	9.46468	8.54276
TNF	7.60317	6.19279	6.13011	8.02283	4.90642	7.35339	7.25928	5.30633	7.28689	7.03227	8.85922	7.66004	6.56745	5.91224	6.0664	6.73853	6.98024	7.57414	7.35915	8.44091	7.5774	6.76499	8.19912	7.074	6.54215	7.01405	7.06548	6.77045	7.76904	7.54357	8.44007	6.92975	7.31676	7.43957	6.50093	7.71313	7.14985
TNFAIP3	6.48063	6.93691	6.91928	9.08746	9.98864	7.4431	7.91013	7.65997	7.65429	8.30422	10.155	9.03581	9.43666	7.04086	6.30687	7.47157	7.45148	8.73173	8.81915	8.43732	8.57289	8.62183	7.65097	8.40829	8.49112	9.28077	8.56512	7.17021	9.48991	8.59338	8.6703	7.47533	9.2081	7.39988	7.13084	8.05146	7.84739
TNFAIP8	7.56387	7.29398	8.16296	8.43499	7.58696	7.79211	7.60539	6.95775	7.86732	8.56159	8.9446	7.84568	7.97823	7.6276	7.25196	8.15532	7.71336	9.07635	8.75475	9.60154	8.80044	6.84979	8.74022	8.47187	7.41101	9.21593	7.90414	8.02603	8.82838	8.71349	8.84754	7.97913	8.71908	8.42411	7.86603	7.60268	8.46423
TNFRSF10A	6.60552	5.80237	6.75666	7.19764	6.54314	6.87938	5.91486	5.52247	7.30847	7.37271	8.43937	5.51779	6.581	7.24195	6.31284	8.77927	6.91423	8.43299	7.67815	8.30565	8.12738	6.01086	7.8416	8.5164	6.67903	8.34394	7.3971	7.14334	7.66513	7.58539	7.57601	6.62679	8.4072	7.17653	6.80448	6.87754	8.71798
TNFRSF10B	7.64942	8.69545	6.96965	8.3459	9.69816	8.60178	9.98849	9.62022	8.75593	8.83194	9.46016	9.14026	9.347	9.64119	10.1434	9.48332	9.87546	8.84959	9.82105	8.85975	9.46341	9.65918	10.4185	9.65689	9.36602	8.9529	10.1389	9.46964	9.25308	8.99095	9.43533	9.69043	9.88248	10.1845	8.88365	9.53274	10.0717
TNFRSF10C	5.60317	5.32703	5.47713	5.78825	5.53677	6.162	5.75106	4.9058	5.00251	4.84245	7.31734	4.95875	5.64689	4.67548	5.10822	6.88492	5.50875	5.21014	5.49646	4.76624	6.70256	5.15573	5.65988	7.20222	5.73194	6.02541	6.89353	6.51872	5.81833	6.15655	5.412	5.63174	6.49937	5.66675	4.62341	6.05869	6.31558
TNFRSF10D	6.79846	6.22282	6.41097	6.66599	6.62048	6.38248	6.61588	5.76444	6.36875	5.23476	9.01231	5.50276	6.24041	6.41703	5.64191	7.26343	6.74521	6.11314	6.50026	5.05575	7.46858	6.2318	7.05254	7.15839	6.06581	6.10788	6.34463	7.0706	5.70643	5.93723	6.8919	5.90952	7.39462	6.59827	6.08589	5.95089	6.76788
TNFRSF11A	6.70083	5.56726	6.56869	6.6512	6.30531	6.76254	6.69279	7.3494	7.32444	5.38382	8.06842	6.60481	5.20294	5.95071	5.30087	6.33743	6.80533	7.09047	6.41445	7.1845	7.02531	6.60258	6.66697	6.78643	5.87633	6.36645	5.9296	6.88343	6.1743	6.27487	7.00017	5.47533	7.07963	5.98293	7.1915	6.38293	6.61724
TNFRSF11B	7.21452	7.15506	6.65917	6.75172	4.8965	7.19024	6.76579	3.53496	7.26223	6.6238	8.446	5.22911	5.83953	3.92002	3.5639	6.08325	6.6655	5.70844	6.07636	3.93871	6.73728	6.07056	5.79545	6.04136	5.94345	5.20098	5.40566	5.86457	5.69475	4.69557	4.46412	4.68984	6.2485	5.95972	6.01733	5.28273	6.07914
TNFRSF12A	7.54075	5.40053	6.62814	7.98988	10.5155	9.96624	7.7179	9.50352	8.18852	7.36601	9.06884	9.64343	8.89572	7.69714	7.11849	8.01203	9.33098	8.86148	9.46042	7.62264	7.91011	8.16603	8.85253	8.1689	8.42715	7.62538	8.90263	7.55681	9.26399	10.2125	8.82326	7.59166	9.0325	8.98197	7.78211	7.86769	8.22023
TNFRSF13B	5.76734	6.066	6.08513	6.36114	3.30156	6.3968	5.59953	3.67698	5.78122	5.71457	7.67894	4.07508	5.21457	3.68464	4.43837	6.45461	5.33071	5.55898	5.94342	2.14651	6.74332	5.67489	5.4124	6.04136	5.21337	5.64577	4.69129	6.02037	4.89179	5.20505	4.8745	4.7087	6.45159	5.42834	5.59803	4.43276	4.34875
TNFRSF13C	7.23438	7.73387	6.91193	9.9756	5.70528	8.14428	9.32718	6.20836	8.24415	7.58584	7.42735	6.43708	5.61212	6.74718	6.82861	7.22396	7.33393	7.14564	7.40841	7.09502	7.48429	6.54059	6.66697	5.9577	6.90142	6.50273	5.62684	6.76774	5.6711	7.23163	7.50201	6.41345	7.2513	7.10077	7.49177	7.35265	6.92641
TNFRSF14	8.08759	10.4324	8.52002	10.8367	5.65911	9.43757	9.26076	8.30633	7.72015	8.55963	8.4213	8.07254	9.72116	9.13616	8.38124	7.98867	9.06293	7.53852	8.20622	8.07783	7.68802	8.79922	7.34769	7.50816	8.2522	7.43407	7.77462	8.48495	6.63488	7.55531	8.1894	8.30145	9.10764	9.23328	9.38016	11.9526	8.73794
TNFRSF17	6.86464	7.30933	6.69383	7.69514	4.53677	7.78994	6.7276	5.03453	6.83424	6.67534	8.28884	4.89111	6.32066	4.48938	4.73383	6.16473	6.38148	6.27342	7.81383	5.63758	7.64672	6.22743	6.39969	6.72766	5.8943	6.97943	5.56703	6.77719	6.29913	6.52936	4.8745	5.92573	7.2429	6.5211	6.13379	5.07019	4.55228
TNFRSF18	5.14198	5.4659	6.17987	6.81947	3.88652	6.13491	3.72975	5.24683	5.51045	5.47803	6.76952	4.15415	5.36831	5.7559	6.11508	6.26538	6.56474	7.18072	6.61661	7.40275	7.50932	5.86111	6.65632	6.45385	5.38584	6.9045	5.03821	6.38394	6.48356	6.25197	7.30953	5.7087	7.38448	6.72755	5.58947	5.79335	6.05255
TNFRSF19	10.1353	8.50697	9.14193	7.58526	10.3877	7.04499	9.2726	7.78288	6.96903	7.45926	8.17047	7.83822	8.25949	9.71932	9.21096	8.42533	9.90197	10.1331	9.47832	9.68226	9.72181	10.302	8.82268	10.6984	9.54585	8.60565	10.8041	10.0847	8.25009	8.09996	9.13161	10.3885	10.2786	8.02639	10.3332	10.1122	9.38783
TNFRSF1A	9.48606	8.6338	9.54396	8.70353	10.4549	9.70527	9.50611	9.40064	9.42415	9.40305	10.0898	9.65919	9.73309	9.51239	9.50577	10.308	10.0148	9.97362	9.73316	9.90417	10.022	9.42049	9.73095	9.13657	8.65289	9.58565	10.3377	9.12813	10.2094	10.1127	9.98829	9.69221	9.90882	9.88777	9.46861	9.81016	9.66301
TNFRSF1B	6.62879	6.28624	6.98372	7.92984	8.07525	7.58374	7.50108	7.11992	6.68141	8.18484	8.23317	7.46255	8.91501	7.55828	8.25351	8.00739	8.07069	7.97909	8.04295	9.19464	8.06444	6.98523	8.54914	8.89231	6.97756	8.7228	8.46319	7.88405	9.24659	9.5785	9.11095	8.32149	8.48876	7.97716	6.95204	8.11666	7.99261
TNFRSF21	11.6942	8.46761	12.1446	9.81615	10.2831	8.92606	11.2883	8.14458	9.57696	10.2913	10.3188	8.28727	10.2247	8.77586	9.76956	10.477	9.46061	9.59504	8.74679	9.40413	10.4496	8.50947	10.7131	9.41517	9.14523	8.62911	10.0618	8.96449	9.25109	8.79991	9.62964	11.3215	9.37811	9.13051	8.694	9.29564	10.6808
TNFRSF25	6.22372	8.02243	7.39526	7.16329	6.70528	7.53534	7.78452	5.81653	7.18561	8.04352	7.99613	6.84121	6.51667	7.74499	7.16216	8.13311	7.36265	9.62295	8.15061	9.63347	8.74883	7.45916	8.43542	7.39742	5.8248	8.62818	7.88284	7.98355	8.21269	8.07572	9.27014	7.11787	8.7411	8.2533	7.31609	7.16705	8.70523
TNFRSF4	3.27182	3.31187	4.98372	4.69514	2.47148	5.278	2.14479	4.48433	3.36361	4.55865	4.58471	3.47992	2.61212	3.95071	3.94857	3.90002	3.68416	5.48605	5.00342	6.00328	5.46493	2.71909	5.78245	5.18623	1.82105	5.63097	3.36234	3.424	4.99064	5.38421	5.85688	4.1968	5.11992	4.28632	3.62341	4.98772	4.05924
TNFRSF8	5.95947	5.9759	6.20411	7.3336	4.91627	6.94909	5.95582	5.08637	6.27324	5.90545	7.85773	4.91401	6.5096	5.7428	6.00869	6.49497	6.48185	6.16746	5.86325	5.59953	6.83479	6.17399	5.90144	6.89442	5.59803	6.5189	4.54394	6.37509	5.23605	5.72913	5.99213	4.78176	7.19728	6.0133	5.07979	5.56864	4.47428
TNFRSF9	7.30108	7.6123	6.84412	8.58006	6.32762	8.91962	8.22465	7.33161	8.89966	7.51689	10.1397	6.89687	7.49298	8.82173	6.87376	7.7908	7.52201	7.90209	7.50404	6.72265	8.89436	7.55808	8.60003	8.53095	7.36408	7.6179	7.74794	9.4508	7.67408	8.18856	9.28603	8.00224	9.50816	8.89391	7.78211	8.33727	7.99261
TNFSF10	5.95947	6.08099	7.37137	9.06623	8.58773	8.25065	8.07637	6.76444	6.66059	9.19937	8.34457	8.10772	7.22468	8.97425	9.55574	9.14478	8.98606	10.4945	10.1124	10.5002	9.6316	8.33786	9.8703	9.76313	7.84064	10.9829	8.68338	9.37198	10.5736	9.71559	10.1261	9.6043	9.83253	9.46451	8.5303	8.27902	10.153
TNFSF11	6.39907	6.74332	6.22204	6.46632	6.1842	5.90967	5.11879	5.43186	7.01896	5.6933	8.0889	4.61183	5.55835	3.8238	3.67938	5.91498	5.66379	5.97148	5.60609	5.44001	7.35087	5.64247	5.68803	6.52823	5.43085	5.62352	5.56703	6.37153	4.52042	4.45611	5.25408	4.11434	6.38193	6.18989	5.75939	4.53585	4.93371
TNFSF12	6.9354	6.16212	8.46339	8.59044	8.32392	7.94909	8.58417	9.88643	7.53353	8.16823	8.30644	9.17266	7.15544	9.80503	9.96857	9.21442	9.06746	8.58041	8.45896	9.26975	9.1041	9.49637	8.73938	9.01508	9.81186	8.44891	8.00055	9.32951	8.55071	8.86644	9.2426	8.88174	9.39841	9.83879	9.03399	9.08726	9.47803
TNFSF13	6.02407	6.86256	8.23239	7.9278	8.19435	6.98177	7.73618	6.95775	6.45833	7.8884	7.07356	8.09901	7.82443	7.69374	7.61798	8.41309	8.5897	8.14648	8.39319	8.36119	7.50814	7.06812	8.03621	8.43754	7.57816	8.05758	7.3513	7.44192	8.86337	8.31685	8.69777	7.33369	8.55016	8.20477	8.1528	7.94466	8.26725
TNFSF13B	7.53214	6.73008	7.65697	8.19594	8.32946	7.33267	8.58358	7.02127	7.8961	8.76131	8.34457	8.02862	7.73031	7.77103	8.58627	10.7962	7.6098	8.62901	8.95934	9.08588	8.67122	7.44607	8.60095	10.1123	7.55689	9.35861	7.62867	7.61213	9.8588	9.6277	9.29652	9.2874	8.50172	8.3472	7.91139	7.69839	8.86278
TNFSF14	5.72046	5.60921	6.09164	6.4321	3.78268	6.4718	5.84523	4.10324	5.92083	5.91773	7.46963	4.6668	7.12955	4.76456	5.08048	6.11812	5.33071	6.10272	5.08648	6.99842	7.40268	5.47582	6.5644	6.07648	5.5353	6.1448	5.85653	6.50579	5.90705	6.13793	5.79162	4.88485	6.95152	6.61817	5.07979	5.26283	5.08572
TNFSF15	9.50567	6.72054	9.42199	6.56435	5.53677	6.66411	7.47186	5.03453	8.43031	6.18484	8.05546	4.61183	7.09062	4.10878	4.43837	5.66674	6.3112	4.94062	5.28416	4.97384	5.89572	5.49047	5.65988	5.94146	5.10028	5.99684	6.24319	5.41019	4.72952	6.24038	5.66777	5.11434	5.90261	5.27383	4.86957	4.86109	4.84351
TNFSF18	7.70083	7.0645	6.22204	7.86078	6.41356	7.182	7.79379	4.53496	7.62019	7.01523	9.05112	5.51779	6.09062	4.36954	4.27662	6.38115	6.38977	6.53594	6.36124	4.50321	7.247	6.51216	6.29375	6.94418	6.2529	5.81896	6.29941	6.2096	6.08315	5.82534	6.09188	5.62182	7.10764	6.2357	6.45454	6.65896	6.03906
TNFSF4	7.46391	7.34576	6.88594	7.63374	7.7678	7.27645	7.77623	6.79072	7.51045	6.34343	9.03713	7.11021	6.64689	6.3263	6.9524	7.02012	7.22114	7.57288	7.26423	5.73148	7.22558	7.85688	6.69151	7.65814	7.49936	6.77589	6.83133	6.30967	7.5336	6.07408	6.95121	5.89312	7.9652	7.18656	7.07979	7.38982	7.54991
TNFSF8	6.02056	5.80598	6.30845	6.85002	4.41703	6.91764	6.80911	4.74307	5.49171	6.21002	7.72439	6.21995	6.46403	5.46301	4.46007	5.83339	6.01415	6.92296	6.22582	7.30565	7.08678	5.06078	5.94874	6.84289	5.39091	7.34621	5.75967	6.7745	6.52042	6.6171	6.83905	5.16983	6.93772	6.35315	5.50093	5.44164	5.35964
TNFSF9	7.08591	7.40411	8.1174	8.19424	6.41356	6.80398	6.7783	5.50987	7.30041	7.73553	7.85174	5.80797	8.42324	7.59031	6.53353	7.38294	6.48766	7.33997	6.20273	6.81825	7.23276	6.09473	7.7377	7.16073	5.45526	5.94395	6.65224	6.75004	7.08763	5.76192	7.66878	7.51337	8.4147	7.22924	7.47094	7.71862	7.08572
TOLLIP	7.8783	8.68764	9.12853	8.86292	7.80406	8.97319	9.1114	8.92727	9.16136	7.9599	8.21309	8.56195	8.57988	9.49036	9.40381	8.99923	9.14236	8.71644	8.85216	8.96264	9.27541	9.47904	8.58513	7.76812	9.16313	8.80996	8.61212	9.17379	7.82101	8.84651	9.05373	8.57762	9.57824	9.34048	8.72755	9.28273	9.19766
TOP2A	11.2513	11.1486	10.0128	10.7311	10.6165	9.1481	12.1528	9.43603	11.1276	10.6021	9.542	9.53958	9.47344	8.46101	8.61194	9.43054	10.4161	8.76017	9.62488	8.67885	8.56268	10.2837	9.30629	9.59681	9.24136	8.85283	10.0946	8.19608	9.76031	9.63823	8.78139	9.54913	8.21312	9.65836	9.5331	10.8693	8.5641
TP53	9.81123	10.0209	10.0642	9.20272	8.50776	9.5069	10.2385	9.1116	10.539	9.94761	9.69741	8.83672	7.99772	9.18459	9.92097	9.19311	9.08862	8.59163	8.4735	9.56457	9.16387	9.13607	8.73938	9.27153	9.05667	8.88437	8.87669	9.4398	8.00727	8.37894	8.68485	8.93477	9.07175	9.55762	9.54919	9.93014	9.10768
TP63	0.148435	-0.0305231	5.88968	3.16676	1.88652	3.4799	5.5566	4.63117	-0.180712	3.78998	3.86368	0.247258	0.955012	7.23105	7.37412	5.0155	6.24647	9.21578	7.9873	9.34882	7.76327	4.53353	7.28917	3.56403	0.821051	8.45418	6.58221	7.94995	2.79663	6.13167	8.63042	6.77283	8.89459	7.28632	7.60229	3.95089	8.62403
TPSAB1	2.24797	-18	8.07858	3.22121	4.58696	-18	3.81317	2.48433	2.55625	6.70043	4.99974	3.09526	5.06193	9.99626	9.61133	9.25268	6.89979	9.43783	9.66343	11.9269	10.3356	8.08993	7.47028	4.83412	6.04987	9.18524	8.71128	10.8255	8.76904	7.835	11.2564	9.17153	8.5422	9.41205	9.68096	8.52754	10.7364
TPX2	11.3345	10.1465	9.76126	9.93596	9.29827	9.90717	10.9493	11.0359	10.2838	10.5154	9.44964	9.49803	9.23757	8.23728	7.98643	9.24629	10.0086	8.76348	9.52977	8.02438	8.73879	10.7268	9.14493	9.06028	10.0469	8.46464	9.11069	7.95233	9.53523	9.29741	8.10462	9.72905	7.88833	9.53752	9.18938	9.99453	8.45283
[truncated: 69 more rows]
