# Supplementary material for: Distinct Transcriptomic and Tumor Microenvironment Profiles in Sinonasal Mucosal Melanoma and Aggressive Cutaneous Melanomas
Source: Cancers (Basel). 2024 Dec 14;16(24):4172. doi: 10.3390/cancers16244172 (PMC11674703; doi:10.3390/cancers16244172)
Supplement: Supplementary file 1 [file cancers-16-04172-s001.zip › Supplementary Table S2.xlsx]

## Sheet: README
Variable	Description
S2	Other somatic mutations
Oncomine OCA KIT	OncomineTM Comprehensive Assay v3 GX (ThermoFisher Scientific) for 161 genes
Oncomine Target DX/Focus	Oncomine Focus DNA & RNA. DNA for 34 hotspot genes , 20 copy number variants and 23 fusion drivers
Oncomine 22	DNA for 22 hotspot genes
*	The mutation was obtained from other technique different from Oncomine

## Sheet: S2
		Hotspot genes
Id	ONCOMINE	AKT1	AKT2	AKT3	ALK	AR	ARAF	AXL	BRAF	BTK	CBL	CCND1	CDK4	CDK6	CHEK2	CSF1R	CTNNB1	DDR2	EGFR	ERBB2	ERBB3	ERBB4	ERCC2	ESR1	EZH2	FBXW7	FGFR1	FGFR2	FGFR3	FGFR4	FLT3	FOXL2	GATA2	GNA11	GNAQ	GNAS	H3F3A	HIST1H3B	HNF1A	HRAS	IDH1	IDH2	JAK1	JAK2	JAK3	KDR	KIT	KNSTRN	KRAS
MIGI39	Yes	WT	Na	Na	WT	WT	Na	Na	WT	Na	Na	Na	WT	Na	Na	Na	WT	WT	WT	WT	WT	WT	Na	WT	Na	Na	Na	WT	WT	Na	Na	Na	Na	WT	WT	Na	Na	Na	Na	WT	WT	WT	WT	Exon 14; c.1849G>T; p.(Val617Phe) / p.(V617F); Mutant allele frequency: 4% (myeloid leukaemia)	WT	Na	WT	Na	WT
MIGI41	Yes	WT	Na	Na	WT	WT	Na	Na	WT	Na	Na	Na	WT	Na	Na	Na	WT	WT	WT	WT	WT	WT	Na	WT	Na	Na	Na	WT	WT	Na	Na	Na	Na	WT	WT	Na	Na	Na	Na	WT	WT	WT	WT	WT	WT	Na	WT	Na	WT
MIGI36	Yes	WT	Na	Na	WT	WT	Na	Na	WT	Na	Na	Na	WT	Na	Na	Na	WT	WT	WT	WT	WT	WT	Na	WT	Na	Na	Na	WT	WT	Na	Na	Na	Na	WT	WT	Na	Na	Na	Na	WT	WT	WT	WT	WT	WT	Na	WT	Na	WT
MIGI104	No	Na	Na	Na	Na	Na	Na	Na	WT*	Na	Na	Na	Na	Na	Na	Na	Na	Na	Na	Na	Na	Na	Na	Na	Na	Na	Na	Na	Na	Na	Na	Na	Na	Na	Na	Na	Na	Na	Na	Na	Na	Na	Na	Na	Na	Na	Na	Na	Na
MIGI19	No	Na	Na	Na	Na	Na	Na	Na	WT*	Na	Na	Na	Na	Na	Na	Na	Na	Na	Na	Na	Na	Na	Na	Na	Na	Na	Na	Na	Na	Na	Na	Na	Na	Na	Na	Na	Na	Na	Na	Na	Na	Na	Na	Na	Na	Na	Na	Na	Na
MIGI111	Yes	WT	Na	Na	WT	Na	Na	Na	WT	Na	Na	Na	Na	Na	Na	Na	WT	WT	WT	WT	Na	WT	Na	Na	Na	WT	WT	WT	WT	Na	Na	Na	Na	Na	Na	Na	Na	Na	Na	Na	Na	Na	Na	Na	Na	Na	Na	Na	WT
MIGI14	No	Na	Na	Na	Na	Na	Na	Na	WT*	Na	Na	Na	Na	Na	Na	Na	Na	Na	Na	Na	Na	Na	Na	Na	Na	Na	Na	Na	Na	Na	Na	Na	Na	Na	Na	Na	Na	Na	Na	Na	Na	Na	Na	Na	Na	Na	WT (exon 9, 11, 13, 18)*	Na	Na
MIGI89	No	Na	Na	Na	Na	Na	Na	Na	WT*	Na	Na	Na	Na	Na	Na	Na	Na	Na	Na	Na	Na	Na	Na	Na	Na	Na	Na	Na	Na	Na	Na	Na	Na	Na	Na	Na	Na	Na	Na	Na	Na	Na	Na	Na	Na	Na	Immunostaining strongly and diffusely positive in neoplastic cells*	Na	Na
MIGI08	No	Na	Na	Na	Na	Na	Na	Na	WT*	Na	Na	Na	Na	Na	Na	Na	Na	Na	Na	Na	Na	Na	Na	Na	Na	Na	Na	Na	Na	Na	Na	Na	Na	Na	Na	Na	Na	Na	Na	Na	Na	Na	Na	Na	Na	Na	WT, positive in more than 70% of neoplastic cells of primary tumour*	Na	Na
MIGI12	No	Na	Na	Na	Na	Na	Na	Na	WT*	Na	Na	Na	Na	Na	Na	Na	Na	Na	Na	Na	Na	Na	Na	Na	Na	Na	Na	Na	Na	Na	Na	Na	Na	Na	Na	Na	Na	Na	Na	Na	Na	Na	Na	Na	Na	Na	Na	Na	Na
MIGI07	No	Na	Na	Na	Na	Na	Na	Na	WT*	Na	Na	Na	Na	Na	Na	Na	Na	Na	Na	Na	Na	Na	Na	Na	Na	Na	Na	Na	Na	Na	Na	Na	Na	Na	Na	Na	Na	Na	Na	Na	Na	Na	Na	Na	Na	Na	Na	Na	Na
MIGI09	Yes	WT	Na	Na	WT	Na	Na	Na	WT	Na	Na	Na	Na	Na	Na	Na	WT	WT	WT	WT	Na	WT	Na	Na	Na	WT	WT	WT	WT	Na	Na	Na	Na	Na	Na	Na	Na	Na	Na	Na	Na	Na	Na	Na	Na	Na	Na	Na	WT
MIGI10	No	Na	Na	Na	Na	Na	Na	Na	WT*	Na	Na	Na	Na	Na	Na	Na	Na	Na	Na	Na	Na	Na	Na	Na	Na	Na	Na	Na	Na	Na	Na	Na	Na	Na	Na	Na	Na	Na	Na	Na	Na	Na	Na	Na	Na	Na	Na	Na	Na
MIGI01	No	Na	Na	Na	Na	Na	Na	Na	WT*	Na	Na	Na	Na	Na	Na	Na	Na	Na	Na	Na	Na	Na	Na	Na	Na	Na	Na	Na	Na	Na	Na	Na	Na	Na	Na	Na	Na	Na	Na	Na	Na	Na	Na	Na	Na	Na	Na	Na	Na
MIGI02	No	Na	Na	Na	Na	Na	Na	Na	Mutated*	Na	Na	Na	Na	Na	Na	Na	Na	Na	Na	Na	Na	Na	Na	Na	Na	Na	Na	Na	Na	Na	Na	Na	Na	Na	Na	Na	Na	Na	Na	Na	Na	Na	Na	Na	Na	Na	Na	Na	Na
MIGI04	No	Na	Na	Na	Na	Na	Na	Na	Mutated*	Na	Na	Na	Na	Na	Na	Na	Na	Na	Na	Na	Na	Na	Na	Na	Na	Na	Na	Na	Na	Na	Na	Na	Na	Na	Na	Na	Na	Na	Na	Na	Na	Na	Na	Na	Na	Na	Na	Na	Na
MIGI22	Yes	WT	Na	Na	WT	WT	Na	Na	WT	Na	Na	Na	WT	Na	Na	Na	WT	WT	WT	WT	WT	WT	Na	WT	Na	Na	Na	WT	WT	Na	Na	Na	Na	WT	WT	Na	Na	Na	Na	WT	Exon 4; c.394C>T; p(Arg132Cys) / p.(R132C); Mutant allele frequency: 38%	WT	WT	WT	Na	Na	WT	Na	WT
MIGI27	Yes	WT	Na	Na	WT	WT	Na	Na	Mutated*	Na	Na	Na	WT	Na	Na	Na	WT	WT	WT	WT	WT	WT	Na	WT	Na	Na	Na	WT	WT	Na	Na	Na	Na	WT	WT	Na	Na	Na	Na	WT	WT	WT	WT	WT	Na	Na	WT	Na	WT
MIGI31	No	Na	Na	Na	Na	Na	Na	Na	WT*	Na	Na	Na	Na	Na	Na	Na	Na	Na	Na	Na	Na	Na	Na	Na	Na	Na	Na	Na	Na	Na	Na	Na	Na	Na	Na	Na	Na	Na	Na	Na	Na	Na	Na	Na	Na	Na	Na	Na	Na
MIGI43	No	Na	Na	Na	Na	Na	Na	Na	Mutated*	Na	Na	Na	Na	Na	Na	Na	Na	Na	Na	Na	Na	Na	Na	Na	Na	Na	Na	Na	Na	Na	Na	Na	Na	Na	Na	Na	Na	Na	Na	Na	Na	Na	Na	Na	Na	Na	Na	Na	Na
MIGI46	No	Na	Na	Na	Na	Na	Na	Na	Mutated*	Na	Na	Na	Na	Na	Na	Na	Na	Na	Na	Na	Na	Na	Na	Na	Na	Na	Na	Na	Na	Na	Na	Na	Na	Na	Na	Na	Na	Na	Na	Na	Na	Na	Na	Na	Na	Na	Na	Na	Na
MIGI55	No	Na	Na	Na	Na	Na	Na	Na	Mutated*	Na	Na	Na	Na	Na	Na	Na	Na	Na	Na	Na	Na	Na	Na	Na	Na	Na	Na	Na	Na	Na	Na	Na	Na	Na	Na	Na	Na	Na	Na	Na	Na	Na	Na	Na	Na	Na	Na	Na	Na
MIGI64	No	Na	Na	Na	Na	Na	Na	Na	WT*	Na	Na	Na	Na	Na	Na	Na	Na	Na	Na	Na	Na	Na	Na	Na	Na	Na	Na	Na	Na	Na	Na	Na	Na	Na	Na	Na	Na	Na	Na	Na	Na	Na	Na	Na	Na	Na	Na	Na	Na
MIGI66	Yes	WT	Na	Na	Exon 27; c.4051C>A; p(Pro1351Thr) / p.(P.1351T); Mutant allele frequency: 48%	WT	Na	Na	Exon 15; c.1799T>A; p(Val600Glu) / p.(V600E); Mutant allele frequency: 57%	Na	Na	Na	WT	Na	Na	Na	WT	WT	WT	WT	WT	WT	Na	WT	Na	Na	Na	WT	WT	Na	Na	Na	Na	WT	WT	Na	Na	Na	Na	WT	WT	WT	WT	WT	Na	Na	WT	Na	WT
MIGI69	Yes	WT	WT	WT	WT	WT	WT	WT	WT*	WT	WT	WT	WT	WT	WT	WT	WT	WT	WT	WT	WT	WT	WT	WT	WT	Na	WT	WT	WT	WT	WT	WT	WT	WT	WT	WT	WT	WT	WT	Exon 4; c.437_438delCCinsTT; p.(Ala146Val) / p.(A146V); Mutant allele frequency: 50.2%	WT	WT	WT	WT	WT	WT	WT	WT	WT
MIGI70	No	Na	Na	Na	Na	Na	Na	Na	Mutated*	Na	Na	Na	Na	Na	Na	Na	Na	Na	Na	Na	Na	Na	Na	Na	Na	Na	Na	Na	Na	Na	Na	Na	Na	Na	Na	Na	Na	Na	Na	Na	Na	Na	Na	Na	Na	Na	Na	Na	Na
MIGI72	No	Na	Na	Na	Na	Na	Na	Na	WT*	Na	Na	Na	Na	Na	Na	Na	Na	Na	Na	Na	Na	Na	Na	Na	Na	Na	Na	Na	Na	Na	Na	Na	Na	Na	Na	Na	Na	Na	Na	Na	Na	Na	Na	Na	Na	Na	Na	Na	Na
MIGI76	Yes	WT	WT	WT	WT	WT	WT	WT	WT	WT	WT	WT	WT	WT	WT	WT	WT	WT	WT	WT	WT	WT	WT	WT	WT	Na	WT	WT	WT	WT	WT	WT	WT	WT	WT	WT	WT	WT	WT	WT	WT	WT	WT	WT	WT	WT	WT	WT	WT
MIGI78	Yes	WT	Na	Na	WT	Na	Na	Na	WT	Na	Na	Na	Na	Na	Na	Na	WT	WT	WT	WT	Na	WT	Na	Na	Na	WT	WT	WT	WT	Na	Na	Na	Na	Na	Na	Na	Na	Na	Na	Na	Na	Na	Na	Na	Na	Na	Na	Na	WT
MIGI92	Yes	WT	Na	Na	WT	Na	Na	Na	WT	Na	Na	Na	Na	Na	Na	Na	WT	WT	WT	WT	Na	WT	Na	Na	Na	Exon 10; c.1436G>A; p.(Arg479Gln); Mutant allele frequency: 27%	WT	WT	WT	Na	Na	Na	Na	Na	Na	Na	Na	Na	Na	Na	Na	Na	Na	Na	Na	Na	Na	Na	WT
MIGI93	No	Na	Na	Na	Na	Na	Na	Na	Mutated*	Na	Na	Na	Na	Na	Na	Na	Na	Na	Na	Na	Na	Na	Na	Na	Na	Na	Na	Na	Na	Na	Na	Na	Na	Na	Na	Na	Na	Na	Na	Na	Na	Na	Na	Na	Na	Na	Na	Na	Na
MIGI94	Yes	WT	Na	Na	WT	WT	Na	Na	WT	Na	Na	Na	WT	Na	Na	Na	WT	WT	WT	WT	WT	WT	Na	WT	Na	Na	Na	WT	WT	Na	Na	Na	Na	WT	WT	Na	Na	Na	Na	WT	WT	WT	WT	WT	Na	Na	WT	Na	WT
MIGI95	No	Na	Na	Na	Na	Na	Na	Na	Mutated*	Na	Na	Na	Na	Na	Na	Na	Na	Na	Na	Na	Na	Na	Na	Na	Na	Na	Na	Na	Na	Na	Na	Na	Na	Na	Na	Na	Na	Na	Na	Na	Na	Na	Na	Na	Na	Na	Na	Na	Na
MIGI96	No	Na	Na	Na	Na	Na	Na	Na	Mutated*	Na	Na	Na	Na	Na	Na	Na	Na	Na	Na	Na	Na	Na	Na	Na	Na	Na	Na	Na	Na	Na	Na	Na	Na	Na	Na	Na	Na	Na	Na	Na	Na	Na	Na	Na	Na	Na	Na	Na	Na
MIGI98	No	Na	Na	Na	Na	Na	Na	Na	WT*	Na	Na	Na	Na	Na	Na	Na	Na	Na	Na	Na	Na	Na	Na	Na	Na	Na	Na	Na	Na	Na	Na	Na	Na	Na	Na	Na	Na	Na	Na	Na	Na	Na	Na	Na	Na	Na	Na	Na	Na
MIGI100	No	Na	Na	Na	Na	Na	Na	Na	WT*	Na	Na	Na	Na	Na	Na	Na	Na	Na	Na	Na	Na	Na	Na	Na	Na	Na	Na	Na	Na	Na	Na	Na	Na	Na	Na	Na	Na	Na	Na	Na	Na	Na	Na	Na	Na	Na	Na	Na	Na
MIGI106	No	Na	Na	Na	Na	Na	Na	Na	Mutated*	Na	Na	Na	Na	Na	Na	Na	Na	Na	Na	Na	Na	Na	Na	Na	Na	Na	Na	Na	Na	Na	Na	Na	Na	Na	Na	Na	Na	Na	Na	Na	Na	Na	Na	Na	Na	Na	Na	Na	Na
[truncated: 140 more columns]
