# Supplementary material for: Distinct Transcriptomic and Tumor Microenvironment Profiles in Sinonasal Mucosal Melanoma and Aggressive Cutaneous Melanomas
Source: Cancers (Basel). 2024 Dec 14;16(24):4172. doi: 10.3390/cancers16244172 (PMC11674703; doi:10.3390/cancers16244172)
Supplement: Supplementary file 1 [file cancers-16-04172-s001.zip › Supplementary Table S3.xlsx]

## Sheet: README
Variable	Description
S3	Gene nomenclature equivalences and eligibility
probe_ID	Name of the probe specified in the Precision ImmunoOncology panel from HTG Molecular, Inc.
HUGO_ID	Standard nomenclature developed by HUGO (Human Gene Organisation) Gene Nomenclature Committee (HGNC). Some genes have shown a change in nomenclature according to HUGO guidelines. The probe_IDs that were not found in the HUGO database have been deleted. If the probe_ID generically corresponds to the different subunits of a protein without specifying which, it has been eliminated.
GSEA eligibility	For the purpose of Gene Set Enrichment Analysis, in the case of probes that indiscriminately detect several isoforms of the same gene, the first has been chosen or deleted in case of redundancy.

## Sheet: S3
probe_ID	HUGO_ID	GSEA eligibility
A2M	A2M	Yes
AADAT	AADAT	Yes
ABCB1	ABCB1	Yes
ABCB11	ABCB11	Yes
ABCC2	ABCC2	Yes
ABCC6	ABCC6	Yes
ABCF1	ABCF1	Yes
ABCG2	ABCG2	Yes
ABHD1	ABHD1	Yes
ABL1	ABL1	Yes
ABL2	ABL2	Yes
ACKR3	ACKR3	Yes
ACP6	ACP6	Yes
ACTG2	ACTG2	Yes
ACTR3B	ACTR3B	Yes
ADA	ADA	Yes
ADAM17	ADAM17	Yes
ADCY1	ADCY1	Yes
ADD2	ADD2	Yes
ADGRE5	ADGRE5	Yes
ADORA2A	ADORA2A	Yes
ADORA2B	ADORA2B	Yes
ADRB2	ADRB2	Yes
AGER	AGER	Yes
AHR	AHR	Yes
AICDA	AICDA	Yes
AIF1	AIF1	Yes
AKT1	AKT1	Yes
AKT3	AKT3	Yes
ALCAM	ALCAM	Yes
ALOX15B	ALOX15B	Yes
ALOX5	ALOX5	Yes
ANAPC1	ANAPC1	Yes
ANKRD30A	ANKRD30A	Yes
ANLN	ANLN	Yes
ANP32B	ANP32B	Yes
ANPEP	ANPEP	Yes
ANXA1	ANXA1	Yes
APAF1	APAF1	Yes
APC2	APC2	Yes
APOE	APOE	Yes
APP	APP	Yes
ARG1	ARG1	Yes
ARG2	ARG2	Yes
ARHGAP11A	ARHGAP11A	Yes
ARHGAP11B	ARHGAP11B	Yes
ARHGDIB	ARHGDIB	Yes
ARHGEF26	ARHGEF26	Yes
ARMCX6	ARMCX6	Yes
AS3MT	AS3MT	Yes
ASCL1	ASCL1	Yes
ASF1A	ASF1A	Yes
ASF1B	ASF1B	Yes
ASPM	ASPM	Yes
ASRGL1	ASRGL1	Yes
ATF1	ATF1	Yes
ATF2	ATF2	Yes
ATF3_activating	Excluded	No
ATF3_repressing	ATF3	Yes
ATG12	ATG12	Yes
ATG16L1	ATG16L1	Yes
ATG5	ATG5	Yes
ATG7	ATG7	Yes
ATM	ATM	Yes
ATOH1	ATOH1	Yes
ATP5F1	Excluded	No
ATXN1	ATXN1	Yes
AUNIP	AUNIP	Yes
AURKA	AURKA	Yes
AURKB	AURKB	Yes
AXIN1	AXIN1	Yes
AXIN2	AXIN2	Yes
AXL	AXL	Yes
B3GAT1	B3GAT1	Yes
BAGE	BAGE	Yes
BAGE_family	Excluded	No
BAGE2_BAGE3	BAGE2	Yes
BAGE4_BAGE5	BAGE4	Yes
BATF	BATF	Yes
BATF2	BATF2	Yes
BAX	BAX	Yes
BCL10	BCL10	Yes
BCL2	BCL2	Yes
BCL2L1	BCL2L1	Yes
BCL2L11	BCL2L11	Yes
BCL6	BCL6	Yes
BEX1	BEX1	Yes
BEX2	BEX2	Yes
BID	BID	Yes
BIRC5	BIRC5	Yes
BLK	BLK	Yes
BLNK	BLNK	Yes
BMI1	BMI1	Yes
BMP6	BMP6	Yes
BMP7	BMP7	Yes
BNC1	BNC1	Yes
BORA	BORA	Yes
BRCA1	BRCA1	Yes
BRCA2	BRCA2	Yes
BRIP1	BRIP1	Yes
BRMS1L	BRMS1L	Yes
BST2	BST2	Yes
BTK	BTK	Yes
BTLA	BTLA	Yes
BUB1	BUB1	Yes
BUB1B	BUB1B	Yes
C11orf71	C11orf71	Yes
C17orf80	MTNAP1	Yes
C19orf66	SHFL	Yes
C1orf56	C1orf56	Yes
C1QA	C1QA	Yes
C1QB	C1QB	Yes
C20orf24	RAB5IF	Yes
C3	C3	Yes
C3AR1	C3AR1	Yes
C4A_C4B	C4A	Yes
C5	C5	Yes
CA4	CA4	Yes
CALML3	CALML3	Yes
CAMP	CAMP	Yes
CARD11	CARD11	Yes
CASP1	CASP1	Yes
CASP10	CASP10	Yes
CASP3	CASP3	Yes
CASP4	CASP4	Yes
CASP5	CASP5	Yes
CASP8	CASP8	Yes
CAV1	CAV1	Yes
CBLB	CBLB	Yes
CCDC138	CCDC138	Yes
CCL1	CCL1	Yes
CCL11	CCL11	Yes
CCL13	CCL13	Yes
CCL14	CCL14	Yes
CCL15	CCL15	Yes
CCL16	CCL16	Yes
CCL17	CCL17	Yes
CCL18	CCL18	Yes
CCL19	CCL19	Yes
CCL2	CCL2	Yes
CCL20	CCL20	Yes
CCL21	CCL21	Yes
CCL22	CCL22	Yes
CCL23	CCL23	Yes
CCL24	CCL24	Yes
CCL25	CCL25	Yes
CCL26	CCL26	Yes
CCL27	CCL27	Yes
CCL28	CCL28	Yes
CCL3	CCL3	Yes
CCL4	CCL4	Yes
CCL5	CCL5	Yes
CCL7	CCL7	Yes
CCL8	CCL8	Yes
CCNA2	CCNA2	Yes
CCNB1	CCNB1	Yes
CCNB2	CCNB2	Yes
CCND1	CCND1	Yes
CCND3	CCND3	Yes
CCNE1	CCNE1	Yes
CCNE2	CCNE2	Yes
CCNF	CCNF	Yes
CCR1	CCR1	Yes
CCR10	CCR10	Yes
CCR2	CCR2	Yes
CCR3	CCR3	Yes
CCR4	CCR4	Yes
CCR5	CCR5	Yes
CCR6	CCR6	Yes
CCR7	CCR7	Yes
CCR8	CCR8	Yes
CCR9	CCR9	Yes
CCRL2	CCRL2	Yes
CCT5	CCT5	Yes
CD14	CD14	Yes
CD160	CD160	Yes
CD163	CD163	Yes
CD180	CD180	Yes
CD19	CD19	Yes
CD1A	CD1A	Yes
CD1B	CD1B	Yes
CD1C	CD1C	Yes
CD1D	CD1D	Yes
CD1E	CD1E	Yes
CD2	CD2	Yes
CD200	CD200	Yes
CD209	CD209	Yes
CD22	CD22	Yes
CD226	CD226	Yes
CD24	CD24	Yes
CD244	CD244	Yes
CD247	CD247	Yes
CD27	CD27	Yes
CD274	CD274	Yes
CD276	CD276	Yes
CD28	CD28	Yes
CD33	CD33	Yes
CD34	CD34	Yes
CD37	CD37	Yes
CD38	CD38	Yes
CD3D	CD3D	Yes
CD3E	CD3E	Yes
CD3G	CD3G	Yes
CD4	CD4	Yes
CD40	CD40	Yes
CD40LG	CD40LG	Yes
CD44	CD44	Yes
CD47	CD47	Yes
CD48	CD48	Yes
CD5	CD5	Yes
CD52	CD52	Yes
CD53	CD53	Yes
CD55	CD55	Yes
CD58	CD58	Yes
CD59	CD59	Yes
CD5L	CD5L	Yes
CD6	CD6	Yes
CD63	CD63	Yes
CD68	CD68	Yes
CD69	CD69	Yes
CD7	CD7	Yes
CD70	CD70	Yes
CD72	CD72	Yes
CD74	CD74	Yes
CD79A	CD79A	Yes
CD79B	CD79B	Yes
CD80	CD80	Yes
CD83	CD83	Yes
CD84	CD84	Yes
CD86	CD86	Yes
CD8A	CD8A	Yes
CD8B	CD8B	Yes
CD96	CD96	Yes
CD99	CD99	Yes
CDC20	CDC20	Yes
CDC25A	CDC25A	Yes
CDC25C	CDC25C	Yes
CDC45	CDC45	Yes
CDC6	CDC6	Yes
CDC7	CDC7	Yes
CDCA2	CDCA2	Yes
CDCA3	CDCA3	Yes
CDCA5	CDCA5	Yes
CDCA8	CDCA8	Yes
CDH1	CDH1	Yes
CDH15	CDH15	Yes
CDH5	CDH5	Yes
CDK1	CDK1	Yes
CDK4	CDK4	Yes
CDK6	CDK6	Yes
CDKN1A	CDKN1A	Yes
CDKN1B	CDKN1B	Yes
CDKN2A	CDKN2A	Yes
CDKN3	CDKN3	Yes
CDT1	CDT1	Yes
CEACAM1	CEACAM1	Yes
CEACAM5	CEACAM5	Yes
CEACAM6	CEACAM6	Yes
CEACAM8	CEACAM8	Yes
CEBPB	CEBPB	Yes
CENPA	CENPA	Yes
CENPE	CENPE	Yes
CENPF	CENPF	Yes
CENPH	CENPH	Yes
CENPI	CENPI	Yes
CENPL	CENPL	Yes
CENPU	CENPU	Yes
CENPW	CENPW	Yes
CEP250	CEP250	Yes
CEP55	CEP55	Yes
CES1	CES1	Yes
CGREF1	CGREF1	Yes
CHDH	CHDH	Yes
CHGA	CHGA	Yes
CHIT1	CHIT1	Yes
CHMP4B	CHMP4B	Yes
CHRM2	CHRM2	Yes
CHRM3	CHRM3	Yes
CHST10	CHST10	Yes
CHUK	CHUK	Yes
CIITA	CIITA	Yes
CIP2A	CIP2A	Yes
CKAP2	CKAP2	Yes
CKAP2L	CKAP2L	Yes
CKLF	CKLF	Yes
CLCA2	CLCA2	Yes
CLDN3	CLDN3	Yes
CLEC12A	CLEC12A	Yes
CLEC2B	CLEC2B	Yes
CLEC4A	CLEC4A	Yes
CLEC4C	CLEC4C	Yes
CLEC5A	CLEC5A	Yes
CLEC6A	CLEC6A	Yes
CLEC7A	CLEC7A	Yes
CLEC9A	CLEC9A	Yes
CLSPN	CLSPN	Yes
CMA1	CMA1	Yes
CMKLR1	CMKLR1	Yes
CNNM1	CNNM1	Yes
CNTLN	CNTLN	Yes
COCH	COCH	Yes
COL1A1	COL1A1	Yes
COL1A2	COL1A2	Yes
COL3A1	COL3A1	Yes
CORO1A	CORO1A	Yes
CPA3	CPA3	Yes
CPE	CPE	Yes
CR1	CR1	Yes
CR2	CR2	Yes
CREB1	CREB1	Yes
CREB5	CREB5	Yes
CREBBP	CREBBP	Yes
CRISPLD1	CRISPLD1	Yes
CRMP1	CRMP1	Yes
CRP	CRP	Yes
CRTAM	CRTAM	Yes
CSF1	CSF1	Yes
CSF1R	CSF1R	Yes
CSF2	CSF2	Yes
CSF2RA	CSF2RA	Yes
CSF2RB	CSF2RB	Yes
CSF3	CSF3	Yes
CSF3R	CSF3R	Yes
CSK	CSK	Yes
CT45_family	Excluded	No
CT47_family	Excluded	No
CTAG1A_1B	CTAG1A	Yes
CTAG2	CTAG2	Yes
CTBP1	CTBP1	Yes
CTLA4	CTLA4	Yes
CTNNB1	CTNNB1	Yes
CTRC	CTRC	Yes
CTSG	CTSG	Yes
CTSH	CTSH	Yes
CTSL	CTSL	Yes
CTSS	CTSS	Yes
CX3CL1	CX3CL1	Yes
CX3CR1	CX3CR1	Yes
CXCL1	CXCL1	Yes
CXCL10	CXCL10	Yes
CXCL11	CXCL11	Yes
CXCL12	CXCL12	Yes
CXCL13	CXCL13	Yes
CXCL14	CXCL14	Yes
CXCL16	CXCL16	Yes
CXCL2	CXCL2	Yes
CXCL3	CXCL3	Yes
CXCL5	CXCL5	Yes
CXCL6	CXCL6	Yes
CXCL8	CXCL8	Yes
CXCL9	CXCL9	Yes
CXCR1	CXCR1	Yes
CXCR2	CXCR2	Yes
CXCR3	CXCR3	Yes
CXCR4	CXCR4	Yes
CXCR5	CXCR5	Yes
CXCR6	CXCR6	Yes
CYBB	CYBB	Yes
CYLD	CYLD	Yes
CYP27A1	CYP27A1	Yes
DAPK2	DAPK2	Yes
DAPL1	DAPL1	Yes
DBF4	DBF4	Yes
DCLRE1A	DCLRE1A	Yes
DCN	DCN	Yes
DDIAS	DDIAS	Yes
DDX5	DDX5	Yes
DDX58	RIGI	Yes
DEFB1	DEFB1	Yes
DEPDC1	DEPDC1	Yes
DGAT2	DGAT2	Yes
DGKA	DGKA	Yes
DHX40	DHX40	Yes
DIAPH3	DIAPH3	Yes
DLAT	DLAT	Yes
DLD	DLD	Yes
DLGAP5	DLGAP5	Yes
DLX6	DLX6	Yes
DMBT1	DMBT1	Yes
DNAH14	DNAH14	Yes
DNMT1	DNMT1	Yes
DOCK9	DOCK9	Yes
DONSON	DONSON	Yes
DPP4	DPP4	Yes
DPYSL4	DPYSL4	Yes
DSC3	DSC3	Yes
DSE	DSE	Yes
DSG3	DSG3	Yes
DST	DST	Yes
DTL	DTL	Yes
DUSP4	DUSP4	Yes
DUSP6	DUSP6	Yes
E2F2	E2F2	Yes
E2F7	E2F7	Yes
EBF4	EBF4	Yes
EBI3	EBI3	Yes
ECT2	ECT2	Yes
EEF1G	EEF1G	Yes
EEF2	EEF2	Yes
EFNA4	EFNA4	Yes
EFNB3	EFNB3	Yes
EGFR	EGFR	Yes
EGR1	EGR1	Yes
EGR2	EGR2	Yes
EGR3	EGR3	Yes
EHD2	EHD2	Yes
EIF2A	EIF2A	Yes
EIF2AK2	EIF2AK2	Yes
ELK1	ELK1	Yes
ELL3	ELL3	Yes
EME1	EME1	Yes
EMP1	EMP1	Yes
EMX2	EMX2	Yes
ENG	ENG	Yes
ENO1	ENO1	Yes
ENTPD1	ENTPD1	Yes
EOMES	EOMES	Yes
EP300	EP300	Yes
EPCAM	EPCAM	Yes
EPHX3	EPHX3	Yes
EPSTI1	EPSTI1	Yes
ERBB2	ERBB2	Yes
ERBB3	ERBB3	Yes
ERCC6L	ERCC6L	Yes
ESCO2	ESCO2	Yes
ESPL1	ESPL1	Yes
ESYT2	ESYT2	Yes
ETS1	ETS1	Yes
ETS2	ETS2	Yes
ETV1	ETV1	Yes
ETV4	ETV4	Yes
EWSR1	EWSR1	Yes
EXO1	EXO1	Yes
EYS	EYS	Yes
EZH2	EZH2	Yes
F13A1	F13A1	Yes
F2RL1	F2RL1	Yes
FABP4	FABP4	Yes
FADD	FADD	Yes
FAM111B	FAM111B	Yes
FAM122B	PABIR2	Yes
FAM161A	FAM161A	Yes
FAM222A	FAM222A	Yes
FAM69B	DIPK1B	Yes
FAM72_family	Excluded	No
FAM83B	FAM83B	Yes
FANCA	FANCA	Yes
FANCD2	FANCD2	Yes
FANCI	FANCI	Yes
FAP	FAP	Yes
FAS	FAS	Yes
FASLG	FASLG	Yes
FBLN1	FBLN1	Yes
FCAR	FCAR	Yes
FCER1G	FCER1G	Yes
FCER2	FCER2	Yes
FCGR1A_FCGR1B	FCGR1A	Yes
FCGR2A_2C	FCGR2A	Yes
FCGR2B	FCGR2B	Yes
FCGR3A_3B	FCGR3A	Yes
FCMR	FCMR	Yes
FCRL2	FCRL2	Yes
FCRLA	FCRLA	Yes
FEN1	FEN1	Yes
FEZ1	FEZ1	Yes
FGD6	FGD6	Yes
FGFR3	FGFR3	Yes
FICD	FICD	Yes
FLI1	FLI1	Yes
FLT1	FLT1	Yes
FLT3	FLT3	Yes
FLT3LG	FLT3LG	Yes
FLVCR1	FLVCR1	Yes
FMO5	FMO5	Yes
FN1	FN1	Yes
FOLH1	FOLH1	Yes
FOS	FOS	Yes
FOXA1	FOXA1	Yes
FOXG1	FOXG1	Yes
FOXJ1	FOXJ1	Yes
FOXM1	FOXM1	Yes
FOXO1	FOXO1	Yes
FOXP1	FOXP1	Yes
FOXP3	FOXP3	Yes
FOXRED2	FOXRED2	Yes
FPR1	FPR1	Yes
FPR2	FPR2	Yes
FRYL	FRYL	Yes
FUT4	FUT4	Yes
FUT5	FUT5	Yes
FXYD5	FXYD5	Yes
FYB1	FYB1	Yes
FYN	FYN	Yes
FZD3	FZD3	Yes
G6PD	G6PD	Yes
GABRA5	GABRA5	Yes
GAD1	GAD1	Yes
GADD45GIP1	GADD45GIP1	Yes
GAGE_family	Excluded	No
GATA2	GATA2	Yes
GATA3	GATA3	Yes
GBP1	GBP1	Yes
GBP5	GBP5	Yes
GCK	GCK	Yes
GCK_liver	Excluded	No
GCK_Pan	Excluded	No
GDF15	GDF15	Yes
GGT7	GGT7	Yes
GINS4	GINS4	Yes
GLB1L2	GLB1L2	Yes
GLIPR1	GLIPR1	Yes
GNLY	GNLY	Yes
GPI	GPI	Yes
GPR18	GPR18	Yes
GPR19	GPR19	Yes
GPRIN1	GPRIN1	Yes
GRAP2	GRAP2	Yes
GSDME	GSDME	Yes
GTF3C1	GTF3C1	Yes
GTSE1	GTSE1	Yes
GUSB	GUSB	Yes
GZMA	GZMA	Yes
GZMB	GZMB	Yes
GZMH	GZMH	Yes
GZMK	GZMK	Yes
GZMM	GZMM	Yes
H2AFZ	H2AZ1	Yes
HASPIN	HASPIN	Yes
HAVCR2	HAVCR2	Yes
HCAR1	HCAR1	Yes
HCAR2	HCAR2	Yes
HDC	HDC	Yes
HELLS	HELLS	Yes
HERC6	HERC6	Yes
HES1	HES1	Yes
HES5	HES5	Yes
HEXIM2	HEXIM2	Yes
HEY1	HEY1	Yes
HEY2	HEY2	Yes
HEYL	HEYL	Yes
HGF	HGF	Yes
HHLA2	HHLA2	Yes
HIF1A	HIF1A	Yes
HIST1H2BH	H2BC9	Yes
HJURP	HJURP	Yes
HK1	HK1	Yes
HK2	HK2	Yes
HLA-A	HLA-A	Yes
HLA-B	HLA-B	Yes
HLA-C	HLA-C	Yes
HLA-DMA	HLA-DMA	Yes
HLA-DMB	HLA-DMB	Yes
HLA-DOA	HLA-DOA	Yes
HLA-DOB	HLA-DOB	Yes
HLA-DPA1	HLA-DPA1	Yes
HLA-DPB1	HLA-DPB1	Yes
HLA-DQA1	HLA-DQA1	Yes
HLA-DQA2	HLA-DQA2	Yes
HLA-DQB1	HLA-DQB1	Yes
HLA-DQB2	HLA-DQB2	Yes
HLA-DRA	HLA-DRA	Yes
HLA-DRB1	HLA-DRB1	Yes
HLA-E	HLA-E	Yes
HLA-F	HLA-F	Yes
HLA-G	HLA-G	Yes
HLF	HLF	Yes
HMBS	HMBS	Yes
HMGB1	HMGB1	Yes
HMGCS2	HMGCS2	Yes
HMMR	HMMR	Yes
HMOX1	HMOX1	Yes
HMX2	HMX2	Yes
HNF1A	HNF1A	Yes
HNF1B	HNF1B	Yes
HORMAD1	HORMAD1	Yes
HORMAD2	HORMAD2	Yes
HPDL	HPDL	Yes
HPN	HPN	Yes
HRAS	HRAS	Yes
HSD11B1	HSD11B1	Yes
HSP90B1	HSP90B1	Yes
HSPA1A	HSPA1A	Yes
IBSP	IBSP	Yes
ICAM1	ICAM1	Yes
ICAM2	ICAM2	Yes
ICAM3	ICAM3	Yes
ICAM4	ICAM4	Yes
ICOS	ICOS	Yes
ICOSLG	ICOSLG	Yes
ID2	ID2	Yes
ID3	ID3	Yes
ID4	ID4	Yes
IDH1	IDH1	Yes
IDH2	IDH2	Yes
IDO1	IDO1	Yes
IDO2	IDO2	Yes
IFI16	IFI16	Yes
IFI27	IFI27	Yes
IFI35	IFI35	Yes
IFI44L	IFI44L	Yes
IFI6	IFI6	Yes
IFIH1	IFIH1	Yes
IFIT1	IFIT1	Yes
IFIT2	IFIT2	Yes
IFIT3	IFIT3	Yes
IFIT5	IFIT5	Yes
IFITM1	IFITM1	Yes
IFITM2	IFITM2	Yes
IFITM3	IFITM3	Yes
IFNA_Family	Excluded	No
IFNAR1	IFNAR1	Yes
IFNAR2	IFNAR2	Yes
IFNB1	IFNB1	Yes
IFNG	IFNG	Yes
IFNGR1	IFNGR1	Yes
IFNL1	IFNL1	Yes
IFNL2	IFNL2	Yes
IFNL3	IFNL3	Yes
IFNL4	IFNL4	Yes
IFNLR1	IFNLR1	Yes
IGF1R	IGF1R	Yes
IGF2R	IGF2R	Yes
IGFBP3	IGFBP3	Yes
IGSF6	IGSF6	Yes
IHH	IHH	Yes
IKBKB	IKBKB	Yes
IKBKG	IKBKG	Yes
IKZF1	IKZF1	Yes
IKZF2	IKZF2	Yes
IKZF3	IKZF3	Yes
IKZF4	IKZF4	Yes
IL10	IL10	Yes
IL10RA	IL10RA	Yes
IL10RB	IL10RB	Yes
IL11	IL11	Yes
IL11RA	IL11RA	Yes
IL12A	IL12A	Yes
IL12B	IL12B	Yes
IL12RB1	IL12RB1	Yes
IL12RB2	IL12RB2	Yes
IL13	IL13	Yes
IL13RA1	IL13RA1	Yes
IL13RA2	IL13RA2	Yes
IL15	IL15	Yes
IL15RA	IL15RA	Yes
IL16	IL16	Yes
IL17A	IL17A	Yes
IL17B	IL17B	Yes
IL17C	IL17C	Yes
IL17D	IL17D	Yes
IL17F	IL17F	Yes
IL17RA	IL17RA	Yes
IL17RB	IL17RB	Yes
IL18	IL18	Yes
IL18BP	IL18BP	Yes
IL18R1	IL18R1	Yes
IL19	IL19	Yes
IL1A	IL1A	Yes
IL1B	IL1B	Yes
IL1R1	IL1R1	Yes
IL1R2	IL1R2	Yes
IL1RAP	IL1RAP	Yes
IL1RL1	IL1RL1	Yes
IL1RL2	IL1RL2	Yes
IL1RN	IL1RN	Yes
IL2	IL2	Yes
IL20	IL20	Yes
IL20RA	IL20RA	Yes
IL20RB	IL20RB	Yes
IL21	IL21	Yes
IL21R	IL21R	Yes
IL22	IL22	Yes
IL22RA1	IL22RA1	Yes
IL22RA2	IL22RA2	Yes
IL23A	IL23A	Yes
IL23R	IL23R	Yes
IL24	IL24	Yes
IL25	IL25	Yes
IL26	IL26	Yes
IL27	IL27	Yes
IL2RA	IL2RA	Yes
IL2RB	IL2RB	Yes
IL2RG	IL2RG	Yes
IL3	IL3	Yes
IL31	IL31	Yes
IL32	IL32	Yes
IL33	IL33	Yes
IL34	IL34	Yes
IL3RA	IL3RA	Yes
IL4	IL4	Yes
IL4R	IL4R	Yes
IL5	IL5	Yes
IL5RA	IL5RA	Yes
IL6	IL6	Yes
IL6R	IL6R	Yes
IL6ST	IL6ST	Yes
IL7	IL7	Yes
IL7R	IL7R	Yes
IL9	IL9	Yes
IL9R	IL9R	Yes
IMPG2	IMPG2	Yes
INSM1	INSM1	Yes
IQGAP3	IQGAP3	Yes
IRAK1	IRAK1	Yes
IRAK2	IRAK2	Yes
IRAK3	IRAK3	Yes
IRAK4	IRAK4	Yes
IRF1	IRF1	Yes
IRF2	IRF2	Yes
IRF3	IRF3	Yes
IRF4	IRF4	Yes
IRF5	IRF5	Yes
IRF7	IRF7	Yes
IRF8	IRF8	Yes
IRF9	IRF9	Yes
IRGM	IRGM	Yes
IRS1	IRS1	Yes
ISG15	ISG15	Yes
ISG20	ISG20	Yes
ITGA1	ITGA1	Yes
ITGA2	ITGA2	Yes
ITGA3	ITGA3	Yes
ITGA4	ITGA4	Yes
ITGA5	ITGA5	Yes
ITGA6	ITGA6	Yes
ITGAE	ITGAE	Yes
ITGAL	ITGAL	Yes
ITGAM	ITGAM	Yes
ITGAX	ITGAX	Yes
ITGB1	ITGB1	Yes
ITGB2	ITGB2	Yes
ITGB3	ITGB3	Yes
ITGB4	ITGB4	Yes
ITGB7	ITGB7	Yes
ITK	ITK	Yes
ITLN2	ITLN2	Yes
ITPKC	ITPKC	Yes
JAK1	JAK1	Yes
JAK2	JAK2	Yes
JAK3	JAK3	Yes
JAKMIP3	JAKMIP3	Yes
JAML	JAML	Yes
JCHAIN	JCHAIN	Yes
KCNA1	KCNA1	Yes
KCNH2	KCNH2	Yes
KCNK5	KCNK5	Yes
KDM5B	KDM5B	Yes
KDR	KDR	Yes
KHDRBS2	KHDRBS2	Yes
KHK	KHK	Yes
KIF14	KIF14	Yes
KIF15	KIF15	Yes
KIF18B	KIF18B	Yes
KIF20A	KIF20A	Yes
KIF23	KIF23	Yes
KIF2C	KIF2C	Yes
KIF4A	KIF4A	Yes
KIF5C	KIF5C	Yes
KIFC1	KIFC1	Yes
KIR2DL1	KIR2DL1	Yes
KIR2DL1_2DL2	KIR2DL2	Yes
KIR2DL3	KIR2DL3	Yes
KIR2DL4	KIR2DL4	Yes
KIR2DL5A_5B	KIR2DL5A	Yes
KIR2DS2_2DS4	KIR2DS2	Yes
KIR2DS4	KIR2DS4	Yes
KIR2DSx	Excluded	No
KIR3DL1	KIR3DL1	Yes
KIR3DL2	KIR3DL2	Yes
KIR3DL3	KIR3DL3	Yes
KIR3DS1	KIR3DS1	Yes
KIR-panL	Excluded	No
KIR-panS	Excluded	No
KIT	KIT	Yes
KLF2	KLF2	Yes
KLHDC9	KLHDC9	Yes
KLRB1	KLRB1	Yes
KLRD1	KLRD1	Yes
KLRF1	KLRF1	Yes
KLRG1	KLRG1	Yes
KLRK1	KLRK1	Yes
KNL1	KNL1	Yes
KPNA2	KPNA2	Yes
KREMEN1	KREMEN1	Yes
KRT13	KRT13	Yes
KRT16	KRT16	Yes
KRT17	KRT17	Yes
KRT18	KRT18	Yes
KRT19	KRT19	Yes
KRT34	KRT34	Yes
KRT5	KRT5	Yes
KRT6A	KRT6A	Yes
KRT7	KRT7	Yes
KRT8	KRT8	Yes
KRTCAP3	KRTCAP3	Yes
KSR2	KSR2	Yes
L1CAM	L1CAM	Yes
LAG3	LAG3	Yes
LAIR2	LAIR2	Yes
LAMC3	LAMC3	Yes
LAMP1	LAMP1	Yes
LAMP3	LAMP3	Yes
LAPTM5	LAPTM5	Yes
LAT	LAT	Yes
LCK	LCK	Yes
LCN2	LCN2	Yes
LCP1	LCP1	Yes
LEXM	LEXM	Yes
LGALS1	LGALS1	Yes
LGALS3	LGALS3	Yes
LGALS9	LGALS9	Yes
LGSN	LGSN	Yes
LIF	LIF	Yes
LILRA4	LILRA4	Yes
LILRB1	LILRB1	Yes
LILRB2	LILRB2	Yes
LIMA1	LIMA1	Yes
LIPE	LIPE	Yes
LMNA	LMNA	Yes
LMNB1	LMNB1	Yes
LOXL1	LOXL1	Yes
LOXL2	LOXL2	Yes
LRBA	LRBA	Yes
LRG1	LRG1	Yes
LRP1	LRP1	Yes
LST1	LST1	Yes
LTA	LTA	Yes
LTB	LTB	Yes
LTB4R	LTB4R	Yes
LTBP1	LTBP1	Yes
LTBR	LTBR	Yes
LTK	LTK	Yes
LY86	LY86	Yes
LY9	LY9	Yes
LY96	LY96	Yes
LYN	LYN	Yes
LYVE1	LYVE1	Yes
LYZ	LYZ	Yes
M6PR	M6PR	Yes
MAB21L2	MAB21L2	Yes
MAD2L1	MAD2L1	Yes
MADCAM1	MADCAM1	Yes
MAF	MAF	Yes
MAGEA1	MAGEA1	Yes
MAGEA10	MAGEA10	Yes
MAGEA12	MAGEA12	Yes
MAGEA3_A6	MAGEA3	Yes
MAGEA4	MAGEA4	Yes
MAGEB2	MAGEB2	Yes
MAGEC1	MAGEC1	Yes
MAGEC2	MAGEC2	Yes
MAP2K1	MAP2K1	Yes
MAP2K2	MAP2K2	Yes
MAP2K4	MAP2K4	Yes
MAP2K6	MAP2K6	Yes
MAP2K7	MAP2K7	Yes
MAP3K1	MAP3K1	Yes
MAP3K5	MAP3K5	Yes
MAP3K7	MAP3K7	Yes
MAP4	MAP4	Yes
MAP4K1	MAP4K1	Yes
MAPK1	MAPK1	Yes
MAPK11	MAPK11	Yes
MAPK14	MAPK14	Yes
MAPK3	MAPK3	Yes
MAPK8	MAPK8	Yes
MAPKAPK2	MAPKAPK2	Yes
MARCO	MARCO	Yes
MBL2	MBL2	Yes
MCM10	MCM10	Yes
MCM2	MCM2	Yes
MCM6	MCM6	Yes
MCM7	MCM7	Yes
MECOM	MECOM	Yes
MEF2C	MEF2C	Yes
MELK	MELK	Yes
MERTK	MERTK	Yes
MGA	MGA	Yes
MICA	MICA	Yes
MICB	MICB	Yes
MIF	MIF	Yes
MKI67	MKI67	Yes
MLANA	MLANA	Yes
MLF1	MLF1	Yes
MME	MME	Yes
MMP11	MMP11	Yes
MMP12	MMP12	Yes
MMP2	MMP2	Yes
MMP9	MMP9	Yes
MND1	MND1	Yes
MNDA	MNDA	Yes
MOB3A	MOB3A	Yes
MPO	MPO	Yes
MPPED1	MPPED1	Yes
MR1	MR1	Yes
MRAP2	MRAP2	Yes
MRC1	MRC1	Yes
MS4A1	MS4A1	Yes
MS4A2	MS4A2	Yes
MS4A4A	MS4A4A	Yes
MSH2	MSH2	Yes
MSH3	MSH3	Yes
MSH4	MSH4	Yes
MSH5	MSH5	Yes
MSH6	MSH6	Yes
MSR1	MSR1	Yes
MST1R	MST1R	Yes
MT2A	MT2A	Yes
MTDH	MTDH	Yes
MTFR2	MTFR2	Yes
MTOR	MTOR	Yes
MUC1	MUC1	Yes
MX1	MX1	Yes
MXD3	MXD3	Yes
MYBL2	MYBL2	Yes
MYC	MYC	Yes
MYD88	MYD88	Yes
MYH10	MYH10	Yes
MYH11	MYH11	Yes
MYH9	MYH9	Yes
MYO1B	MYO1B	Yes
MYO5C	MYO5C	Yes
MYOCD	MYOCD	Yes
MYOF	MYOF	Yes
NCAM1	NCAM1	Yes
NCAPG	NCAPG	Yes
NCAPG2	NCAPG2	Yes
NCAPH	NCAPH	Yes
NCF1	NCF1	Yes
NCK1	NCK1	Yes
NCL	NCL	Yes
NCR1	NCR1	Yes
NCR3	NCR3	Yes
NCR3LG1	NCR3LG1	Yes
NDC1	NDC1	Yes
NDC80	NDC80	Yes
NECTIN2	NECTIN2	Yes
NEFL	NEFL	Yes
NEIL3	NEIL3	Yes
NEK2	NEK2	Yes
NFATC1	NFATC1	Yes
NFATC3	NFATC3	Yes
NFATC4	NFATC4	Yes
NFKB1	NFKB1	Yes
NFKB2	NFKB2	Yes
NFKBIA	NFKBIA	Yes
NGFR	NGFR	Yes
NKG7	NKG7	Yes
NKX2-1	NKX2-1	Yes
NLRC5	NLRC5	Yes
NLRP3	NLRP3	Yes
NMRAL1	NMRAL1	Yes
NOD1	NOD1	Yes
NOD2	NOD2	Yes
NOS2	NOS2	Yes
NOS3	NOS3	Yes
NOTCH1	NOTCH1	Yes
NOTCH3	NOTCH3	Yes
NOX1	NOX1	Yes
NPM1	NPM1	Yes
NPR3	NPR3	Yes
NRL	NRL	Yes
NRP1	NRP1	Yes
NT5E	NT5E	Yes
NTN3	NTN3	Yes
NTRK2	NTRK2	Yes
NUDT1	NUDT1	Yes
NUF2	NUF2	Yes
NUP107	NUP107	Yes
NUSAP1	NUSAP1	Yes
OAS1	OAS1	Yes
OAS2	OAS2	Yes
OAS3	OAS3	Yes
OAZ1	OAZ1	Yes
OCLN	OCLN	Yes
OIP5	OIP5	Yes
OLR1	OLR1	Yes
OPTN	OPTN	Yes
ORC1	ORC1	Yes
ORC6	ORC6	Yes
OSM	OSM	Yes
PAGE1	PAGE1	Yes
PAGE2_PAGE5	PAGE2	Yes
PAGE3	PAGE3	Yes
PAGE4	PAGE4	Yes
PAGE5	PAGE5	Yes
PATZ1	PATZ1	Yes
PAX5	PAX5	Yes
PBK	PBK	Yes
PBX1	PBX1	Yes
PCL-1	PHF1	Yes
PCL-10	Excluded	No
PCL-2	MTF2	Yes
PCL-3	PHF19	Yes
PCL-4	Excluded	No
PCL-5	Excluded	No
PCL-6	Excluded	No
PCL-7	Excluded	No
PCL-8	Excluded	No
PCL-9	Excluded	No
PCLAF	PCLAF	Yes
PCNA	PCNA	Yes
PDCD1	PDCD1	Yes
PDCD1LG2	PDCD1LG2	Yes
PDGFC	PDGFC	Yes
PDGFRB	PDGFRB	Yes
PDHA1	PDHA1	Yes
PDHA2	PDHA2	Yes
PDHB	PDHB	Yes
PDHX	PDHX	Yes
PDK1	PDK1	Yes
PDK2	PDK2	Yes
PDK3	PDK3	Yes
PDK4	PDK4	Yes
PDLIM1	PDLIM1	Yes
PDLIM3	PDLIM3	Yes
PDP1	PDP1	Yes
PECAM1	PECAM1	Yes
PF4	PF4	Yes
PFKFB3	PFKFB3	Yes
PFKFB4	PFKFB4	Yes
PGF	PGF	Yes
PHF10	PHF10	Yes
PIF1	PIF1	Yes
PIK3CA	PIK3CA	Yes
PIK3CD	PIK3CD	Yes
PIK3CG	PIK3CG	Yes
PIMREG	PIMREG	Yes
PKLR	PKLR	Yes
PKM	PKM	Yes
PKMYT1	PKMYT1	Yes
PKP1	PKP1	Yes
PLA2G6	PLA2G6	Yes
PLA2G7	PLA2G7	Yes
PLAU	PLAU	Yes
PLAUR	PLAUR	Yes
PLEKHG4	PLEKHG4	Yes
PLEKHG6	PLEKHG6	Yes
PLK1	PLK1	Yes
PLK4	PLK4	Yes
PMCH	PMCH	Yes
PMEL	PMEL	Yes
PML	PML	Yes
PNOC	PNOC	Yes
POC1A	POC1A	Yes
PODXL2	PODXL2	Yes
POLQ	POLQ	Yes
POLR2A	POLR2A	Yes
POU2AF1	POU2AF1	Yes
POU2F2	POU2F2	Yes
POU5F1_1B	POU5F1	Yes
PPARD	PPARD	Yes
PPARG	PPARG	Yes
PPBP	PPBP	Yes
PPIA	PPIA	Yes
PPM1E	PPM1E	Yes
PRAME	PRAME	Yes
PRC1	PRC1	Yes
PRDM1	PRDM1	Yes
PRDM6	PRDM6	Yes
PRF1	PRF1	Yes
PRG2	PRG2	Yes
PRKCD	PRKCD	Yes
PRKCE	PRKCE	Yes
PRR11	PRR11	Yes
PRR15L	PRR15L	Yes
PSEN1	PSEN1	Yes
PSEN2	PSEN2	Yes
PSMB10	PSMB10	Yes
PSMB5	PSMB5	Yes
PSMB6	PSMB6	Yes
PSMB7	PSMB7	Yes
PSMB8	PSMB8	Yes
PSMB9	PSMB9	Yes
PSMD7	PSMD7	Yes
PSRC1	PSRC1	Yes
PTEN	PTEN	Yes
PTGDR2	PTGDR2	Yes
PTGER1	PTGER1	Yes
PTGER2	PTGER2	Yes
PTGER3	PTGER3	Yes
PTGER4	PTGER4	Yes
PTGS1	PTGS1	Yes
PTGS2	PTGS2	Yes
PTK7	PTK7	Yes
PTPN11	PTPN11	Yes
PTPN6	PTPN6	Yes
PTPN7	PTPN7	Yes
PTPRC	PTPRC	Yes
PTPRCAP	PTPRCAP	Yes
PVR	PVR	Yes
PVT1	PVT1	Yes
PXYLP1	PXYLP1	Yes
PYCARD	PYCARD	Yes
PYCR1	PYCR1	Yes
PYGL	PYGL	Yes
RAC1	RAC1	Yes
RACGAP1	RACGAP1	Yes
RAD51	RAD51	Yes
RAD51AP1	RAD51AP1	Yes
RAD54L	RAD54L	Yes
RAG1	RAG1	Yes
RB1	RB1	Yes
RBM24	RBM24	Yes
RBX1	RBX1	Yes
RDM1	RDM1	Yes
REL	REL	Yes
RELA	RELA	Yes
RELB	RELB	Yes
REPS1	REPS1	Yes
REV3L	REV3L	Yes
RFC4	RFC4	Yes
RGS20	RGS20	Yes
RHOG	RHOG	Yes
RIC8A	RIC8A	Yes
RIPK2	RIPK2	Yes
RMI2	RMI2	Yes
RNASEH2A	RNASEH2A	Yes
RND2	RND2	Yes
RNF149	RNF149	Yes
RNF4	RNF4	Yes
RNFT2	RNFT2	Yes
ROR2	ROR2	Yes
RORC	RORC	Yes
RPL38	RPL38	Yes
RPL6	RPL6	Yes
RPS19	RPS19	Yes
RPS6	RPS6	Yes
RPS7	RPS7	Yes
RPSA	RPSA	Yes
RRAD	RRAD	Yes
RRAS2	RRAS2	Yes
RRM1	RRM1	Yes
RRM2	RRM2	Yes
RTN1	RTN1	Yes
RUNX1	RUNX1	Yes
RUNX3	RUNX3	Yes
S100A12	S100A12	Yes
S100A8	S100A8	Yes
S100A9	S100A9	Yes
S100B	S100B	Yes
SALL2	SALL2	Yes
SAMD12	SAMD12	Yes
SAMD9	SAMD9	Yes
SAMHD1	SAMHD1	Yes
SCAMP5	SCAMP5	Yes
SCG3	SCG3	Yes
SDHA	SDHA	Yes
SELE	SELE	Yes
SELL	SELL	Yes
SELPLG	SELPLG	Yes
SEMA4D	SEMA4D	Yes
SERINC2	SERINC2	Yes
SERPINA1	SERPINA1	Yes
SERPINB2	SERPINB2	Yes
SERPINB5	SERPINB5	Yes
SERPINB7	SERPINB7	Yes
SERPINE1	SERPINE1	Yes
SGO1	SGO1	Yes
SGO2	SGO2	Yes
SH2D1A	SH2D1A	Yes
SH2D1B	SH2D1B	Yes
SHCBP1	SHCBP1	Yes
SIGIRR	SIGIRR	Yes
SIGLEC5	SIGLEC5	Yes
SIT1	SIT1	Yes
SKA1	SKA1	Yes
SKA3	SKA3	Yes
SKAP2	SKAP2	Yes
SKP2	SKP2	Yes
SLAMF1	SLAMF1	Yes
SLAMF6	SLAMF6	Yes
SLAMF7	SLAMF7	Yes
SLAMF8	SLAMF8	Yes
SLC11A1	SLC11A1	Yes
SLC25A3	SLC25A3	Yes
SLC25A5-AS1	SLC25A5-AS1	Yes
SLC27A2	SLC27A2	Yes
SLC2A1	SLC2A1	Yes
SLC31A2	SLC31A2	Yes
SLC35B1	SLC35B1	Yes
SLFN11	SLFN11	Yes
SMAD2	SMAD2	Yes
SMAD3	SMAD3	Yes
SMAD7	SMAD7	Yes
SMPD3	SMPD3	Yes
SMPDL3B	SMPDL3B	Yes
SNAI1	SNAI1	Yes
SNAI2	SNAI2	Yes
SOCS1	SOCS1	Yes
SOCS3	SOCS3	Yes
SOCS5	SOCS5	Yes
SOD1	SOD1	Yes
SOX2	SOX2	Yes
SOX9	SOX9	Yes
SP100	SP100	Yes
SP110	SP110	Yes
SPANXACD	Excluded	No
SPANXB1	SPANXB1	Yes
SPANXN1	SPANXN1	Yes
SPANXN3	SPANXN3	Yes
SPANXN4	SPANXN4	Yes
SPANXN5	SPANXN5	Yes
SPC24	SPC24	Yes
SPC25	SPC25	Yes
SPDL1	SPDL1	Yes
SPI1	SPI1	Yes
SPIB	SPIB	Yes
SPIN4	SPIN4	Yes
SPINK1	SPINK1	Yes
SPINK5	SPINK5	Yes
SPN	SPN	Yes
SPOP	SPOP	Yes
SPP1	SPP1	Yes
SPTLC3	SPTLC3	Yes
SRGN	SRGN	Yes
SSX1	SSX1	Yes
SSX2_2B	SSX2	Yes
ST6GAL1	ST6GAL1	Yes
STAT1	STAT1	Yes
STAT2	STAT2	Yes
STAT3	STAT3	Yes
STAT4	STAT4	Yes
STAT5A	STAT5A	Yes
STAT5B	STAT5B	Yes
STAT6	STAT6	Yes
STIL	STIL	Yes
STK32A	STK32A	Yes
STOX2	STOX2	Yes
SUSD3	SUSD3	Yes
SUZ12	SUZ12	Yes
SV2A	SV2A	Yes
SVIL	SVIL	Yes
SYCP1	SYCP1	Yes
SYK	SYK	Yes
SYT17	SYT17	Yes
SYT4	SYT4	Yes
TAB1	TAB1	Yes
TACC3	TACC3	Yes
TACSTD2	TACSTD2	Yes
TAGAP	TAGAP	Yes
TAGLN	TAGLN	Yes
TAGLN3	TAGLN3	Yes
TAL1	TAL1	Yes
TAP1	TAP1	Yes
TAP2	TAP2	Yes
TAPBP	TAPBP	Yes
TARP	TARP	Yes
TBK1	TBK1	Yes
TBX21	TBX21	Yes
TCF12	TCF12	Yes
TCF19	TCF19	Yes
TCF7	TCF7	Yes
TCL1A	TCL1A	Yes
TCL1B	TCL1B	Yes
TDO2	TDO2	Yes
TEDC2	TEDC2	Yes
TEK	TEK	Yes
TESC	TESC	Yes
TEX14	TEX14	Yes
TFF1	TFF1	Yes
TFRC	TFRC	Yes
TGFB1	TGFB1	Yes
TGFB2	TGFB2	Yes
TGFBI	TGFBI	Yes
TGFBR1	TGFBR1	Yes
TGFBR2	TGFBR2	Yes
TGIF2	TGIF2	Yes
THAP11	THAP11	Yes
THBD	THBD	Yes
THBS1	THBS1	Yes
THY1	THY1	Yes
TICAM1	TICAM1	Yes
TICAM2	TICAM2	Yes
TIGIT	TIGIT	Yes
TIMP1	TIMP1	Yes
TIRAP	TIRAP	Yes
TK1	TK1	Yes
TLDC1	MEAK7	Yes
TLR1	TLR1	Yes
TLR10	TLR10	Yes
TLR2	TLR2	Yes
TLR3	TLR3	Yes
TLR4	TLR4	Yes
TLR5	TLR5	Yes
TLR6	TLR6	Yes
TLR7	TLR7	Yes
TLR8	TLR8	Yes
TLR9	TLR9	Yes
TMBIM1	TMBIM1	Yes
TMEM173	STING1	Yes
TMEM246	PGAP4	Yes
TMPO	TMPO	Yes
TNF	TNF	Yes
TNFAIP3	TNFAIP3	Yes
TNFAIP8	TNFAIP8	Yes
TNFRSF10A	TNFRSF10A	Yes
TNFRSF10B	TNFRSF10B	Yes
TNFRSF10C	TNFRSF10C	Yes
TNFRSF10D	TNFRSF10D	Yes
TNFRSF11A	TNFRSF11A	Yes
TNFRSF11B	TNFRSF11B	Yes
TNFRSF12A	TNFRSF12A	Yes
TNFRSF13B	TNFRSF13B	Yes
TNFRSF13C	TNFRSF13C	Yes
TNFRSF14	TNFRSF14	Yes
TNFRSF17	TNFRSF17	Yes
TNFRSF18	TNFRSF18	Yes
TNFRSF19	TNFRSF19	Yes
TNFRSF1A	TNFRSF1A	Yes
TNFRSF1B	TNFRSF1B	Yes
TNFRSF21	TNFRSF21	Yes
TNFRSF25	TNFRSF25	Yes
TNFRSF4	TNFRSF4	Yes
TNFRSF8	TNFRSF8	Yes
TNFRSF9	TNFRSF9	Yes
TNFSF10	TNFSF10	Yes
TNFSF11	TNFSF11	Yes
TNFSF12	TNFSF12	Yes
TNFSF13	TNFSF13	Yes
TNFSF13B	TNFSF13B	Yes
TNFSF14	TNFSF14	Yes
TNFSF15	TNFSF15	Yes
TNFSF18	TNFSF18	Yes
TNFSF4	TNFSF4	Yes
TNFSF8	TNFSF8	Yes
TNFSF9	TNFSF9	Yes
TOLLIP	TOLLIP	Yes
TOP2A	TOP2A	Yes
TP53	TP53	Yes
TP63	TP63	Yes
TPSAB1	TPSAB1	Yes
TPX2	TPX2	Yes
TRABD2A	TRABD2A	Yes
TRAF2	TRAF2	Yes
TRAF3	TRAF3	Yes
TRAF6	TRAF6	Yes
TRAP1	TRAP1	Yes
TRAT1	TRAT1	Yes
TREM1	TREM1	Yes
TREM2	TREM2	Yes
TRIM21	TRIM21	Yes
TRIM22	TRIM22	Yes
TRIM29	TRIM29	Yes
TRIM59	TRIM59	Yes
TRIP13	TRIP13	Yes
TROAP	TROAP	Yes
TSG101	TSG101	Yes
TTK	TTK	Yes
TUBB	TUBB	Yes
TWIST1	TWIST1	Yes
TWIST2	TWIST2	Yes
TXLNA	TXLNA	Yes
TXNIP	TXNIP	Yes
TYK2	TYK2	Yes
TYMS	TYMS	Yes
TYROBP	TYROBP	Yes
UBA6	UBA6	Yes
UBE2C	UBE2C	Yes
UBE2T	UBE2T	Yes
UBE3A	UBE3A	Yes
UHRF1	UHRF1	Yes
ULBP1	ULBP1	Yes
UNC5D	UNC5D	Yes
UPK2	UPK2	Yes
UPK3A	UPK3A	Yes
USP9Y	USP9Y	Yes
VAV1	VAV1	Yes
VCAM1	VCAM1	Yes
VEGFA	VEGFA	Yes
VEGFC	VEGFC	Yes
VSIR	VSIR	Yes
VSNL1	VSNL1	Yes
VTCN1	VTCN1	Yes
VWDE	VWDE	Yes
VWF	VWF	Yes
WARS	WARS1	Yes
WASHC4	WASHC4	Yes
WDHD1	WDHD1	Yes
WDR60	DYNC2I1	Yes
WDR76	WDR76	Yes
WNK2	WNK2	Yes
WNT5A	WNT5A	Yes
WNT7B	WNT7B	Yes
XAF1	XAF1	Yes
XAGE1B_1E	XAGE1B	Yes
XAGE2	XAGE2	Yes
XAGE3	XAGE3	Yes
XAGE5	XAGE5	Yes
XCL1	XCL1	Yes
XCL1_XCL2	XCL2	Yes
XCR1	XCR1	Yes
YWHAZ	YWHAZ	Yes
ZAP70	ZAP70	Yes
ZBTB46	ZBTB46	Yes
ZEB1	ZEB1	Yes
ZIC5	ZIC5	Yes
ZNF14	ZNF14	Yes
ZNF205	ZNF205	Yes
ZNF74	ZNF74	Yes
ZWILCH	ZWILCH	Yes
ZYX	ZYX	Yes
