# Supplementary material for: Distinct Transcriptomic and Tumor Microenvironment Profiles in Sinonasal Mucosal Melanoma and Aggressive Cutaneous Melanomas
Source: Cancers (Basel). 2024 Dec 14;16(24):4172. doi: 10.3390/cancers16244172 (PMC11674703; doi:10.3390/cancers16244172)
Supplement: Supplementary file 1 [file cancers-16-04172-s001.zip › Supplementary Table S6.xlsx]

## Sheet: README
Variable	Description
S6	Differential Expression Analysis Cluster B vs Cluster A
probe_ID	Name of the probe specified in the Precision ImmunoOncology panel from HTG Molecular, Inc.
HUGO_ID	Standard nomenclature developed by HUGO (Human Gene Organisation) Gene Nomenclature Committee (HGNC). Some genes have shown a change in nomenclature according to HUGO guidelines. The probe_IDs that were not found in the HUGO database have been deleted. If the probe_ID generically corresponds to the different subunits of a protein without specifying which, it has been eliminated. For the purpose o…
baseMean	The average of the normalised counts for a gene across all samples, representing the mean expression level of the gene.
log2FoldChange	The estimated logarithm (base 2) of the fold change in gene expression between Cluster B and Cluster A. Positive values indicate higher expression in Cluster B compared to Cluster A, while negative values indicate lower expression.
lfcSE	The standard error of the log2FoldChange, providing a measure of uncertainty associated with the log2FoldChange estimate.
stat	The Wald statistic value used to test the null hypothesis that there is no difference in gene expression between groups. It is used to compute the p-value.
pvalue	The p-value for the statistical test assessing the null hypothesis of no change in expression between groups.
padj	The adjusted p-value for multiple testing, controlling the false discovery rate (FDR).

## Sheet: S6
probe_ID	HUGO_ID	baseMean	log2FoldChange	lfcSE	stat	pvalue	padj
A2M	A2M	12410.2	0.645313	0.411751	1.56724	0.117058	0.193304
AADAT	AADAT	766.407	0.981654	0.267679	3.66728	0.000245142	0.00102594
ABCB1	ABCB1	467.545	0.00730201	0.193667	0.037704	0.969924	0.978742
ABCB11	ABCB11	273.166	0.466242	0.271881	1.71488	0.086368	0.149861
ABCC2	ABCC2	858.664	0.82869	0.444429	1.86462	0.0622352	0.115415
ABCC6	ABCC6	489.172	0.236788	0.271859	0.870996	0.383757	0.494056
ABCF1	ABCF1	4312.27	1.00308	0.183306	5.47214	4.44629e-08	6.17198e-07
ABCG2	ABCG2	408.198	0.165069	0.25269	0.653246	0.513597	0.609707
ABHD1	ABHD1	122.813	0.217886	0.290266	0.750642	0.452868	0.556948
ABL1	ABL1	1813.89	0.654431	0.198027	3.30475	0.000950614	0.00339125
ABL2	ABL2	4990.61	1.17817	0.237955	4.95123	7.37477e-07	6.39721e-06
ACKR3	ACKR3	748.747	-0.288572	0.208535	-1.38381	0.166418	0.256675
ACP6	ACP6	959.165	0.562152	0.204937	2.74305	0.00608712	0.0168993
ACTG2	ACTG2	638.831	0.369277	0.51054	0.723307	0.469491	0.572059
ACTR3B	ACTR3B	992.44	0.490657	0.21362	2.29687	0.0216262	0.0502817
ADA	ADA	1536.57	0.676535	0.233284	2.90006	0.00373096	0.0111531
ADAM17	ADAM17	2046.84	0.196233	0.138662	1.41519	0.157012	0.245135
ADCY1	ADCY1	864.151	0.501073	0.373952	1.33994	0.180265	0.274709
ADD2	ADD2	48.8831	1.15431	0.52786	2.18677	0.0287596	0.0627075
ADGRE5	ADGRE5	2872.7	-0.647421	0.227097	-2.85085	0.00436026	0.0126565
ADORA2A	ADORA2A	296.094	0.0657417	0.18217	0.360881	0.718188	0.777529
ADORA2B	ADORA2B	420.513	0.405697	0.233236	1.73942	0.0819601	0.144903
ADRB2	ADRB2	878.815	0.221985	0.26998	0.822228	0.410947	0.520469
AGER	AGER	292.803	0.116204	0.220405	0.527228	0.598035	0.678201
AHR	AHR	11855.2	-0.632376	0.285683	-2.21356	0.026859	0.0596588
AICDA	AICDA	159.806	0.425359	0.244906	1.73683	0.0824174	0.145528
AIF1	AIF1	1683.74	-0.481882	0.231671	-2.08003	0.0375228	0.0773029
AKT1	AKT1	6419.76	0.493749	0.233397	2.11549	0.034388	0.0719582
AKT3	AKT3	8423.38	0.419054	0.206495	2.02936	0.0424212	0.0850523
ALCAM	ALCAM	272.593	0.0889984	0.208644	0.426557	0.669702	0.734681
ALOX15B	ALOX15B	351.307	-0.479168	0.210267	-2.27885	0.0226757	0.0523746
ALOX5	ALOX5	944.989	-0.469502	0.232319	-2.02094	0.0432862	0.0863262
ANAPC1	ANAPC1	3475.16	0.408774	0.137791	2.96662	0.00301095	0.00919686
ANKRD30A	ANKRD30A	6.87709	-0.488589	0.689379	-0.708737	0.478488	0.580311
ANLN	ANLN	1784.67	1.15373	0.215239	5.36024	8.31092e-08	1.04972e-06
ANP32B	ANP32B	6216.7	0.852964	0.1772	4.81357	1.4826e-06	1.16776e-05
ANPEP	ANPEP	1017.16	-0.748801	0.214564	-3.48988	0.000483239	0.00186639
ANXA1	ANXA1	13866.6	-0.605689	0.310203	-1.95256	0.0508723	0.0986486
APAF1	APAF1	1478.9	0.374958	0.129383	2.89805	0.00375488	0.0112007
APC2	APC2	37.2905	1.69022	0.651388	2.5948	0.00946452	0.0244929
APOE	APOE	107207	-0.439954	0.353423	-1.24484	0.213192	0.313966
APP	APP	26127.8	-0.245707	0.299692	-0.819864	0.412294	0.520753
ARG1	ARG1	1733.66	-3.98215	0.376457	-10.578	3.7704e-26	5.2861e-23
ARG2	ARG2	506.17	0.389589	0.196829	1.97933	0.0477792	0.0933889
ARHGAP11A	ARHGAP11A	1230.85	0.751231	0.2011	3.7356	0.000187267	0.00080784
ARHGAP11B	ARHGAP11B	428.774	1.04616	0.394913	2.6491	0.00807073	0.0215938
ARHGDIB	ARHGDIB	4158.93	-0.662343	0.231645	-2.8593	0.0042458	0.0123755
ARHGEF26	ARHGEF26	922.952	-0.00709337	0.219959	-0.0322486	0.974274	0.981354
ARMCX6	ARMCX6	1021.18	-0.137052	0.258303	-0.530586	0.595706	0.677219
AS3MT	AS3MT	119.037	1.0273	0.352298	2.91598	0.00354569	0.0107135
ASCL1	ASCL1	165.314	0.399703	0.259723	1.53896	0.123814	0.202553
ASF1A	ASF1A	1498.31	-0.0855997	0.196683	-0.435217	0.663405	0.729485
ASF1B	ASF1B	511.473	0.274278	0.170304	1.61052	0.107285	0.179064
ASPM	ASPM	708.582	1.02013	0.452785	2.25301	0.0242584	0.0550328
ASRGL1	ASRGL1	407.653	1.23181	0.261949	4.70248	2.57021e-06	1.90658e-05
ATF1	ATF1	1559.11	0.169363	0.133609	1.2676	0.204942	0.303089
ATF2	ATF2	3783.73	0.410021	0.186232	2.20166	0.0276891	0.0607513
ATF3_activating	Excluded	842.321	1.6498	0.336642	4.90074	9.54742e-07	7.96755e-06
ATF3_repressing	ATF3	1543.45	2.07878	0.403644	5.15003	2.60439e-07	2.66522e-06
ATG12	ATG12	2417.45	0.329831	0.180526	1.82705	0.0676922	0.124058
ATG16L1	ATG16L1	700.537	0.0918136	0.160962	0.570406	0.568402	0.654807
ATG5	ATG5	2099.04	-0.147779	0.171694	-0.860709	0.389399	0.498967
ATG7	ATG7	1011.91	-0.222841	0.152476	-1.46148	0.143883	0.228194
ATM	ATM	5914.15	-0.138201	0.22161	-0.623621	0.532877	0.625182
ATOH1	ATOH1	139.208	0.570174	0.317199	1.79753	0.0722517	0.131214
ATP5F1	Excluded	2392.7	0.174734	0.190468	0.917397	0.358935	0.469862
ATXN1	ATXN1	1866.84	0.156339	0.168557	0.927515	0.353659	0.46499
AUNIP	AUNIP	539.719	0.71375	0.205441	3.47424	0.000512303	0.00196243
AURKA	AURKA	1861.23	0.818275	0.202123	4.04841	5.15663e-05	0.0002582
AURKB	AURKB	1620.53	1.18666	0.198653	5.97352	2.32186e-09	6.51048e-08
AXIN1	AXIN1	1855.59	0.0829228	0.167361	0.495473	0.620266	0.696806
AXIN2	AXIN2	713.769	-0.113003	0.262707	-0.430149	0.667087	0.732959
AXL	AXL	1600.12	-0.5574	0.260095	-2.14306	0.0321079	0.0687256
B3GAT1	B3GAT1	140.329	0.24024	0.318989	0.75313	0.451372	0.555596
BAGE	BAGE	984.783	0.0175588	0.40061	0.0438302	0.96504	0.97618
BAGE_family	Excluded	8312.52	-0.104752	0.220229	-0.475651	0.634323	0.706932
BAGE2_BAGE3	BAGE2	1446.7	-0.149933	0.225626	-0.66452	0.506358	0.604788
BAGE4_BAGE5	BAGE4	10.1322	-1.83249	1.20641	-1.51896	0.128772	0.208886
BATF	BATF	548.869	-0.754662	0.213498	-3.53475	0.000408167	0.00161197
BATF2	BATF2	408.177	-0.47049	0.258436	-1.82053	0.0686781	0.125537
BAX	BAX	2218.19	0.400394	0.19744	2.02793	0.0425677	0.0851353
BCL10	BCL10	15923	-0.256521	0.233404	-1.09904	0.27175	0.38214
BCL2	BCL2	4033.2	0.859155	0.232551	3.69447	0.000220342	0.000938966
BCL2L1	BCL2L1	683.936	0.0379186	0.188296	0.201378	0.840403	0.879827
BCL2L11	BCL2L11	1167.7	0.531858	0.21573	2.46539	0.0136864	0.0339017
BCL6	BCL6	2002.13	-0.487562	0.231229	-2.10857	0.0349818	0.0730194
BEX1	BEX1	354.926	1.11672	0.422563	2.64273	0.0082241	0.0218407
BEX2	BEX2	1099.79	-0.0626611	0.237944	-0.263344	0.792285	0.840866
BID	BID	1123.02	0.105108	0.228379	0.460236	0.645347	0.714978
BIRC5	BIRC5	2487.3	1.45479	0.288741	5.03839	4.6947e-07	4.41743e-06
BLK	BLK	223.981	-0.384177	0.246436	-1.55893	0.119013	0.195841
BLNK	BLNK	611.832	-0.989183	0.213899	-4.62453	3.75457e-06	2.58035e-05
BMI1	BMI1	577.615	0.261666	0.221399	1.18188	0.237254	0.34081
BMP6	BMP6	362.823	0.262061	0.304854	0.859629	0.389993	0.498967
BMP7	BMP7	616.595	0.137641	0.459623	0.299465	0.764585	0.816412
BNC1	BNC1	323.866	-1.43438	0.256731	-5.58709	2.30912e-08	3.76441e-07
BORA	BORA	779.839	0.602516	0.19679	3.06173	0.00220065	0.0070441
BRCA1	BRCA1	372.774	0.809267	0.262006	3.08873	0.00201011	0.00655389
BRCA2	BRCA2	799.381	0.704008	0.165866	4.24445	2.19134e-05	0.000115499
BRIP1	BRIP1	440.555	1.17392	0.276163	4.25084	2.1297e-05	0.000112673
BRMS1L	BRMS1L	788.008	0.590812	0.182908	3.23011	0.00123744	0.00427314
BST2	BST2	7969.06	-1.45795	0.363419	-4.01176	6.02678e-05	0.000293387
BTK	BTK	598.22	-0.599884	0.198894	-3.01611	0.00256043	0.0080668
BTLA	BTLA	324.236	-0.831672	0.266617	-3.11935	0.00181248	0.00595105
BUB1	BUB1	1463.36	1.07453	0.190531	5.63963	1.70412e-08	2.98647e-07
BUB1B	BUB1B	448.166	1.05998	0.22929	4.62287	3.7847e-06	2.58417e-05
C11orf71	C11orf71	752.181	0.204855	0.22112	0.926445	0.354215	0.46499
C17orf80	MTNAP1	889.544	0.72262	0.155656	4.6424	3.44378e-06	2.45075e-05
C19orf66	SHFL	2333.78	-0.111472	0.210346	-0.529945	0.59615	0.677219
C1orf56	C1orf56	777.851	0.715388	0.201336	3.5532	0.000380575	0.00152013
C1QA	C1QA	4112.7	-0.62204	0.324959	-1.91421	0.055593	0.105899
C1QB	C1QB	4118.7	-0.71191	0.342976	-2.07568	0.0379234	0.0777318
C20orf24	RAB5IF	1927.23	0.23376	0.151597	1.54199	0.123076	0.20158
C3	C3	3340.42	-2.98485	0.461093	-6.47341	9.58125e-11	4.79747e-09
C3AR1	C3AR1	1565.94	-0.131045	0.248792	-0.526725	0.598385	0.678201
C4A_C4B	C4A	1458.69	0.53872	0.219456	2.4548	0.0140963	0.0347328
C5	C5	193.281	0.571003	0.305134	1.87132	0.0613013	0.114592
CA4	CA4	30.5836	-0.353581	0.717474	-0.492813	0.622144	0.698356
CALML3	CALML3	2588.93	-4.23439	0.549013	-7.71274	1.23149e-14	1.32812e-12
CAMP	CAMP	163.07	0.159519	0.261722	0.609495	0.542196	0.633466
CARD11	CARD11	412.224	-0.466442	0.206412	-2.25977	0.0238357	0.0541616
CASP1	CASP1	3137.49	-1.1792	0.304196	-3.87646	0.000105987	0.000488795
CASP10	CASP10	1008.96	-0.57229	0.145988	-3.92012	8.85056e-05	0.000413616
CASP3	CASP3	964.711	-0.104384	0.163042	-0.640226	0.522026	0.617099
CASP4	CASP4	3237.22	-1.1261	0.218534	-5.15296	2.56403e-07	2.64322e-06
CASP5	CASP5	218.372	0.00537114	0.279895	0.0191899	0.98469	0.989631
CASP8	CASP8	1619.81	-0.620808	0.156335	-3.97101	7.15677e-05	0.000341286
CAV1	CAV1	4029.83	-0.48279	0.236743	-2.0393	0.0414206	0.0834151
CBLB	CBLB	1901.67	-0.130967	0.178538	-0.733552	0.463222	0.567194
CCDC138	CCDC138	1316.28	1.19631	0.202351	5.91204	3.37894e-09	8.61322e-08
CCL1	CCL1	200.219	0.295125	0.246825	1.19568	0.23182	0.335064
CCL11	CCL11	233.466	0.223045	0.273138	0.816601	0.414156	0.522635
CCL13	CCL13	1271.47	-0.402829	0.409914	-0.982715	0.325748	0.434124
CCL14	CCL14	950.123	-1.31571	0.249628	-5.27068	1.3592e-07	1.57487e-06
CCL15	CCL15	180.935	0.43695	0.232385	1.88029	0.0600691	0.112891
CCL16	CCL16	21.3712	-0.274305	0.402864	-0.680887	0.495943	0.595811
CCL17	CCL17	293.038	-0.23028	0.296572	-0.776472	0.437471	0.544155
CCL18	CCL18	5131.8	-0.472157	0.549337	-0.859504	0.390063	0.498967
CCL19	CCL19	1910.4	-4.02654	0.535352	-7.5213	5.42349e-14	4.47278e-12
CCL2	CCL2	5347.42	-0.454318	0.379327	-1.19769	0.231036	0.334275
CCL20	CCL20	422.223	0.0522554	0.341891	0.152842	0.878523	0.90632
CCL21	CCL21	1471.8	-2.97189	0.352555	-8.4296	3.46863e-17	9.93286e-15
CCL22	CCL22	436.436	-1.05536	0.29616	-3.56347	0.000365991	0.00147026
CCL23	CCL23	259.619	0.253603	0.224209	1.1311	0.258014	0.366129
CCL24	CCL24	415.9	0.1335	0.209646	0.636785	0.524265	0.618703
CCL25	CCL25	149.954	0.648935	0.345283	1.87943	0.0601857	0.112959
CCL26	CCL26	23.2687	0.395319	0.523969	0.75447	0.450567	0.555092
CCL27	CCL27	166.442	-3.9191	0.809111	-4.8437	1.2744e-06	1.00944e-05
CCL28	CCL28	1675.28	0.781039	0.296686	2.63255	0.00847467	0.0223336
CCL3	CCL3	187.983	0.310985	0.198395	1.5675	0.116998	0.193304
CCL4	CCL4	3952.44	1.01475	0.401786	2.52559	0.0115503	0.0291249
CCL5	CCL5	1611.27	-1.36046	0.311219	-4.3714	1.23455e-05	6.97917e-05
CCL7	CCL7	197.815	0.585311	0.308814	1.89535	0.058046	0.109825
CCL8	CCL8	704.526	-0.458337	0.26053	-1.75925	0.0785355	0.140085
CCNA2	CCNA2	2078.22	1.12136	0.229021	4.8963	9.76579e-07	8.10156e-06
CCNB1	CCNB1	2137.26	0.908147	0.198913	4.56555	4.98195e-06	3.18936e-05
CCNB2	CCNB2	1374.64	0.788172	0.184239	4.27799	1.88586e-05	0.000101691
CCND1	CCND1	23059.9	0.324263	0.351734	0.9219	0.356581	0.467658
CCND3	CCND3	2850.08	-0.265992	0.171984	-1.54661	0.121957	0.199981
CCNE1	CCNE1	847.726	0.725537	0.210849	3.44102	0.00057952	0.00218411
CCNE2	CCNE2	934.113	1.26965	0.27355	4.64137	3.46111e-06	2.45075e-05
CCNF	CCNF	948.362	0.797126	0.14964	5.32695	9.98771e-08	1.19682e-06
CCR1	CCR1	933.591	-0.40111	0.203313	-1.97287	0.0485105	0.094592
CCR10	CCR10	330.298	0.625687	0.263648	2.37319	0.0176353	0.0419774
CCR2	CCR2	282.429	-1.2553	0.360202	-3.48498	0.00049218	0.00189571
CCR3	CCR3	186.697	0.180002	0.250521	0.71851	0.472443	0.574471
CCR4	CCR4	735.41	-0.868471	0.257625	-3.37107	0.000748775	0.00274812
CCR5	CCR5	432.896	-0.55396	0.196041	-2.82574	0.00471719	0.0135523
CCR6	CCR6	366.529	-0.573953	0.217446	-2.63952	0.00830232	0.0219719
CCR7	CCR7	364.065	-0.679404	0.23713	-2.86512	0.00416854	0.012201
CCR8	CCR8	303.203	-0.122726	0.242017	-0.507098	0.612086	0.689273
CCR9	CCR9	175.382	0.358503	0.33339	1.07533	0.282228	0.394501
CCRL2	CCRL2	324.22	0.0161139	0.198873	0.0810262	0.935421	0.952404
CCT5	CCT5	9010.81	0.737094	0.212355	3.47105	0.000518429	0.0019751
CD14	CD14	4525.96	-0.481372	0.261142	-1.84333	0.0652806	0.120267
CD160	CD160	340.123	0.730205	0.243408	2.99992	0.00270054	0.00838641
CD163	CD163	2293.78	-0.459534	0.281635	-1.63167	0.10275	0.173351
CD180	CD180	492.7	0.164695	0.170077	0.968354	0.332868	0.441932
CD19	CD19	242.027	0.174644	0.268847	0.649606	0.515946	0.611977
CD1A	CD1A	457.801	-0.298021	0.260336	-1.14476	0.25231	0.360222
CD1B	CD1B	94.6398	-2.10396	0.686627	-3.06419	0.00218261	0.00700233
CD1C	CD1C	684.412	-0.896286	0.337054	-2.65917	0.00783323	0.0209984
CD1D	CD1D	165.118	0.909729	0.269505	3.37555	0.000736681	0.00271083
CD1E	CD1E	355.658	0.715399	0.232106	3.08221	0.00205467	0.00668363
CD2	CD2	1318.91	-1.53449	0.272224	-5.63685	1.73192e-08	2.99771e-07
CD200	CD200	986.801	-0.621641	0.291066	-2.13574	0.0327008	0.0695698
CD209	CD209	1947.91	-0.384521	0.169758	-2.26512	0.0235055	0.0538475
CD22	CD22	717.778	0.412446	0.348075	1.18493	0.236044	0.339593
CD226	CD226	383.905	0.17241	0.207278	0.831782	0.405532	0.516399
CD24	CD24	1229.25	-1.69572	0.291809	-5.81105	6.20838e-09	1.3391e-07
CD244	CD244	52.8192	-0.964343	0.491389	-1.96248	0.0497064	0.0965212
CD247	CD247	258.807	-1.96108	0.376153	-5.21352	1.85293e-07	2.04551e-06
CD27	CD27	315.187	-1.86448	0.41356	-4.50836	6.53311e-06	4.01729e-05
CD274	CD274	463.926	-0.675439	0.211582	-3.19233	0.00141128	0.00480247
CD276	CD276	3256.14	0.100181	0.192204	0.521223	0.602212	0.681988
CD28	CD28	428.233	0.0896078	0.236651	0.37865	0.704948	0.767343
CD33	CD33	198.596	-0.796152	0.309393	-2.57327	0.0100742	0.0259633
CD34	CD34	1332.85	-0.70481	0.232285	-3.03425	0.00241133	0.00764862
CD37	CD37	1550.33	-1.09787	0.247697	-4.43231	9.32306e-06	5.42363e-05
CD38	CD38	525.267	-0.649868	0.279175	-2.32782	0.0199218	0.0467063
CD3D	CD3D	254.892	-0.670153	0.274586	-2.44059	0.0146632	0.0358149
CD3E	CD3E	1075.56	-2.09651	0.407818	-5.14082	2.73548e-07	2.7591e-06
CD3G	CD3G	624.621	-1.29742	0.227508	-5.70273	1.17904e-08	2.26324e-07
CD4	CD4	1334.85	-1.24196	0.285224	-4.35434	1.33467e-05	7.4848e-05
CD40	CD40	612.521	-0.760346	0.277037	-2.74457	0.00605904	0.0168547
CD40LG	CD40LG	109.445	0.205252	0.297856	0.689099	0.490761	0.591614
CD44	CD44	17808.4	-0.134994	0.242743	-0.556119	0.57813	0.661876
CD47	CD47	6655.8	-0.578181	0.226979	-2.54729	0.0108564	0.0276238
CD48	CD48	923.375	-0.798817	0.228076	-3.50242	0.000461061	0.00179558
CD5	CD5	176.898	-1.17521	0.277354	-4.23721	2.26313e-05	0.000118392
CD52	CD52	2011.93	-1.58185	0.27165	-5.8231	5.77667e-09	1.28554e-07
CD53	CD53	2238.94	-0.736187	0.259229	-2.83991	0.00451269	0.0130449
CD55	CD55	260.888	0.33671	0.22119	1.52226	0.127943	0.207852
CD58	CD58	4127.02	-0.325313	0.279849	-1.16246	0.245048	0.351286
CD59	CD59	6021.75	-0.707095	0.203575	-3.4734	0.000513913	0.00196323
CD5L	CD5L	82.4889	0.585954	0.927131	0.632008	0.527382	0.620293
CD6	CD6	266.988	-1.57046	0.348815	-4.50227	6.7233e-06	4.08055e-05
CD63	CD63	53208.3	-0.247297	0.277837	-0.890077	0.373425	0.483303
CD68	CD68	10159.1	-0.188533	0.27576	-0.683685	0.494174	0.594196
CD69	CD69	615.821	-0.289895	0.295254	-0.981851	0.326173	0.434278
CD7	CD7	365.522	-0.620264	0.223557	-2.77452	0.00552837	0.0155638
CD70	CD70	303.834	-1.66039	0.334322	-4.96644	6.81926e-07	6.05102e-06
CD72	CD72	583.829	0.10468	0.251535	0.416166	0.677289	0.741844
CD74	CD74	1976.78	-1.9732	0.357679	-5.51667	3.45478e-08	5.09853e-07
CD79A	CD79A	261.517	0.103209	0.321516	0.321008	0.748205	0.802588
CD79B	CD79B	383.583	0.384533	0.434101	0.885815	0.375717	0.485489
CD80	CD80	577.347	-0.354018	0.209447	-1.69025	0.0909797	0.156892
CD83	CD83	2577.91	0.755663	0.278151	2.71674	0.00659283	0.0180178
CD84	CD84	1313.65	-0.602061	0.198891	-3.02709	0.00246923	0.00779699
CD86	CD86	662.911	-0.370558	0.214908	-1.72427	0.0846599	0.147694
CD8A	CD8A	1277.51	-1.77223	0.346727	-5.11132	3.19923e-07	3.13659e-06
CD8B	CD8B	144.591	-1.6608	0.461655	-3.5975	0.000321292	0.00130566
CD96	CD96	157.264	-1.92226	0.393828	-4.88095	1.05574e-06	8.70675e-06
CD99	CD99	7611.78	-0.451074	0.232888	-1.93688	0.0527606	0.101306
CDC20	CDC20	1877.28	1.03777	0.194405	5.33819	9.38805e-08	1.13466e-06
CDC25A	CDC25A	704.173	1.00367	0.163553	6.13668	8.42625e-10	3.23887e-08
CDC25C	CDC25C	357.218	0.968758	0.239945	4.03741	5.40435e-05	0.000265856
CDC45	CDC45	911.365	1.67205	0.232539	7.19041	6.4598e-13	4.52832e-11
CDC6	CDC6	1362.74	1.10476	0.185884	5.94325	2.7943e-09	7.39173e-08
CDC7	CDC7	1278.08	0.778626	0.216328	3.59928	0.000319096	0.0013005
CDCA2	CDCA2	587.398	0.214581	0.199014	1.07822	0.280935	0.393723
CDCA3	CDCA3	264.008	0.502909	0.210388	2.39038	0.0168308	0.0404055
CDCA5	CDCA5	542.702	0.754604	0.163408	4.61792	3.87614e-06	2.62529e-05
CDCA8	CDCA8	796.967	1.14666	0.187022	6.13115	8.72444e-10	3.23887e-08
CDH1	CDH1	2243.66	-0.724547	0.631332	-1.14765	0.251114	0.35888
CDH15	CDH15	137.915	0.440147	0.334352	1.31642	0.188034	0.282041
CDH5	CDH5	744.995	-0.460358	0.184281	-2.49813	0.0124852	0.0312018
CDK1	CDK1	1987.45	1.03414	0.201882	5.1225	3.01519e-07	2.99808e-06
CDK4	CDK4	5493.14	1.10309	0.199312	5.5345	3.12116e-08	4.75637e-07
CDK6	CDK6	3691.75	-0.00224989	0.303662	-0.0074092	0.994088	0.99622
CDKN1A	CDKN1A	6732.35	0.297293	0.29026	1.02423	0.305726	0.412538
CDKN1B	CDKN1B	2586.35	0.0958282	0.204315	0.469022	0.639054	0.710511
CDKN2A	CDKN2A	359.865	0.889455	0.458503	1.93991	0.0523908	0.100895
CDKN3	CDKN3	1092.93	0.976468	0.226351	4.31395	1.60364e-05	8.85158e-05
CDT1	CDT1	365.755	0.299919	0.186014	1.61235	0.106886	0.178611
CEACAM1	CEACAM1	2140.99	-1.14534	0.416263	-2.75148	0.00593267	0.0165689
CEACAM5	CEACAM5	95.8967	-0.790846	0.842769	-0.93839	0.348044	0.459038
CEACAM6	CEACAM6	365.241	-0.062724	0.291143	-0.21544	0.829424	0.871051
CEACAM8	CEACAM8	1336.95	-0.685601	0.319619	-2.14506	0.0319483	0.0684886
CEBPB	CEBPB	4677.23	-0.216708	0.238173	-0.909877	0.362887	0.472934
CENPA	CENPA	939.803	1.11966	0.212754	5.26269	1.4196e-07	1.61811e-06
CENPE	CENPE	745.545	0.863014	0.187116	4.61219	3.98445e-06	2.68567e-05
CENPF	CENPF	4941.86	1.80371	0.241237	7.47689	7.61019e-14	5.92749e-12
CENPH	CENPH	903.419	0.974543	0.189431	5.14457	2.68132e-07	2.72407e-06
CENPI	CENPI	1004.75	0.937942	0.196569	4.77155	1.82811e-06	1.39294e-05
CENPL	CENPL	1035.23	1.09569	0.176554	6.20597	5.43592e-10	2.17748e-08
CENPU	CENPU	1938.31	0.802646	0.301148	2.66529	0.0076922	0.020664
CENPW	CENPW	241.86	0.18821	0.272874	0.689732	0.490363	0.591614
CEP250	CEP250	1870.97	0.976478	0.152105	6.41976	1.36489e-10	6.17284e-09
CEP55	CEP55	621.574	1.0949	0.255707	4.28187	1.85331e-05	0.000100322
CES1	CES1	744.543	-0.735024	0.307098	-2.39345	0.0166906	0.0402067
CGREF1	CGREF1	1042	0.238152	0.358516	0.664272	0.506516	0.604788
CHDH	CHDH	359.841	0.324761	0.344614	0.942392	0.345992	0.456762
CHGA	CHGA	161.647	0.348117	0.26394	1.31893	0.187194	0.281292
CHIT1	CHIT1	1269.93	-1.92952	0.584185	-3.30292	0.00095684	0.00340358
CHMP4B	CHMP4B	3947.13	-0.05415	0.180237	-0.300437	0.763844	0.816241
CHRM2	CHRM2	131.587	0.299117	0.326276	0.916762	0.359267	0.469862
CHRM3	CHRM3	195.115	1.11566	0.317327	3.51583	0.00043839	0.00171682
CHST10	CHST10	867.056	0.694436	0.195133	3.55878	0.000372577	0.00149244
CHUK	CHUK	609.062	0.31391	0.165175	1.90047	0.0573715	0.108696
CIITA	CIITA	3011.44	-1.58893	0.284084	-5.59315	2.22992e-08	3.72184e-07
CIP2A	CIP2A	687.16	0.569811	0.168792	3.37582	0.000735966	0.00271083
CKAP2	CKAP2	2315.19	0.705488	0.18657	3.78136	0.000155972	0.000683354
CKAP2L	CKAP2L	715.139	0.961453	0.199918	4.80924	1.51505e-06	1.18665e-05
CKLF	CKLF	363.123	0.208359	0.172948	1.20475	0.228301	0.33126
CLCA2	CLCA2	2219.69	-3.21079	0.405604	-7.91608	2.45114e-15	3.81834e-13
CLDN3	CLDN3	200.496	0.766029	0.291143	2.63111	0.00851075	0.0223866
CLEC12A	CLEC12A	652.158	-0.537465	0.21996	-2.44346	0.014547	0.0355932
CLEC2B	CLEC2B	454.23	-0.833813	0.20909	-3.98781	6.66854e-05	0.000321282
CLEC4A	CLEC4A	1092.51	-0.179294	0.197084	-0.90973	0.362965	0.472934
CLEC4C	CLEC4C	289.542	-0.499775	0.259836	-1.92342	0.0544271	0.104102
CLEC5A	CLEC5A	623.675	0.163187	0.285453	0.571678	0.56754	0.654351
CLEC6A	CLEC6A	270.604	0.300827	0.223024	1.34885	0.177384	0.271202
CLEC7A	CLEC7A	600.374	-0.114226	0.198299	-0.576028	0.564596	0.652029
CLEC9A	CLEC9A	341.055	0.0848905	0.215787	0.393399	0.694025	0.757216
CLSPN	CLSPN	1018.36	1.12066	0.184678	6.06818	1.29369e-09	4.53438e-08
CMA1	CMA1	294.747	-0.545427	0.253126	-2.15477	0.0311802	0.0671311
CMKLR1	CMKLR1	679.942	-1.07346	0.209264	-5.12967	2.90251e-07	2.90665e-06
CNNM1	CNNM1	199.1	0.38369	0.362984	1.05704	0.290492	0.400462
CNTLN	CNTLN	1430.89	0.488475	0.190429	2.56513	0.0103138	0.0263387
COCH	COCH	90.5382	1.33852	0.515877	2.59465	0.00946874	0.0244929
COL1A1	COL1A1	47165.7	-0.701368	0.341191	-2.05565	0.0398166	0.0807857
COL1A2	COL1A2	63222.7	-0.628691	0.419914	-1.49719	0.134344	0.216246
COL3A1	COL3A1	36134.2	-0.800225	0.422527	-1.8939	0.0582379	0.11004
CORO1A	CORO1A	2907.81	-1.38646	0.311804	-4.44659	8.72437e-06	5.18502e-05
CPA3	CPA3	648.891	-1.64616	0.27768	-5.92826	3.06153e-09	7.94865e-08
CPE	CPE	1616.6	-0.816779	0.251435	-3.24847	0.00116027	0.00405659
CR1	CR1	460.708	0.344006	0.242375	1.41932	0.155807	0.243524
CR2	CR2	247.34	0.544861	0.284573	1.91466	0.0555354	0.105899
CREB1	CREB1	2042.11	0.0741332	0.147131	0.503857	0.614362	0.69128
CREB5	CREB5	966.206	0.00851706	0.365232	0.0233196	0.981395	0.987027
CREBBP	CREBBP	5204.39	0.259459	0.173009	1.49969	0.133695	0.215448
CRISPLD1	CRISPLD1	4217.75	1.8016	0.375847	4.79344	1.63947e-06	1.27696e-05
CRMP1	CRMP1	183.281	0.268185	0.27282	0.983013	0.325601	0.434124
CRP	CRP	302.014	0.77795	0.290127	2.68141	0.00733124	0.0197661
CRTAM	CRTAM	219.453	-0.328333	0.244837	-1.34103	0.179911	0.274467
CSF1	CSF1	1117.68	0.0694929	0.233078	0.298153	0.765586	0.816859
CSF1R	CSF1R	2044.62	-0.450864	0.26031	-1.73203	0.0832684	0.146477
CSF2	CSF2	56.0127	1.17226	0.689215	1.70086	0.0889696	0.153994
CSF2RA	CSF2RA	1210.98	-0.643854	0.224455	-2.86852	0.00412394	0.012096
CSF2RB	CSF2RB	692.198	-0.967004	0.21752	-4.44559	8.76498e-06	5.18502e-05
CSF3	CSF3	225.813	0.549017	0.253491	2.16583	0.0303241	0.0656087
CSF3R	CSF3R	906.311	0.0592654	0.267933	0.221195	0.82494	0.866991
CSK	CSK	2531.18	0.26459	0.188973	1.40015	0.161469	0.251308
CT45_family	Excluded	1806.29	1.46277	0.46449	3.14919	0.00163724	0.00546526
CT47_family	Excluded	411.032	0.151155	0.335588	0.450417	0.652409	0.719807
CTAG1A_1B	CTAG1A	174.976	-4.14533	1.47762	-2.80541	0.00502532	0.014408
CTAG2	CTAG2	206.865	-2.89135	0.821473	-3.51972	0.000432007	0.00169657
CTBP1	CTBP1	5541.09	0.0547414	0.132936	0.411786	0.680496	0.744193
CTLA4	CTLA4	897.641	-0.97411	0.281886	-3.45569	0.000548886	0.00208547
CTNNB1	CTNNB1	40980.5	0.72849	0.261566	2.78511	0.00535093	0.015125
CTRC	CTRC	35.694	0.363926	0.4644	0.783648	0.433247	0.540402
CTSG	CTSG	556.56	-1.77054	0.288824	-6.13017	8.77867e-10	3.23887e-08
CTSH	CTSH	5618.24	-0.724668	0.309517	-2.34129	0.0192172	0.0452816
CTSL	CTSL	7705.3	0.424298	0.281085	1.5095	0.131171	0.211868
CTSS	CTSS	4435.49	-1.37653	0.241175	-5.7076	1.14579e-08	2.26324e-07
CX3CL1	CX3CL1	416.279	-0.0795319	0.185305	-0.429196	0.667781	0.733147
CX3CR1	CX3CR1	429.058	-0.223952	0.144123	-1.55389	0.12021	0.197579
CXCL1	CXCL1	4966.76	1.2406	0.585226	2.11986	0.0340177	0.0715035
CXCL10	CXCL10	2790.62	-1.86552	0.405897	-4.59604	4.30604e-06	2.84768e-05
CXCL11	CXCL11	287.87	0.356896	0.278811	1.28007	0.200521	0.296865
CXCL12	CXCL12	4680.95	-1.66394	0.298345	-5.57722	2.44398e-08	3.93845e-07
CXCL13	CXCL13	222.272	-1.92439	0.530675	-3.62631	0.000287503	0.00119254
CXCL14	CXCL14	10241.5	-3.78875	0.403345	-9.39334	5.81288e-21	3.79157e-18
CXCL16	CXCL16	2322.09	-0.835005	0.248494	-3.36026	0.00077869	0.00284532
CXCL2	CXCL2	1199.15	0.511578	0.314357	1.62738	0.103657	0.174044
CXCL3	CXCL3	966.011	0.526175	0.352117	1.49432	0.135092	0.217095
CXCL5	CXCL5	401.393	0.526718	0.781287	0.674167	0.500205	0.599904
CXCL6	CXCL6	248.282	0.886393	0.316955	2.79659	0.00516443	0.0146867
CXCL8	CXCL8	5957.77	2.07282	0.539686	3.84078	0.000122642	0.000554657
CXCL9	CXCL9	4283.16	-2.5626	0.408441	-6.27409	3.51685e-10	1.45018e-08
CXCR1	CXCR1	194.835	0.102796	0.285741	0.359753	0.719032	0.777842
CXCR2	CXCR2	1089.04	-0.63519	0.260723	-2.43627	0.0148398	0.0361153
CXCR3	CXCR3	324.959	-1.58815	0.296485	-5.3566	8.48037e-08	1.05217e-06
CXCR4	CXCR4	2069.58	0.295121	0.286649	1.02956	0.303218	0.410137
CXCR5	CXCR5	238.006	0.168573	0.300776	0.560461	0.575165	0.660519
CXCR6	CXCR6	370.74	-0.851469	0.236287	-3.60354	0.000313915	0.00128312
CYBB	CYBB	2947.11	-0.64939	0.319091	-2.03512	0.0418386	0.0840369
CYLD	CYLD	1285.64	-0.685523	0.159052	-4.31005	1.63217e-05	8.97372e-05
CYP27A1	CYP27A1	4642.24	-0.219369	0.283987	-0.772462	0.439841	0.544269
DAPK2	DAPK2	224.185	-0.762514	0.357757	-2.13138	0.0330581	0.0698004
DAPL1	DAPL1	1335.51	-0.939023	0.46629	-2.01382	0.0440286	0.0874336
DBF4	DBF4	1639.69	0.860588	0.147527	5.83343	5.4298e-09	1.24796e-07
DCLRE1A	DCLRE1A	976.028	0.45617	0.164959	2.76535	0.00568614	0.0159121
DCN	DCN	246.889	0.134744	0.230578	0.584374	0.558969	0.64769
DDIAS	DDIAS	466.557	0.57843	0.150097	3.85371	0.000116344	0.00052959
DDX5	DDX5	37645.9	0.361551	0.205486	1.7595	0.0784933	0.140085
DDX58	RIGI	554.294	-0.35931	0.195648	-1.83651	0.0662822	0.121633
DEFB1	DEFB1	1794.41	-2.82708	0.372769	-7.584	3.35054e-14	3.13164e-12
DEPDC1	DEPDC1	1131.25	0.937876	0.172155	5.44786	5.09805e-08	6.93929e-07
DGAT2	DGAT2	464.825	-1.04282	0.333784	-3.12423	0.0017827	0.00589468
DGKA	DGKA	1569.49	-1.23389	0.25064	-4.92295	8.52507e-07	7.28789e-06
DHX40	DHX40	3355.72	0.574451	0.2108	2.7251	0.00642823	0.0176368
DIAPH3	DIAPH3	892.596	0.927496	0.232449	3.9901	6.60462e-05	0.000319299
DLAT	DLAT	775.912	-0.215969	0.146393	-1.47527	0.140141	0.223017
DLD	DLD	6991.34	0.474513	0.201393	2.35615	0.0184653	0.0438043
DLGAP5	DLGAP5	1031.56	1.18907	0.198909	5.97793	2.25991e-09	6.51048e-08
DLX6	DLX6	419.517	1.68892	0.318676	5.29979	1.15938e-07	1.3775e-06
DMBT1	DMBT1	225.029	1.04263	0.322731	3.23063	0.00123518	0.00427314
DNAH14	DNAH14	3425.59	1.64433	0.253137	6.49581	8.25853e-11	4.28832e-09
DNMT1	DNMT1	2987.06	0.57796	0.17201	3.36004	0.000779318	0.00284532
DOCK9	DOCK9	1674.61	-0.369042	0.266945	-1.38247	0.166829	0.257026
DONSON	DONSON	1088.58	0.675199	0.174415	3.87121	0.000108295	0.0004978
DPP4	DPP4	550.855	-0.625639	0.322023	-1.94284	0.0520358	0.100488
DPYSL4	DPYSL4	444.139	1.49598	0.450604	3.31994	0.000900357	0.00325335
DSC3	DSC3	5752.24	-3.55606	0.460568	-7.72102	1.154e-14	1.32812e-12
DSE	DSE	1168.01	-0.559704	0.216221	-2.58857	0.00963741	0.0248833
DSG3	DSG3	899.094	-2.31724	0.346318	-6.69107	2.21545e-11	1.29419e-09
DST	DST	6063.09	-0.198207	0.25435	-0.779269	0.435821	0.54313
DTL	DTL	911.26	1.38745	0.219388	6.32417	2.54599e-10	1.08166e-08
DUSP4	DUSP4	10209.8	-0.748394	0.330012	-2.26778	0.0233426	0.0536498
DUSP6	DUSP6	348.395	0.388196	0.195222	1.98849	0.0467581	0.0916851
E2F2	E2F2	222.974	0.311108	0.23166	1.34295	0.179287	0.273813
E2F7	E2F7	311.583	1.14874	0.335975	3.41912	0.000628241	0.00234254
EBF4	EBF4	489.498	0.647323	0.395734	1.63575	0.101891	0.172317
EBI3	EBI3	244.83	-0.0401398	0.19998	-0.200719	0.840919	0.879827
ECT2	ECT2	1447.27	0.526623	0.183526	2.86948	0.0041115	0.012096
EEF1G	EEF1G	50260.9	0.627348	0.229285	2.73611	0.00621708	0.017226
EEF2	EEF2	59339.4	0.415194	0.200421	2.07161	0.0383019	0.0782788
EFNA4	EFNA4	819.819	0.765641	0.171623	4.46118	8.15095e-06	4.90456e-05
EFNB3	EFNB3	612.53	0.503773	0.270137	1.86488	0.0621984	0.115415
EGFR	EGFR	1292.54	-1.62904	0.269106	-6.05351	1.41724e-09	4.69131e-08
EGR1	EGR1	6846.22	1.10099	0.416091	2.64603	0.00814429	0.0217078
EGR2	EGR2	910.238	-0.235887	0.352435	-0.669305	0.503301	0.602586
EGR3	EGR3	1542.33	-0.626775	0.389464	-1.60933	0.107545	0.179284
EHD2	EHD2	2924.36	-0.632775	0.284239	-2.22621	0.0260003	0.0583239
EIF2A	EIF2A	846.591	0.0640957	0.26387	0.242906	0.808078	0.854203
EIF2AK2	EIF2AK2	3368.02	-0.114512	0.195252	-0.586482	0.557552	0.647092
ELK1	ELK1	1290.38	0.0731096	0.147294	0.496353	0.619645	0.696666
ELL3	ELL3	143.821	-0.922601	0.378204	-2.43942	0.0147107	0.0358684
EME1	EME1	340.918	1.20088	0.240546	4.99232	5.96582e-07	5.43122e-06
EMP1	EMP1	16872.1	0.470567	0.317098	1.48398	0.137814	0.219919
EMX2	EMX2	285.192	-0.480982	0.271543	-1.77129	0.0765118	0.137349
ENG	ENG	4573.75	-0.132895	0.160174	-0.829688	0.406715	0.516967
ENO1	ENO1	56410.1	0.695191	0.196514	3.53762	0.000403751	0.00159904
ENTPD1	ENTPD1	1361.38	-0.245368	0.234686	-1.04552	0.295785	0.403106
EOMES	EOMES	419.568	-0.228279	0.235032	-0.97127	0.331414	0.440419
EP300	EP300	4218.81	0.449555	0.150902	2.97911	0.00289087	0.00884935
EPCAM	EPCAM	39.8124	0.339725	0.587515	0.578241	0.563102	0.65084
EPHX3	EPHX3	464.151	-1.49134	0.262779	-5.67526	1.38477e-08	2.55454e-07
EPSTI1	EPSTI1	764.787	-1.16388	0.211767	-5.49606	3.88373e-08	5.61339e-07
ERBB2	ERBB2	3300.58	-0.173459	0.256279	-0.676838	0.498509	0.598381
ERBB3	ERBB3	7749.18	0.00940183	0.30652	0.0306728	0.97553	0.981833
ERCC6L	ERCC6L	306.119	0.795848	0.238164	3.34159	0.000832989	0.00302552
ESCO2	ESCO2	529.446	0.255473	0.211909	1.20558	0.227981	0.331222
ESPL1	ESPL1	470.335	1.28582	0.247239	5.2007	1.98537e-07	2.17461e-06
ESYT2	ESYT2	4519.24	-0.274378	0.226733	-1.21014	0.226227	0.329014
ETS1	ETS1	11673.7	0.930396	0.264072	3.52326	0.000426269	0.00167873
ETS2	ETS2	1937.64	-0.160379	0.270723	-0.59241	0.553576	0.644077
ETV1	ETV1	2364.96	-0.703788	0.313064	-2.24806	0.0245722	0.0556546
ETV4	ETV4	1943.31	-0.353119	0.266389	-1.32558	0.18498	0.279324
EWSR1	EWSR1	5790.59	0.184983	0.139495	1.32609	0.184808	0.279324
EXO1	EXO1	1042.55	1.19252	0.196874	6.05728	1.38444e-09	4.69131e-08
EYS	EYS	3.34959	1.0159	1.26035	0.806045	0.420217	0.528855
EZH2	EZH2	2147.62	0.937817	0.175056	5.35723	8.45057e-08	1.05217e-06
F13A1	F13A1	3412.58	-0.857639	0.285986	-2.99888	0.00270973	0.00838641
F2RL1	F2RL1	500.852	-0.696999	0.278956	-2.4986	0.0124685	0.0312018
FABP4	FABP4	542.44	-0.196212	0.282786	-0.693852	0.487775	0.589535
FADD	FADD	2072.01	0.460903	0.181855	2.53445	0.0112623	0.0285529
FAM111B	FAM111B	846.528	0.422439	0.177811	2.37578	0.0175121	0.041755
FAM122B	PABIR2	2749.45	-0.0477744	0.201308	-0.23732	0.812409	0.857033
FAM161A	FAM161A	1237.02	1.0596	0.227179	4.66416	3.09885e-06	2.25108e-05
FAM222A	FAM222A	746.738	0.615137	0.272126	2.26049	0.0237911	0.0541616
FAM69B	DIPK1B	2664.75	1.27098	0.312241	4.0705	4.69124e-05	0.000235739
FAM72_family	Excluded	1972.47	0.804715	0.194075	4.14642	3.3772e-05	0.000173437
FAM83B	FAM83B	887.452	-1.33236	0.302277	-4.40774	1.04453e-05	5.97727e-05
FANCA	FANCA	898.584	0.51787	0.211308	2.45078	0.0142546	0.0349999
FANCD2	FANCD2	1444.97	0.829654	0.231951	3.57685	0.000347765	0.00140509
FANCI	FANCI	1918.55	0.651852	0.155356	4.19586	2.7184e-05	0.000140634
FAP	FAP	2950.92	0.234745	0.370255	0.634008	0.526076	0.619578
FAS	FAS	422.725	-0.147976	0.212837	-0.695254	0.486896	0.58898
FASLG	FASLG	428.222	-0.255976	0.243451	-1.05145	0.293053	0.402016
FBLN1	FBLN1	3350.75	-0.898679	0.329124	-2.73052	0.00632354	0.017452
FCAR	FCAR	308.694	0.652007	0.295494	2.2065	0.0273491	0.0601937
FCER1G	FCER1G	3571.13	-0.529568	0.251281	-2.10747	0.0350767	0.0730721
FCER2	FCER2	167.826	0.1451	0.261043	0.555847	0.578315	0.661876
FCGR1A_FCGR1B	FCGR1A	1627.32	-0.204848	0.278981	-0.734272	0.462783	0.567152
FCGR2A_2C	FCGR2A	8958.29	-1.04555	0.339541	-3.07931	0.0020748	0.00673348
FCGR2B	FCGR2B	1461.01	-0.59154	0.227829	-2.59642	0.00941999	0.0244666
FCGR3A_3B	FCGR3A	5653.56	-0.186963	0.415924	-0.449511	0.653063	0.719807
FCMR	FCMR	1292.71	0.025119	0.342331	0.0733766	0.941506	0.956521
FCRL2	FCRL2	300.883	0.543958	0.301662	1.8032	0.0713565	0.129924
FCRLA	FCRLA	2102.12	1.54449	0.466	3.31436	0.000918525	0.00330198
FEN1	FEN1	182.575	0.579496	0.261849	2.21309	0.0268912	0.0596588
FEZ1	FEZ1	824.949	-0.522317	0.385567	-1.35467	0.175522	0.268648
FGD6	FGD6	867.718	-0.388467	0.161836	-2.40037	0.0163783	0.0395222
FGFR3	FGFR3	2390.71	-1.14115	0.421667	-2.70629	0.00680395	0.0185226
FICD	FICD	462.17	0.100564	0.165925	0.606082	0.54446	0.63551
FLI1	FLI1	285.58	-0.246031	0.269953	-0.911384	0.362093	0.472934
FLT1	FLT1	719.676	0.412064	0.20211	2.0388	0.0414695	0.0834151
FLT3	FLT3	346.393	-0.170136	0.257444	-0.660867	0.508698	0.606334
FLT3LG	FLT3LG	994.076	-0.802043	0.210918	-3.80263	0.00014317	0.000637222
FLVCR1	FLVCR1	834.728	0.680219	0.214424	3.17231	0.00151232	0.0050968
FMO5	FMO5	457.912	-0.347354	0.198945	-1.74598	0.0808141	0.143601
FN1	FN1	53492.2	0.98904	0.373645	2.647	0.00812088	0.0216866
FOLH1	FOLH1	211.235	0.276564	0.306407	0.902603	0.366737	0.47695
FOS	FOS	13580.7	1.91743	0.440015	4.35764	1.31472e-05	7.40257e-05
FOXA1	FOXA1	98.3393	0.870491	0.31645	2.7508	0.00594492	0.0165701
FOXG1	FOXG1	474.809	1.30554	0.417182	3.12942	0.0017515	0.00580522
FOXJ1	FOXJ1	291.821	0.616237	0.300464	2.05095	0.0402719	0.0814736
FOXM1	FOXM1	2376.43	1.15377	0.251776	4.58252	4.59396e-06	3.00969e-05
FOXO1	FOXO1	1129.07	0.0632024	0.192232	0.328781	0.742321	0.797498
FOXP1	FOXP1	2072.21	0.0340318	0.241233	0.141074	0.887811	0.913885
FOXP3	FOXP3	135.451	-1.83537	0.311934	-5.88385	4.0084e-09	9.68928e-08
FOXRED2	FOXRED2	1243.45	1.30151	0.300477	4.33148	1.48109e-05	8.27285e-05
FPR1	FPR1	461.998	0.12917	0.273208	0.472791	0.636362	0.708079
FPR2	FPR2	307.671	0.455418	0.346821	1.31312	0.189143	0.28331
FRYL	FRYL	2570.34	0.345571	0.149511	2.31134	0.0208141	0.0485546
FUT4	FUT4	612.162	-0.176596	0.164473	-1.07371	0.282953	0.394952
FUT5	FUT5	378.732	0.315034	0.290869	1.08308	0.278774	0.391232
FXYD5	FXYD5	8324.92	-0.461759	0.280681	-1.64514	0.0999415	0.16984
FYB1	FYB1	1203.31	-0.871723	0.358851	-2.42921	0.015132	0.0366408
FYN	FYN	3663.1	-0.282663	0.211752	-1.33487	0.181917	0.276325
FZD3	FZD3	503.791	0.140072	0.302307	0.463344	0.643118	0.713332
G6PD	G6PD	1308.12	-0.18073	0.171508	-1.05377	0.291987	0.401223
GABRA5	GABRA5	185.786	0.489532	0.294323	1.66324	0.0962634	0.164587
GAD1	GAD1	132.502	-0.670129	0.817027	-0.820204	0.4121	0.520753
GADD45GIP1	GADD45GIP1	3563.61	0.0204434	0.157894	0.129475	0.896982	0.921296
GAGE_family	Excluded	1848.24	-2.18492	1.33488	-1.63679	0.101674	0.172157
GATA2	GATA2	470.724	-0.0115856	0.218663	-0.0529835	0.957745	0.970201
GATA3	GATA3	348.722	-0.964629	0.255546	-3.77478	0.000160152	0.000697306
GBP1	GBP1	4564.53	-1.69437	0.362076	-4.67961	2.87428e-06	2.10981e-05
GBP5	GBP5	930.067	-1.37035	0.321842	-4.25784	2.06409e-05	0.000110033
GCK	GCK	179.95	0.708628	0.288237	2.45849	0.0139524	0.0344387
GCK_liver	Excluded	160.825	0.338844	0.317763	1.06634	0.286269	0.39713
GCK_Pan	Excluded	175.091	0.410861	0.297746	1.3799	0.167616	0.257673
GDF15	GDF15	6296.03	1.47805	0.446109	3.31321	0.000922303	0.00330708
GGT7	GGT7	1324.98	0.260524	0.195367	1.33351	0.182365	0.276406
GINS4	GINS4	848.824	0.834619	0.231458	3.60592	0.000311048	0.00127512
GLB1L2	GLB1L2	495.54	-0.151421	0.448122	-0.337902	0.735437	0.791805
GLIPR1	GLIPR1	386.123	-0.120551	0.183606	-0.656578	0.511452	0.60819
GNLY	GNLY	623.745	-1.29659	0.283929	-4.56658	4.95746e-06	3.18936e-05
GPI	GPI	9989.32	0.636853	0.192851	3.30231	0.000958926	0.00340358
GPR18	GPR18	311.04	-0.0378981	0.226022	-0.167675	0.866839	0.897187
GPR19	GPR19	452.442	0.984961	0.176996	5.56487	2.62343e-08	4.13264e-07
GPRIN1	GPRIN1	863.502	0.410209	0.453848	0.903846	0.366077	0.476546
GRAP2	GRAP2	352.232	-0.253875	0.222413	-1.14146	0.25368	0.361442
GSDME	GSDME	1833.85	1.50392	0.32267	4.66086	3.14888e-06	2.27563e-05
GTF3C1	GTF3C1	2597.17	-0.0278872	0.152103	-0.183344	0.854528	0.888101
GTSE1	GTSE1	758.071	1.23245	0.217702	5.66119	1.50325e-08	2.702e-07
GUSB	GUSB	2497.85	0.0596689	0.209113	0.285342	0.775382	0.826053
GZMA	GZMA	768.158	-2.03673	0.394027	-5.16901	2.35342e-07	2.47592e-06
GZMB	GZMB	550.974	-1.62704	0.302894	-5.37165	7.80195e-08	1.00352e-06
GZMH	GZMH	204.509	-0.655747	0.297443	-2.20462	0.0274811	0.0603895
GZMK	GZMK	335.934	-1.6809	0.360865	-4.65797	3.19343e-06	2.29583e-05
GZMM	GZMM	199.075	-0.104953	0.180345	-0.58196	0.560594	0.648936
H2AFZ	H2AZ1	8201.94	0.736287	0.190965	3.85562	0.000115437	0.000527176
HASPIN	HASPIN	665.881	0.840042	0.162765	5.16107	2.4554e-07	2.54998e-06
HAVCR2	HAVCR2	855.139	-0.354315	0.203565	-1.74055	0.0817622	0.144736
HCAR1	HCAR1	135.73	0.426331	0.243135	1.75348	0.0795202	0.141661
HCAR2	HCAR2	411.332	0.0672652	0.380455	0.176802	0.859664	0.891456
HDC	HDC	150.224	-1.72778	0.31564	-5.47388	4.40283e-08	6.17198e-07
HELLS	HELLS	931.644	1.17926	0.211711	5.57013	2.54545e-08	4.05537e-07
HERC6	HERC6	805.545	-1.10158	0.259683	-4.24203	2.21505e-05	0.000116311
HES1	HES1	4099.68	-0.0127634	0.239432	-0.0533069	0.957487	0.970201
HES5	HES5	176.971	0.803718	0.30413	2.64268	0.00822531	0.0218407
HEXIM2	HEXIM2	527.582	0.100049	0.155324	0.64413	0.519491	0.614622
HEY1	HEY1	674.309	0.112732	0.347367	0.324533	0.745534	0.800336
HEY2	HEY2	629.996	-0.0903794	0.287124	-0.314775	0.752933	0.807043
HEYL	HEYL	442.368	0.809866	0.222021	3.64769	0.000264604	0.00110082
HGF	HGF	506.06	-0.0469476	0.201507	-0.232983	0.815775	0.859291
HHLA2	HHLA2	15.5965	0.591868	0.963635	0.614204	0.539081	0.630351
HIF1A	HIF1A	5676.66	0.131706	0.226544	0.581368	0.560992	0.648936
HIST1H2BH	H2BC9	2655.05	0.0435346	0.363987	0.119605	0.904796	0.927284
HJURP	HJURP	565.364	1.01726	0.268151	3.79362	0.000148468	0.000654566
HK1	HK1	3880.86	-0.110063	0.211487	-0.520425	0.602768	0.682066
HK2	HK2	3044.7	0.921133	0.280472	3.28423	0.00102262	0.00360231
HLA-A	HLA-A	60329.3	-0.723733	0.335954	-2.15427	0.0312193	0.0671311
HLA-B	HLA-B	77918.9	-1.62537	0.362654	-4.48188	7.39899e-06	4.47129e-05
HLA-C	HLA-C	31688.2	-0.944899	0.358002	-2.63937	0.00830607	0.0219719
HLA-DMA	HLA-DMA	3734.2	-1.1765	0.229874	-5.11801	3.08776e-07	3.04862e-06
HLA-DMB	HLA-DMB	2792.42	-1.41039	0.247269	-5.70385	1.17128e-08	2.26324e-07
HLA-DOA	HLA-DOA	876.635	-0.750288	0.217895	-3.44335	0.000574557	0.0021753
HLA-DOB	HLA-DOB	572.528	-0.0624244	0.23001	-0.271399	0.786084	0.83555
HLA-DPA1	HLA-DPA1	14354.1	-1.52075	0.289682	-5.24971	1.5234e-07	1.72242e-06
HLA-DPB1	HLA-DPB1	568.447	-0.205047	0.197705	-1.03714	0.299671	0.406324
HLA-DQA1	HLA-DQA1	652.475	-1.1453	0.426357	-2.68625	0.007226	0.0195199
HLA-DQA2	HLA-DQA2	91.1256	-1.62011	0.683672	-2.36971	0.017802	0.0423024
HLA-DQB1	HLA-DQB1	1624.64	-0.90612	0.653963	-1.38558	0.165874	0.256401
HLA-DQB2	HLA-DQB2	558.455	-1.24276	0.328792	-3.77979	0.00015696	0.000685539
HLA-DRA	HLA-DRA	39150.3	-1.60355	0.316869	-5.06062	4.17888e-07	3.95864e-06
HLA-DRB1	HLA-DRB1	2275.82	-0.863969	0.287177	-3.00848	0.00262554	0.00819966
HLA-E	HLA-E	24340.9	-1.10848	0.235565	-4.7056	2.53121e-06	1.88764e-05
HLA-F	HLA-F	8688.79	-1.33078	0.336287	-3.95728	7.58067e-05	0.000359736
HLA-G	HLA-G	739.771	-0.602139	0.363328	-1.65729	0.0974616	0.16623
HLF	HLF	370.862	-0.180912	0.269693	-0.670806	0.502344	0.601954
HMBS	HMBS	875.278	0.231866	0.235383	0.985056	0.324597	0.433827
HMGB1	HMGB1	4178.57	0.677161	0.257459	2.63017	0.00853433	0.0224066
HMGCS2	HMGCS2	212.347	0.135636	0.285827	0.474538	0.635116	0.707254
HMMR	HMMR	797.791	0.856437	0.194583	4.4014	1.07556e-05	6.1298e-05
HMOX1	HMOX1	2496.78	-0.294244	0.292057	-1.00749	0.3137	0.421272
HMX2	HMX2	105.373	0.521597	0.315027	1.65572	0.0977786	0.166568
HNF1A	HNF1A	3.53697	-0.47814	1.31286	-0.364196	0.715711	0.775446
HNF1B	HNF1B	2.774	-1.02231	1.28088	-0.798127	0.424797	0.532529
HORMAD1	HORMAD1	1191.73	1.1421	0.662448	1.72406	0.0846977	0.147694
HORMAD2	HORMAD2	214.145	0.632979	0.293347	2.15778	0.0309446	0.0667451
HPDL	HPDL	655.867	0.820348	0.300751	2.72766	0.00637852	0.0175347
HPN	HPN	53.4116	1.17311	0.534406	2.19516	0.0281522	0.0614787
HRAS	HRAS	1524.19	0.144316	0.244077	0.591274	0.554337	0.644428
HSD11B1	HSD11B1	519.977	0.0651991	0.277995	0.234533	0.814571	0.858668
HSP90B1	HSP90B1	16604.3	0.195059	0.174633	1.11697	0.264009	0.373502
HSPA1A	HSPA1A	8657.43	1.59166	0.294235	5.40948	6.32098e-08	8.20556e-07
IBSP	IBSP	290.365	0.639095	0.255205	2.50424	0.0122715	0.0308327
ICAM1	ICAM1	4036.39	0.0668483	0.261499	0.255635	0.798233	0.844888
ICAM2	ICAM2	410.457	-0.35313	0.165664	-2.1316	0.0330394	0.0698004
ICAM3	ICAM3	301.118	-0.314532	0.213857	-1.47075	0.141357	0.224697
ICAM4	ICAM4	256.505	0.55056	0.258289	2.13157	0.0330425	0.0698004
ICOS	ICOS	398.398	-0.396102	0.229041	-1.72939	0.083739	0.146936
ICOSLG	ICOSLG	419.921	-0.196312	0.16758	-1.17145	0.241416	0.346433
ID2	ID2	2345.71	-0.0809863	0.198841	-0.407293	0.683793	0.747216
ID3	ID3	673.645	0.498253	0.439258	1.13431	0.256666	0.365326
ID4	ID4	1418.3	0.898691	0.349847	2.56881	0.0102048	0.0262516
IDH1	IDH1	2849.2	0.293633	0.202963	1.44673	0.147973	0.232838
IDH2	IDH2	2762.19	0.179123	0.196631	0.910964	0.362315	0.472934
IDO1	IDO1	851.679	-1.37506	0.448262	-3.06753	0.00215838	0.00694049
IDO2	IDO2	271.117	0.0412214	0.264801	0.155669	0.876294	0.905353
IFI16	IFI16	23316.5	0.0212342	0.244397	0.0868843	0.930763	0.949731
IFI27	IFI27	12745.1	-2.29086	0.422115	-5.4271	5.72756e-08	7.57551e-07
IFI35	IFI35	463.302	0.377176	0.18245	2.06728	0.0387081	0.078879
IFI44L	IFI44L	1190.91	-0.957687	0.306793	-3.1216	0.0017987	0.0059336
IFI6	IFI6	13166.3	-1.33753	0.536801	-2.49167	0.0127143	0.0317179
IFIH1	IFIH1	1640.79	-1.25974	0.235676	-5.34522	9.03055e-08	1.10094e-06
IFIT1	IFIT1	1536.23	-1.01376	0.346144	-2.92873	0.00340348	0.0103507
IFIT2	IFIT2	261.461	0.17786	0.211979	0.839044	0.401445	0.512125
IFIT3	IFIT3	2005.67	-0.804008	0.268688	-2.99235	0.00276841	0.00851775
IFIT5	IFIT5	1216.38	-0.503399	0.237733	-2.11749	0.0342179	0.0717093
IFITM1	IFITM1	6808.13	-1.7615	0.291186	-6.04941	1.45375e-09	4.69131e-08
IFITM2	IFITM2	16254.6	-0.835921	0.206786	-4.04245	5.28965e-05	0.000261423
IFITM3	IFITM3	13125.3	-0.832492	0.238512	-3.49035	0.000482385	0.00186639
IFNA_Family	Excluded	1671.33	0.668925	0.331166	2.01991	0.0433927	0.0864155
IFNAR1	IFNAR1	1922.17	-0.184714	0.155199	-1.19017	0.233978	0.337487
IFNAR2	IFNAR2	3390.29	-0.286203	0.186497	-1.53463	0.124876	0.20334
IFNB1	IFNB1	236.37	0.729182	0.31424	2.32046	0.0203158	0.0475505
IFNG	IFNG	332.423	-0.185724	0.341418	-0.543979	0.586456	0.669009
IFNGR1	IFNGR1	4197.94	-0.645219	0.210246	-3.06888	0.00214862	0.00692499
IFNL1	IFNL1	3.84017	-0.143007	1.19546	-0.119625	0.90478	0.927284
IFNL2	IFNL2	307.378	0.298336	0.282536	1.05592	0.291004	0.400773
IFNL3	IFNL3	2.29854	-2.02647	1.244	-1.629	0.103313	0.173883
IFNL4	IFNL4	315.123	0.256181	0.238814	1.07272	0.283397	0.394952
IFNLR1	IFNLR1	227.896	-0.762283	0.272501	-2.79735	0.00515229	0.0146867
IGF1R	IGF1R	4940.04	0.336423	0.27188	1.2374	0.21594	0.316682
IGF2R	IGF2R	824.527	-0.241596	0.18418	-1.31174	0.189607	0.283703
IGFBP3	IGFBP3	2920.29	-0.0369896	0.26669	-0.138699	0.889688	0.915145
IGSF6	IGSF6	1488.89	-0.451408	0.224994	-2.00631	0.0448228	0.0887593
IHH	IHH	181.028	0.340883	0.274711	1.24088	0.21465	0.31545
IKBKB	IKBKB	2529.44	-0.125982	0.19752	-0.637822	0.523589	0.618427
IKBKG	IKBKG	2085.53	-0.175467	0.139448	-1.2583	0.208285	0.307385
IKZF1	IKZF1	1319.4	-1.08931	0.245379	-4.43928	9.02586e-06	5.29467e-05
IKZF2	IKZF2	543.12	-0.447835	0.231274	-1.93638	0.0528206	0.101306
IKZF3	IKZF3	885.482	-1.31692	0.284435	-4.62994	3.65772e-06	2.53867e-05
IKZF4	IKZF4	568.916	0.380459	0.148193	2.56733	0.0102485	0.0262677
IL10	IL10	328.602	0.310351	0.201768	1.53815	0.124011	0.202638
IL10RA	IL10RA	2030.58	-1.18898	0.244088	-4.87111	1.10975e-06	8.99822e-06
IL10RB	IL10RB	1801.98	-0.148944	0.185809	-0.8016	0.422784	0.531132
IL11	IL11	373.788	0.611316	0.293209	2.08492	0.0370766	0.0765558
IL11RA	IL11RA	2294.34	0.715197	0.306138	2.33619	0.0194814	0.0457598
IL12A	IL12A	45.8591	0.208126	0.42453	0.490251	0.623956	0.69983
IL12B	IL12B	259.066	0.390727	0.279594	1.39748	0.162269	0.252189
IL12RB1	IL12RB1	489.928	-0.802774	0.229393	-3.49955	0.000466042	0.00180995
IL12RB2	IL12RB2	1313.17	0.305951	0.293267	1.04325	0.296832	0.403646
IL13	IL13	214.666	0.309945	0.301826	1.0269	0.304468	0.411237
IL13RA1	IL13RA1	4182.55	-0.0360515	0.194528	-0.185328	0.852972	0.888101
IL13RA2	IL13RA2	371.661	0.238403	0.400789	0.594834	0.551954	0.642724
IL15	IL15	361.706	-0.491278	0.172875	-2.84181	0.00448579	0.012994
IL15RA	IL15RA	512.792	-1.30072	0.195757	-6.64459	3.04066e-11	1.7052e-09
IL16	IL16	1221.49	-0.188436	0.197435	-0.954422	0.33987	0.450376
IL17A	IL17A	3.4953	0.609989	1.08781	0.560749	0.574969	0.660519
IL17B	IL17B	256.053	0.703029	0.260528	2.69847	0.00696581	0.0189265
IL17C	IL17C	135.673	-0.256797	0.285656	-0.898974	0.368667	0.478141
IL17D	IL17D	1131.96	0.776408	0.429442	1.80795	0.0706147	0.12887
IL17F	IL17F	291.513	0.935851	0.307887	3.03959	0.00236901	0.00754621
IL17RA	IL17RA	1138.87	-0.112708	0.162695	-0.692757	0.488462	0.589857
IL17RB	IL17RB	273.725	0.530512	0.288504	1.83884	0.065939	0.121162
IL18	IL18	2461.86	-1.86357	0.311175	-5.98881	2.11388e-09	6.30565e-08
IL18BP	IL18BP	1923.41	-0.732617	0.178324	-4.10836	3.98483e-05	0.000201687
IL18R1	IL18R1	168.649	-0.130845	0.24556	-0.532846	0.59414	0.676673
IL19	IL19	254.403	0.628711	0.298198	2.10837	0.0349993	0.0730194
IL1A	IL1A	172.623	0.0180481	0.477468	0.0377996	0.969847	0.978742
IL1B	IL1B	1110.22	0.378323	0.447437	0.845535	0.397812	0.507953
IL1R1	IL1R1	1855.96	-0.852386	0.262787	-3.24364	0.00118013	0.00411578
IL1R2	IL1R2	325.8	-0.337308	0.315702	-1.06844	0.285322	0.396503
IL1RAP	IL1RAP	2776.11	0.28516	0.354817	0.803683	0.42158	0.530094
IL1RL1	IL1RL1	341.327	-0.123041	0.241834	-0.508785	0.610903	0.688688
IL1RL2	IL1RL2	372.685	-0.611755	0.223921	-2.73201	0.00629489	0.0174072
IL1RN	IL1RN	1230.49	-0.286186	0.369482	-0.77456	0.4386	0.544155
IL2	IL2	250.49	0.496314	0.288632	1.71954	0.0855162	0.148567
IL20	IL20	390.354	0.927333	0.37657	2.46258	0.0137941	0.0341081
IL20RA	IL20RA	333.071	-1.30738	0.288379	-4.53353	5.80069e-06	3.67989e-05
IL20RB	IL20RB	502.715	-2.06204	0.292465	-7.05055	1.78207e-12	1.18974e-10
IL21	IL21	259.391	0.513057	0.290752	1.76459	0.0776334	0.139006
IL21R	IL21R	242.218	-1.58612	0.423716	-3.74336	0.000181576	0.000785707
IL22	IL22	3.89581	-1.17941	1.36287	-0.865388	0.386826	0.497094
IL22RA1	IL22RA1	392.064	-1.2828	0.291841	-4.39554	1.10498e-05	6.27198e-05
IL22RA2	IL22RA2	191.909	0.0178369	0.295391	0.060384	0.95185	0.965625
IL23A	IL23A	266.089	0.364814	0.223472	1.63248	0.102578	0.173271
IL23R	IL23R	201.829	0.450872	0.249446	1.80749	0.0706857	0.12887
IL24	IL24	285.717	0.710204	0.263517	2.69509	0.00703686	0.0190825
IL25	IL25	157.592	0.483997	0.254081	1.90489	0.0567943	0.107748
IL26	IL26	175.648	0.232981	0.261894	0.8896	0.373681	0.483303
IL27	IL27	147.753	-0.108727	0.293045	-0.371025	0.710619	0.771237
IL2RA	IL2RA	386.522	-0.251127	0.189583	-1.32462	0.185296	0.279324
IL2RB	IL2RB	488.257	-0.66029	0.220686	-2.99199	0.00277169	0.00851775
IL2RG	IL2RG	240.838	-0.40712	0.227841	-1.78686	0.0739602	0.133624
IL3	IL3	157.065	0.463032	0.292971	1.58047	0.113999	0.189593
IL31	IL31	208.053	0.680521	0.277647	2.45103	0.0142448	0.0349999
IL32	IL32	2539.34	-1.79092	0.305854	-5.85546	4.75692e-09	1.1215e-07
IL33	IL33	768.955	-1.15817	0.261474	-4.4294	9.44955e-06	5.47449e-05
IL34	IL34	542.508	-1.54681	0.261806	-5.90824	3.45776e-09	8.64886e-08
IL3RA	IL3RA	266.188	-0.738835	0.322005	-2.29449	0.0217625	0.050515
IL4	IL4	3.32018	-0.410602	1.02576	-0.400291	0.688942	0.752256
IL4R	IL4R	1604.86	-0.721839	0.227298	-3.17574	0.00149456	0.00504911
IL5	IL5	144.376	0.524886	0.348992	1.50401	0.13258	0.213897
IL5RA	IL5RA	180.479	0.253498	0.241528	1.04956	0.293919	0.40281
IL6	IL6	708.728	0.761024	0.323712	2.35093	0.0187267	0.0442001
IL6R	IL6R	3067.63	0.457773	0.206908	2.21245	0.0269358	0.0596588
IL6ST	IL6ST	9064.79	-0.174866	0.16727	-1.04541	0.295832	0.403106
IL7	IL7	216.687	0.153424	0.233567	0.656874	0.511262	0.60819
IL7R	IL7R	1058.51	-1.02626	0.277978	-3.69186	0.00022262	0.000941872
IL9	IL9	25.2683	1.04567	0.642496	1.62751	0.103628	0.174044
IL9R	IL9R	366.964	-0.255339	0.208739	-1.22325	0.221236	0.323771
IMPG2	IMPG2	286.356	0.446973	0.253682	1.76194	0.0780787	0.139625
INSM1	INSM1	245.59	0.411846	0.257877	1.59707	0.110251	0.183577
IQGAP3	IQGAP3	1403	1.59416	0.269947	5.90548	3.5163e-09	8.64886e-08
IRAK1	IRAK1	2170.73	0.0686288	0.141072	0.48648	0.626627	0.701702
IRAK2	IRAK2	406.132	0.276234	0.224689	1.22941	0.218919	0.320716
IRAK3	IRAK3	1009.19	-1.06693	0.233186	-4.57544	4.75227e-06	3.09892e-05
IRAK4	IRAK4	373.292	0.187054	0.179956	1.03945	0.298597	0.405653
IRF1	IRF1	3947.07	-0.98503	0.318824	-3.08957	0.00200443	0.00655062
IRF2	IRF2	1789.45	-0.402265	0.138661	-2.90106	0.00371901	0.0111411
IRF3	IRF3	2223.96	-0.152619	0.149852	-1.01846	0.308458	0.415055
IRF4	IRF4	5949.96	0.307547	0.275141	1.11778	0.263661	0.373387
IRF5	IRF5	403.397	-0.395435	0.223196	-1.7717	0.076445	0.137349
IRF7	IRF7	2002.93	-0.821175	0.274506	-2.99146	0.00277647	0.00851775
IRF8	IRF8	1207.61	-1.45219	0.263065	-5.52028	3.38451e-08	5.04795e-07
IRF9	IRF9	3879.46	-0.43555	0.20969	-2.07712	0.0377905	0.0775729
IRGM	IRGM	9.75007	-0.955728	0.733078	-1.30372	0.19233	0.286261
IRS1	IRS1	352.964	0.432218	0.210252	2.05572	0.0398098	0.0807857
ISG15	ISG15	3601.37	-1.1625	0.406686	-2.85847	0.0042569	0.0123821
ISG20	ISG20	666.326	0.0344079	0.417067	0.0824997	0.934249	0.952404
ITGA1	ITGA1	1097.78	-0.374709	0.271265	-1.38134	0.167175	0.257277
ITGA2	ITGA2	473.277	-0.799995	0.263243	-3.039	0.00237366	0.00754621
ITGA3	ITGA3	7533.05	0.858147	0.403857	2.12488	0.033597	0.0707252
ITGA4	ITGA4	1832.89	0.0231315	0.366784	0.0630657	0.949714	0.964156
ITGA5	ITGA5	2672.62	0.225502	0.278963	0.808356	0.418885	0.527653
ITGA6	ITGA6	5124.56	-0.973239	0.286653	-3.39518	0.000685836	0.00255051
ITGAE	ITGAE	121.912	-1.59761	0.550557	-2.90181	0.00371014	0.0111384
ITGAL	ITGAL	1146.51	-1.20278	0.251935	-4.77416	1.8046e-06	1.39014e-05
ITGAM	ITGAM	633.325	-0.258862	0.181376	-1.42721	0.153519	0.240216
ITGAX	ITGAX	1271.08	-0.116947	0.281012	-0.416164	0.67729	0.741844
ITGB1	ITGB1	15278.1	0.474043	0.211223	2.24428	0.0248143	0.0561124
ITGB2	ITGB2	2975.37	-0.896885	0.277769	-3.22888	0.00124275	0.00428092
ITGB3	ITGB3	2183.22	-0.708449	0.399732	-1.77231	0.0763436	0.137349
ITGB4	ITGB4	1378.6	-2.0925	0.460583	-4.54316	5.54162e-06	3.53153e-05
ITGB7	ITGB7	529.336	-0.953258	0.215302	-4.42753	9.53169e-06	5.49935e-05
ITK	ITK	544.728	-0.477492	0.246588	-1.93639	0.0528194	0.101306
ITLN2	ITLN2	305.304	0.778057	0.214865	3.62115	0.000293298	0.00121299
ITPKC	ITPKC	944.809	-0.179699	0.157376	-1.14185	0.253518	0.361442
JAK1	JAK1	3903.68	-0.201013	0.192292	-1.04535	0.29586	0.403106
JAK2	JAK2	960.634	-0.40233	0.153481	-2.62137	0.00875777	0.0229425
JAK3	JAK3	1105.27	-0.36839	0.224201	-1.64313	0.100357	0.17034
JAKMIP3	JAKMIP3	24.9475	-0.0925969	0.503001	-0.184089	0.853944	0.888101
JAML	JAML	762.894	-1.71151	0.32765	-5.22358	1.75497e-07	1.95275e-06
JCHAIN	JCHAIN	2353.15	-0.19184	0.538339	-0.356354	0.721575	0.77939
KCNA1	KCNA1	197.869	0.313052	0.271127	1.15463	0.248241	0.3555
KCNH2	KCNH2	114.623	4.37057	0.790253	5.5306	3.1914e-08	4.81112e-07
KCNK5	KCNK5	320.897	0.268571	0.251099	1.06959	0.284806	0.396503
KDM5B	KDM5B	1663.93	0.69192	0.204568	3.38235	0.000718697	0.00265861
KDR	KDR	1157	0.0735247	0.197889	0.371545	0.710231	0.771237
KHDRBS2	KHDRBS2	176.948	0.608452	0.327991	1.85509	0.0635833	0.117449
KHK	KHK	521.076	0.131899	0.164833	0.800198	0.423596	0.531675
KIF14	KIF14	1091.72	1.54596	0.221882	6.96751	3.22599e-12	1.96645e-10
KIF15	KIF15	317.892	0.950804	0.181292	5.24461	1.56615e-07	1.75659e-06
KIF18B	KIF18B	575.102	1.37897	0.26683	5.16798	2.36643e-07	2.47592e-06
KIF20A	KIF20A	1493.02	1.20553	0.222064	5.42873	5.67562e-08	7.57551e-07
KIF23	KIF23	1317.3	1.2477	0.205022	6.08568	1.16e-09	4.17003e-08
KIF2C	KIF2C	835.4	1.17784	0.185731	6.34163	2.2734e-10	9.96031e-09
KIF4A	KIF4A	803.853	0.923349	0.189409	4.8749	1.08864e-06	8.92555e-06
KIF5C	KIF5C	50.9283	0.967114	0.332123	2.91192	0.00359215	0.0108305
KIFC1	KIFC1	1109.68	1.41077	0.256454	5.50107	3.775e-08	5.51307e-07
KIR2DL1	KIR2DL1	444.83	0.0498339	0.297817	0.167331	0.86711	0.897187
KIR2DL1_2DL2	KIR2DL2	860.23	0.114482	0.311542	0.367469	0.713269	0.773398
KIR2DL3	KIR2DL3	511.119	0.0562923	0.291546	0.193083	0.846894	0.8841
KIR2DL4	KIR2DL4	152.431	0.173495	0.373744	0.464208	0.642499	0.713209
KIR2DL5A_5B	KIR2DL5A	59.8529	0.0106143	0.637631	0.0166464	0.986719	0.99096
KIR2DS2_2DS4	KIR2DS2	233.295	0.460046	0.330912	1.39024	0.164457	0.254773
KIR2DS4	KIR2DS4	379.151	0.167013	0.304952	0.547671	0.583918	0.667199
KIR2DSx	Excluded	174.276	0.36118	0.338069	1.06836	0.285358	0.396503
KIR3DL1	KIR3DL1	696.569	0.171588	0.332316	0.516339	0.605617	0.684738
KIR3DL2	KIR3DL2	320.897	0.140686	0.276647	0.508538	0.611076	0.688688
KIR3DL3	KIR3DL3	450.783	0.357982	0.294867	1.21405	0.22473	0.327517
KIR3DS1	KIR3DS1	13.0518	0.26782	0.869974	0.307848	0.758198	0.811445
KIR-panL	Excluded	966.587	0.238719	0.290337	0.822213	0.410955	0.520469
KIR-panS	Excluded	149.564	0.43857	0.331547	1.3228	0.185903	0.279653
KIT	KIT	2157.71	0.404299	0.379814	1.06446	0.287119	0.397541
KLF2	KLF2	719.91	0.23942	0.273147	0.876526	0.380744	0.491531
KLHDC9	KLHDC9	169.174	0.522384	0.244581	2.13583	0.0326934	0.0695698
KLRB1	KLRB1	387.409	-0.450819	0.215913	-2.08797	0.0368008	0.0760985
KLRD1	KLRD1	656.284	-0.51085	0.273577	-1.8673	0.0618598	0.115176
KLRF1	KLRF1	22.3794	-0.377283	0.699867	-0.539077	0.589833	0.672314
KLRG1	KLRG1	172.212	-0.486242	0.320845	-1.5155	0.129645	0.209887
KLRK1	KLRK1	571.428	-2.0027	0.399012	-5.01915	5.19008e-07	4.81887e-06
KNL1	KNL1	744.03	0.677231	0.1856	3.64888	0.000263386	0.00109901
KPNA2	KPNA2	11755	0.83315	0.181524	4.58976	4.43756e-06	2.92087e-05
KREMEN1	KREMEN1	2521.97	-0.810142	0.233099	-3.47553	0.000509848	0.00195837
KRT13	KRT13	241.667	-0.0006742	0.272397	-0.00247506	0.998025	0.998025
KRT16	KRT16	15818.2	-3.87734	0.900149	-4.30744	1.65154e-05	9.04474e-05
KRT17	KRT17	18961.5	-2.62088	0.523373	-5.00768	5.50911e-07	5.08143e-06
KRT18	KRT18	4549.63	0.302454	0.200103	1.51149	0.130663	0.211292
KRT19	KRT19	629.008	0.644446	0.373058	1.72747	0.0840834	0.147356
KRT34	KRT34	213.879	-0.0860334	0.231971	-0.37088	0.710727	0.771237
KRT5	KRT5	56457	-3.90601	0.819457	-4.76659	1.87372e-06	1.41998e-05
KRT6A	KRT6A	463.958	0.165454	0.222553	0.743436	0.457217	0.561804
KRT7	KRT7	201.131	1.10549	0.59201	1.86735	0.061853	0.115176
KRT8	KRT8	7302.33	0.376227	0.217473	1.72999	0.0836319	0.146932
KRTCAP3	KRTCAP3	281.211	0.192896	0.201861	0.955585	0.339282	0.450022
KSR2	KSR2	242.047	0.437404	0.27833	1.57153	0.116059	0.19243
L1CAM	L1CAM	2062.38	0.38297	0.43903	0.872308	0.38304	0.494041
LAG3	LAG3	694.178	-0.743764	0.295457	-2.51734	0.0118245	0.0297629
LAIR2	LAIR2	1234.99	-0.42979	0.200028	-2.14865	0.0316625	0.0679798
LAMC3	LAMC3	567.557	0.286682	0.328989	0.871402	0.383535	0.494056
LAMP1	LAMP1	11751.1	-0.450428	0.162252	-2.7761	0.00550155	0.0155195
LAMP3	LAMP3	567.517	-1.09358	0.224509	-4.871	1.11034e-06	8.99822e-06
LAPTM5	LAPTM5	7515.95	-0.640444	0.285888	-2.24019	0.0250786	0.0564368
LAT	LAT	743.676	-0.754979	0.237555	-3.17813	0.0014823	0.00501977
LCK	LCK	720.951	-1.00234	0.225642	-4.44217	8.90579e-06	5.24619e-05
LCN2	LCN2	842.543	-1.83716	0.721739	-2.54547	0.0109131	0.0277177
LCP1	LCP1	4289.3	-1.27318	0.254862	-4.99555	5.86682e-07	5.37601e-06
LEXM	LEXM	187.397	0.180314	0.226224	0.797062	0.425415	0.532529
LGALS1	LGALS1	19086.2	0.459368	0.260266	1.765	0.0775643	0.139006
LGALS3	LGALS3	21056.1	-0.455947	0.425007	-1.0728	0.283361	0.394952
LGALS9	LGALS9	1191.46	-0.516373	0.171446	-3.01188	0.00259638	0.00814346
LGSN	LGSN	264.131	0.292033	0.317265	0.920468	0.357328	0.4682
LIF	LIF	529.724	0.317279	0.308262	1.02925	0.303361	0.410137
LILRA4	LILRA4	283.388	-0.0965081	0.269557	-0.358025	0.720324	0.778639
LILRB1	LILRB1	746.204	0.407713	0.27604	1.47701	0.139674	0.222526
LILRB2	LILRB2	542.353	-0.270725	0.206956	-1.30813	0.19083	0.284621
LIMA1	LIMA1	8594.26	0.0247708	0.22936	0.108	0.913996	0.934662
LIPE	LIPE	171.545	0.228992	0.302325	0.757436	0.448789	0.553387
LMNA	LMNA	45781.5	0.414111	0.191577	2.16159	0.0306499	0.0662112
LMNB1	LMNB1	3329	1.05375	0.185274	5.6875	1.28913e-08	2.40981e-07
LOXL1	LOXL1	1763.92	-0.0832437	0.266999	-0.311776	0.755211	0.808866
LOXL2	LOXL2	1734.46	0.594126	0.280396	2.11888	0.0341007	0.0715706
LRBA	LRBA	2995.46	-0.365924	0.161895	-2.26026	0.0238054	0.0541616
LRG1	LRG1	450.418	-0.191735	0.251362	-0.762783	0.445593	0.550415
LRP1	LRP1	7759.18	-0.370749	0.254608	-1.45616	0.14535	0.229741
LST1	LST1	683.414	-0.320109	0.161761	-1.9789	0.0478269	0.0933889
LTA	LTA	397.351	0.252771	0.237097	1.06611	0.286375	0.39713
LTB	LTB	1074.55	-1.45128	0.321213	-4.51811	6.23931e-06	3.88778e-05
LTB4R	LTB4R	1809.2	-0.617845	0.254234	-2.43022	0.0150895	0.0366012
LTBP1	LTBP1	681.762	-0.00887402	0.27604	-0.0321476	0.974354	0.981354
LTBR	LTBR	1878.09	-0.282451	0.232327	-1.21575	0.22408	0.32691
LTK	LTK	799.363	0.0592219	0.327624	0.180762	0.856554	0.889548
LY86	LY86	742.723	0.240499	0.174883	1.37521	0.169068	0.25962
LY9	LY9	367.254	-0.496348	0.258464	-1.92037	0.0548106	0.104693
LY96	LY96	2226.14	0.307542	0.293373	1.0483	0.294501	0.403106
LYN	LYN	1464.62	-0.16045	0.179748	-0.892641	0.372049	0.482082
LYVE1	LYVE1	455.664	-0.102931	0.2287	-0.450071	0.652659	0.719807
LYZ	LYZ	26848.2	-2.30319	0.407554	-5.65126	1.59272e-08	2.82657e-07
M6PR	M6PR	5795.8	0.37671	0.226333	1.6644	0.096032	0.164392
MAB21L2	MAB21L2	159.814	0.463582	0.321887	1.4402	0.149811	0.234938
MAD2L1	MAD2L1	3260.75	1.0615	0.208304	5.09592	3.47055e-07	3.37897e-06
MADCAM1	MADCAM1	932.086	0.234294	0.287571	0.814734	0.415225	0.523512
MAF	MAF	4112.55	-0.538928	0.216514	-2.48912	0.012806	0.03189
MAGEA1	MAGEA1	295.007	-0.906711	0.467369	-1.94003	0.0523756	0.100895
MAGEA10	MAGEA10	95.0932	-0.692041	0.474699	-1.45785	0.144882	0.229259
MAGEA12	MAGEA12	6785.97	0.0778896	0.46172	0.168694	0.866037	0.897187
MAGEA3_A6	MAGEA3	1367.42	0.226313	0.492141	0.459853	0.645622	0.714978
MAGEA4	MAGEA4	258.18	-1.22006	0.437973	-2.78569	0.00534144	0.015125
MAGEB2	MAGEB2	305.865	1.65708	0.367958	4.50344	6.6862e-06	4.07567e-05
MAGEC1	MAGEC1	246.468	-0.534198	0.526618	-1.01439	0.310395	0.417232
MAGEC2	MAGEC2	1343.15	-0.32263	0.66271	-0.486834	0.626376	0.701702
MAP2K1	MAP2K1	1333.69	0.107733	0.136221	0.790873	0.429018	0.536559
MAP2K2	MAP2K2	11097.5	0.336351	0.161727	2.07975	0.0375487	0.0773029
MAP2K4	MAP2K4	1857.23	0.0113343	0.139097	0.0814854	0.935056	0.952404
MAP2K6	MAP2K6	748.178	0.668135	0.269139	2.48249	0.0130466	0.0323741
MAP2K7	MAP2K7	2410.32	0.285875	0.182197	1.56905	0.116637	0.193064
MAP3K1	MAP3K1	3534.12	-0.265776	0.184231	-1.44263	0.149126	0.234251
MAP3K5	MAP3K5	717.69	-0.678594	0.191743	-3.53908	0.00040153	0.00159475
MAP3K7	MAP3K7	1952.51	-0.0864732	0.191811	-0.450825	0.652116	0.719807
MAP4	MAP4	663.329	0.326506	0.195134	1.67323	0.0942811	0.16179
MAP4K1	MAP4K1	783.95	-1.04883	0.213244	-4.91846	8.72269e-07	7.41165e-06
MAPK1	MAPK1	4303.49	0.432287	0.185046	2.33611	0.0194854	0.0457598
MAPK11	MAPK11	890.73	0.332157	0.195663	1.6976	0.089584	0.154866
MAPK14	MAPK14	4755.89	0.394573	0.165042	2.39074	0.0168144	0.0404055
MAPK3	MAPK3	3328.8	-0.109203	0.169232	-0.645287	0.518741	0.614253
MAPK8	MAPK8	855.42	0.226132	0.199819	1.13168	0.257768	0.366129
MAPKAPK2	MAPKAPK2	3378.75	0.307606	0.195767	1.57128	0.116117	0.19243
MARCO	MARCO	521.065	-0.00162483	0.352239	-0.00461287	0.996319	0.997743
MBL2	MBL2	136.467	0.286114	0.280939	1.01842	0.308479	0.415055
MCM10	MCM10	348.993	1.33261	0.26308	5.06542	4.07507e-07	3.88656e-06
MCM2	MCM2	1278.19	0.50228	0.227143	2.2113	0.027015	0.0597399
MCM6	MCM6	2677.1	0.765329	0.187875	4.07361	4.62892e-05	0.000233444
MCM7	MCM7	7062.1	0.847204	0.209357	4.0467	5.19442e-05	0.000258778
MECOM	MECOM	402.54	0.249399	0.148343	1.68123	0.0927183	0.159498
MEF2C	MEF2C	3240.92	0.181394	0.219303	0.827142	0.408157	0.518329
MELK	MELK	1117.97	1.31681	0.235557	5.59021	2.26792e-08	3.74073e-07
MERTK	MERTK	860.264	0.978617	0.33559	2.91611	0.0035443	0.0107135
MGA	MGA	1894.8	0.0566148	0.198949	0.28457	0.775974	0.826055
MICA	MICA	3520.63	0.373588	0.170007	2.19748	0.0279859	0.0612109
MICB	MICB	642.631	0.117781	0.258167	0.456221	0.648231	0.716735
MIF	MIF	36951.7	1.02422	0.220792	4.63888	3.50307e-06	2.46799e-05
MKI67	MKI67	2080.42	1.01127	0.224212	4.51034	6.47237e-06	4.00802e-05
MLANA	MLANA	25668.5	0.937526	0.344188	2.72388	0.00645204	0.0176675
MLF1	MLF1	366.234	0.354938	0.216198	1.64172	0.100648	0.170626
MME	MME	3783.52	1.35818	0.468988	2.89599	0.00377963	0.0112506
MMP11	MMP11	1596.33	0.041392	0.361508	0.114498	0.908843	0.930071
MMP12	MMP12	440.794	0.132962	0.377534	0.352185	0.724699	0.782162
MMP2	MMP2	13219.6	-0.646198	0.360321	-1.79339	0.07291	0.132238
MMP9	MMP9	2789.21	-0.799325	0.389506	-2.05215	0.0401549	0.0813542
MND1	MND1	1723.6	1.00348	0.202026	4.96706	6.79757e-07	6.05102e-06
MNDA	MNDA	1243.23	-0.603263	0.229135	-2.63279	0.00846878	0.0223336
MOB3A	MOB3A	1335.59	-0.915974	0.240105	-3.81488	0.000136247	0.000610283
MPO	MPO	229.653	0.441955	0.252562	1.74989	0.0801381	0.142581
MPPED1	MPPED1	9.40817	-0.40997	0.770835	-0.531852	0.594829	0.676907
MR1	MR1	1371.37	-0.414372	0.187084	-2.2149	0.0267671	0.0596588
MRAP2	MRAP2	303.745	-0.177771	0.289222	-0.614653	0.538784	0.630351
MRC1	MRC1	2294.77	-0.585877	0.263963	-2.21954	0.0264501	0.0592381
MS4A1	MS4A1	426.442	-0.661328	0.314596	-2.10215	0.0355405	0.073819
MS4A2	MS4A2	395.864	-0.623279	0.240065	-2.59629	0.00942367	0.0244666
MS4A4A	MS4A4A	2345.06	-0.477117	0.192087	-2.48386	0.0129967	0.0323075
MSH2	MSH2	2624.67	0.889382	0.179645	4.95077	7.39193e-07	6.39721e-06
MSH3	MSH3	2735.85	0.253629	0.146205	1.73474	0.0827866	0.145996
MSH4	MSH4	491.881	0.668588	0.217586	3.07275	0.00212094	0.00685151
MSH5	MSH5	2201.59	1.08455	0.209061	5.18772	2.12885e-07	2.27836e-06
MSH6	MSH6	4564.37	0.902217	0.185669	4.85927	1.17821e-06	9.43913e-06
MSR1	MSR1	3123.95	-0.131619	0.273811	-0.480694	0.630734	0.704404
MST1R	MST1R	475.304	-0.841291	0.336134	-2.50285	0.0123199	0.0308989
MT2A	MT2A	45995.8	-0.528363	0.295139	-1.79022	0.0734194	0.13299
MTDH	MTDH	1699.52	0.540289	0.260519	2.0739	0.0380887	0.0779567
MTFR2	MTFR2	408.241	0.263859	0.177798	1.48404	0.137798	0.219919
MTOR	MTOR	2495.11	0.223385	0.153575	1.45456	0.14579	0.230178
MUC1	MUC1	528.787	0.069931	0.241118	0.290027	0.771795	0.822857
MX1	MX1	3888.56	-2.29206	0.38499	-5.95355	2.62382e-09	7.21292e-08
MXD3	MXD3	458.86	0.353394	0.209408	1.68758	0.0914913	0.157581
MYBL2	MYBL2	1130.64	0.967525	0.209958	4.60817	4.06226e-06	2.72502e-05
MYC	MYC	15057.7	0.915002	0.247779	3.69281	0.000221787	0.000941872
MYD88	MYD88	1516.42	-0.0321847	0.241965	-0.133014	0.894182	0.919094
MYH10	MYH10	2513.94	0.24531	0.311029	0.788704	0.430285	0.537665
MYH11	MYH11	1341.28	-0.976881	0.345011	-2.83145	0.0046338	0.01334
MYH9	MYH9	22696.6	0.0474644	0.179061	0.265075	0.790952	0.840087
MYO1B	MYO1B	5529.7	0.506941	0.223754	2.26562	0.0234749	0.0538475
MYO5C	MYO5C	407.274	-0.346516	0.219717	-1.5771	0.114773	0.190654
MYOCD	MYOCD	186.254	0.265822	0.280945	0.946173	0.34406	0.455069
MYOF	MYOF	3055.43	-0.508802	0.222716	-2.28454	0.0223401	0.0516845
NCAM1	NCAM1	844.78	1.92668	0.451528	4.26703	1.98097e-05	0.000106004
NCAPG	NCAPG	2093.05	1.15835	0.213597	5.42309	5.85783e-08	7.6754e-07
NCAPG2	NCAPG2	2145.73	0.817368	0.20221	4.04218	5.29559e-05	0.000261423
NCAPH	NCAPH	295.658	0.697744	0.182144	3.83073	0.000127763	0.000575962
NCF1	NCF1	333.338	-0.771875	0.34409	-2.24324	0.0248816	0.0561739
NCK1	NCK1	2728.66	-0.401111	0.133329	-3.00843	0.002626	0.00819966
NCL	NCL	29094.8	0.548813	0.21691	2.53015	0.0114015	0.0288016
NCR1	NCR1	246.373	0.473534	0.283127	1.67252	0.0944227	0.161835
NCR3	NCR3	378.419	0.516335	0.283238	1.82297	0.0683075	0.125022
NCR3LG1	NCR3LG1	315.933	0.5775	0.270735	2.13308	0.0329182	0.0698004
NDC1	NDC1	1555.76	0.563017	0.132315	4.25512	2.08941e-05	0.000110961
NDC80	NDC80	1278.54	0.88557	0.177734	4.98257	6.27456e-07	5.67544e-06
NECTIN2	NECTIN2	2266.36	0.0778213	0.23072	0.337297	0.735893	0.791805
NEFL	NEFL	217.565	0.548337	0.332271	1.65027	0.0988878	0.168253
NEIL3	NEIL3	441.578	0.695945	0.183186	3.79911	0.000145217	0.000642253
NEK2	NEK2	1403.95	1.15698	0.218948	5.28425	1.2622e-07	1.48707e-06
NFATC1	NFATC1	1083.41	0.455829	0.235986	1.93159	0.0534097	0.102296
NFATC3	NFATC3	2089.34	-0.303902	0.124096	-2.44893	0.014328	0.0351187
NFATC4	NFATC4	1998.84	0.214923	0.30211	0.711408	0.476831	0.578803
NFKB1	NFKB1	1731.46	-0.333576	0.151586	-2.20058	0.027766	0.0608248
NFKB2	NFKB2	2003.87	-0.448322	0.209485	-2.14011	0.0323455	0.0691287
NFKBIA	NFKBIA	4042.22	-0.0565849	0.276382	-0.204735	0.837779	0.877853
NGFR	NGFR	901.847	0.351809	0.357462	0.984187	0.325024	0.433984
NKG7	NKG7	1063.99	-1.61043	0.305013	-5.27986	1.2928e-07	1.51042e-06
NKX2-1	NKX2-1	163.98	0.552331	0.272228	2.02893	0.0424655	0.0850523
NLRC5	NLRC5	2141.6	-1.38792	0.258834	-5.36219	8.22188e-08	1.04792e-06
NLRP3	NLRP3	610.517	0.84801	0.267597	3.16898	0.00152974	0.00514317
NMRAL1	NMRAL1	2430.68	-0.00722718	0.169917	-0.0425335	0.966073	0.976521
NOD1	NOD1	797.281	0.240689	0.172297	1.39695	0.16243	0.252189
NOD2	NOD2	730.741	-1.07862	0.179716	-6.00182	1.95117e-09	5.94682e-08
NOS2	NOS2	225.623	0.738742	0.25378	2.91095	0.00360327	0.0108407
NOS3	NOS3	513.989	0.385847	0.297873	1.29534	0.195203	0.290216
NOTCH1	NOTCH1	3630.85	0.793995	0.199553	3.97887	6.92441e-05	0.000332467
NOTCH3	NOTCH3	2337.5	-0.295738	0.210102	-1.40759	0.159253	0.248356
NOX1	NOX1	88.1767	0.283371	0.34523	0.820819	0.41175	0.520753
NPM1	NPM1	308.72	0.280354	0.18773	1.49339	0.135336	0.217095
NPR3	NPR3	349.261	0.326176	0.296452	1.10027	0.271217	0.381773
NRL	NRL	275.904	0.362323	0.194122	1.86647	0.0619755	0.115238
NRP1	NRP1	2727.26	-0.203175	0.235706	-0.861982	0.388697	0.498585
NT5E	NT5E	997.525	-0.197049	0.342874	-0.574699	0.565495	0.65253
NTN3	NTN3	163.417	1.4005	0.356153	3.93231	8.41332e-05	0.000397154
NTRK2	NTRK2	798.406	0.152733	0.343497	0.444642	0.656578	0.723113
NUDT1	NUDT1	2391.88	0.81252	0.254355	3.19443	0.00140106	0.0047793
NUF2	NUF2	1453.81	1.4444	0.189914	7.60554	2.83711e-14	2.84116e-12
NUP107	NUP107	2696.95	0.803006	0.212148	3.78512	0.000153633	0.000675216
NUSAP1	NUSAP1	1903.62	0.931573	0.230233	4.04622	5.20509e-05	0.000258778
OAS1	OAS1	234.252	0.147559	0.232338	0.635104	0.525361	0.619475
OAS2	OAS2	1644.55	-1.42398	0.280178	-5.08241	3.7268e-07	3.57875e-06
OAS3	OAS3	2438.7	-1.17524	0.284511	-4.13073	3.61615e-05	0.000184358
OAZ1	OAZ1	11721.4	-0.281278	0.226792	-1.24025	0.214884	0.315463
OCLN	OCLN	1058.14	0.198142	0.328849	0.602531	0.54682	0.637275
OIP5	OIP5	526.304	0.601247	0.18063	3.32861	0.000872803	0.00316194
OLR1	OLR1	757.844	1.27316	0.35685	3.56779	0.000360008	0.00145038
OPTN	OPTN	3254.08	-0.396394	0.256128	-1.54764	0.121709	0.199808
ORC1	ORC1	518.289	0.815631	0.140222	5.81669	6.00229e-09	1.31488e-07
ORC6	ORC6	673.633	0.933566	0.170862	5.46387	4.65866e-08	6.40338e-07
OSM	OSM	427.123	1.14585	0.354424	3.23298	0.00122506	0.00425755
PAGE1	PAGE1	123.25	-0.482992	0.434375	-1.11192	0.266171	0.376181
PAGE2_PAGE5	PAGE2	1419.84	-0.658708	0.443955	-1.48373	0.137881	0.219919
PAGE3	PAGE3	69.888	0.476967	0.344671	1.38383	0.16641	0.256675
PAGE4	PAGE4	345.477	0.552745	0.307056	1.80015	0.0718377	0.130631
PAGE5	PAGE5	1081.65	-1.24458	0.550352	-2.26142	0.0237334	0.0541616
PATZ1	PATZ1	1619.84	0.609808	0.177429	3.43691	0.000588394	0.00220569
PAX5	PAX5	159.085	0.701224	0.308719	2.2714	0.0231228	0.0532319
PBK	PBK	181.473	0.0883264	0.265992	0.332064	0.739841	0.795442
PBX1	PBX1	1498.46	1.01127	0.337168	2.99931	0.00270595	0.00838641
PCL-1	PHF1	2.95581	1.52571	1.93944	0.786678	0.43147	0.538666
PCL-10	Excluded	2.62014	-0.87594	1.72205	-0.50866	0.610991	0.688688
PCL-2	MTF2	4.0353	0.920723	1.26407	0.728382	0.46638	0.569774
PCL-3	PHF19	5.17164	0.13166	1.05372	0.124947	0.900566	0.924299
PCL-4	Excluded	2.76713	0.907422	1.6194	0.560343	0.575245	0.660519
PCL-5	Excluded	3.35434	-0.767443	1.23845	-0.619678	0.53547	0.6277
PCL-6	Excluded	3.2895	1.35111	1.2084	1.1181	0.263524	0.373387
PCL-7	Excluded	2.5981	0.957846	1.71208	0.559463	0.575846	0.660668
PCL-8	Excluded	0.83038	2.65287	2.59998	1.02034	0.307566	0.414623
PCL-9	Excluded	2.11114	1.04817	1.86078	0.563292	0.573236	0.659833
PCLAF	PCLAF	829.936	0.707729	0.152619	4.63722	3.53127e-06	2.47542e-05
PCNA	PCNA	2927.18	0.61696	0.220491	2.79812	0.00514009	0.0146867
PDCD1	PDCD1	342.124	-0.69553	0.266966	-2.60531	0.00917909	0.0239202
PDCD1LG2	PDCD1LG2	513.191	-0.608381	0.194371	-3.12999	0.0017481	0.00580522
PDGFC	PDGFC	1188.65	-0.130449	0.223241	-0.584341	0.558991	0.64769
PDGFRB	PDGFRB	1817.3	-0.464699	0.246716	-1.88354	0.0596271	0.112211
PDHA1	PDHA1	671.273	0.205525	0.237802	0.86427	0.38744	0.497427
PDHA2	PDHA2	86.4784	0.377727	0.285281	1.32405	0.185486	0.279324
PDHB	PDHB	3565.55	-0.00677376	0.182331	-0.0371508	0.970365	0.978742
PDHX	PDHX	1257.68	0.317845	0.156833	2.02665	0.0426986	0.0852756
PDK1	PDK1	2485.5	0.413469	0.238456	1.73394	0.0829285	0.146063
PDK2	PDK2	1228.62	0.173486	0.2939	0.590288	0.554998	0.644662
PDK3	PDK3	2386.91	0.603042	0.212929	2.83213	0.00462394	0.013339
PDK4	PDK4	1415.52	0.134963	0.326103	0.413866	0.678973	0.743107
PDLIM1	PDLIM1	2744.82	-0.915972	0.188996	-4.84652	1.25646e-06	1.00089e-05
PDLIM3	PDLIM3	320.415	0.557383	0.246652	2.25979	0.0238341	0.0541616
PDP1	PDP1	4097.85	0.955101	0.257026	3.71597	0.000202424	0.000867886
PECAM1	PECAM1	3285.67	-0.808322	0.212663	-3.80095	0.000144145	0.00063953
PF4	PF4	265.964	0.396368	0.297147	1.33391	0.182233	0.276406
PFKFB3	PFKFB3	1513.99	0.487858	0.159851	3.05194	0.00227366	0.0072612
PFKFB4	PFKFB4	469.655	0.184727	0.332988	0.554754	0.579063	0.662191
PGF	PGF	940.61	0.121741	0.222706	0.546646	0.584622	0.66746
PHF10	PHF10	4457.35	0.0184619	0.161137	0.114572	0.908784	0.930071
PIF1	PIF1	277.093	0.700531	0.237331	2.9517	0.00316026	0.00963193
PIK3CA	PIK3CA	2621.37	0.0970357	0.141422	0.686144	0.492622	0.592838
PIK3CD	PIK3CD	2036.32	0.123486	0.2413	0.511751	0.608825	0.68781
PIK3CG	PIK3CG	642.056	-0.666169	0.188099	-3.54159	0.000397725	0.00158412
PIMREG	PIMREG	1101.74	0.795103	0.202692	3.92272	8.75557e-05	0.000410545
PKLR	PKLR	94.3199	0.576726	0.555297	1.03859	0.298995	0.4058
PKM	PKM	35029.6	0.0640899	0.25103	0.255308	0.798485	0.844888
PKMYT1	PKMYT1	1056.26	0.963001	0.185952	5.17876	2.23361e-07	2.37236e-06
PKP1	PKP1	2343.6	-3.21725	0.395255	-8.1397	3.96271e-16	7.93674e-14
PLA2G6	PLA2G6	926.582	0.453883	0.233461	1.94415	0.0518774	0.10032
PLA2G7	PLA2G7	1060.39	-0.522664	0.249011	-2.09896	0.0358206	0.0742906
PLAU	PLAU	1471.95	-0.00101665	0.279596	-0.00363612	0.997099	0.997811
PLAUR	PLAUR	1642.37	0.0656684	0.311327	0.210931	0.832941	0.873436
PLEKHG4	PLEKHG4	1801.08	0.0935237	0.341276	0.274041	0.784053	0.834023
PLEKHG6	PLEKHG6	85.5822	-1.13216	0.593503	-1.90759	0.0564442	0.107229
PLK1	PLK1	2007.04	0.716467	0.166841	4.29431	1.75235e-05	9.55951e-05
PLK4	PLK4	751.432	0.771862	0.148634	5.19303	2.06902e-07	2.23135e-06
PMCH	PMCH	192.767	0.122073	0.276114	0.442113	0.658407	0.724558
PMEL	PMEL	121255	1.43946	0.519484	2.77093	0.00558961	0.0156733
PML	PML	1848.37	-0.423255	0.203757	-2.07725	0.0377785	0.0775729
PNOC	PNOC	204.53	-0.0414124	0.276608	-0.149715	0.88099	0.908197
POC1A	POC1A	640.834	0.884758	0.230249	3.84262	0.000121727	0.000552304
PODXL2	PODXL2	1565.27	1.02061	0.320266	3.18675	0.0014388	0.00488426
POLQ	POLQ	580.599	0.738064	0.161635	4.56623	4.96563e-06	3.18936e-05
POLR2A	POLR2A	4075	-0.0876885	0.184068	-0.476393	0.633794	0.706905
POU2AF1	POU2AF1	551.607	-0.817675	0.475013	-1.72137	0.0851829	0.148172
POU2F2	POU2F2	319.627	-0.377827	0.248809	-1.51854	0.128877	0.208886
POU5F1_1B	POU5F1	1668.32	0.497878	0.189968	2.62085	0.00877117	0.0229425
PPARD	PPARD	2456.15	0.0733855	0.152807	0.48025	0.63105	0.704404
PPARG	PPARG	277.049	-0.0492804	0.203342	-0.242352	0.808508	0.854203
PPBP	PPBP	204.296	0.66702	0.302168	2.20744	0.027283	0.0601428
PPIA	PPIA	4644.42	0.0990777	0.21173	0.467943	0.639825	0.710805
PPM1E	PPM1E	118.535	1.9307	0.669893	2.8821	0.00395035	0.0117091
PRAME	PRAME	21939.6	1.25734	0.291105	4.31918	1.56611e-05	8.67861e-05
PRC1	PRC1	1551.23	0.804718	0.178062	4.51932	6.20384e-06	3.88294e-05
PRDM1	PRDM1	1774.07	-0.96269	0.22553	-4.26856	1.96736e-05	0.00010568
PRDM6	PRDM6	289.384	0.472939	0.250061	1.89129	0.0585857	0.110548
PRF1	PRF1	641.627	-1.26466	0.292737	-4.32012	1.55945e-05	8.67601e-05
PRG2	PRG2	200.629	0.292261	0.295296	0.989722	0.32231	0.431594
PRKCD	PRKCD	2597.57	0.142958	0.197713	0.72306	0.469643	0.572059
PRKCE	PRKCE	2736.36	0.889763	0.229441	3.87795	0.000105339	0.000487408
PRR11	PRR11	1653.38	1.00447	0.256663	3.91358	9.09366e-05	0.000423565
PRR15L	PRR15L	366.339	0.3287	0.270928	1.21324	0.225039	0.327628
PSEN1	PSEN1	1868.15	0.0918358	0.131321	0.699321	0.484351	0.586408
PSEN2	PSEN2	3589.97	-0.303588	0.285509	-1.06332	0.287636	0.397698
PSMB10	PSMB10	904.436	-1.404	0.28559	-4.91615	8.82623e-07	7.45444e-06
PSMB5	PSMB5	3671.73	0.610829	0.16446	3.71415	0.000203892	0.000871512
PSMB6	PSMB6	1495.9	0.0410543	0.157315	0.260968	0.794117	0.841659
PSMB7	PSMB7	9512.68	0.507538	0.213388	2.37848	0.0173844	0.0415212
PSMB8	PSMB8	3485.27	-0.840762	0.279003	-3.01346	0.0025829	0.00811936
PSMB9	PSMB9	3215.69	-1.07302	0.282101	-3.80367	0.000142569	0.000636567
PSMD7	PSMD7	4257.3	-0.151125	0.127572	-1.18463	0.236165	0.339593
PSRC1	PSRC1	1698.98	0.657856	0.202069	3.2556	0.00113154	0.00396606
PTEN	PTEN	6581.7	0.205178	0.185282	1.10738	0.26813	0.378188
PTGDR2	PTGDR2	167.589	0.181547	0.274923	0.660354	0.509026	0.606334
PTGER1	PTGER1	159.855	0.162689	0.268689	0.605491	0.544853	0.63551
PTGER2	PTGER2	284.433	-0.332146	0.21286	-1.56039	0.118667	0.195501
PTGER3	PTGER3	489.749	-1.48402	0.329336	-4.50609	6.60329e-06	4.04271e-05
PTGER4	PTGER4	1257.4	-0.603752	0.249727	-2.41765	0.0156211	0.0377599
PTGS1	PTGS1	1187.17	-1.7344	0.264121	-6.56668	5.14493e-11	2.7743e-09
PTGS2	PTGS2	1178.12	0.734332	0.332391	2.20924	0.0271581	0.0599616
PTK7	PTK7	2017.44	0.593661	0.294956	2.01271	0.0441455	0.0875417
PTPN11	PTPN11	6301.99	0.147648	0.173282	0.852068	0.394177	0.50377
PTPN6	PTPN6	1405.28	-1.03511	0.223702	-4.62717	3.70696e-06	2.56018e-05
PTPN7	PTPN7	971.977	-0.667924	0.207674	-3.21622	0.0012989	0.00445245
PTPRC	PTPRC	2702.13	-1.08315	0.232589	-4.65693	3.20957e-06	2.29583e-05
PTPRCAP	PTPRCAP	1601.62	-1.42413	0.259422	-5.48963	4.02785e-08	5.76229e-07
PVR	PVR	1795.71	0.49837	0.211744	2.35365	0.0185902	0.0439519
PVT1	PVT1	1359.24	1.33937	0.231934	5.77479	7.70483e-09	1.58855e-07
PXYLP1	PXYLP1	424.591	0.0612825	0.257786	0.237726	0.812093	0.857033
PYCARD	PYCARD	3046.58	-0.992022	0.356051	-2.78618	0.00533327	0.015125
PYCR1	PYCR1	1726.01	1.67777	0.282203	5.94525	2.76032e-09	7.39173e-08
PYGL	PYGL	7011.87	0.697437	0.400136	1.743	0.0813334	0.144159
RAC1	RAC1	23077.3	0.409413	0.218412	1.8745	0.0608611	0.113922
RACGAP1	RACGAP1	659.333	0.774121	0.161747	4.78599	1.70149e-06	1.31795e-05
RAD51	RAD51	264.861	0.37391	0.197801	1.89033	0.0587135	0.11064
RAD51AP1	RAD51AP1	1596.3	1.09281	0.155809	7.01378	2.31966e-12	1.47825e-10
RAD54L	RAD54L	993.078	1.14798	0.201383	5.7005	1.19457e-08	2.26324e-07
RAG1	RAG1	263.515	0.437747	0.222641	1.96616	0.04928	0.0958993
RB1	RB1	3552.09	-0.0526408	0.263439	-0.199821	0.84162	0.879904
RBM24	RBM24	332.695	1.08577	0.276768	3.92305	8.7434e-05	0.000410545
RBX1	RBX1	415.153	0.489227	0.224236	2.18175	0.0291282	0.0634127
RDM1	RDM1	303.171	0.457037	0.224063	2.03977	0.0413728	0.0834151
REL	REL	1858.49	-0.371296	0.179486	-2.06866	0.038578	0.0787282
RELA	RELA	3882.49	0.159291	0.171909	0.926602	0.354133	0.46499
RELB	RELB	1084.35	-0.620344	0.21657	-2.86441	0.00417789	0.0122029
REPS1	REPS1	2065.8	-0.150166	0.2028	-0.740464	0.459018	0.56303
REV3L	REV3L	3354.37	-0.32993	0.249061	-1.32469	0.185273	0.279324
RFC4	RFC4	1942.87	0.633541	0.159359	3.97555	7.02159e-05	0.000335982
RGS20	RGS20	2053.26	0.531375	0.287687	1.84706	0.0647383	0.119425
RHOG	RHOG	2547.78	-0.381773	0.164578	-2.31971	0.0203564	0.0475662
RIC8A	RIC8A	2193.48	0.261523	0.149994	1.74355	0.0812374	0.144159
RIPK2	RIPK2	1393.24	0.380453	0.191099	1.99087	0.046495	0.0912969
RMI2	RMI2	913.832	0.87278	0.173366	5.03431	4.79577e-07	4.48245e-06
RNASEH2A	RNASEH2A	558.133	0.509172	0.164168	3.10152	0.00192528	0.00630664
RND2	RND2	246.272	1.69692	0.515875	3.2894	0.00100402	0.00354568
RNF149	RNF149	3028.36	-0.0243718	0.158293	-0.153966	0.877636	0.906072
RNF4	RNF4	4299.99	0.0288082	0.153649	0.187494	0.851273	0.88735
RNFT2	RNFT2	416.371	0.353244	0.337507	1.04663	0.295271	0.403106
ROR2	ROR2	325.297	0.067094	0.220916	0.303708	0.761351	0.814198
RORC	RORC	337.161	-0.185563	0.259685	-0.714568	0.474876	0.576929
RPL38	RPL38	125419	0.950057	0.235403	4.03587	5.43999e-05	0.000266674
RPL6	RPL6	16668.4	0.487106	0.224095	2.17366	0.0297309	0.0645244
RPS19	RPS19	114472	0.637881	0.220392	2.8943	0.00380008	0.0112875
RPS6	RPS6	141592	0.842393	0.246362	3.41933	0.000627759	0.00234254
RPS7	RPS7	72290.3	0.778444	0.253174	3.07474	0.00210688	0.0068218
RPSA	RPSA	61703.8	0.535573	0.219885	2.43569	0.0148634	0.0361153
RRAD	RRAD	239.047	0.63019	0.29936	2.10512	0.0352804	0.0733875
RRAS2	RRAS2	1657.05	0.429284	0.228708	1.877	0.0605186	0.113432
RRM1	RRM1	1974.55	0.224721	0.162105	1.38627	0.165665	0.25636
RRM2	RRM2	3206.22	0.67517	0.286788	2.35425	0.01856	0.0439519
RTN1	RTN1	399.718	-0.426824	0.217121	-1.96584	0.0493177	0.0958993
RUNX1	RUNX1	2359.83	-0.428024	0.264853	-1.61608	0.106077	0.17747
RUNX3	RUNX3	2229.65	-0.618765	0.289249	-2.13921	0.0324186	0.0691795
S100A12	S100A12	213.532	-1.27181	0.573905	-2.21606	0.0266874	0.0596588
S100A8	S100A8	63040.3	-3.32719	0.674188	-4.93512	8.01034e-07	6.88988e-06
S100A9	S100A9	38383.9	-3.03585	0.612961	-4.95276	7.31695e-07	6.39721e-06
S100B	S100B	60509.6	-0.9244	0.387468	-2.38575	0.0170445	0.0408486
SALL2	SALL2	285.853	0.466825	0.214843	2.17287	0.0297901	0.0645529
SAMD12	SAMD12	408.395	1.17286	0.282526	4.15133	3.30545e-05	0.000170377
SAMD9	SAMD9	1196.75	-0.912651	0.194902	-4.68261	2.83239e-06	2.09001e-05
SAMHD1	SAMHD1	4749.49	-0.999715	0.258637	-3.86532	0.000110943	0.000508309
SCAMP5	SCAMP5	283.819	0.182624	0.327688	0.557311	0.577315	0.661811
SCG3	SCG3	371.635	-0.628499	0.364118	-1.72608	0.0843323	0.147608
SDHA	SDHA	9134.18	-0.00275433	0.220798	-0.0124744	0.990047	0.993591
SELE	SELE	724.427	-0.602538	0.234682	-2.56746	0.0102446	0.0262677
SELL	SELL	970.474	-0.963038	0.229155	-4.20256	2.6391e-05	0.000137038
SELPLG	SELPLG	725.682	-0.498324	0.173722	-2.86851	0.00412404	0.012096
SEMA4D	SEMA4D	1589	-1.02465	0.275608	-3.71777	0.000200993	0.000864394
SERINC2	SERINC2	1179.69	-0.848555	0.264557	-3.20745	0.00133915	0.00457925
SERPINA1	SERPINA1	233.499	0.318723	0.248485	1.28266	0.199611	0.295829
SERPINB2	SERPINB2	1128.28	-1.4901	0.335127	-4.44637	8.73321e-06	5.18502e-05
SERPINB5	SERPINB5	2798.55	-3.22057	0.382167	-8.42713	3.54239e-17	9.93286e-15
SERPINB7	SERPINB7	1882.96	-2.11774	0.389046	-5.44343	5.22642e-08	7.04561e-07
SERPINE1	SERPINE1	3842.84	1.53197	0.465532	3.29081	0.000999008	0.00353689
SGO1	SGO1	716.186	1.25056	0.158783	7.87593	3.38215e-15	4.74177e-13
SGO2	SGO2	1273.99	0.904663	0.195722	4.6222	3.79699e-06	2.58417e-05
SH2D1A	SH2D1A	573.747	-1.38809	0.324058	-4.28346	1.84008e-05	9.99918e-05
SH2D1B	SH2D1B	388.129	0.563724	0.282547	1.99515	0.0460266	0.0905039
SHCBP1	SHCBP1	978.753	0.22242	0.210364	1.05731	0.29037	0.400462
SIGIRR	SIGIRR	488.433	-0.462165	0.194042	-2.38178	0.0172293	0.041221
SIGLEC5	SIGLEC5	243.697	0.305793	0.2702	1.13173	0.257748	0.366129
SIT1	SIT1	118.219	-1.51277	0.456336	-3.31504	0.000916311	0.00330198
SKA1	SKA1	736.593	0.877212	0.191994	4.56897	4.90132e-06	3.18132e-05
SKA3	SKA3	1231.24	1.16679	0.210622	5.53975	3.02912e-08	4.66684e-07
SKAP2	SKAP2	3242.04	-0.0859207	0.247118	-0.347691	0.728072	0.785198
SKP2	SKP2	2152.79	0.99707	0.165471	6.02566	1.68422e-09	5.24728e-08
SLAMF1	SLAMF1	498.373	-0.606556	0.216877	-2.79677	0.00516166	0.0146867
SLAMF6	SLAMF6	723.635	-0.360226	0.234284	-1.53756	0.124155	0.202638
SLAMF7	SLAMF7	1009.2	-0.553679	0.274606	-2.01627	0.0437717	0.0870467
SLAMF8	SLAMF8	1562.08	-0.881819	0.219397	-4.01929	5.8374e-05	0.000285158
SLC11A1	SLC11A1	653.728	0.772531	0.456266	1.69316	0.0904253	0.156128
SLC25A3	SLC25A3	18238	0.311633	0.199038	1.5657	0.11742	0.193674
SLC25A5-AS1	SLC25A5-AS1	267.377	0.138732	0.193073	0.718546	0.472421	0.574471
SLC27A2	SLC27A2	59.8402	-0.0626149	0.62663	-0.0999232	0.920405	0.939846
SLC2A1	SLC2A1	3764.76	-0.735521	0.332399	-2.21276	0.0269139	0.0596588
SLC31A2	SLC31A2	542.398	-0.365571	0.171428	-2.13251	0.0329649	0.0698004
SLC35B1	SLC35B1	2024.41	0.195417	0.181521	1.07655	0.281681	0.394128
SLFN11	SLFN11	1473.39	-0.395637	0.242686	-1.63024	0.10305	0.17365
SMAD2	SMAD2	4558.01	0.225341	0.18002	1.25175	0.210661	0.310564
SMAD3	SMAD3	2008.91	0.419634	0.183116	2.29163	0.0219273	0.0508133
SMAD7	SMAD7	1002.68	0.408741	0.195022	2.09587	0.0360935	0.074746
SMPD3	SMPD3	681.751	-3.88068	0.473572	-8.19448	2.51678e-16	5.88088e-14
SMPDL3B	SMPDL3B	194.852	0.250516	0.278544	0.899375	0.368453	0.478141
SNAI1	SNAI1	181.954	-0.268416	0.347116	-0.773274	0.43936	0.544155
SNAI2	SNAI2	13435.2	1.52863	0.320339	4.7719	1.82494e-06	1.39294e-05
SOCS1	SOCS1	960.524	-0.519029	0.277502	-1.87037	0.0614331	0.114686
SOCS3	SOCS3	3350.02	1.2342	0.381802	3.23256	0.00122686	0.00425755
SOCS5	SOCS5	2781.84	0.316216	0.123858	2.55306	0.0106782	0.0272197
SOD1	SOD1	23819.7	0.094162	0.205888	0.457345	0.647423	0.716406
SOX2	SOX2	420.892	1.4591	0.330632	4.41305	1.01923e-05	5.85638e-05
SOX9	SOX9	1777.01	0.0875763	0.409019	0.214113	0.830459	0.871485
SP100	SP100	6716.25	-0.540492	0.210595	-2.5665	0.0102731	0.0262828
SP110	SP110	2258.95	-0.554288	0.205836	-2.69286	0.00708428	0.0191741
SPANXACD	Excluded	53.2511	0.668314	0.334419	1.99843	0.0456696	0.089928
SPANXB1	SPANXB1	277.389	0.651888	0.450334	1.44757	0.147738	0.23273
SPANXN1	SPANXN1	121.813	0.562395	0.437611	1.28515	0.19874	0.294851
SPANXN3	SPANXN3	104.521	0.325769	0.349575	0.931902	0.351387	0.463012
SPANXN4	SPANXN4	193.622	0.378141	0.304448	1.24205	0.214217	0.315144
SPANXN5	SPANXN5	144.25	0.261774	0.36971	0.708052	0.478913	0.580325
SPC24	SPC24	829.934	0.840412	0.172768	4.86441	1.14801e-06	9.25004e-06
SPC25	SPC25	1410.87	1.0086	0.239907	4.20414	2.62075e-05	0.000136591
SPDL1	SPDL1	1539.04	0.75354	0.169968	4.43341	9.2754e-06	5.41838e-05
SPI1	SPI1	1613.79	-0.652829	0.226673	-2.88005	0.00397616	0.0117607
SPIB	SPIB	308.858	-0.294176	0.244275	-1.20429	0.228479	0.33126
SPIN4	SPIN4	810.497	0.560255	0.214793	2.60835	0.00909797	0.023753
SPINK1	SPINK1	16.8875	0.913911	0.694336	1.31624	0.188094	0.282041
SPINK5	SPINK5	4115.52	-3.71103	0.464642	-7.98686	1.38414e-15	2.4257e-13
SPN	SPN	63.5405	0.470838	0.361157	1.30369	0.192338	0.286261
SPOP	SPOP	3449.69	0.216832	0.163657	1.32492	0.185198	0.279324
SPP1	SPP1	29201.3	1.80161	0.52374	3.43988	0.000581966	0.00218744
SPTLC3	SPTLC3	444.226	-2.2221	0.446831	-4.97302	6.59182e-07	5.92419e-06
SRGN	SRGN	428.937	-0.263194	0.172164	-1.52874	0.126328	0.205466
SSX1	SSX1	194.801	0.0466472	0.327514	0.142428	0.886742	0.913455
SSX2_2B	SSX2	12234.5	0.137738	0.177356	0.776617	0.437385	0.544155
ST6GAL1	ST6GAL1	1999.33	-0.243006	0.225459	-1.07783	0.28111	0.393723
STAT1	STAT1	6018.75	-1.27884	0.310329	-4.12092	3.7736e-05	0.000191688
STAT2	STAT2	8851.94	0.154528	0.246407	0.627126	0.530577	0.623006
STAT3	STAT3	7069.91	-0.162893	0.172328	-0.945253	0.34453	0.45526
STAT4	STAT4	450.344	0.0394682	0.210293	0.187682	0.851126	0.88735
STAT5A	STAT5A	2398.03	-0.309528	0.221709	-1.3961	0.162685	0.252305
STAT5B	STAT5B	3541.7	-0.116839	0.153129	-0.763009	0.445458	0.550415
STAT6	STAT6	5326.07	0.188354	0.19235	0.979223	0.32747	0.435591
STIL	STIL	916.376	0.961315	0.203	4.73555	2.18459e-06	1.64666e-05
STK32A	STK32A	5544.26	-0.0933727	0.41871	-0.223001	0.823535	0.866163
STOX2	STOX2	616.774	0.208814	0.286791	0.728107	0.466548	0.569774
SUSD3	SUSD3	552.066	0.215829	0.27892	0.7738	0.439049	0.544155
SUZ12	SUZ12	3054.91	0.274228	0.147813	1.85523	0.0635634	0.117449
SV2A	SV2A	390.45	0.0817666	0.217451	0.376024	0.706899	0.768869
SVIL	SVIL	3183.02	0.317193	0.237598	1.335	0.181877	0.276325
SYCP1	SYCP1	245.779	0.219737	0.302241	0.727026	0.46721	0.570086
SYK	SYK	517.187	-0.268984	0.166165	-1.61877	0.105497	0.17671
SYT17	SYT17	465.653	0.278488	0.216082	1.28881	0.197464	0.293267
SYT4	SYT4	261.674	0.543161	0.270885	2.00514	0.0449485	0.0888827
TAB1	TAB1	795.298	0.422804	0.205604	2.0564	0.0397438	0.0807857
TACC3	TACC3	1458.87	0.750594	0.189696	3.95683	7.59499e-05	0.000359736
TACSTD2	TACSTD2	2968.55	-2.995	0.395404	-7.57452	3.60451e-14	3.15845e-12
TAGAP	TAGAP	433.219	-0.40183	0.261755	-1.53514	0.12475	0.20334
TAGLN	TAGLN	6355.1	0.31145	0.327241	0.951747	0.341225	0.451745
TAGLN3	TAGLN3	55.5841	-0.243802	0.460556	-0.529365	0.596552	0.677219
TAL1	TAL1	202.55	0.158855	0.209083	0.75977	0.447392	0.552151
TAP1	TAP1	5493.53	-1.14606	0.362751	-3.15935	0.00158123	0.00530354
TAP2	TAP2	3982.17	-0.477071	0.330761	-1.44234	0.149205	0.234251
TAPBP	TAPBP	4401.63	-0.816133	0.252884	-3.2273	0.00124963	0.00429407
TARP	TARP	785.019	-0.671132	0.23318	-2.87817	0.00399994	0.0118061
TBK1	TBK1	1818.08	0.316597	0.183494	1.72539	0.0844581	0.147644
TBX21	TBX21	265.558	-0.45754	0.20408	-2.24196	0.0249638	0.0562688
TCF12	TCF12	3781.36	0.408126	0.239204	1.70619	0.0879734	0.152458
TCF19	TCF19	1117.74	0.911207	0.183923	4.95429	7.25966e-07	6.39721e-06
TCF7	TCF7	664.57	-0.272089	0.262948	-1.03476	0.300779	0.407432
TCL1A	TCL1A	181.307	0.186226	0.288271	0.646008	0.518274	0.614218
TCL1B	TCL1B	161.866	0.584062	0.274243	2.12973	0.0331942	0.0699825
TDO2	TDO2	257.148	-0.34618	0.447505	-0.773578	0.43918	0.544155
TEDC2	TEDC2	288.265	1.29643	0.223597	5.79807	6.70818e-09	1.42498e-07
TEK	TEK	154.144	-1.09118	0.263544	-4.1404	3.46703e-05	0.000177401
TESC	TESC	306.603	-0.226461	0.212799	-1.0642	0.287239	0.397541
TEX14	TEX14	169.014	3.55172	0.648902	5.47344	4.41382e-08	6.17198e-07
TFF1	TFF1	209.991	0.375745	0.281196	1.33624	0.181472	0.276248
TFRC	TFRC	5022.57	0.192727	0.233261	0.826227	0.408675	0.518518
TGFB1	TGFB1	3094.01	-0.476382	0.244324	-1.9498	0.0512004	0.0991478
TGFB2	TGFB2	1327.1	0.397167	0.330565	1.20148	0.229566	0.332491
TGFBI	TGFBI	10182.1	-0.0712716	0.398327	-0.178927	0.857995	0.890384
TGFBR1	TGFBR1	6290.2	0.873459	0.193031	4.52497	6.04042e-06	3.80228e-05
TGFBR2	TGFBR2	9570.79	0.243988	0.270503	0.90198	0.367067	0.47695
TGIF2	TGIF2	1339.25	0.293727	0.197825	1.48479	0.137601	0.219919
THAP11	THAP11	3032.97	0.0986848	0.150497	0.655727	0.512	0.608325
THBD	THBD	1158.63	-0.854902	0.320762	-2.66522	0.00769374	0.020664
THBS1	THBS1	10747.2	0.283296	0.365125	0.775887	0.437816	0.544155
THY1	THY1	2764.51	-0.421521	0.260154	-1.62027	0.105173	0.176379
TICAM1	TICAM1	747.964	-0.0474496	0.12486	-0.380023	0.703928	0.766828
TICAM2	TICAM2	1339.84	0.461828	0.250798	1.84143	0.0655578	0.12062
TIGIT	TIGIT	497.901	-1.34383	0.258646	-5.19563	2.04028e-07	2.21742e-06
TIMP1	TIMP1	10538.8	-0.850154	0.272438	-3.12055	0.00180516	0.00594092
TIRAP	TIRAP	281.843	-0.293253	0.296499	-0.989054	0.322637	0.431619
TK1	TK1	3755.02	1.18262	0.251278	4.70641	2.52112e-06	1.88764e-05
TLDC1	MEAK7	960.845	-0.323758	0.182252	-1.77643	0.0756629	0.136349
TLR1	TLR1	993.876	-0.193236	0.231781	-0.8337	0.40445	0.51549
TLR10	TLR10	451.781	0.054833	0.238586	0.229825	0.818227	0.861227
TLR2	TLR2	1320.14	-0.317924	0.266044	-1.19501	0.232084	0.3351
TLR3	TLR3	601.775	-0.684943	0.139409	-4.91319	8.96078e-07	7.52277e-06
TLR4	TLR4	952.548	-0.339207	0.169396	-2.00245	0.0452362	0.0893255
TLR5	TLR5	532.236	0.229824	0.217019	1.059	0.289598	0.400017
TLR6	TLR6	483.392	0.294429	0.210301	1.40003	0.161504	0.251308
TLR7	TLR7	465.268	-0.492736	0.257517	-1.91342	0.0556948	0.105949
TLR8	TLR8	424.404	-0.728648	0.215278	-3.38468	0.00071261	0.00264307
TLR9	TLR9	214.787	-0.00170657	0.230286	-0.00741063	0.994087	0.99622
TMBIM1	TMBIM1	8939.99	-0.624713	0.190504	-3.27926	0.00104079	0.00365711
TMEM173	STING1	2851.63	-0.177941	0.162398	-1.09571	0.273206	0.383803
TMEM246	PGAP4	402.221	-0.292308	0.263195	-1.11062	0.266734	0.376597
TMPO	TMPO	2981.55	0.86388	0.187887	4.59787	4.26828e-06	2.83608e-05
TNF	TNF	723.018	-0.302059	0.230513	-1.31037	0.190069	0.283788
TNFAIP3	TNFAIP3	1659.99	0.282252	0.303901	0.928763	0.353012	0.464716
TNFAIP8	TNFAIP8	1449.23	-0.776251	0.167659	-4.62994	3.65769e-06	2.53867e-05
TNFRSF10A	TNFRSF10A	821.293	-1.15889	0.202469	-5.7238	1.04168e-08	2.11657e-07
TNFRSF10B	TNFRSF10B	3402.23	-0.411593	0.239047	-1.72181	0.0851041	0.148172
TNFRSF10C	TNFRSF10C	272.889	-0.397834	0.213446	-1.86387	0.0623405	0.115458
TNFRSF10D	TNFRSF10D	442.285	-0.0348963	0.211176	-0.165247	0.868749	0.89822
TNFRSF11A	TNFRSF11A	456.548	0.0683422	0.198345	0.344562	0.730424	0.787128
TNFRSF11B	TNFRSF11B	317.284	0.931958	0.247074	3.77198	0.000161956	0.000702977
TNFRSF12A	TNFRSF12A	2056.28	0.353414	0.337383	1.04752	0.294862	0.403106
TNFRSF13B	TNFRSF13B	214.509	0.162296	0.262881	0.617373	0.536989	0.628954
TNFRSF13C	TNFRSF13C	742.4	0.693825	0.254231	2.72912	0.0063504	0.0174917
TNFRSF14	TNFRSF14	2429.03	1.20774	0.344638	3.50439	0.000457653	0.00178727
TNFRSF17	TNFRSF17	419.05	0.213113	0.256585	0.830577	0.406213	0.516797
TNFRSF18	TNFRSF18	354.477	-0.970034	0.217826	-4.45326	8.45777e-06	5.06743e-05
TNFRSF19	TNFRSF19	3438.79	-0.479966	0.330474	-1.45236	0.146402	0.230884
TNFRSF1A	TNFRSF1A	4018.82	-0.22939	0.175028	-1.31059	0.189996	0.283788
TNFRSF1B	TNFRSF1B	1377.27	-0.824942	0.239611	-3.44284	0.000575632	0.0021753
TNFRSF21	TNFRSF21	4842.82	0.329656	0.315924	1.04347	0.296732	0.403646
TNFRSF25	TNFRSF25	1200.21	-1.25269	0.219535	-5.70608	1.15606e-08	2.26324e-07
TNFRSF4	TNFRSF4	112.683	-0.992878	0.299956	-3.31007	0.000932712	0.00333587
TNFRSF8	TNFRSF8	318.735	0.162943	0.204389	0.797217	0.425325	0.532529
TNFRSF9	TNFRSF9	1377.26	-0.401149	0.239049	-1.67811	0.0933262	0.160347
TNFSF10	TNFSF10	3017.7	-1.84222	0.25271	-7.28988	3.10223e-13	2.28912e-11
TNFSF11	TNFSF11	273.071	0.413426	0.249226	1.65884	0.0971473	0.165896
TNFSF12	TNFSF12	2444.25	-0.389324	0.284827	-1.36688	0.171664	0.263318
TNFSF13	TNFSF13	1169.84	-0.489394	0.212037	-2.30807	0.0209954	0.0488963
TNFSF13B	TNFSF13B	1909.13	-1.26232	0.235857	-5.35208	8.69507e-08	1.06934e-06
TNFSF14	TNFSF14	298.667	-0.236394	0.234888	-1.00641	0.314218	0.421563
TNFSF15	TNFSF15	459.407	1.88049	0.333734	5.63471	1.75358e-08	2.99819e-07
TNFSF18	TNFSF18	451.737	0.80589	0.224646	3.58737	0.000334025	0.00135348
TNFSF4	TNFSF4	709.46	0.413035	0.185257	2.22953	0.0257789	0.0579198
TNFSF8	TNFSF8	364.642	-0.32964	0.220717	-1.4935	0.135306	0.217095
TNFSF9	TNFSF9	693.943	0.0118507	0.237193	0.0499624	0.960152	0.971938
TOLLIP	TOLLIP	2284.57	-0.127019	0.191373	-0.663725	0.506866	0.604788
TOP2A	TOP2A	4697.25	1.3031	0.235165	5.54119	3.00417e-08	4.66684e-07
TP53	TP53	3027.17	0.390768	0.191297	2.04273	0.0410795	0.0829876
TP63	TP63	643.756	-3.78757	0.483839	-7.82816	4.95058e-15	6.30973e-13
TPSAB1	TPSAB1	2735.96	-3.65185	0.623824	-5.85398	4.79958e-09	1.1215e-07
TPX2	TPX2	3907.2	1.34164	0.221855	6.04737	1.47231e-09	4.69131e-08
TRABD2A	TRABD2A	393.588	0.529141	0.239085	2.21319	0.0268842	0.0596588
TRAF2	TRAF2	1801.93	0.45241	0.134691	3.35887	0.000782613	0.00284993
TRAF3	TRAF3	973.731	0.144964	0.137464	1.05456	0.291626	0.401223
TRAF6	TRAF6	1264.67	0.251637	0.141005	1.7846	0.0743269	0.134114
TRAP1	TRAP1	4149.94	0.616768	0.195421	3.1561	0.00159892	0.00535008
TRAT1	TRAT1	416.623	-0.892002	0.247288	-3.60714	0.000309596	0.00127288
TREM1	TREM1	925.074	1.31071	0.355765	3.68421	0.000229413	0.000962984
TREM2	TREM2	1465.09	0.325888	0.258607	1.26017	0.207609	0.30671
TRIM21	TRIM21	1167.92	-0.706116	0.191288	-3.69138	0.00022304	0.000941872
TRIM22	TRIM22	1442.07	-1.3196	0.291644	-4.52471	6.04784e-06	3.80228e-05
TRIM29	TRIM29	6136.55	-3.90543	0.417328	-9.35817	8.11319e-21	3.79157e-18
TRIM59	TRIM59	595.957	-0.230772	0.200745	-1.14958	0.250318	0.358108
TRIP13	TRIP13	1305.56	0.956624	0.207938	4.60052	4.21436e-06	2.81359e-05
TROAP	TROAP	1903.63	1.48066	0.24778	5.97571	2.2909e-09	6.51048e-08
TSG101	TSG101	4021.29	0.119346	0.188357	0.633615	0.526332	0.619578
TTK	TTK	601.965	1.05379	0.262869	4.00882	6.10222e-05	0.000296032
TUBB	TUBB	21375.9	0.797888	0.253813	3.14361	0.00166878	0.0055573
TWIST1	TWIST1	2191.18	-0.170984	0.271974	-0.628677	0.52956	0.622333
TWIST2	TWIST2	1784.82	-0.763939	0.301754	-2.53166	0.0113524	0.0287294
TXLNA	TXLNA	6982.23	0.216945	0.177927	1.2193	0.222732	0.325281
TXNIP	TXNIP	11053	-0.501403	0.250825	-1.99901	0.0456068	0.089928
TYK2	TYK2	4600.1	-0.01267	0.172685	-0.0733704	0.941511	0.956521
TYMS	TYMS	9767.34	1.27602	0.272863	4.67641	2.91934e-06	2.13173e-05
TYROBP	TYROBP	3882.65	-0.738988	0.272622	-2.71067	0.00671468	0.0183151
UBA6	UBA6	3684	0.483459	0.212645	2.27356	0.0229927	0.0530194
UBE2C	UBE2C	3436.83	0.828351	0.211795	3.9111	9.18764e-05	0.000426526
UBE2T	UBE2T	1464.45	1.41423	0.249567	5.66673	1.45546e-08	2.65007e-07
UBE3A	UBE3A	3413.43	0.140736	0.162161	0.867881	0.385459	0.495793
UHRF1	UHRF1	1993.02	0.908929	0.172656	5.2644	1.4065e-07	1.61632e-06
ULBP1	ULBP1	772.254	0.18883	0.2826	0.66819	0.504012	0.602923
UNC5D	UNC5D	279.141	0.0353642	0.341546	0.103542	0.917533	0.937596
UPK2	UPK2	81.4471	0.149405	0.308174	0.484809	0.627812	0.702468
UPK3A	UPK3A	181.424	0.524581	0.2933	1.78855	0.073688	0.133304
USP9Y	USP9Y	827.574	-0.185274	0.936088	-0.197924	0.843104	0.880799
VAV1	VAV1	1046.38	-0.703235	0.240896	-2.91925	0.0035087	0.0106476
VCAM1	VCAM1	1119.07	-1.31481	0.258499	-5.08632	3.65083e-07	3.52998e-06
VEGFA	VEGFA	5516.58	2.20529	0.342908	6.43114	1.26647e-10	6.12272e-09
VEGFC	VEGFC	205.49	-0.0243666	0.310379	-0.0785058	0.937426	0.953752
VSIR	VSIR	935.654	-0.80301	0.217593	-3.69043	0.000223879	0.000942577
VSNL1	VSNL1	768.507	-1.01432	0.265794	-3.81617	0.000135538	0.000609053
VTCN1	VTCN1	253.742	0.310849	0.310728	1.00039	0.317122	0.425053
VWDE	VWDE	259.708	0.383624	0.258404	1.48459	0.137653	0.219919
VWF	VWF	1583.86	-0.259144	0.212295	-1.22068	0.222207	0.324853
WARS	WARS1	12389.3	-0.20008	0.413524	-0.483842	0.628498	0.702675
WASHC4	WASHC4	4635.64	0.192361	0.182621	1.05333	0.292189	0.401223
WDHD1	WDHD1	799.709	1.52275	0.23706	6.42348	1.33196e-10	6.17284e-09
WDR60	DYNC2I1	2287.83	0.640519	0.213743	2.99668	0.00272941	0.00842871
WDR76	WDR76	1973.1	0.562775	0.185675	3.03097	0.00243768	0.00771473
WNK2	WNK2	647.556	2.37211	0.407021	5.82797	5.61051e-09	1.2687e-07
WNT5A	WNT5A	1544.27	0.225545	0.303756	0.742521	0.457771	0.561993
WNT7B	WNT7B	205.226	-0.040661	0.220984	-0.183999	0.854014	0.888101
XAF1	XAF1	5546.64	-1.74202	0.300614	-5.79487	6.83725e-09	1.43072e-07
XAGE1B_1E	XAGE1B	1327.45	-0.791147	1.15066	-0.687562	0.491729	0.592271
XAGE2	XAGE2	129.68	0.497315	0.346216	1.43643	0.150881	0.236351
XAGE3	XAGE3	51.6932	3.01822	1.08812	2.77379	0.00554072	0.0155673
XAGE5	XAGE5	521.679	-0.43779	0.3966	-1.10386	0.269655	0.379956
XCL1	XCL1	447.459	0.772809	0.257653	2.99942	0.00270493	0.00838641
XCL1_XCL2	XCL2	877.214	0.163388	0.224328	0.728343	0.466404	0.569774
XCR1	XCR1	212.956	-0.381406	0.259525	-1.46963	0.141662	0.224927
YWHAZ	YWHAZ	41887	0.44303	0.203552	2.17649	0.0295183	0.0641623
ZAP70	ZAP70	481.994	-0.919853	0.255007	-3.60717	0.000309555	0.00127288
ZBTB46	ZBTB46	480.51	-0.0718327	0.188485	-0.381105	0.703125	0.766549
ZEB1	ZEB1	323.579	-0.0446549	0.171211	-0.260818	0.794233	0.841659
ZIC5	ZIC5	252.299	0.431991	0.316556	1.36466	0.17236	0.264097
ZNF14	ZNF14	885.307	0.380825	0.191691	1.98666	0.0469597	0.0919517
ZNF205	ZNF205	1129.4	0.190013	0.130236	1.45899	0.144568	0.229021
ZNF74	ZNF74	887.791	1.09511	0.194657	5.62584	1.84603e-08	3.11823e-07
ZWILCH	ZWILCH	1620.64	0.684593	0.151802	4.50978	6.48944e-06	4.00802e-05
ZYX	ZYX	10751.5	0.246018	0.207513	1.18556	0.235797	0.339593
