# Supplementary material for: Distinct Transcriptomic and Tumor Microenvironment Profiles in Sinonasal Mucosal Melanoma and Aggressive Cutaneous Melanomas
Source: Cancers (Basel). 2024 Dec 14;16(24):4172. doi: 10.3390/cancers16244172 (PMC11674703; doi:10.3390/cancers16244172)
Supplement: Supplementary file 1 [file cancers-16-04172-s001.zip › Supplementary Table S7.xlsx]

## Sheet: README
Variable	Description
S7	Differential Expression Analysis SNMM vs Cluster CM
probe_ID	Name of the probe specified in the Precision ImmunoOncology panel from HTG Molecular, Inc.
HUGO_ID	Standard nomenclature developed by HUGO (Human Gene Organisation) Gene Nomenclature Committee (HGNC). Some genes have shown a change in nomenclature according to HUGO guidelines. The probe_IDs that were not found in the HUGO database have been deleted. If the probe_ID generically corresponds to the different subunits of a protein without specifying which, it has been eliminated. For the purpose o…
baseMean	The average of the normalised counts for a gene across all samples, representing the mean expression level of the gene.
log2FoldChange	The estimated logarithm (base 2) of the fold change in gene expression between sinonasal mucosal melanoma (SNMM) and cutaneous melanoma (CM). Positive values indicate higher expression in SNMM compared to CM, while negative values indicate lower expression.
lfcSE	The standard error of the log2FoldChange, providing a measure of uncertainty associated with the log2FoldChange estimate.
stat	The Wald statistic value used to test the null hypothesis that there is no difference in gene expression between groups. It is used to compute the p-value.
pvalue	The p-value for the statistical test assessing the null hypothesis of no change in expression between groups.
padj	The adjusted p-value for multiple testing, controlling the false discovery rate (FDR).

## Sheet: S7
probe_ID	HUGO_ID	baseMean	log2FoldChange	lfcSE	stat	pvalue	padj
A2M	A2M	12410.2	0.709588	0.428263	1.6569	0.0975401	0.17465
AADAT	AADAT	766.407	1.07117	0.27321	3.92067	8.83016e-05	0.000658504
ABCB1	ABCB1	467.545	0.233623	0.199235	1.1726	0.240956	0.355227
ABCB11	ABCB11	273.166	0.527872	0.282163	1.8708	0.0613723	0.121018
ABCC2	ABCC2	858.664	0.52331	0.472704	1.10706	0.26827	0.383008
ABCC6	ABCC6	489.172	0.338887	0.282009	1.20169	0.229484	0.343003
ABCF1	ABCF1	4312.27	0.855392	0.213189	4.01236	6.01145e-05	0.000492868
ABCG2	ABCG2	408.198	0.450841	0.256032	1.76087	0.0782599	0.146685
ABHD1	ABHD1	122.813	0.270947	0.302596	0.89541	0.370568	0.488286
ABL1	ABL1	1813.89	0.593523	0.213835	2.77562	0.0055097	0.0178397
ABL2	ABL2	4990.61	0.81605	0.28404	2.87301	0.00406583	0.0139032
ACKR3	ACKR3	748.747	-0.00926657	0.223683	-0.0414273	0.966955	0.978094
ACP6	ACP6	959.165	0.288973	0.229566	1.25878	0.20811	0.320626
ACTG2	ACTG2	638.831	0.928403	0.520007	1.78537	0.074202	0.140964
ACTR3B	ACTR3B	992.44	0.122792	0.2372	0.517675	0.604685	0.691492
ADA	ADA	1536.57	0.629267	0.248607	2.53117	0.0113681	0.0321982
ADAM17	ADAM17	2046.84	0.116807	0.148619	0.785947	0.431899	0.546007
ADCY1	ADCY1	864.151	0.295237	0.395096	0.747255	0.45491	0.56491
ADD2	ADD2	48.8831	1.27975	0.543661	2.35394	0.0185755	0.0480497
ADGRE5	ADGRE5	2872.7	-0.557634	0.245314	-2.27314	0.0230174	0.05688
ADORA2A	ADORA2A	296.094	0.185472	0.188852	0.982105	0.326048	0.439116
ADORA2B	ADORA2B	420.513	0.4249	0.243914	1.74201	0.0815065	0.151415
ADRB2	ADRB2	878.815	0.52272	0.272876	1.9156	0.0554162	0.113091
AGER	AGER	292.803	0.0408439	0.231617	0.176342	0.860025	0.901836
AHR	AHR	11855.2	-0.432173	0.307606	-1.40496	0.160034	0.260892
AICDA	AICDA	159.806	0.444827	0.255928	1.73809	0.0821945	0.152228
AIF1	AIF1	1683.74	-0.404448	0.247065	-1.63701	0.101628	0.181045
AKT1	AKT1	6419.76	0.375867	0.250242	1.50202	0.133093	0.226181
AKT3	AKT3	8423.38	0.232945	0.224145	1.03926	0.298683	0.410936
ALCAM	ALCAM	272.593	-0.234242	0.216035	-1.08427	0.278243	0.392451
ALOX15B	ALOX15B	351.307	-0.425599	0.224642	-1.89457	0.0581494	0.116783
ALOX5	ALOX5	944.989	-0.483299	0.243897	-1.98157	0.0475275	0.100201
ANAPC1	ANAPC1	3475.16	0.40442	0.146397	2.7625	0.00573613	0.0184451
ANKRD30A	ANKRD30A	6.87709	-0.219814	0.726229	-0.302679	0.762134	0.819411
ANLN	ANLN	1784.67	0.894918	0.255865	3.49762	0.000469432	0.00249065
ANP32B	ANP32B	6216.7	0.778221	0.197055	3.94926	7.83931e-05	0.000603885
ANPEP	ANPEP	1017.16	-0.672446	0.23394	-2.87444	0.0040475	0.0138743
ANXA1	ANXA1	13866.6	-0.373086	0.332478	-1.12214	0.261804	0.377235
APAF1	APAF1	1478.9	0.238861	0.146272	1.633	0.10247	0.182082
APC2	APC2	37.2905	0.881969	0.712663	1.23757	0.215876	0.328977
APOE	APOE	107207	-0.306473	0.372267	-0.823259	0.410361	0.525077
APP	APP	26127.8	0.00476304	0.315516	0.015096	0.987956	0.992202
ARG1	ARG1	1733.66	-3.84764	0.459794	-8.36818	5.85133e-17	9.11507e-15
ARG2	ARG2	506.17	0.350406	0.208919	1.67724	0.0934961	0.169356
ARHGAP11A	ARHGAP11A	1230.85	0.503694	0.230997	2.18052	0.0292191	0.0690812
ARHGAP11B	ARHGAP11B	428.774	1.04386	0.413213	2.52621	0.0115301	0.0325912
ARHGDIB	ARHGDIB	4158.93	-0.423696	0.256554	-1.65149	0.0986385	0.176167
ARHGEF26	ARHGEF26	922.952	-0.0465155	0.230294	-0.201983	0.83993	0.8854
ARMCX6	ARMCX6	1021.18	-0.637208	0.253815	-2.51053	0.0120552	0.0338027
AS3MT	AS3MT	119.037	0.97201	0.372433	2.60989	0.00905708	0.0265094
ASCL1	ASCL1	165.314	0.451927	0.270013	1.67372	0.0941851	0.170384
ASF1A	ASF1A	1498.31	0.0137076	0.206665	0.0663273	0.947117	0.966081
ASF1B	ASF1B	511.473	0.154551	0.183221	0.843523	0.398936	0.515618
ASPM	ASPM	708.582	0.681556	0.484514	1.40668	0.159523	0.260892
ASRGL1	ASRGL1	407.653	0.994777	0.29816	3.33638	0.000848763	0.00387611
ATF1	ATF1	1559.11	0.166266	0.140874	1.18025	0.237902	0.352878
ATF2	ATF2	3783.73	0.373052	0.198055	1.88358	0.0596223	0.118674
ATF3_activating	Excluded	842.321	1.94452	0.315849	6.15648	7.43783e-10	2.89662e-08
ATF3_repressing	ATF3	1543.45	2.34517	0.390158	6.01082	1.84583e-09	6.63551e-08
ATG12	ATG12	2417.45	0.477115	0.181001	2.63598	0.00838938	0.0250864
ATG16L1	ATG16L1	700.537	0.151129	0.16783	0.900491	0.367859	0.485173
ATG5	ATG5	2099.04	-0.217404	0.178457	-1.21824	0.223132	0.336739
ATG7	ATG7	1011.91	-0.273316	0.158467	-1.72475	0.0845717	0.155196
ATM	ATM	5914.15	-0.560852	0.216677	-2.58843	0.00964153	0.0279286
ATOH1	ATOH1	139.208	0.577493	0.331677	1.74113	0.0816603	0.151439
ATP5F1	Excluded	2392.7	-0.0323412	0.201806	-0.160259	0.872677	0.912374
ATXN1	ATXN1	1866.84	0.177149	0.176505	1.00365	0.315549	0.427852
AUNIP	AUNIP	539.719	0.61494	0.224861	2.73475	0.00624279	0.0195817
AURKA	AURKA	1861.23	0.704766	0.224206	3.14338	0.00167008	0.00698939
AURKB	AURKB	1620.53	0.912314	0.244048	3.73825	0.000185304	0.00120276
AXIN1	AXIN1	1855.59	0.164076	0.174115	0.942344	0.346016	0.460261
AXIN2	AXIN2	713.769	-0.162424	0.274338	-0.592059	0.553811	0.650853
AXL	AXL	1600.12	-0.527316	0.27492	-1.91807	0.0551018	0.112778
B3GAT1	B3GAT1	140.329	0.0681041	0.335456	0.203019	0.83912	0.885212
BAGE	BAGE	984.783	0.41338	0.414082	0.998306	0.318131	0.430937
BAGE_family	Excluded	8312.52	-0.140025	0.230268	-0.608094	0.543125	0.642584
BAGE2_BAGE3	BAGE2	1446.7	-0.09642	0.237091	-0.406679	0.684244	0.755957
BAGE4_BAGE5	BAGE4	10.1322	-2.62721	1.24687	-2.10705	0.0351131	0.0796578
BATF	BATF	548.869	-0.547725	0.241049	-2.27225	0.0230712	0.05688
BATF2	BATF2	408.177	-0.225585	0.278488	-0.810037	0.417919	0.532173
BAX	BAX	2218.19	0.272317	0.213006	1.27845	0.201091	0.313256
BCL10	BCL10	15923	-0.00770296	0.247813	-0.0310838	0.975203	0.98301
BCL2	BCL2	4033.2	0.759094	0.253282	2.99703	0.00272627	0.0103791
BCL2L1	BCL2L1	683.936	-0.0283274	0.197514	-0.14342	0.885958	0.921898
BCL2L11	BCL2L11	1167.7	0.733549	0.211404	3.4699	0.000520661	0.00270358
BCL6	BCL6	2002.13	-0.301134	0.250246	-1.20335	0.228839	0.34277
BEX1	BEX1	354.926	0.574979	0.46194	1.24471	0.21324	0.32678
BEX2	BEX2	1099.79	-0.0933221	0.248888	-0.374957	0.707693	0.776358
BID	BID	1123.02	-0.188123	0.237984	-0.790485	0.429245	0.544616
BIRC5	BIRC5	2487.3	1.29626	0.319098	4.06225	4.86016e-05	0.000420613
BLK	BLK	223.981	-0.386344	0.258855	-1.49251	0.135566	0.228167
BLNK	BLNK	611.832	-0.822277	0.245222	-3.3532	0.000798841	0.0037655
BMI1	BMI1	577.615	0.276738	0.23171	1.19433	0.23235	0.345812
BMP6	BMP6	362.823	0.44725	0.31396	1.42454	0.15429	0.254487
BMP7	BMP7	616.595	0.553222	0.473814	1.16759	0.242971	0.356063
BNC1	BNC1	323.866	-1.37833	0.287066	-4.80145	1.57522e-06	2.6571e-05
BORA	BORA	779.839	0.49321	0.215204	2.29183	0.0219157	0.054577
BRCA1	BRCA1	372.774	0.66027	0.285002	2.31672	0.0205189	0.0522096
BRCA2	BRCA2	799.381	0.644408	0.182608	3.52891	0.000417281	0.00225141
BRIP1	BRIP1	440.555	1.40445	0.262845	5.34325	9.12925e-08	2.37022e-06
BRMS1L	BRMS1L	788.008	0.679581	0.184705	3.67927	0.000233901	0.00145747
BST2	BST2	7969.06	-1.38712	0.391392	-3.54406	0.000394015	0.00216828
BTK	BTK	598.22	-0.506386	0.217077	-2.33274	0.0196616	0.0502105
BTLA	BTLA	324.236	-0.735668	0.288505	-2.54993	0.0107745	0.0307655
BUB1	BUB1	1463.36	0.889811	0.225227	3.95073	7.79132e-05	0.000603504
BUB1B	BUB1B	448.166	0.90605	0.257641	3.51672	0.000436914	0.00233799
C11orf71	C11orf71	752.181	0.250764	0.230601	1.08743	0.276845	0.391661
C17orf80	MTNAP1	889.544	0.651205	0.174276	3.73664	0.000186496	0.00120492
C19orf66	SHFL	2333.78	-0.289836	0.216437	-1.33913	0.18053	0.28664
C1orf56	C1orf56	777.851	0.491806	0.228971	2.1479	0.0317219	0.0738697
C1QA	C1QA	4112.7	-0.385627	0.347665	-1.10919	0.267347	0.382471
C1QB	C1QB	4118.7	-0.488096	0.366926	-1.33023	0.183443	0.290278
C20orf24	RAB5IF	1927.23	-0.0382524	0.164375	-0.232714	0.815984	0.866018
C3	C3	3340.42	-2.86422	0.55595	-5.15193	2.57814e-07	5.68791e-06
C3AR1	C3AR1	1565.94	-0.0492796	0.2611	-0.188738	0.850298	0.892972
C4A_C4B	C4A	1458.69	0.758763	0.213798	3.54898	0.000386728	0.00214305
C5	C5	193.281	0.736182	0.311241	2.36531	0.0180152	0.0469466
CA4	CA4	30.5836	-0.604718	0.745761	-0.810874	0.417438	0.532044
CALML3	CALML3	2588.93	-5.19029	0.497198	-10.4391	1.64397e-25	1.15242e-22
CAMP	CAMP	163.07	0.076126	0.274916	0.276907	0.781852	0.836761
CARD11	CARD11	412.224	-0.383221	0.221864	-1.72728	0.0841177	0.154768
CASP1	CASP1	3137.49	-1.68197	0.282102	-5.96225	2.48784e-09	8.30463e-08
CASP10	CASP10	1008.96	-0.402325	0.170626	-2.35794	0.0183767	0.0477114
CASP3	CASP3	964.711	-0.0688284	0.17178	-0.400678	0.688657	0.760234
CASP4	CASP4	3237.22	-1.45185	0.197331	-7.35744	1.87467e-13	2.02176e-11
CASP5	CASP5	218.372	0.138324	0.291893	0.473886	0.635581	0.718038
CASP8	CASP8	1619.81	-0.710318	0.158606	-4.4785	7.51686e-06	9.58057e-05
CAV1	CAV1	4029.83	-0.674209	0.238962	-2.82141	0.00478133	0.0156622
CBLB	CBLB	1901.67	-0.0625836	0.188361	-0.332253	0.739698	0.800816
CCDC138	CCDC138	1316.28	1.18289	0.216176	5.47187	4.45317e-08	1.22418e-06
CCL1	CCL1	200.219	0.3311	0.257433	1.28616	0.198387	0.310077
CCL11	CCL11	233.466	0.35484	0.282489	1.25612	0.209072	0.321756
CCL13	CCL13	1271.47	-0.826863	0.417461	-1.9807	0.0476251	0.100256
CCL14	CCL14	950.123	-1.14674	0.286634	-4.00072	6.315e-05	0.000514746
CCL15	CCL15	180.935	0.477851	0.241759	1.97656	0.0480918	0.100784
CCL16	CCL16	21.3712	0.0605271	0.423641	0.142874	0.88639	0.921898
CCL17	CCL17	293.038	-0.267446	0.309705	-0.86355	0.387835	0.506234
CCL18	CCL18	5131.8	-2.15474	0.475268	-4.53374	5.79486e-06	7.73752e-05
CCL19	CCL19	1910.4	-4.20279	0.591808	-7.1016	1.23323e-12	1.01705e-10
CCL2	CCL2	5347.42	-0.387195	0.397918	-0.973052	0.330528	0.444721
CCL20	CCL20	422.223	0.223892	0.355697	0.629448	0.529056	0.633148
CCL21	CCL21	1471.8	-3.05578	0.397056	-7.69609	1.40297e-14	1.63914e-12
CCL22	CCL22	436.436	-1.15552	0.308342	-3.74753	0.000178582	0.001181
CCL23	CCL23	259.619	0.373808	0.230686	1.62042	0.105143	0.186123
CCL24	CCL24	415.9	0.101749	0.220214	0.462048	0.644047	0.723521
CCL25	CCL25	149.954	0.798612	0.353921	2.25647	0.0240412	0.0586136
CCL26	CCL26	23.2687	0.749962	0.537405	1.39552	0.162858	0.264573
CCL27	CCL27	166.442	-3.55863	0.896219	-3.97071	7.16591e-05	0.00057335
CCL28	CCL28	1675.28	0.675212	0.316802	2.13134	0.0330615	0.0762373
CCL3	CCL3	187.983	0.408065	0.203486	2.00537	0.044923	0.0955722
CCL4	CCL4	3952.44	1.36241	0.399592	3.4095	0.000650822	0.00324716
CCL5	CCL5	1611.27	-1.00614	0.355126	-2.8332	0.00460845	0.0153105
CCL7	CCL7	197.815	0.569575	0.324048	1.75769	0.0788007	0.147501
CCL8	CCL8	704.526	-0.238118	0.279741	-0.851209	0.394653	0.511844
CCNA2	CCNA2	2078.22	0.955273	0.259171	3.68588	0.00022791	0.001432
CCNB1	CCNB1	2137.26	0.736776	0.227738	3.2352	0.00121559	0.00526004
CCNB2	CCNB2	1374.64	0.589338	0.213594	2.75915	0.00579525	0.0185925
CCND1	CCND1	23059.9	0.23112	0.369025	0.626299	0.531119	0.634266
CCND3	CCND3	2850.08	-0.431389	0.172498	-2.50084	0.0123899	0.0346719
CCNE1	CCNE1	847.726	0.748598	0.220293	3.39819	0.000678328	0.00336048
CCNE2	CCNE2	934.113	1.26809	0.287348	4.41308	1.01912e-05	0.000121085
CCNF	CCNF	948.362	0.732459	0.168918	4.33618	1.44983e-05	0.000160052
CCR1	CCR1	933.591	-0.402444	0.214099	-1.87971	0.0601475	0.119443
CCR10	CCR10	330.298	0.792812	0.265582	2.98519	0.00283402	0.0106523
CCR2	CCR2	282.429	-1.11783	0.389788	-2.86778	0.00413357	0.0140662
CCR3	CCR3	186.697	0.164516	0.262581	0.626536	0.530964	0.634266
CCR4	CCR4	735.41	-0.765842	0.280043	-2.73472	0.00624325	0.0195817
CCR5	CCR5	432.896	-0.503979	0.211117	-2.3872	0.016977	0.0448808
CCR6	CCR6	366.529	-0.484523	0.235019	-2.06163	0.039243	0.0864277
CCR7	CCR7	364.065	-0.532106	0.259329	-2.05186	0.0401833	0.0880266
CCR8	CCR8	303.203	-0.0847497	0.253855	-0.333851	0.738492	0.800577
CCR9	CCR9	175.382	0.320617	0.349495	0.917373	0.358947	0.475207
CCRL2	CCRL2	324.22	0.0693881	0.208184	0.333302	0.738907	0.800577
CCT5	CCT5	9010.81	0.650708	0.23087	2.8185	0.00482484	0.0157679
CD14	CD14	4525.96	-0.293909	0.280266	-1.04868	0.294327	0.406164
CD160	CD160	340.123	0.632984	0.2625	2.41137	0.0158927	0.0426034
CD163	CD163	2293.78	-0.189754	0.301624	-0.629106	0.529279	0.633148
CD180	CD180	492.7	0.249094	0.175786	1.41703	0.156474	0.257078
CD19	CD19	242.027	0.368087	0.276567	1.33092	0.183216	0.290247
CD1A	CD1A	457.801	-0.316933	0.272389	-1.16353	0.244614	0.357612
CD1B	CD1B	94.6398	-3.02656	0.687214	-4.4041	1.06222e-05	0.000124787
CD1C	CD1C	684.412	-1.36523	0.327257	-4.17173	3.02297e-05	0.000278829
CD1D	CD1D	165.118	0.925334	0.281597	3.28602	0.00101613	0.00447994
CD1E	CD1E	355.658	0.601762	0.252127	2.38674	0.0169984	0.0448808
CD2	CD2	1318.91	-1.42493	0.307381	-4.63573	3.55687e-06	5.24919e-05
CD200	CD200	986.801	-0.97099	0.287129	-3.38172	0.000720324	0.00350658
CD209	CD209	1947.91	-0.312377	0.183002	-1.70696	0.0878288	0.160333
CD22	CD22	835.439	0.321037	0.407268	0.788269	0.430539	0.545272
CD226	CD226	383.905	0.232072	0.215804	1.07538	0.282203	0.396442
CD24	CD24	1229.25	-1.47314	0.338003	-4.35837	1.31035e-05	0.000148155
CD244	CD244	52.8192	-0.647509	0.52448	-1.23457	0.216989	0.329955
CD247	CD247	258.807	-1.7395	0.423075	-4.11157	3.92977e-05	0.000344346
CD27	CD27	315.187	-1.59211	0.458689	-3.47099	0.000518541	0.00270258
CD274	CD274	463.926	-0.642869	0.227166	-2.82996	0.00465537	0.0153212
CD276	CD276	3256.14	0.134222	0.201047	0.667616	0.504378	0.614828
CD28	CD28	428.233	0.299053	0.243511	1.22809	0.219413	0.332559
CD33	CD33	198.596	-0.69169	0.331235	-2.08822	0.0367784	0.0821073
CD34	CD34	1332.85	-0.663273	0.248749	-2.66643	0.00766606	0.0232637
CD37	CD37	1550.33	-0.978642	0.275411	-3.55339	0.000380305	0.00212425
CD38	CD38	525.267	-0.430002	0.302351	-1.4222	0.154969	0.255308
CD3D	CD3D	254.892	-0.47224	0.298008	-1.58465	0.113045	0.198111
CD3E	CD3E	1075.56	-1.92495	0.451138	-4.26687	1.98231e-05	0.000199942
CD3G	CD3G	624.621	-1.07184	0.271087	-3.95387	7.68971e-05	0.000598943
CD4	CD4	1334.85	-1.12228	0.314494	-3.56852	0.000359001	0.00204369
CD40	CD40	612.521	-0.947366	0.281384	-3.36681	0.000760428	0.0036511
CD40LG	CD40LG	109.445	0.342892	0.308393	1.11187	0.266195	0.381601
CD44	CD44	17808.4	0.145284	0.254007	0.57197	0.567342	0.663398
CD47	CD47	6655.8	-0.896221	0.216649	-4.13674	3.5227e-05	0.000316591
CD48	CD48	923.375	-0.699198	0.249586	-2.80143	0.00508771	0.0165115
CD5	CD5	176.898	-0.958307	0.313282	-3.05893	0.00222131	0.00889793
CD52	CD52	2011.93	-1.66091	0.290505	-5.71732	1.08217e-08	3.37155e-07
CD53	CD53	2238.94	-0.601905	0.2808	-2.14354	0.0320702	0.0740731
CD55	CD55	260.888	0.258525	0.234751	1.10128	0.270777	0.38541
CD58	CD58	4127.02	-0.486286	0.288297	-1.68676	0.0916503	0.166227
CD59	CD59	6021.75	-0.697076	0.217638	-3.20292	0.00136044	0.00581504
CD5L	CD5L	82.4889	1.11726	0.95572	1.16903	0.242393	0.355849
CD6	CD6	266.988	-1.33777	0.389948	-3.43064	0.00060217	0.00304997
CD63	CD63	53208.3	-0.644016	0.277611	-2.31985	0.0203488	0.051871
CD68	CD68	10159.1	-0.307145	0.286318	-1.07274	0.283386	0.396792
CD69	CD69	615.821	0.0416356	0.311839	0.133516	0.893785	0.926896
CD7	CD7	365.522	-0.465286	0.244876	-1.90009	0.0574212	0.116336
CD70	CD70	303.834	-1.63415	0.363824	-4.49159	7.06944e-06	9.09298e-05
CD72	CD72	583.829	0.320122	0.258929	1.23633	0.216335	0.329318
CD74	CD74	1976.78	-1.87339	0.396068	-4.72997	2.24552e-06	3.57752e-05
CD79A	CD79A	331.125	-0.270708	0.416564	-0.649859	0.515783	0.623386
CD79B	CD79B	383.583	0.824343	0.441279	1.86808	0.0617512	0.121594
CD80	CD80	577.347	-0.35089	0.220429	-1.59185	0.111419	0.195744
CD83	CD83	2577.91	0.271803	0.310883	0.874294	0.381958	0.500473
CD84	CD84	1313.65	-0.622559	0.209692	-2.96893	0.00298841	0.011084
CD86	CD86	662.911	-0.27009	0.229432	-1.17721	0.239111	0.352878
CD8A	CD8A	1277.51	-1.44955	0.39604	-3.66011	0.000252105	0.00153009
CD8B	CD8B	144.591	-1.26058	0.509131	-2.47595	0.0132883	0.036746
CD96	CD96	157.264	-1.81496	0.43326	-4.18909	2.80077e-05	0.000263535
CD99	CD99	7611.78	-0.486325	0.243396	-1.99808	0.045708	0.09693
CDC20	CDC20	1877.28	0.840154	0.229084	3.66744	0.000244988	0.00150646
CDC25A	CDC25A	704.173	0.802818	0.202319	3.96808	7.2454e-05	0.00057335
CDC25C	CDC25C	357.218	1.19389	0.225005	5.30609	1.12004e-07	2.80411e-06
CDC45	CDC45	911.365	1.33007	0.29137	4.56489	4.99756e-06	6.80251e-05
CDC6	CDC6	1362.74	0.998791	0.212474	4.70078	2.59175e-06	4.03738e-05
CDC7	CDC7	1278.08	0.713096	0.233759	3.05056	0.00228413	0.00909759
CDCA2	CDCA2	587.398	0.045797	0.211639	0.216392	0.828682	0.87684
CDCA3	CDCA3	264.008	0.617292	0.212922	2.89914	0.00374185	0.0129214
CDCA5	CDCA5	542.702	0.802189	0.167169	4.79867	1.59726e-06	2.6571e-05
CDCA8	CDCA8	796.967	0.615992	0.253831	2.42678	0.0152336	0.0412306
CDH1	CDH1	2243.66	-1.84849	0.623026	-2.96695	0.00300765	0.0111117
CDH15	CDH15	137.915	0.599199	0.344007	1.74182	0.0815397	0.151415
CDH5	CDH5	744.995	-0.379653	0.199347	-1.90448	0.0568476	0.115341
CDK1	CDK1	1987.45	0.849996	0.234347	3.62708	0.000286643	0.00171741
CDK4	CDK4	5493.14	0.958691	0.229226	4.18229	2.88586e-05	0.000269732
CDK6	CDK6	3691.75	0.0650567	0.317263	0.205056	0.837528	0.884198
CDKN1A	CDKN1A	6732.35	0.0519807	0.306823	0.169416	0.865469	0.90619
CDKN1B	CDKN1B	2586.35	0.112727	0.213945	0.526899	0.598264	0.68695
CDKN2A	CDKN2A	359.865	0.372313	0.491951	0.756808	0.449165	0.561554
CDKN3	CDKN3	1092.93	0.820364	0.253507	3.23606	0.00121193	0.00526004
CDT1	CDT1	365.755	0.426333	0.188689	2.25945	0.0238554	0.058267
CEACAM1	CEACAM1	2140.99	-1.50189	0.421209	-3.56566	0.000362944	0.00204369
CEACAM5	CEACAM5	95.8967	-0.421621	0.88663	-0.475533	0.634407	0.717811
CEACAM6	CEACAM6	365.241	0.0765894	0.30434	0.251657	0.801306	0.85432
CEACAM8	CEACAM8	1336.95	-0.858934	0.328066	-2.61817	0.00884021	0.0260465
CEBPB	CEBPB	4677.23	-0.103695	0.251235	-0.41274	0.679797	0.753419
CENPA	CENPA	939.803	0.902417	0.249268	3.62026	0.000294302	0.00174836
CENPE	CENPE	745.545	0.590359	0.223971	2.63588	0.00839196	0.0250864
CENPF	CENPF	4941.86	1.72449	0.265093	6.50521	7.75853e-11	4.35098e-09
CENPH	CENPH	903.419	1.09748	0.181781	6.03735	1.56661e-09	5.93619e-08
CENPI	CENPI	1004.75	0.540803	0.242703	2.22825	0.0258637	0.0623038
CENPL	CENPL	1035.23	0.650109	0.237551	2.73672	0.00620557	0.0195817
CENPU	CENPU	1938.31	0.480956	0.330214	1.4565	0.145255	0.242437
CENPW	CENPW	241.86	0.323139	0.282478	1.14394	0.252647	0.367438
CEP250	CEP250	1870.97	0.891414	0.176848	5.04058	4.64131e-07	9.71211e-06
CEP55	CEP55	621.574	0.811962	0.293073	2.77051	0.0055969	0.0180803
CES1	CES1	744.543	-0.590767	0.329042	-1.79542	0.0725874	0.138837
CGREF1	CGREF1	1042	-0.375923	0.372422	-1.0094	0.312783	0.425336
CHDH	CHDH	359.841	0.672324	0.349298	1.92479	0.0542558	0.111863
CHGA	CHGA	161.647	0.369646	0.275725	1.34063	0.180039	0.286185
CHIT1	CHIT1	1269.93	-3.09165	0.51835	-5.9644	2.45539e-09	8.30463e-08
CHMP4B	CHMP4B	3947.13	-0.322304	0.18198	-1.7711	0.0765447	0.144048
CHRM2	CHRM2	131.587	0.187964	0.343036	0.547942	0.583732	0.676357
CHRM3	CHRM3	195.115	1.23137	0.322403	3.81937	0.000133796	0.000924047
CHST10	CHST10	867.056	0.580166	0.21554	2.69168	0.00710921	0.0219236
CHUK	CHUK	609.062	0.332292	0.172977	1.92102	0.0547297	0.112593
CIITA	CIITA	3011.44	-1.59539	0.309747	-5.1506	2.59648e-07	5.68791e-06
CIP2A	CIP2A	687.16	0.485597	0.185631	2.61593	0.00889848	0.0260997
CKAP2	CKAP2	2315.19	0.615537	0.205441	2.99618	0.00273385	0.0103791
CKAP2L	CKAP2L	715.139	0.856561	0.223596	3.83085	0.000127703	0.000886334
CKLF	CKLF	363.123	0.328583	0.176511	1.86154	0.0626674	0.123073
CLCA2	CLCA2	2219.69	-3.80048	0.409098	-9.2899	1.54429e-20	5.41274e-18
CLDN3	CLDN3	200.496	0.762887	0.305474	2.49739	0.0125112	0.0348722
CLEC12A	CLEC12A	652.158	-0.36407	0.239996	-1.51698	0.129272	0.222653
CLEC2B	CLEC2B	454.23	-0.567208	0.242724	-2.33684	0.0194473	0.0498448
CLEC4A	CLEC4A	1092.51	-0.34966	0.20128	-1.73718	0.0823555	0.152325
CLEC4C	CLEC4C	289.542	-0.30624	0.27962	-1.0952	0.273429	0.388396
CLEC5A	CLEC5A	623.675	0.160128	0.298583	0.536293	0.591756	0.682272
CLEC6A	CLEC6A	270.604	0.33208	0.232759	1.42671	0.153663	0.254007
CLEC7A	CLEC7A	600.374	-0.059438	0.208571	-0.284977	0.775662	0.832041
CLEC9A	CLEC9A	341.055	0.118077	0.225695	0.523172	0.600855	0.68936
CLSPN	CLSPN	1018.36	0.838158	0.231519	3.62026	0.000294302	0.00174836
CMA1	CMA1	294.747	-0.508191	0.268329	-1.89391	0.0582367	0.116783
CMKLR1	CMKLR1	679.942	-1.05501	0.229984	-4.58732	4.48974e-06	6.29461e-05
CNNM1	CNNM1	199.1	-0.394355	0.379682	-1.03865	0.298969	0.410936
CNTLN	CNTLN	1430.89	0.416962	0.20497	2.03426	0.0419259	0.0904663
COCH	COCH	90.5382	1.55005	0.525485	2.94976	0.00318022	0.0115304
COL1A1	COL1A1	47165.7	-0.661916	0.35948	-1.84131	0.0655755	0.128046
COL1A2	COL1A2	63222.7	-0.333943	0.44476	-0.750839	0.45275	0.563128
COL3A1	COL3A1	31950.6	-1.34407	0.391153	-3.43618	0.000589985	0.00302989
CORO1A	CORO1A	2907.81	-1.25928	0.343161	-3.66967	0.000242868	0.00150646
CPA3	CPA3	648.891	-1.74505	0.296405	-5.88736	3.92412e-09	1.27945e-07
CPE	CPE	1616.6	-0.556912	0.280528	-1.98523	0.0471193	0.0994898
CR1	CR1	460.708	0.60989	0.240793	2.53284	0.0113142	0.0321102
CR2	CR2	247.34	0.634638	0.293719	2.1607	0.0307187	0.0722612
CREB1	CREB1	2042.11	0.0298659	0.15509	0.192571	0.847295	0.891822
CREB5	CREB5	966.206	0.0174208	0.381385	0.0456779	0.963567	0.977512
CREBBP	CREBBP	5204.39	0.337517	0.178321	1.89275	0.0583916	0.116783
CRISPLD1	CRISPLD1	4217.75	1.89331	0.382861	4.94517	7.60766e-07	1.46677e-05
CRMP1	CRMP1	183.281	0.406882	0.28131	1.44638	0.148069	0.246649
CRP	CRP	302.014	0.726544	0.307324	2.3641	0.0180739	0.0470123
CRTAM	CRTAM	219.453	-0.114461	0.261333	-0.437988	0.661395	0.740045
CSF1	CSF1	1117.68	0.354559	0.237781	1.49111	0.135932	0.228509
CSF1R	CSF1R	2044.62	-0.303178	0.277937	-1.09082	0.275354	0.39034
CSF2	CSF2	56.0127	0.733419	0.729959	1.00474	0.315022	0.427552
CSF2RA	CSF2RA	1210.98	-0.548346	0.243079	-2.25584	0.0240809	0.0586136
CSF2RB	CSF2RB	692.198	-0.950609	0.236041	-4.02729	5.64225e-05	0.000473678
CSF3	CSF3	225.813	0.631474	0.261137	2.41817	0.0155988	0.0419762
CSF3R	CSF3R	906.311	0.173259	0.279168	0.620627	0.534845	0.636547
CSK	CSK	2531.18	0.109226	0.202341	0.539813	0.589326	0.680307
CT45_family	Excluded	2423.69	2.43273	0.480688	5.06094	4.17203e-07	8.86241e-06
CT47_family	Excluded	411.032	0.263716	0.349165	0.755276	0.450084	0.561858
CTAG1A_1B	CTAG1A	1030.09	-2.18079	1.79324	-1.21612	0.223939	0.33703
CTAG2	CTAG2	738.888	-4.69886	0.985794	-4.76657	1.87388e-06	3.05486e-05
CTBP1	CTBP1	5541.09	-0.00878314	0.140168	-0.0626615	0.950036	0.966582
CTLA4	CTLA4	897.641	-0.782357	0.310337	-2.52099	0.0117024	0.0329453
CTNNB1	CTNNB1	40980.5	0.17779	0.295253	0.602161	0.547067	0.645613
CTRC	CTRC	35.694	0.711272	0.475115	1.49705	0.13438	0.226716
CTSG	CTSG	556.56	-1.95114	0.301648	-6.46829	9.91186e-11	5.34478e-09
CTSH	CTSH	5618.24	-1.63563	0.256525	-6.37609	1.81671e-10	8.78287e-09
CTSL	CTSL	7705.3	0.444923	0.293688	1.51495	0.129785	0.222988
CTSS	CTSS	4435.49	-1.3713	0.265049	-5.17376	2.29436e-07	5.36114e-06
CX3CL1	CX3CL1	416.279	0.12077	0.193882	0.622905	0.533347	0.635303
CX3CR1	CX3CR1	429.058	-0.262131	0.150343	-1.74355	0.0812378	0.151255
CXCL1	CXCL1	4966.76	0.898262	0.624279	1.43888	0.150185	0.249477
CXCL10	CXCL10	2790.62	-1.53001	0.453343	-3.37496	0.000738273	0.00356917
CXCL11	CXCL11	287.87	0.516608	0.285958	1.80659	0.0708269	0.136776
CXCL12	CXCL12	4680.95	-1.43045	0.343583	-4.16335	3.13618e-05	0.000285515
CXCL13	CXCL13	222.272	-1.55224	0.577368	-2.68847	0.00717799	0.0220209
CXCL14	CXCL14	10241.5	-4.17744	0.43595	-9.58237	9.48405e-22	4.43221e-19
CXCL16	CXCL16	2322.09	-0.731316	0.270336	-2.70521	0.00682605	0.0211728
CXCL2	CXCL2	1556.47	1.44262	0.372179	3.87616	0.00010612	0.000762975
CXCL3	CXCL3	966.011	0.550219	0.367466	1.49733	0.134307	0.226716
CXCL5	CXCL5	401.393	0.611185	0.814586	0.750302	0.453073	0.563128
CXCL6	CXCL6	248.282	1.00238	0.324233	3.09156	0.00199111	0.00816239
CXCL8	CXCL8	14165.8	2.21775	0.736176	3.01253	0.00259082	0.0100376
CXCL9	CXCL9	4283.16	-2.40269	0.458832	-5.23653	1.63624e-07	3.95518e-06
CXCR1	CXCR1	194.835	0.198137	0.297658	0.665653	0.505633	0.614828
CXCR2	CXCR2	1089.04	-0.471695	0.282045	-1.67241	0.0944435	0.170631
CXCR3	CXCR3	324.959	-1.34464	0.342425	-3.92683	8.60714e-05	0.000652281
CXCR4	CXCR4	2069.58	0.586985	0.289792	2.02554	0.0428119	0.0916371
CXCR5	CXCR5	238.006	0.230331	0.313539	0.734617	0.462573	0.571893
CXCR6	CXCR6	370.74	-0.830778	0.253675	-3.27497	0.00105674	0.00464438
CYBB	CYBB	2947.11	-0.539105	0.338794	-1.59125	0.111554	0.195744
CYLD	CYLD	1285.64	-0.557872	0.183131	-3.04629	0.00231683	0.00920171
CYP27A1	CYP27A1	4642.24	-0.585918	0.286485	-2.0452	0.0408355	0.0886244
DAPK2	DAPK2	224.185	-0.380393	0.386759	-0.98354	0.325342	0.438586
DAPL1	DAPL1	1335.51	-0.504606	0.498645	-1.01196	0.31156	0.424084
DBF4	DBF4	1639.69	0.804753	0.166558	4.83167	1.35393e-06	2.4336e-05
DCLRE1A	DCLRE1A	976.028	0.436947	0.175679	2.48719	0.0128757	0.0357461
DCN	DCN	246.889	0.10268	0.241961	0.424366	0.671299	0.748999
DDIAS	DDIAS	466.557	0.610272	0.155602	3.92202	8.78115e-05	0.000658351
DDX5	DDX5	37645.9	0.242928	0.220103	1.1037	0.269722	0.384299
DDX58	RIGI	554.294	-0.223578	0.210836	-1.06043	0.288948	0.401491
DEFB1	DEFB1	1794.41	-2.94197	0.410207	-7.17193	7.39478e-13	6.47968e-11
DEPDC1	DEPDC1	1131.25	0.926828	0.184845	5.01409	5.32845e-07	1.0986e-05
DGAT2	DGAT2	464.825	-0.834556	0.363141	-2.29816	0.0215526	0.0540551
DGKA	DGKA	1569.49	-0.906073	0.295614	-3.06505	0.00217631	0.0087791
DHX40	DHX40	3355.72	0.621734	0.218581	2.84441	0.00444942	0.0149595
DIAPH3	DIAPH3	892.596	0.85999	0.251263	3.42267	0.000620085	0.00311598
DLAT	DLAT	775.912	-0.286653	0.151078	-1.89738	0.0577775	0.116385
DLD	DLD	6991.34	0.283572	0.220618	1.28536	0.198668	0.31017
DLGAP5	DLGAP5	1031.56	0.906561	0.245279	3.69603	0.000218995	0.00138928
DLX6	DLX6	419.517	1.82238	0.31557	5.77488	7.70085e-09	2.45377e-07
DMBT1	DMBT1	225.029	1.11439	0.332701	3.34954	0.000809462	0.00378288
DNAH14	DNAH14	3425.59	1.4696	0.288996	5.0852	3.67241e-07	7.9211e-06
DNMT1	DNMT1	2987.06	0.567825	0.182862	3.10521	0.00190141	0.00786366
DOCK9	DOCK9	1674.61	-0.134999	0.284278	-0.474886	0.634869	0.717811
DONSON	DONSON	1088.58	0.653563	0.187021	3.4946	0.00047477	0.00249299
DPP4	DPP4	481.842	-1.29266	0.23447	-5.51313	3.52517e-08	9.88457e-07
DPYSL4	DPYSL4	444.139	1.85253	0.444458	4.16805	3.07212e-05	0.000281511
DSC3	DSC3	5752.24	-4.60639	0.436334	-10.557	4.71378e-26	6.60872e-23
DSE	DSE	1168.01	-0.372702	0.237235	-1.57102	0.116177	0.203093
DSG3	DSG3	899.094	-2.45193	0.373132	-6.57122	4.99039e-11	2.91522e-09
DST	DST	6063.09	-0.0920197	0.267623	-0.34384	0.730966	0.795047
DTL	DTL	911.26	1.06373	0.271709	3.91495	9.04242e-05	0.000670766
DUSP4	DUSP4	10209.8	-1.10988	0.328527	-3.37834	0.000729251	0.00353775
DUSP6	DUSP6	348.395	0.392788	0.205013	1.91592	0.0553758	0.113091
E2F2	E2F2	222.974	0.529575	0.231882	2.28381	0.0223825	0.0555402
E2F7	E2F7	311.583	0.516756	0.38357	1.34723	0.177908	0.283762
EBF4	EBF4	489.498	0.851502	0.405841	2.09812	0.0358948	0.0809114
EBI3	EBI3	244.83	-0.0781595	0.209484	-0.373106	0.70907	0.77726
ECT2	ECT2	1447.27	0.160779	0.210457	0.763951	0.444896	0.558067
EEF1G	EEF1G	50260.9	0.627174	0.241218	2.60003	0.00932157	0.0272267
EEF2	EEF2	59339.4	0.247428	0.217514	1.13753	0.255317	0.369935
EFNA4	EFNA4	819.819	0.642265	0.195327	3.28815	0.00100848	0.0044602
EFNB3	EFNB3	612.53	0.502494	0.283241	1.77409	0.0760487	0.1435
EGFR	EGFR	1292.54	-1.33412	0.321417	-4.15073	3.31414e-05	0.00029977
EGR1	EGR1	6846.22	1.57298	0.404704	3.88675	0.000101597	0.000738028
EGR2	EGR2	910.238	0.0627872	0.369635	0.169863	0.865118	0.90619
EGR3	EGR3	1542.33	-0.300313	0.414347	-0.724786	0.468583	0.577288
EHD2	EHD2	2924.36	-0.259396	0.310282	-0.836003	0.403153	0.518829
EIF2A	EIF2A	846.591	-0.0143924	0.276234	-0.0521021	0.958447	0.973181
EIF2AK2	EIF2AK2	3368.02	-0.0537423	0.2054	-0.261647	0.793594	0.846747
ELK1	ELK1	1290.38	-0.0827533	0.154676	-0.535012	0.592642	0.682731
ELL3	ELL3	143.821	-0.789671	0.403307	-1.95799	0.0502313	0.104642
EME1	EME1	340.918	0.960318	0.278396	3.44946	0.000561708	0.00290596
EMP1	EMP1	16872.1	0.378204	0.334403	1.13098	0.258063	0.37261
EMX2	EMX2	285.192	-0.329826	0.290012	-1.13729	0.255419	0.369935
ENG	ENG	4573.75	-0.0795971	0.169248	-0.470298	0.638142	0.718614
ENO1	ENO1	56410.1	0.497946	0.222058	2.24242	0.0249345	0.0604812
ENTPD1	ENTPD1	1361.38	0.00291988	0.248877	0.0117322	0.990639	0.992764
EOMES	EOMES	419.568	-0.200514	0.24696	-0.811927	0.416834	0.531757
EP300	EP300	4218.81	0.452354	0.159489	2.83627	0.00456444	0.0152003
EPCAM	EPCAM	39.8124	0.386664	0.612169	0.631629	0.527629	0.633148
EPHX3	EPHX3	464.151	-1.37572	0.298918	-4.60232	4.17805e-06	5.97717e-05
EPSTI1	EPSTI1	764.787	-0.881501	0.257102	-3.42861	0.000606685	0.00305961
ERBB2	ERBB2	3300.58	0.221079	0.267414	0.826728	0.408391	0.523368
ERBB3	ERBB3	7749.18	-0.130157	0.319859	-0.406919	0.684067	0.755957
ERCC6L	ERCC6L	306.119	0.798763	0.250303	3.19118	0.00141692	0.00601978
ESCO2	ESCO2	529.446	0.116969	0.225303	0.519164	0.603646	0.690867
ESPL1	ESPL1	470.335	1.07155	0.283515	3.77953	0.000157122	0.00104897
ESYT2	ESYT2	4519.24	-0.644882	0.220579	-2.92358	0.00346027	0.0123011
ETS1	ETS1	11673.7	1.06211	0.265911	3.99423	6.49055e-05	0.000525997
ETS2	ETS2	1937.64	0.218111	0.282339	0.772514	0.43981	0.554509
ETV1	ETV1	2364.96	-0.748994	0.327198	-2.28912	0.0220726	0.0548684
ETV4	ETV4	1943.31	-0.539083	0.272555	-1.97789	0.0479411	0.10077
EWSR1	EWSR1	5790.59	0.156636	0.147898	1.05908	0.289563	0.401948
EXO1	EXO1	1042.55	0.989292	0.235465	4.20144	2.65224e-05	0.000251246
EYS	EYS	3.34959	1.37972	1.29854	1.06251	0.288002	0.400972
EZH2	EZH2	2147.62	0.712661	0.21204	3.36098	0.000776666	0.00369661
F13A1	F13A1	3412.58	-0.916384	0.299037	-3.06445	0.00218071	0.0087791
F2RL1	F2RL1	500.852	-0.396991	0.305554	-1.29925	0.193858	0.304014
FABP4	FABP4	542.44	-0.0361376	0.297515	-0.121465	0.903323	0.932591
FADD	FADD	2072.01	0.400655	0.195393	2.05051	0.0403151	0.0880402
FAM111B	FAM111B	846.528	0.373836	0.19028	1.96466	0.0494533	0.103329
FAM122B	PABIR2	2749.45	-0.346995	0.203871	-1.70203	0.0887495	0.161593
FAM161A	FAM161A	1237.02	0.777904	0.265744	2.92727	0.0034195	0.0121988
FAM222A	FAM222A	746.738	0.523343	0.290035	1.80441	0.0711669	0.137082
FAM69B	DIPK1B	2664.75	0.767266	0.360532	2.12815	0.0333247	0.076718
FAM72_family	Excluded	1972.47	0.818798	0.203813	4.0174	5.88446e-05	0.000485295
FAM83B	FAM83B	887.452	-1.03395	0.343497	-3.01008	0.00261181	0.0100376
FANCA	FANCA	898.584	0.562659	0.219407	2.56445	0.0103338	0.0296885
FANCD2	FANCD2	1444.97	0.636467	0.258619	2.46102	0.0138543	0.0380857
FANCI	FANCI	1918.55	0.476015	0.181713	2.6196	0.00880322	0.0260465
FAP	FAP	2950.92	0.412702	0.383691	1.07561	0.282102	0.396442
FAS	FAS	422.725	0.14395	0.22307	0.645312	0.518725	0.626402
FASLG	FASLG	428.222	-0.0849648	0.257869	-0.329489	0.741786	0.802298
FBLN1	FBLN1	3350.75	-0.627768	0.357847	-1.75429	0.0793803	0.148388
FCAR	FCAR	308.694	0.79857	0.30122	2.65112	0.00802265	0.024157
FCER1G	FCER1G	3571.13	-0.389925	0.269627	-1.44617	0.14813	0.246649
FCER2	FCER2	167.826	0.154653	0.273091	0.566306	0.571186	0.663832
FCGR1A_FCGR1B	FCGR1A	1627.32	-0.0398801	0.293466	-0.135894	0.891905	0.92626
FCGR2A_2C	FCGR2A	8958.29	-0.951597	0.363391	-2.61866	0.00882771	0.0260465
FCGR2B	FCGR2B	1461.01	-0.550511	0.242855	-2.26683	0.0234005	0.0573557
FCGR3A_3B	FCGR3A	5653.56	0.0176335	0.43489	0.0405472	0.967657	0.978094
FCMR	FCMR	1292.71	-0.204525	0.356432	-0.573812	0.566095	0.662492
FCRL2	FCRL2	300.883	0.601649	0.313353	1.92004	0.0548535	0.112598
FCRLA	FCRLA	1593.34	-0.851725	0.455136	-1.87136	0.0612949	0.121018
FEN1	FEN1	182.575	0.588704	0.274152	2.14736	0.0317645	0.0738697
FEZ1	FEZ1	824.949	-0.47608	0.404349	-1.1774	0.239037	0.352878
FGD6	FGD6	867.718	-0.268822	0.177376	-1.51554	0.129635	0.222988
FGFR3	FGFR3	2390.71	-0.692047	0.458444	-1.50956	0.131157	0.224246
FICD	FICD	462.17	-0.116311	0.174046	-0.66828	0.503955	0.614828
FLI1	FLI1	285.58	-0.0637919	0.284983	-0.223845	0.822878	0.872015
FLT1	FLT1	719.676	0.58465	0.201066	2.90775	0.00364038	0.0126486
FLT3	FLT3	346.393	-0.0301425	0.270758	-0.111326	0.911358	0.940194
FLT3LG	FLT3LG	994.076	-0.623084	0.237995	-2.61806	0.00884316	0.0260465
FLVCR1	FLVCR1	834.728	0.454779	0.240246	1.89297	0.0583615	0.116783
FMO5	FMO5	457.912	-0.444681	0.204845	-2.17082	0.029945	0.0706784
FN1	FN1	53492.2	1.03607	0.388525	2.66667	0.0076607	0.0232637
FOLH1	FOLH1	211.235	0.323363	0.319393	1.01243	0.311333	0.424084
FOS	FOS	13580.7	2.35417	0.417244	5.64218	1.67912e-08	5.00878e-07
FOXA1	FOXA1	98.3393	0.901652	0.329258	2.73844	0.00617324	0.019537
FOXG1	FOXG1	474.809	1.74037	0.40332	4.31511	1.59526e-05	0.00017073
FOXJ1	FOXJ1	291.821	0.785439	0.305539	2.57066	0.0101503	0.0292213
FOXM1	FOXM1	2376.43	0.971122	0.282477	3.43788	0.000586291	0.00302198
FOXO1	FOXO1	1129.07	0.143567	0.200461	0.716185	0.473877	0.582785
FOXP1	FOXP1	2072.21	0.276493	0.248868	1.111	0.266567	0.381744
FOXP3	FOXP3	135.451	-1.85989	0.342885	-5.42424	5.82029e-08	1.53963e-06
FOXRED2	FOXRED2	1243.45	1.33496	0.311936	4.27961	1.87224e-05	0.000192737
FPR1	FPR1	461.998	0.340901	0.281612	1.21054	0.226073	0.339351
FPR2	FPR2	307.671	0.563619	0.359203	1.56908	0.116629	0.203553
FRYL	FRYL	2570.34	0.347071	0.157755	2.20006	0.0278026	0.0664042
FUT4	FUT4	612.162	-0.181144	0.172844	-1.04802	0.294628	0.406164
FUT5	FUT5	378.732	0.260809	0.305855	0.852721	0.393814	0.511229
FXYD5	FXYD5	8324.92	-0.160509	0.301077	-0.533115	0.593954	0.68312
FYB1	FYB1	1203.31	-0.690429	0.38406	-1.79771	0.072223	0.138411
FYN	FYN	3663.1	-0.461484	0.215019	-2.14624	0.0318536	0.0739383
FZD3	FZD3	503.791	0.0285407	0.31669	0.0901221	0.92819	0.951688
G6PD	G6PD	1308.12	-0.217191	0.179155	-1.21231	0.225395	0.338696
GABRA5	GABRA5	185.786	-0.0202812	0.317581	-0.0638613	0.949081	0.966312
GAD1	GAD1	132.502	-1.26298	0.841324	-1.50118	0.13331	0.226181
GADD45GIP1	GADD45GIP1	3563.61	-0.0679253	0.165463	-0.410515	0.681428	0.75435
GAGE_family	Excluded	9986.57	-6.55618	1.42804	-4.59102	4.41082e-06	6.24643e-05
GATA2	GATA2	470.724	0.0610035	0.228859	0.266556	0.789811	0.84399
GATA3	GATA3	348.722	-0.841198	0.28141	-2.98923	0.00279685	0.0105692
GBP1	GBP1	4564.53	-1.35401	0.409071	-3.30996	0.000933101	0.00423368
GBP5	GBP5	930.067	-1.10594	0.360667	-3.06638	0.00216664	0.0087791
GCK	GCK	179.95	0.655268	0.305162	2.14728	0.0317713	0.0738697
GCK_liver	Excluded	160.825	0.254577	0.334097	0.761986	0.446068	0.558382
GCK_Pan	Excluded	175.091	0.242791	0.315928	0.768499	0.442191	0.55601
GDF15	GDF15	6296.03	1.34695	0.473466	2.84487	0.00444295	0.0149595
GGT7	GGT7	1324.98	0.147876	0.208085	0.710649	0.477302	0.585969
GINS4	GINS4	848.824	0.978132	0.229436	4.26321	2.0151e-05	0.000201798
GLB1L2	GLB1L2	495.54	0.0722843	0.467895	0.154488	0.877225	0.915081
GLIPR1	GLIPR1	386.123	-0.0271066	0.193705	-0.139938	0.888709	0.923625
GNLY	GNLY	623.745	-1.01295	0.325039	-3.1164	0.00183077	0.00763909
GPI	GPI	9989.32	0.366758	0.220535	1.66304	0.0963043	0.173101
GPR18	GPR18	311.04	0.148786	0.235525	0.631718	0.527571	0.633148
GPR19	GPR19	452.442	0.874341	0.203181	4.30325	1.68312e-05	0.000177423
GPRIN1	GPRIN1	863.502	0.338718	0.474733	0.713491	0.475542	0.58432
GRAP2	GRAP2	352.232	-0.24682	0.233614	-1.05653	0.290728	0.402767
GSDME	GSDME	1833.85	0.7958	0.386609	2.05841	0.0395507	0.0869123
GTF3C1	GTF3C1	2597.17	-0.0174363	0.159835	-0.10909	0.913131	0.940639
GTSE1	GTSE1	758.071	1.08161	0.249018	4.34351	1.40222e-05	0.000156025
GUSB	GUSB	2497.85	-0.0770258	0.218989	-0.351734	0.725038	0.78951
GZMA	GZMA	768.158	-1.77785	0.442126	-4.02114	5.79175e-05	0.000483335
GZMB	GZMB	550.974	-1.52693	0.337794	-4.52029	6.17557e-06	8.16806e-05
GZMH	GZMH	204.509	-0.544751	0.317576	-1.71534	0.0862823	0.157921
GZMK	GZMK	335.934	-1.25386	0.413406	-3.03299	0.00242145	0.00950945
GZMM	GZMM	199.075	0.0123395	0.190162	0.0648895	0.948262	0.96618
H2AFZ	H2AZ1	8201.94	0.534003	0.218356	2.44556	0.0144627	0.0394333
HASPIN	HASPIN	665.881	0.652538	0.195404	3.33943	0.000839504	0.00387166
HAVCR2	HAVCR2	855.139	-0.260243	0.217482	-1.19662	0.231456	0.345214
HCAR1	HCAR1	135.73	0.4159	0.255468	1.62799	0.103527	0.183727
HCAR2	HCAR2	334.862	-0.391981	0.318827	-1.22945	0.218904	0.332146
HDC	HDC	150.224	-1.76716	0.342984	-5.15232	2.57282e-07	5.68791e-06
HELLS	HELLS	931.644	1.16527	0.225781	5.16105	2.45566e-07	5.64399e-06
HERC6	HERC6	805.545	-1.01363	0.285153	-3.5547	0.000378413	0.00212214
HES1	HES1	4099.68	-0.19244	0.248908	-0.773137	0.439441	0.554509
HES5	HES5	176.971	0.808702	0.318361	2.54021	0.0110787	0.0315057
HEXIM2	HEXIM2	527.582	0.065188	0.163795	0.397985	0.690641	0.761825
HEY1	HEY1	674.309	-0.171246	0.362419	-0.472509	0.636563	0.71805
HEY2	HEY2	629.996	-0.343545	0.296258	-1.15961	0.246206	0.359564
HEYL	HEYL	442.368	0.919327	0.22271	4.12791	3.6607e-05	0.000326898
HGF	HGF	506.06	0.0641958	0.211106	0.304092	0.761058	0.818882
HHLA2	HHLA2	15.5965	1.08885	0.991425	1.09827	0.272086	0.386881
HIF1A	HIF1A	5676.66	0.0876519	0.237802	0.368592	0.712432	0.779118
HIST1H2BH	H2BC9	2655.05	0.149147	0.379569	0.392936	0.694366	0.76413
HJURP	HJURP	565.364	1.07616	0.276363	3.894	9.86056e-05	0.000723796
HK1	HK1	3880.86	0.00882721	0.222308	0.0397071	0.968327	0.978094
HK2	HK2	3044.7	1.02734	0.28611	3.59072	0.00032977	0.00191841
HLA-A	HLA-A	60329.3	-0.852448	0.347449	-2.45345	0.0141493	0.0386692
HLA-B	HLA-B	77918.9	-1.57763	0.391578	-4.02891	5.60352e-05	0.000473261
HLA-C	HLA-C	31688.2	-0.862318	0.380384	-2.26697	0.0233921	0.0573557
HLA-DMA	HLA-DMA	3734.2	-1.14256	0.253026	-4.51558	6.31448e-06	8.27374e-05
HLA-DMB	HLA-DMB	2792.42	-1.36981	0.275138	-4.97863	6.40354e-07	1.30113e-05
HLA-DOA	HLA-DOA	876.635	-0.689746	0.236261	-2.91943	0.00350675	0.0123529
HLA-DOB	HLA-DOB	572.528	0.12011	0.240275	0.499884	0.617157	0.701747
HLA-DPA1	HLA-DPA1	14354.1	-1.51846	0.314724	-4.82472	1.402e-06	2.457e-05
HLA-DPB1	HLA-DPB1	568.447	-0.0572575	0.209928	-0.272749	0.785046	0.839539
HLA-DQA1	HLA-DQA1	652.475	-0.97587	0.455172	-2.14396	0.032036	0.0740731
HLA-DQA2	HLA-DQA2	91.1256	-3.00951	0.657958	-4.57401	4.78476e-06	6.5767e-05
HLA-DQB1	HLA-DQB1	1624.64	-0.462001	0.691955	-0.667675	0.504341	0.614828
HLA-DQB2	HLA-DQB2	558.455	-1.34984	0.343206	-3.93304	8.38792e-05	0.000642615
HLA-DRA	HLA-DRA	39150.3	-1.63709	0.340079	-4.81386	1.48044e-06	2.53119e-05
HLA-DRB1	HLA-DRB1	2275.82	-0.730003	0.310557	-2.35062	0.0187419	0.0483907
HLA-E	HLA-E	24340.9	-0.991175	0.263959	-3.75503	0.000173319	0.00115162
HLA-F	HLA-F	8688.79	-1.2322	0.364302	-3.38235	0.000718683	0.00350658
HLA-G	HLA-G	739.771	-0.530314	0.382557	-1.38623	0.165675	0.2676
HLF	HLF	370.862	-0.119678	0.283055	-0.422807	0.672436	0.748999
HMBS	HMBS	875.278	-0.149944	0.248255	-0.603989	0.545851	0.64472
HMGB1	HMGB1	4178.57	0.790461	0.262612	3.01	0.0026125	0.0100376
HMGCS2	HMGCS2	212.347	0.18922	0.298242	0.63445	0.525787	0.632243
HMMR	HMMR	797.791	0.869516	0.204487	4.25218	2.11704e-05	0.000209021
HMOX1	HMOX1	2496.78	0.012885	0.308661	0.0417446	0.966702	0.978094
HMX2	HMX2	105.373	0.586258	0.326943	1.79315	0.0729487	0.139187
HNF1A	HNF1A	3.53697	-0.179233	1.37412	-0.130435	0.896222	0.928328
HNF1B	HNF1B	2.774	-1.66507	1.33928	-1.24326	0.213772	0.327192
HORMAD1	HORMAD1	1191.73	1.2149	0.689369	1.76233	0.0780137	0.146419
HORMAD2	HORMAD2	214.145	0.670506	0.30539	2.19558	0.0281224	0.0668263
HPDL	HPDL	655.867	0.246482	0.336715	0.732018	0.464157	0.573347
HPN	HPN	67.7735	0.672495	0.621579	1.08191	0.279291	0.393534
HRAS	HRAS	1524.19	0.177717	0.255037	0.696828	0.48591	0.594975
HSD11B1	HSD11B1	519.977	0.217768	0.288959	0.753632	0.45107	0.561892
HSP90B1	HSP90B1	16604.3	0.153529	0.184521	0.832036	0.405388	0.520818
HSPA1A	HSPA1A	8657.43	1.79478	0.280518	6.3981	1.57326e-10	7.87756e-09
IBSP	IBSP	290.365	0.769352	0.258874	2.97192	0.00295942	0.0110349
ICAM1	ICAM1	4036.39	-0.151279	0.272909	-0.554322	0.579358	0.671845
ICAM2	ICAM2	410.457	-0.255133	0.179752	-1.41936	0.155795	0.256367
ICAM3	ICAM3	301.118	-0.170167	0.228641	-0.744253	0.456723	0.56666
ICAM4	ICAM4	256.505	0.61291	0.267435	2.29181	0.0219164	0.054577
ICOS	ICOS	398.398	-0.24958	0.245494	-1.01664	0.309324	0.422951
ICOSLG	ICOSLG	419.921	-0.087178	0.178703	-0.487838	0.625665	0.70912
ID2	ID2	2345.71	0.0763271	0.208507	0.366065	0.714317	0.780571
ID3	ID3	673.645	0.648831	0.454944	1.42618	0.153817	0.254007
ID4	ID4	1418.3	1.17412	0.348835	3.36584	0.00076312	0.00365152
IDH1	IDH1	2849.2	-0.207988	0.21577	-0.963937	0.335077	0.44869
IDH2	IDH2	2762.19	0.172494	0.206427	0.83562	0.403369	0.518829
IDO1	IDO1	851.679	-0.923662	0.489197	-1.88812	0.0590101	0.117684
IDO2	IDO2	271.117	0.231639	0.274666	0.843347	0.399034	0.515618
IFI16	IFI16	23316.5	-0.301635	0.251695	-1.19841	0.230756	0.344536
IFI27	IFI27	12745.1	-2.14859	0.465732	-4.61337	3.96198e-06	5.75471e-05
IFI35	IFI35	463.302	0.393819	0.191048	2.06136	0.0392685	0.0864277
IFI44L	IFI44L	1190.91	-0.707725	0.336619	-2.10245	0.0355139	0.0803072
IFI6	IFI6	13166.3	-1.1472	0.560373	-2.04721	0.0406378	0.0883321
IFIH1	IFIH1	1640.79	-1.25511	0.257597	-4.87237	1.10269e-06	2.03417e-05
IFIT1	IFIT1	1536.23	-0.785345	0.37524	-2.09291	0.0363569	0.0815558
IFIT2	IFIT2	261.461	0.296958	0.21871	1.35777	0.174536	0.279977
IFIT3	IFIT3	2005.67	-0.669169	0.291298	-2.2972	0.0216074	0.0540956
IFIT5	IFIT5	1216.38	-0.58883	0.246039	-2.39324	0.0167005	0.0444289
IFITM1	IFITM1	6808.13	-1.63682	0.331045	-4.94442	7.63723e-07	1.46677e-05
IFITM2	IFITM2	16254.6	-0.552645	0.240677	-2.29621	0.021664	0.0541406
IFITM3	IFITM3	13125.3	-0.762223	0.258424	-2.94951	0.00318279	0.0115304
IFNA_Family	Excluded	1671.33	0.838586	0.338424	2.47791	0.0132153	0.0366163
IFNAR1	IFNAR1	1922.17	-0.317701	0.157536	-2.01669	0.0437278	0.0934549
IFNAR2	IFNAR2	3390.29	-0.34719	0.193634	-1.79302	0.0729691	0.139187
IFNB1	IFNB1	236.37	0.800947	0.325083	2.46383	0.0137463	0.037863
IFNG	IFNG	332.423	0.127946	0.357215	0.358176	0.720212	0.785788
IFNGR1	IFNGR1	4197.94	-0.661171	0.221955	-2.97884	0.00289339	0.0108174
IFNL1	IFNL1	3.84017	0.386091	1.24465	0.3102	0.756409	0.815758
IFNL2	IFNL2	307.378	0.321068	0.29509	1.08803	0.276581	0.391661
IFNL3	IFNL3	2.29854	-2.27017	1.32983	-1.70711	0.0878009	0.160333
IFNL4	IFNL4	315.123	0.201697	0.251484	0.802029	0.422536	0.536591
IFNLR1	IFNLR1	227.896	-0.739479	0.289549	-2.5539	0.0106525	0.0304792
IGF1R	IGF1R	4940.04	0.225011	0.287212	0.783434	0.433372	0.547376
IGF2R	IGF2R	824.527	-0.28917	0.191936	-1.5066	0.131914	0.224946
IGFBP3	IGFBP3	2920.29	0.321396	0.274908	1.1691	0.242362	0.355849
IGSF6	IGSF6	1488.89	-0.602575	0.22893	-2.63214	0.00848484	0.0253101
IHH	IHH	181.028	0.308495	0.288529	1.0692	0.28498	0.397975
IKBKB	IKBKB	2529.44	-0.0594128	0.207897	-0.28578	0.775047	0.832018
IKBKG	IKBKG	2085.53	-0.218735	0.145235	-1.50608	0.132047	0.224946
IKZF1	IKZF1	1319.4	-0.925601	0.27622	-3.35095	0.000805344	0.00377623
IKZF2	IKZF2	543.12	-0.416987	0.244682	-1.7042	0.0883436	0.161063
IKZF3	IKZF3	885.482	-1.14476	0.318978	-3.58883	0.000332163	0.00192435
IKZF4	IKZF4	568.916	0.423978	0.15313	2.76875	0.00562721	0.0181364
IL10	IL10	328.602	0.393082	0.207987	1.88993	0.0587669	0.117366
IL10RA	IL10RA	2030.58	-1.04942	0.275792	-3.80513	0.000141732	0.000969307
IL10RB	IL10RB	1801.98	-0.245148	0.192473	-1.27367	0.20278	0.315354
IL11	IL11	373.788	0.876154	0.291089	3.00991	0.00261321	0.0100376
IL11RA	IL11RA	2294.34	1.0762	0.296598	3.62847	0.000285109	0.00171555
IL12A	IL12A	45.8591	0.373575	0.440836	0.847424	0.396759	0.513625
IL12B	IL12B	259.066	0.497971	0.28867	1.72505	0.084518	0.155196
IL12RB1	IL12RB1	489.928	-0.61844	0.256116	-2.41469	0.0157486	0.0422979
IL12RB2	IL12RB2	1313.17	-0.168677	0.309266	-0.54541	0.585471	0.677253
IL13	IL13	214.666	0.287001	0.316241	0.90754	0.364121	0.481148
IL13RA1	IL13RA1	4182.55	-0.178991	0.202011	-0.886048	0.375592	0.493977
IL13RA2	IL13RA2	371.661	0.177074	0.419034	0.422578	0.672603	0.748999
IL15	IL15	361.706	-0.32084	0.193235	-1.66036	0.0968418	0.173622
IL15RA	IL15RA	512.792	-1.242	0.227242	-5.46555	4.61475e-08	1.24421e-06
IL16	IL16	1221.49	-0.556197	0.189959	-2.92799	0.00341163	0.0121988
IL17A	IL17A	3.4953	1.08134	1.12109	0.964547	0.334772	0.44869
IL17B	IL17B	256.053	0.884413	0.259647	3.40621	0.00065871	0.00327486
IL17C	IL17C	135.673	-0.160333	0.300744	-0.533121	0.59395	0.68312
IL17D	IL17D	1131.96	1.08808	0.435679	2.49743	0.0125097	0.0348722
IL17F	IL17F	291.513	0.958162	0.321198	2.98308	0.0028536	0.0106972
IL17RA	IL17RA	1138.87	-0.179161	0.169378	-1.05776	0.290165	0.402385
IL17RB	IL17RB	273.725	0.687417	0.294335	2.33549	0.0195177	0.049934
IL18	IL18	2461.86	-1.70807	0.354299	-4.82098	1.42852e-06	2.47257e-05
IL18BP	IL18BP	1923.41	-0.616717	0.201291	-3.06381	0.00218538	0.0087791
IL18R1	IL18R1	168.649	0.031561	0.258004	0.122327	0.90264	0.932572
IL19	IL19	254.403	0.610159	0.313272	1.9477	0.0514508	0.106707
IL1A	IL1A	172.623	0.327136	0.49594	0.659628	0.509493	0.61738
IL1B	IL1B	1720.87	1.8265	0.515809	3.54105	0.000398543	0.00218265
IL1R1	IL1R1	1855.96	-0.570169	0.293185	-1.94474	0.051806	0.107285
IL1R2	IL1R2	325.8	-0.102697	0.33364	-0.307807	0.758229	0.817092
IL1RAP	IL1RAP	2776.11	-0.0341039	0.372949	-0.0914439	0.92714	0.951574
IL1RL1	IL1RL1	341.327	-0.0750845	0.253708	-0.295949	0.767269	0.8243
IL1RL2	IL1RL2	372.685	-0.448054	0.245434	-1.82556	0.0679168	0.131639
IL1RN	IL1RN	1230.49	-0.0221454	0.388055	-0.0570677	0.954491	0.970411
IL2	IL2	250.49	0.695671	0.292418	2.37903	0.0173584	0.0456595
IL20	IL20	390.354	1.20463	0.377307	3.19271	0.00140944	0.0060062
IL20RA	IL20RA	333.071	-1.05325	0.328384	-3.20738	0.0013395	0.00574305
IL20RB	IL20RB	502.715	-2.06877	0.328291	-6.30163	2.94524e-10	1.33201e-08
IL21	IL21	259.391	0.737682	0.292854	2.51894	0.0117709	0.0330716
IL21R	IL21R	242.218	-1.34159	0.462567	-2.90031	0.00372795	0.0129051
IL22	IL22	3.89581	-1.59034	1.42327	-1.11738	0.263832	0.378601
IL22RA1	IL22RA1	392.064	-1.09735	0.326626	-3.35964	0.000780454	0.00369661
IL22RA2	IL22RA2	191.909	0.141324	0.308052	0.458765	0.646403	0.725586
IL23A	IL23A	266.089	0.403574	0.232733	1.73406	0.0829074	0.152942
IL23R	IL23R	201.829	0.60816	0.252981	2.40398	0.0162177	0.0433917
IL24	IL24	285.717	0.731639	0.275189	2.65867	0.00784491	0.023755
IL25	IL25	157.592	0.507323	0.265274	1.91245	0.0558184	0.113746
IL26	IL26	175.648	0.230376	0.274219	0.840117	0.400843	0.516582
IL27	IL27	147.753	-0.10341	0.30665	-0.337224	0.735948	0.798606
IL2RA	IL2RA	386.522	-0.224063	0.200179	-1.11931	0.263006	0.378189
IL2RB	IL2RB	488.257	-0.469415	0.244574	-1.91932	0.0549441	0.112619
IL2RG	IL2RG	240.838	-0.189915	0.246236	-0.771274	0.440544	0.554935
IL3	IL3	157.065	0.623968	0.29938	2.0842	0.0371419	0.0824973
IL31	IL31	208.053	0.670705	0.291745	2.29894	0.0215084	0.0540551
IL32	IL32	2539.34	-1.52929	0.355576	-4.30089	1.70114e-05	0.000177985
IL33	IL33	768.955	-1.04067	0.290407	-3.58349	0.000339034	0.00195607
IL34	IL34	542.508	-1.40499	0.301449	-4.66079	3.14991e-06	4.80018e-05
IL3RA	IL3RA	266.188	-0.611428	0.343759	-1.77865	0.0752969	0.142465
IL4	IL4	3.32018	-0.0845931	1.07663	-0.0785719	0.937373	0.958568
IL4R	IL4R	1604.86	-0.712599	0.241862	-2.9463	0.00321604	0.011591
IL5	IL5	144.376	0.761264	0.35405	2.15016	0.0315428	0.073828
IL5RA	IL5RA	180.479	0.241676	0.253367	0.953858	0.340156	0.453757
IL6	IL6	708.728	0.961601	0.327312	2.93787	0.00330474	0.0118801
IL6R	IL6R	3067.63	0.0240896	0.229571	0.104933	0.916429	0.942651
IL6ST	IL6ST	9064.79	-0.24111	0.173716	-1.38796	0.165149	0.267058
IL7	IL7	216.687	0.317171	0.24026	1.32012	0.186796	0.29492
IL7R	IL7R	1058.51	-0.834519	0.307605	-2.71296	0.0066685	0.02073
IL9	IL9	25.2683	1.33317	0.655796	2.0329	0.0420628	0.0905869
IL9R	IL9R	366.964	-0.164611	0.221408	-0.743473	0.457195	0.566744
IMPG2	IMPG2	286.356	0.343545	0.269859	1.27305	0.202999	0.315354
INSM1	INSM1	245.59	0.156799	0.277026	0.566009	0.571388	0.663832
IQGAP3	IQGAP3	1403	1.12518	0.331429	3.39494	0.00068643	0.00337676
IRAK1	IRAK1	2170.73	0.0488696	0.148573	0.328926	0.742211	0.802298
IRAK2	IRAK2	406.132	0.43731	0.229092	1.90888	0.0562774	0.114349
IRAK3	IRAK3	1009.19	-0.793879	0.271722	-2.92165	0.00348178	0.0123269
IRAK4	IRAK4	373.292	0.15974	0.189681	0.842153	0.399702	0.516006
IRF1	IRF1	3947.07	-0.692614	0.350361	-1.97686	0.0480579	0.100784
IRF2	IRF2	1789.45	-0.47277	0.141552	-3.3399	0.000838079	0.00387166
IRF3	IRF3	2223.96	-0.142626	0.157922	-0.903142	0.36645	0.48377
IRF4	IRF4	5949.96	0.245903	0.289336	0.849888	0.395387	0.512323
IRF5	IRF5	403.397	-0.418146	0.233859	-1.78802	0.0737723	0.140528
IRF7	IRF7	2002.93	-0.725584	0.295466	-2.45573	0.0140601	0.0385004
IRF8	IRF8	1207.61	-1.3217	0.298779	-4.42368	9.70357e-06	0.000117279
IRF9	IRF9	3879.46	-0.310719	0.225832	-1.37589	0.168856	0.271976
IRGM	IRGM	9.75007	-0.652555	0.776812	-0.840041	0.400885	0.516582
IRS1	IRS1	352.964	0.554084	0.213385	2.59664	0.00941398	0.0274395
ISG15	ISG15	3601.37	-0.989326	0.435437	-2.27203	0.0230847	0.05688
ISG20	ISG20	666.326	0.0134787	0.435279	0.0309655	0.975297	0.98301
ITGA1	ITGA1	1097.78	-0.133633	0.288851	-0.462638	0.643624	0.723521
ITGA2	ITGA2	473.277	-0.847126	0.275985	-3.06946	0.00214447	0.00873122
ITGA3	ITGA3	7533.05	0.420834	0.435098	0.967217	0.333435	0.447774
ITGA4	ITGA4	1832.89	0.427786	0.378126	1.13133	0.257915	0.37261
ITGA5	ITGA5	2672.62	0.520012	0.282998	1.83751	0.0661345	0.128779
ITGA6	ITGA6	5124.56	-1.19067	0.289055	-4.11917	3.80236e-05	0.000336998
ITGAE	ITGAE	121.912	-1.23703	0.593676	-2.08369	0.0371885	0.0824973
ITGAL	ITGAL	1146.51	-1.01641	0.286813	-3.54382	0.000394374	0.00216828
ITGAM	ITGAM	633.325	-0.19514	0.192784	-1.01222	0.311432	0.424084
ITGAX	ITGAX	1271.08	0.0251279	0.294374	0.0853606	0.931975	0.95444
ITGB1	ITGB1	15278.1	0.307919	0.229471	1.34186	0.17964	0.285875
ITGB2	ITGB2	2975.37	-0.946027	0.291345	-3.24711	0.00116584	0.00507613
ITGB3	ITGB3	2183.22	-0.251881	0.427811	-0.588768	0.556017	0.652877
ITGB4	ITGB4	1378.6	-1.70831	0.511847	-3.33754	0.000845222	0.00387608
ITGB7	ITGB7	529.336	-0.726335	0.249681	-2.90905	0.00362526	0.0126433
ITK	ITK	544.728	-0.312005	0.264999	-1.17738	0.239043	0.352878
ITLN2	ITLN2	305.304	0.684963	0.234587	2.91987	0.00350181	0.0123529
ITPKC	ITPKC	944.809	-0.194393	0.165123	-1.17726	0.23909	0.352878
JAK1	JAK1	3903.68	-0.213783	0.201533	-1.06078	0.288789	0.401491
JAK2	JAK2	960.634	-0.280926	0.169661	-1.65581	0.0977596	0.17482
JAK3	JAK3	1105.27	-0.149311	0.241203	-0.619026	0.535899	0.636721
JAKMIP3	JAKMIP3	24.9475	0.346195	0.522579	0.662473	0.507668	0.616234
JAML	JAML	762.894	-1.90073	0.339981	-5.59071	2.26144e-08	6.60528e-07
JCHAIN	JCHAIN	2353.15	0.171702	0.562159	0.305433	0.760036	0.818411
KCNA1	KCNA1	197.869	0.363344	0.282295	1.28711	0.198057	0.309906
KCNH2	KCNH2	114.623	4.8351	0.687786	7.02995	2.06613e-12	1.60929e-10
KCNK5	KCNK5	320.897	0.514552	0.253406	2.03054	0.0423015	0.0909611
KDM5B	KDM5B	1663.93	0.421124	0.233397	1.80432	0.0711808	0.137082
KDR	KDR	1157	0.191901	0.205451	0.934048	0.350279	0.465048
KHDRBS2	KHDRBS2	176.948	0.895069	0.327926	2.72948	0.00634334	0.0198071
KHK	KHK	521.076	-0.041193	0.17448	-0.23609	0.813363	0.864545
KIF14	KIF14	1091.72	1.22285	0.277736	4.40291	1.06808e-05	0.000124787
KIF15	KIF15	317.892	0.817944	0.209457	3.90506	9.42013e-05	0.000695106
KIF18B	KIF18B	575.102	1.18883	0.300649	3.95422	7.67847e-05	0.000598943
KIF20A	KIF20A	1493.02	1.34296	0.213443	6.29188	3.13638e-10	1.37413e-08
KIF23	KIF23	1317.3	1.0694	0.240873	4.43969	9.00886e-06	0.000110793
KIF2C	KIF2C	835.4	1.03595	0.218273	4.74614	2.07336e-06	3.34121e-05
KIF4A	KIF4A	803.853	0.619702	0.230252	2.69141	0.00711502	0.0219236
KIF5C	KIF5C	50.9283	1.17836	0.330169	3.56896	0.0003584	0.00204369
KIFC1	KIFC1	1109.68	1.19189	0.294148	4.05201	5.07785e-05	0.000434095
KIR2DL1	KIR2DL1	444.83	-0.105977	0.311063	-0.340694	0.733334	0.797003
KIR2DL1_2DL2	KIR2DL2	860.23	0.136913	0.325436	0.420705	0.67397	0.749001
KIR2DL3	KIR2DL3	511.119	-0.172415	0.3039	-0.567342	0.570482	0.663832
KIR2DL4	KIR2DL4	152.431	0.061338	0.391119	0.156827	0.875381	0.914071
KIR2DL5A_5B	KIR2DL5A	59.8529	0.0277337	0.664545	0.0417334	0.966711	0.978094
KIR2DS2_2DS4	KIR2DS2	233.295	0.568959	0.342317	1.66208	0.0964968	0.173225
KIR2DS4	KIR2DS4	379.151	0.191064	0.318511	0.599867	0.548595	0.646872
KIR2DSx	Excluded	174.276	0.357761	0.353519	1.012	0.311538	0.424084
KIR3DL1	KIR3DL1	696.569	0.285957	0.345603	0.827415	0.408002	0.523347
KIR3DL2	KIR3DL2	320.897	0.166298	0.28906	0.575309	0.565083	0.661859
KIR3DL3	KIR3DL3	450.783	0.234501	0.311303	0.753288	0.451277	0.561892
KIR3DS1	KIR3DS1	8.57764	-0.858643	0.841528	-1.02034	0.307568	0.421104
KIR-panL	Excluded	966.587	0.290883	0.302577	0.961352	0.336375	0.449928
KIR-panS	Excluded	149.564	0.461367	0.346011	1.33339	0.182405	0.289289
KIT	KIT	2157.71	0.169481	0.400199	0.423492	0.671937	0.748999
KLF2	KLF2	719.91	0.519982	0.276798	1.87856	0.0603047	0.119479
KLHDC9	KLHDC9	169.174	0.370454	0.263618	1.40527	0.159941	0.260892
KLRB1	KLRB1	387.409	-0.246118	0.235137	-1.0467	0.295238	0.406605
KLRD1	KLRD1	656.284	-0.21812	0.295252	-0.738758	0.460054	0.569281
KLRF1	KLRF1	22.3794	-0.0655917	0.732083	-0.089596	0.928608	0.951688
KLRG1	KLRG1	172.212	-0.294113	0.341079	-0.862302	0.388522	0.506234
KLRK1	KLRK1	571.428	-1.70281	0.448655	-3.79537	0.000147423	0.000998491
KNL1	KNL1	744.03	0.624038	0.201145	3.10243	0.0019194	0.00791471
KPNA2	KPNA2	11755	0.575564	0.216623	2.65699	0.00788422	0.0238226
KREMEN1	KREMEN1	2521.97	-0.909311	0.240521	-3.78059	0.000156457	0.00104897
KRT13	KRT13	241.667	0.0264922	0.284936	0.0929758	0.925923	0.951021
KRT16	KRT16	15818.2	-5.53119	0.890608	-6.21057	5.27921e-10	2.24286e-08
KRT17	KRT17	18961.5	-3.26648	0.546383	-5.97837	2.25378e-09	7.89949e-08
KRT18	KRT18	4549.63	0.387701	0.206407	1.87833	0.0603362	0.119479
KRT19	KRT19	629.008	0.903862	0.378976	2.38501	0.0170786	0.045008
KRT34	KRT34	213.879	0.0865956	0.242851	0.35658	0.721406	0.786479
KRT5	KRT5	56457	-5.35692	0.81384	-6.58227	4.63325e-11	2.82427e-09
KRT6A	KRT6A	463.958	0.183803	0.232834	0.789414	0.42987	0.544917
KRT7	KRT7	201.131	1.68187	0.593804	2.83236	0.00462054	0.0153144
KRT8	KRT8	7302.33	0.421242	0.226315	1.86131	0.0627003	0.123073
KRTCAP3	KRTCAP3	281.211	0.313801	0.207651	1.51119	0.13074	0.223806
KSR2	KSR2	242.047	0.514909	0.288303	1.786	0.0740999	0.140961
L1CAM	L1CAM	2062.38	-0.00543094	0.461248	-0.0117744	0.990606	0.992764
LAG3	LAG3	694.178	-0.427967	0.32314	-1.3244	0.185371	0.292998
LAIR2	LAIR2	1234.99	-0.257793	0.217668	-1.18434	0.236278	0.351285
LAMC3	LAMC3	567.557	0.359022	0.342376	1.04862	0.294354	0.406164
LAMP1	LAMP1	11751.1	-0.481991	0.169898	-2.83694	0.00455485	0.0152003
LAMP3	LAMP3	567.517	-1.0204	0.250215	-4.07811	4.54032e-05	0.000395374
LAPTM5	LAPTM5	7515.95	-0.406656	0.308923	-1.31637	0.18805	0.295899
LAT	LAT	743.676	-0.502667	0.265568	-1.8928	0.0583848	0.116783
LCK	LCK	720.951	-0.93256	0.249127	-3.74331	0.00018161	0.00119539
LCN2	LCN2	842.543	-2.24039	0.730034	-3.06889	0.00214855	0.00873122
LCP1	LCP1	4289.3	-1.31499	0.272404	-4.82737	1.38348e-06	2.45524e-05
LEXM	LEXM	187.397	0.123831	0.238069	0.520146	0.602962	0.690647
LGALS1	LGALS1	19086.2	0.374306	0.275944	1.35646	0.174953	0.280081
LGALS3	LGALS3	21056.1	-0.84991	0.434068	-1.95801	0.0502285	0.104642
LGALS9	LGALS9	1191.46	-0.387272	0.190259	-2.0355	0.041801	0.0904398
LGSN	LGSN	264.131	0.575148	0.323252	1.77926	0.0751977	0.142465
LIF	LIF	529.724	0.403835	0.320226	1.26109	0.207275	0.319692
LILRA4	LILRA4	283.388	0.0186037	0.282402	0.0658767	0.947476	0.966081
LILRB1	LILRB1	746.204	0.611299	0.280303	2.18085	0.0291945	0.0690812
LILRB2	LILRB2	542.353	-0.0750985	0.221225	-0.339467	0.734258	0.79739
LIMA1	LIMA1	8594.26	-0.205319	0.238096	-0.862337	0.388502	0.506234
LIPE	LIPE	171.545	0.149842	0.317332	0.472191	0.63679	0.71805
LMNA	LMNA	45781.5	0.227103	0.209313	1.08499	0.277926	0.392399
LMNB1	LMNB1	3329	1.12034	0.186107	6.01989	1.74538e-09	6.43954e-08
LOXL1	LOXL1	1763.92	0.185242	0.278161	0.665954	0.50544	0.614828
LOXL2	LOXL2	1734.46	0.848191	0.279022	3.03987	0.00236682	0.00937366
LRBA	LRBA	2995.46	-0.510653	0.16101	-3.17156	0.00151623	0.0064222
LRG1	LRG1	450.418	-0.084072	0.264552	-0.31779	0.750644	0.810164
LRP1	LRP1	7759.18	-0.153886	0.27196	-0.565842	0.571501	0.663832
LST1	LST1	683.414	-0.318139	0.170964	-1.86085	0.0627657	0.123073
LTA	LTA	397.351	0.283804	0.247545	1.14647	0.251599	0.366295
LTB	LTB	1074.55	-1.3601	0.351302	-3.87159	0.000108127	0.000773441
LTB4R	LTB4R	1809.2	-0.301795	0.279501	-1.07976	0.280248	0.394486
LTBP1	LTBP1	681.762	-0.247481	0.286121	-0.864952	0.387065	0.505746
LTBR	LTBR	1878.09	-0.429256	0.238632	-1.79882	0.072047	0.13837
LTK	LTK	799.363	0.384485	0.33761	1.13884	0.254768	0.369935
LY86	LY86	742.723	0.382229	0.176823	2.16165	0.0306451	0.0722092
LY9	LY9	367.254	-0.412013	0.27496	-1.49845	0.134017	0.226649
LY96	LY96	2226.14	0.744357	0.289034	2.57533	0.0100146	0.0289493
LYN	LYN	1464.62	-0.0239554	0.190494	-0.125754	0.899927	0.931142
LYVE1	LYVE1	455.664	0.136247	0.239095	0.569843	0.568784	0.663832
LYZ	LYZ	26848.2	-2.60735	0.421342	-6.1882	6.08556e-10	2.5094e-08
M6PR	M6PR	5795.8	0.0353821	0.244706	0.14459	0.885035	0.921856
MAB21L2	MAB21L2	159.814	0.454356	0.337034	1.3481	0.177625	0.283634
MAD2L1	MAD2L1	3260.75	1.00799	0.226951	4.44143	8.9362e-06	0.000110793
MADCAM1	MADCAM1	932.086	0.423356	0.29598	1.43035	0.152615	0.253215
MAF	MAF	4112.55	-0.309707	0.238263	-1.29985	0.193652	0.304014
MAGEA1	MAGEA1	295.007	-0.747065	0.493914	-1.51254	0.130397	0.223491
MAGEA10	MAGEA10	95.0932	-0.496161	0.501051	-0.990239	0.322057	0.434994
MAGEA12	MAGEA12	6785.97	-0.23075	0.480848	-0.479881	0.631312	0.714943
MAGEA3_A6	MAGEA3	1367.42	-0.262665	0.513097	-0.511921	0.608707	0.694957
MAGEA4	MAGEA4	258.18	-1.03062	0.468639	-2.19917	0.0278657	0.0664418
MAGEB2	MAGEB2	305.865	1.15327	0.421515	2.73602	0.00621871	0.0195817
MAGEC1	MAGEC1	504.235	0.251028	0.699953	0.358635	0.719868	0.785788
MAGEC2	MAGEC2	1343.15	-0.425442	0.690943	-0.615742	0.538065	0.638213
MAP2K1	MAP2K1	1333.69	-0.00421005	0.144573	-0.0291205	0.976768	0.983785
MAP2K2	MAP2K2	11097.5	0.0691888	0.179142	0.386222	0.699332	0.768388
MAP2K4	MAP2K4	1857.23	-0.0598434	0.145914	-0.410127	0.681713	0.75435
MAP2K6	MAP2K6	748.178	0.413562	0.293869	1.4073	0.159339	0.260892
MAP2K7	MAP2K7	2410.32	0.124784	0.196123	0.636254	0.524611	0.631877
MAP3K1	MAP3K1	3534.12	-0.284922	0.193021	-1.47612	0.139913	0.234078
MAP3K5	MAP3K5	717.69	-0.724732	0.20089	-3.6076	0.000309045	0.00182051
MAP3K7	MAP3K7	1952.51	-0.0561026	0.201435	-0.278515	0.780617	0.836716
MAP4	MAP4	663.329	0.160603	0.210284	0.763742	0.445021	0.558067
MAP4K1	MAP4K1	783.95	-0.863662	0.247524	-3.4892	0.000484465	0.0025344
MAPK1	MAPK1	4303.49	0.148232	0.205896	0.719935	0.471565	0.580451
MAPK11	MAPK11	890.73	0.25937	0.208392	1.24463	0.213269	0.32678
MAPK14	MAPK14	4755.89	0.173139	0.183878	0.941597	0.346399	0.460333
MAPK3	MAPK3	3328.8	-0.174653	0.176289	-0.99072	0.321822	0.434994
MAPK8	MAPK8	855.42	0.342481	0.205392	1.66745	0.0954244	0.17196
MAPKAPK2	MAPKAPK2	3378.75	0.223929	0.208473	1.07414	0.282759	0.396792
MARCO	MARCO	521.065	0.0700305	0.367749	0.19043	0.848972	0.892917
MBL2	MBL2	136.467	0.359302	0.291978	1.23058	0.21848	0.331863
MCM10	MCM10	348.993	1.01499	0.308249	3.29277	0.000992066	0.00440151
MCM2	MCM2	1278.19	0.382222	0.24423	1.56501	0.117581	0.204527
MCM6	MCM6	2677.1	0.703471	0.205067	3.43044	0.000602597	0.00304997
MCM7	MCM7	7062.1	0.74864	0.230315	3.2505	0.001152	0.00503149
MECOM	MECOM	402.54	0.260039	0.155728	1.66982	0.0949545	0.171334
MEF2C	MEF2C	3240.92	0.464279	0.219413	2.11601	0.034344	0.0785486
MELK	MELK	1117.97	0.96392	0.285845	3.37217	0.000745773	0.00359304
MERTK	MERTK	860.264	0.930172	0.354492	2.62396	0.00869141	0.0258164
MGA	MGA	1894.8	0.227545	0.205478	1.1074	0.268123	0.383008
MICA	MICA	3520.63	0.203771	0.18658	1.09214	0.274771	0.389907
MICB	MICB	642.631	0.310772	0.266475	1.16623	0.24352	0.356383
MIF	MIF	36951.7	0.632166	0.265916	2.37732	0.0174391	0.0457859
MKI67	MKI67	2080.42	0.946596	0.243526	3.88704	0.000101475	0.000738028
MLANA	MLANA	25668.5	0.236779	0.383697	0.6171	0.537169	0.637689
MLF1	MLF1	366.234	0.341424	0.227501	1.50076	0.133418	0.226181
MME	MME	3783.52	1.40492	0.487305	2.88303	0.00393867	0.0135344
MMP11	MMP11	1596.33	0.158167	0.376902	0.419649	0.674742	0.749001
MMP12	MMP12	440.794	-0.0414812	0.394645	-0.10511	0.916288	0.942651
MMP2	MMP2	13219.6	-0.363095	0.384545	-0.94422	0.345057	0.459421
MMP9	MMP9	2789.21	-0.611663	0.41412	-1.47702	0.139671	0.233953
MND1	MND1	1723.6	0.868998	0.229087	3.79331	0.000148654	0.00100198
MNDA	MNDA	1243.23	-0.555633	0.244671	-2.27094	0.0231506	0.0569425
MOB3A	MOB3A	1335.59	-0.756229	0.267168	-2.83053	0.00464704	0.0153212
MPO	MPO	229.653	0.528891	0.26058	2.02967	0.0423901	0.0910122
MPPED1	MPPED1	9.40817	-0.223737	0.807916	-0.276931	0.781833	0.836761
MR1	MR1	1371.37	-0.556432	0.188559	-2.95096	0.00316784	0.0115304
MRAP2	MRAP2	303.745	0.118151	0.303171	0.389716	0.696746	0.766148
MRC1	MRC1	2294.77	-0.692944	0.272323	-2.54457	0.0109414	0.0311785
MS4A1	MS4A1	426.442	-0.411811	0.338705	-1.21584	0.224045	0.33703
MS4A2	MS4A2	395.864	-0.545619	0.257758	-2.11679	0.0342778	0.0785252
MS4A4A	MS4A4A	2345.06	-0.461751	0.203905	-2.26454	0.0235411	0.0575998
MSH2	MSH2	2624.67	0.6933	0.211988	3.27047	0.0010737	0.00470416
MSH3	MSH3	2735.85	0.0986392	0.159195	0.619611	0.535514	0.636721
MSH4	MSH4	491.881	0.576302	0.235725	2.4448	0.0144932	0.0394333
MSH5	MSH5	2201.59	0.833029	0.247952	3.35964	0.000780439	0.00369661
MSH6	MSH6	4564.37	0.868719	0.201118	4.31944	1.56423e-05	0.000169891
MSR1	MSR1	3123.95	-0.00697858	0.287057	-0.0243108	0.980605	0.986232
MST1R	MST1R	475.304	-0.816053	0.355032	-2.29854	0.0215313	0.0540551
MT2A	MT2A	45995.8	-0.648115	0.305027	-2.12478	0.0336053	0.077237
MTDH	MTDH	1699.52	0.847604	0.253289	3.3464	0.000818691	0.0038133
MTFR2	MTFR2	408.241	0.182173	0.189602	0.960818	0.336644	0.449928
MTOR	MTOR	2495.11	0.0829087	0.165434	0.501157	0.61626	0.701296
MUC1	MUC1	528.787	0.0886372	0.252264	0.351367	0.725313	0.78951
MX1	MX1	3888.56	-2.11705	0.43284	-4.89108	1.00285e-06	1.89999e-05
MXD3	MXD3	458.86	0.427219	0.216393	1.97427	0.0483507	0.101176
MYBL2	MYBL2	1130.64	0.886543	0.230822	3.84081	0.000122628	0.000866513
MYC	MYC	15057.7	0.945513	0.258151	3.66263	0.000249634	0.00152168
MYD88	MYD88	1516.42	0.0535151	0.253196	0.211358	0.832608	0.879665
MYH10	MYH10	2513.94	0.401221	0.321786	1.24686	0.21245	0.326238
MYH11	MYH11	1341.28	-0.589259	0.378732	-1.55587	0.119738	0.207507
MYH9	MYH9	22696.6	0.0923345	0.187436	0.492618	0.622282	0.706429
MYO1B	MYO1B	5529.7	0.333359	0.24277	1.37315	0.169707	0.272855
MYO5C	MYO5C	407.274	-0.14088	0.236148	-0.596577	0.55079	0.648369
MYOCD	MYOCD	186.254	0.487289	0.286684	1.69974	0.0891793	0.162165
MYOF	MYOF	3055.43	-0.366193	0.240834	-1.52052	0.128379	0.221387
NCAM1	NCAM1	844.78	2.41098	0.424612	5.67806	1.36227e-08	4.15196e-07
NCAPG	NCAPG	2093.05	1.04088	0.240342	4.33084	1.48542e-05	0.0001627
NCAPG2	NCAPG2	2145.73	0.566669	0.234136	2.42025	0.0155096	0.0418164
NCAPH	NCAPH	295.658	0.651304	0.197325	3.30067	0.000964545	0.00434625
NCF1	NCF1	333.338	-0.635594	0.366709	-1.73324	0.0830531	0.15301
NCK1	NCK1	2728.66	-0.479275	0.135023	-3.54957	0.00038586	0.00214305
NCL	NCL	29094.8	0.530807	0.229301	2.31489	0.0206187	0.0523685
NCR1	NCR1	246.373	0.44314	0.297683	1.48863	0.136585	0.229331
NCR3	NCR3	378.419	0.532142	0.296055	1.79744	0.0722659	0.138411
NCR3LG1	NCR3LG1	315.933	0.779076	0.271617	2.86829	0.00412695	0.0140662
NDC1	NDC1	1555.76	0.345555	0.161063	2.14547	0.0319153	0.0739591
NDC80	NDC80	1278.54	0.82116	0.196829	4.17195	3.0201e-05	0.000278829
NECTIN2	NECTIN2	2266.36	0.258848	0.238471	1.08545	0.277723	0.392399
NEFL	NEFL	217.565	0.523234	0.348535	1.50124	0.133293	0.226181
NEIL3	NEIL3	441.578	0.552367	0.206536	2.67443	0.00748554	0.0228146
NEK2	NEK2	1403.95	0.864563	0.262047	3.29927	0.000969372	0.00434625
NFATC1	NFATC1	1083.41	0.69168	0.233265	2.96521	0.00302478	0.0111306
NFATC3	NFATC3	2089.34	-0.293636	0.132461	-2.21678	0.0266381	0.0640594
NFATC4	NFATC4	1998.84	0.336403	0.313547	1.0729	0.283318	0.396792
NFKB1	NFKB1	1731.46	-0.344463	0.159717	-2.15671	0.031028	0.0727446
NFKB2	NFKB2	2003.87	-0.473771	0.219504	-2.15837	0.0308992	0.072564
NFKBIA	NFKBIA	4042.22	0.157638	0.288122	0.547122	0.584295	0.67645
NGFR	NGFR	901.847	0.579971	0.367482	1.57823	0.114513	0.200434
NKG7	NKG7	1063.99	-1.37104	0.349086	-3.9275	8.58344e-05	0.000652281
NKX2-1	NKX2-1	163.98	0.593917	0.283189	2.09725	0.0359718	0.080951
NLRC5	NLRC5	2141.6	-1.21986	0.296226	-4.11799	3.82187e-05	0.000336998
NLRP3	NLRP3	610.517	1.0566	0.262939	4.01842	5.85885e-05	0.000485295
NMRAL1	NMRAL1	2430.68	-0.0237923	0.178289	-0.133448	0.893839	0.926896
NOD1	NOD1	797.281	0.20392	0.182414	1.11789	0.263612	0.378601
NOD2	NOD2	730.741	-0.931271	0.215678	-4.31789	1.57531e-05	0.000169891
NOS2	NOS2	225.623	0.867451	0.256119	3.3869	0.000706862	0.00346511
NOS3	NOS3	513.989	0.373087	0.312134	1.19528	0.231979	0.345626
NOTCH1	NOTCH1	3630.85	0.788317	0.211529	3.72676	0.00019396	0.0012417
NOTCH3	NOTCH3	2337.5	-0.09363	0.224966	-0.416196	0.677267	0.751209
NOX1	NOX1	88.1767	0.49353	0.355279	1.38913	0.164792	0.266788
NPM1	NPM1	308.72	0.393166	0.191729	2.05063	0.0403025	0.0880402
NPR3	NPR3	349.261	0.600868	0.299989	2.00297	0.0451807	0.0959747
NRL	NRL	275.904	0.44198	0.199522	2.2152	0.0267466	0.0642101
NRP1	NRP1	2727.26	-0.113672	0.248307	-0.457789	0.647104	0.725792
NT5E	NT5E	921.202	-1.01459	0.307692	-3.29743	0.000975736	0.00434625
NTN3	NTN3	163.417	1.69116	0.34187	4.9468	7.54433e-07	1.46677e-05
NTRK2	NTRK2	798.406	0.563389	0.349905	1.61012	0.107371	0.18959
NUDT1	NUDT1	2391.88	0.664066	0.277261	2.3951	0.0166159	0.0443723
NUF2	NUF2	1453.81	1.08231	0.254174	4.25817	2.06108e-05	0.000204939
NUP107	NUP107	2696.95	0.681059	0.234252	2.90737	0.00364481	0.0126486
NUSAP1	NUSAP1	1903.62	0.738043	0.259092	2.84858	0.00439154	0.014836
OAS1	OAS1	234.252	0.214486	0.242026	0.886211	0.375504	0.493977
OAS2	OAS2	1644.55	-1.2243	0.319026	-3.83763	0.000124229	0.000866513
OAS3	OAS3	2438.7	-1.06005	0.312152	-3.39594	0.000683946	0.00337638
OAZ1	OAZ1	11721.4	-0.510832	0.228858	-2.23209	0.0256092	0.0617972
OCLN	OCLN	1058.14	0.325014	0.341659	0.951281	0.341462	0.455066
OIP5	OIP5	526.304	0.594763	0.191473	3.10625	0.00189477	0.00785936
OLR1	OLR1	757.844	1.36475	0.366425	3.7245	0.000195705	0.00124718
OPTN	OPTN	3254.08	-0.592471	0.260706	-2.27256	0.0230526	0.05688
ORC1	ORC1	518.289	0.66121	0.172252	3.83862	0.000123728	0.000866513
ORC6	ORC6	673.633	0.760965	0.203515	3.73912	0.000184665	0.00120276
OSM	OSM	427.123	1.35192	0.355269	3.80533	0.000141613	0.000969307
PAGE1	PAGE1	123.25	-0.347956	0.456301	-0.76256	0.445726	0.558382
PAGE2_PAGE5	PAGE2	2059.43	-1.57804	0.558831	-2.82381	0.00474562	0.0155816
PAGE3	PAGE3	69.888	0.653801	0.353321	1.85044	0.0642495	0.125632
PAGE4	PAGE4	345.477	0.605945	0.319226	1.89817	0.0576733	0.116342
PAGE5	PAGE5	1081.65	-1.6633	0.526394	-3.1598	0.00157875	0.00665661
PATZ1	PATZ1	1619.84	0.466617	0.19875	2.34775	0.0188871	0.0485867
PAX5	PAX5	159.085	0.810745	0.316973	2.55778	0.0105344	0.030203
PBK	PBK	181.473	0.136556	0.277837	0.491497	0.623075	0.706756
PBX1	PBX1	1498.46	1.41696	0.320291	4.42399	9.6896e-06	0.000117279
PCL-1	PHF1	2.95581	0.371834	2.04551	0.181781	0.855755	0.89803
PCL-10	Excluded	2.62014	-0.223387	1.80489	-0.123768	0.901499	0.932081
PCL-2	MTF2	4.0353	0.923424	1.31663	0.701352	0.483083	0.592191
PCL-3	PHF19	5.17164	0.247114	1.09917	0.224818	0.822121	0.871871
PCL-4	Excluded	2.76713	0.71012	1.69091	0.419963	0.674512	0.749001
PCL-5	Excluded	3.35434	-0.752954	1.29994	-0.579223	0.562438	0.659313
PCL-6	Excluded	9.08214	2.28517	1.26938	1.80022	0.0718255	0.138134
PCL-7	Excluded	2.5981	1.10954	1.77603	0.624729	0.532149	0.634943
PCL-8	Excluded	1.33907	0.0811342	2.40158	0.0337836	0.97305	0.982157
PCL-9	Excluded	2.98318	-0.0235815	1.80183	-0.0130875	0.989558	0.992764
PCLAF	PCLAF	829.936	0.51317	0.182801	2.80725	0.00499659	0.0162912
PCNA	PCNA	2927.18	0.454675	0.241439	1.88318	0.0596755	0.118674
PDCD1	PDCD1	342.124	-0.604826	0.286343	-2.11224	0.0346656	0.0790262
PDCD1LG2	PDCD1LG2	513.191	-0.450919	0.216328	-2.08442	0.0371222	0.0824973
PDGFC	PDGFC	1188.65	0.0367398	0.234694	0.156543	0.875605	0.914071
PDGFRB	PDGFRB	1817.3	-0.326858	0.263977	-1.23821	0.21564	0.328974
PDHA1	PDHA1	671.273	0.196145	0.249281	0.786845	0.431372	0.545834
PDHA2	PDHA2	86.4784	0.473006	0.295014	1.60333	0.108861	0.191978
PDHB	PDHB	3565.55	-0.0209222	0.191205	-0.109423	0.912867	0.940639
PDHX	PDHX	1257.68	0.282227	0.1672	1.68796	0.0914195	0.166023
PDK1	PDK1	2485.5	0.511257	0.245623	2.08147	0.0373909	0.0828152
PDK2	PDK2	1228.62	-0.430821	0.30205	-1.42632	0.153775	0.254007
PDK3	PDK3	2386.91	0.346843	0.237751	1.45885	0.144606	0.241642
PDK4	PDK4	1415.52	0.247466	0.339415	0.729094	0.465944	0.575047
PDLIM1	PDLIM1	2744.82	-0.766967	0.21858	-3.50887	0.000450023	0.00239898
PDLIM3	PDLIM3	320.415	0.41656	0.265554	1.56864	0.116731	0.203553
PDP1	PDP1	4097.85	0.933722	0.272085	3.43173	0.000599751	0.00304997
PECAM1	PECAM1	3285.67	-0.803619	0.227695	-3.52937	0.000416558	0.00225141
PF4	PF4	265.964	0.319894	0.313063	1.02182	0.306866	0.420554
PFKFB3	PFKFB3	1513.99	0.574387	0.160888	3.57011	0.000356827	0.00204369
PFKFB4	PFKFB4	469.655	0.12971	0.348501	0.372194	0.709748	0.777396
PGF	PGF	940.61	0.366878	0.226614	1.61896	0.105457	0.186444
PHF10	PHF10	4457.35	0.0284255	0.169149	0.16805	0.866544	0.906638
PIF1	PIF1	277.093	0.684824	0.250726	2.73137	0.00630726	0.0197383
PIK3CA	PIK3CA	2621.37	-0.121037	0.148248	-0.81645	0.414243	0.529415
PIK3CD	PIK3CD	2036.32	-0.220915	0.251096	-0.879801	0.378967	0.497483
PIK3CG	PIK3CG	642.056	-0.491007	0.212792	-2.30745	0.0210296	0.0531574
PIMREG	PIMREG	1101.74	0.677009	0.224759	3.01216	0.00259396	0.0100376
PKLR	PKLR	94.3199	-0.589381	0.579968	-1.01623	0.30952	0.422951
PKM	PKM	35029.6	-0.223985	0.2607	-0.859167	0.390248	0.50754
PKMYT1	PKMYT1	1056.26	0.886798	0.20712	4.28157	1.85582e-05	0.00019273
PKP1	PKP1	2343.6	-3.51815	0.424129	-8.295	1.08581e-16	1.52231e-14
PLA2G6	PLA2G6	926.582	0.618906	0.235612	2.6268	0.00861917	0.0256562
PLA2G7	PLA2G7	1060.39	-0.499323	0.262983	-1.89869	0.0576056	0.116342
PLAU	PLAU	1471.95	0.070826	0.292208	0.242382	0.808484	0.860011
PLAUR	PLAUR	1642.37	0.0627229	0.325395	0.192759	0.847148	0.891822
PLEKHG4	PLEKHG4	1801.08	0.31161	0.353907	0.880484	0.378597	0.497463
PLEKHG6	PLEKHG6	85.5822	-0.673381	0.632965	-1.06385	0.287396	0.400925
PLK1	PLK1	2007.04	0.60834	0.188355	3.22976	0.00123894	0.0053446
PLK4	PLK4	751.432	0.601599	0.179439	3.35267	0.000800371	0.0037655
PMCH	PMCH	192.767	0.303285	0.285424	1.06258	0.287974	0.400972
PMEL	PMEL	121255	-0.273556	0.579914	-0.471717	0.637129	0.71805
PML	PML	1848.37	-0.335907	0.218412	-1.53795	0.124061	0.214468
PNOC	PNOC	204.53	0.0612883	0.289239	0.211895	0.832189	0.879665
POC1A	POC1A	640.834	0.522779	0.268051	1.9503	0.0511409	0.106373
PODXL2	PODXL2	1565.27	0.58533	0.35803	1.63486	0.102078	0.181616
POLQ	POLQ	580.599	0.599994	0.186995	3.20861	0.00133379	0.00573613
POLR2A	POLR2A	4075	-0.351653	0.185194	-1.89884	0.057586	0.116342
POU2AF1	POU2AF1	551.607	-0.41565	0.505006	-0.82306	0.410474	0.525077
POU2F2	POU2F2	319.627	-0.26633	0.264399	-1.0073	0.31379	0.426292
POU5F1_1B	POU5F1	1668.32	0.465902	0.202285	2.3032	0.0212675	0.0536277
PPARD	PPARD	2456.15	-0.108935	0.159993	-0.68087	0.495953	0.606742
PPARG	PPARG	277.049	-0.141372	0.212163	-0.666339	0.505195	0.614828
PPBP	PPBP	204.296	0.378427	0.327949	1.15392	0.248533	0.362207
PPIA	PPIA	4644.42	-0.30533	0.217289	-1.40518	0.159968	0.260892
PPM1E	PPM1E	118.535	2.04916	0.689966	2.96994	0.00297856	0.0110768
PRAME	PRAME	21939.6	1.06253	0.322221	3.29752	0.000975441	0.00434625
PRC1	PRC1	1551.23	0.559797	0.211917	2.64159	0.00825177	0.024773
PRDM1	PRDM1	1774.07	-0.701142	0.260756	-2.68889	0.00716908	0.0220209
PRDM6	PRDM6	289.384	0.617027	0.254408	2.42535	0.0152938	0.0413138
PRF1	PRF1	641.627	-1.07734	0.326744	-3.29721	0.00097651	0.00434625
PRG2	PRG2	200.629	0.317437	0.308316	1.02958	0.303205	0.415943
PRKCD	PRKCD	2597.57	-0.263512	0.204394	-1.28923	0.197318	0.309094
PRKCE	PRKCE	2736.36	0.723294	0.255566	2.83017	0.00465233	0.0153212
PRR11	PRR11	1653.38	1.00672	0.269891	3.73009	0.000191409	0.00123099
PRR15L	PRR15L	366.339	0.478201	0.278338	1.71806	0.0857861	0.157218
PSEN1	PSEN1	1868.15	-0.0105668	0.139142	-0.0759427	0.939465	0.960007
PSEN2	PSEN2	3589.97	-0.599419	0.28939	-2.07132	0.0383291	0.0847341
PSMB10	PSMB10	904.436	-1.26714	0.319423	-3.96697	7.27934e-05	0.00057335
PSMB5	PSMB5	3671.73	0.528986	0.181807	2.9096	0.00361888	0.0126433
PSMB6	PSMB6	1495.9	-0.0735122	0.164919	-0.445747	0.65578	0.734348
PSMB7	PSMB7	9512.68	0.121168	0.237727	0.509693	0.610266	0.69617
PSMB8	PSMB8	3485.27	-0.868454	0.293539	-2.95857	0.00309073	0.0113435
PSMB9	PSMB9	3215.69	-0.970626	0.307221	-3.15938	0.00158106	0.00665661
PSMD7	PSMD7	4257.3	-0.206772	0.132266	-1.5633	0.117981	0.204714
PSRC1	PSRC1	1698.98	0.631252	0.215337	2.93146	0.00337371	0.0120971
PTEN	PTEN	6581.7	0.226365	0.193905	1.1674	0.243047	0.356063
PTGDR2	PTGDR2	167.589	0.283408	0.285603	0.992313	0.321045	0.434464
PTGER1	PTGER1	159.855	0.176979	0.280971	0.629883	0.528771	0.633148
PTGER2	PTGER2	284.433	-0.172283	0.22829	-0.754669	0.450448	0.561858
PTGER3	PTGER3	489.749	-1.28272	0.367003	-3.49512	0.000473842	0.00249299
PTGER4	PTGER4	1257.4	-0.34704	0.273172	-1.27041	0.203939	0.315937
PTGS1	PTGS1	1187.17	-1.59681	0.307301	-5.19625	2.03351e-07	4.83216e-06
PTGS2	PTGS2	1388.77	0.470264	0.406381	1.1572	0.24719	0.360625
PTK7	PTK7	2017.44	0.867431	0.293574	2.95472	0.00312948	0.0114557
PTPN11	PTPN11	6301.99	-0.00283458	0.183577	-0.0154408	0.98768	0.992202
PTPN6	PTPN6	1405.28	-0.924486	0.250885	-3.6849	0.000228794	0.001432
PTPN7	PTPN7	971.977	-0.633216	0.223178	-2.83727	0.00455014	0.0152003
PTPRC	PTPRC	2702.13	-0.943815	0.262422	-3.59655	0.000322465	0.00189161
PTPRCAP	PTPRCAP	1601.62	-1.199	0.302034	-3.96976	7.19444e-05	0.00057335
PVR	PVR	1795.71	0.203487	0.234327	0.868393	0.385179	0.504222
PVT1	PVT1	1359.24	1.34804	0.243104	5.54509	2.93807e-08	8.40648e-07
PXYLP1	PXYLP1	424.591	-0.00283304	0.269917	-0.010496	0.991626	0.993042
PYCARD	PYCARD	3046.58	-0.843261	0.381623	-2.20967	0.0271279	0.0649033
PYCR1	PYCR1	1726.01	1.38921	0.32805	4.23475	2.28802e-05	0.000224322
PYGL	PYGL	7011.87	0.656276	0.419585	1.56411	0.117792	0.20464
RAC1	RAC1	23077.3	0.143947	0.237268	0.606685	0.54406	0.643147
RACGAP1	RACGAP1	659.333	0.624714	0.188965	3.30597	0.000946476	0.00428051
RAD51	RAD51	264.861	0.434048	0.204527	2.1222	0.0338206	0.0776047
RAD51AP1	RAD51AP1	1596.3	0.874106	0.200523	4.35913	1.30583e-05	0.000148155
RAD54L	RAD54L	993.078	0.987812	0.233851	4.22411	2.39887e-05	0.000233557
RAG1	RAG1	263.515	0.356202	0.237463	1.50003	0.133606	0.226227
RB1	RB1	3552.09	-0.379349	0.269701	-1.40656	0.159559	0.260892
RBM24	RBM24	332.695	1.26548	0.271702	4.6576	3.19924e-06	4.82294e-05
RBX1	RBX1	415.153	0.435026	0.238352	1.82514	0.0679793	0.131639
RDM1	RDM1	303.171	0.648675	0.22272	2.91251	0.00358533	0.0125981
REL	REL	1858.49	-0.269906	0.193693	-1.39348	0.163476	0.264964
RELA	RELA	3882.49	0.156577	0.180615	0.866909	0.385992	0.504814
RELB	RELB	1084.35	-0.771355	0.218592	-3.52875	0.000417523	0.00225141
REPS1	REPS1	2065.8	-0.330406	0.207552	-1.59192	0.111402	0.195744
REV3L	REV3L	3354.37	-0.306811	0.2618	-1.17193	0.241225	0.355249
RFC4	RFC4	1942.87	0.387302	0.189185	2.04721	0.0406372	0.0883321
RGS20	RGS20	2053.26	0.0478324	0.311758	0.153428	0.878061	0.915273
RHOG	RHOG	2547.78	-0.471207	0.168143	-2.80241	0.00507223	0.0164995
RIC8A	RIC8A	2193.48	0.22015	0.159893	1.37686	0.168556	0.27194
RIPK2	RIPK2	1393.24	0.442475	0.197525	2.2401	0.0250846	0.0606355
RMI2	RMI2	913.832	0.879499	0.183345	4.79696	1.61094e-06	2.6571e-05
RNASEH2A	RNASEH2A	558.133	0.293744	0.187471	1.56687	0.117144	0.20402
RND2	RND2	246.272	2.1694	0.504043	4.304	1.6774e-05	0.000177423
RNF149	RNF149	3028.36	0.126963	0.16491	0.769893	0.441363	0.555468
RNF4	RNF4	4299.99	-0.294075	0.153855	-1.91138	0.0559559	0.113861
RNFT2	RNFT2	416.371	-0.378106	0.352611	-1.0723	0.283584	0.396792
ROR2	ROR2	325.297	0.143861	0.230526	0.624055	0.532592	0.634943
RORC	RORC	337.161	-0.134714	0.272625	-0.494137	0.621209	0.705782
RPL38	RPL38	125419	0.856515	0.25665	3.33729	0.000845991	0.00387608
RPL6	RPL6	16668.4	0.475378	0.236081	2.01362	0.0440493	0.0939987
RPS19	RPS19	114472	0.449769	0.242938	1.85137	0.0641157	0.125545
RPS6	RPS6	141592	0.732852	0.267356	2.74111	0.00612321	0.0194665
RPS7	RPS7	72290.3	0.803401	0.264392	3.03868	0.0023762	0.0093843
RPSA	RPSA	61703.8	0.335516	0.240555	1.39476	0.163089	0.264641
RRAD	RRAD	239.047	0.892516	0.297745	2.99758	0.00272129	0.0103791
RRAS2	RRAS2	1657.05	0.602708	0.230342	2.61658	0.00888161	0.0260997
RRM1	RRM1	1974.55	0.215962	0.170841	1.26411	0.20619	0.318368
RRM2	RRM2	3206.22	0.345733	0.313233	1.10376	0.269698	0.384299
RTN1	RTN1	399.718	-0.456528	0.227362	-2.00793	0.0446507	0.0951371
RUNX1	RUNX1	2359.83	-0.247659	0.282492	-0.876695	0.380653	0.499228
RUNX3	RUNX3	2229.65	-0.976509	0.284657	-3.43048	0.000602514	0.00304997
S100A12	S100A12	213.532	-1.31198	0.600582	-2.18452	0.0289242	0.0686155
S100A8	S100A8	63040.3	-4.54519	0.579149	-7.84806	4.22531e-15	5.38535e-13
S100A9	S100A9	38383.9	-4.18044	0.628025	-6.65648	2.80461e-11	1.7873e-09
S100B	S100B	60509.6	-1.16896	0.396477	-2.94838	0.00319447	0.0115429
SALL2	SALL2	285.853	0.59639	0.217122	2.7468	0.00601805	0.0191757
SAMD12	SAMD12	408.395	1.41331	0.268945	5.255	1.48021e-07	3.64079e-06
SAMD9	SAMD9	1196.75	-0.934215	0.208876	-4.47258	7.7283e-06	9.67417e-05
SAMHD1	SAMHD1	4749.49	-0.993155	0.276542	-3.59134	0.000328985	0.00191841
SCAMP5	SCAMP5	283.819	-0.132008	0.342992	-0.384873	0.700332	0.768884
SCG3	SCG3	371.635	-0.355121	0.388163	-0.914876	0.360257	0.47649
SDHA	SDHA	9134.18	-0.0234203	0.231227	-0.101287	0.919323	0.944934
SELE	SELE	724.427	-0.527035	0.251753	-2.09346	0.0363082	0.0815558
SELL	SELL	970.474	-0.78438	0.259203	-3.02612	0.00247713	0.00970092
SELPLG	SELPLG	725.682	-0.391432	0.190967	-2.04973	0.0403907	0.0880681
SEMA4D	SEMA4D	1589	-0.729315	0.310474	-2.34904	0.0188218	0.0485077
SERINC2	SERINC2	1179.69	-0.8442	0.281041	-3.00384	0.00266599	0.0102123
SERPINA1	SERPINA1	233.499	0.372451	0.258487	1.44089	0.149616	0.248827
SERPINB2	SERPINB2	1128.28	-1.67486	0.345894	-4.84212	1.28463e-06	2.33902e-05
SERPINB5	SERPINB5	2798.55	-3.59606	0.404262	-8.89537	5.82241e-19	1.3605e-16
SERPINB7	SERPINB7	1882.96	-2.45042	0.397438	-6.16554	7.02437e-10	2.81376e-08
SERPINE1	SERPINE1	3842.84	1.927	0.458513	4.20272	2.63722e-05	0.000251246
SGO1	SGO1	716.186	1.02267	0.209368	4.88456	1.03661e-06	1.93777e-05
SGO2	SGO2	1273.99	0.892227	0.208695	4.27527	1.90903e-05	0.000193947
SH2D1A	SH2D1A	573.747	-1.0747	0.367659	-2.92309	0.00346573	0.0123011
SH2D1B	SH2D1B	388.129	0.629142	0.292883	2.1481	0.0317061	0.0738697
SHCBP1	SHCBP1	978.753	-0.0185543	0.223457	-0.0830329	0.933825	0.955637
SIGIRR	SIGIRR	488.433	-0.384315	0.209085	-1.83809	0.0660496	0.128779
SIGLEC5	SIGLEC5	243.697	0.29347	0.283205	1.03625	0.300088	0.412069
SIT1	SIT1	118.219	-1.12611	0.499989	-2.25227	0.024305	0.0590565
SKA1	SKA1	736.593	0.492687	0.235658	2.09069	0.0365562	0.0817413
SKA3	SKA3	1231.24	0.987874	0.244435	4.04147	5.31177e-05	0.000451339
SKAP2	SKAP2	3242.04	-0.134632	0.258181	-0.521464	0.602044	0.69016
SKP2	SKP2	2152.79	0.899854	0.190952	4.71247	2.44734e-06	3.85525e-05
SLAMF1	SLAMF1	498.373	-0.555889	0.232842	-2.38741	0.0169677	0.0448808
SLAMF6	SLAMF6	723.635	-0.154236	0.250999	-0.61449	0.538892	0.638653
SLAMF7	SLAMF7	1009.2	-0.335272	0.29553	-1.13448	0.256595	0.371255
SLAMF8	SLAMF8	1562.08	-0.994644	0.225047	-4.41972	9.88266e-06	0.000118423
SLC11A1	SLC11A1	653.728	0.864951	0.473443	1.82694	0.0677091	0.131479
SLC25A3	SLC25A3	18238	-0.110192	0.214303	-0.514189	0.60712	0.69371
SLC25A5-AS1	SLC25A5-AS1	267.377	0.261988	0.199016	1.31641	0.188036	0.295899
SLC27A2	SLC27A2	59.8402	0.437913	0.650237	0.673466	0.500651	0.611955
SLC2A1	SLC2A1	3764.76	-0.433533	0.358692	-1.20865	0.226797	0.340075
SLC31A2	SLC31A2	542.398	-0.220727	0.187199	-1.1791	0.238358	0.352878
SLC35B1	SLC35B1	2024.41	0.122754	0.19224	0.638546	0.523119	0.631164
SLFN11	SLFN11	1473.39	-0.152797	0.260695	-0.586113	0.557799	0.654422
SMAD2	SMAD2	4558.01	-0.113557	0.191808	-0.592033	0.553828	0.650853
SMAD3	SMAD3	2008.91	0.545523	0.183892	2.96654	0.00301174	0.0111117
SMAD7	SMAD7	1002.68	0.631498	0.188855	3.34383	0.000826309	0.00383604
SMPD3	SMPD3	681.751	-4.37198	0.502964	-8.69244	3.54743e-18	7.105e-16
SMPDL3B	SMPDL3B	194.852	0.16672	0.292988	0.569032	0.569334	0.663832
SNAI1	SNAI1	181.954	0.0798491	0.364689	0.218951	0.826688	0.87539
SNAI2	SNAI2	13435.2	1.61356	0.326286	4.94523	7.60538e-07	1.46677e-05
SOCS1	SOCS1	960.524	-0.255538	0.298792	-0.855236	0.39242	0.509892
SOCS3	SOCS3	3350.02	1.5739	0.373526	4.21362	2.51314e-05	0.000242995
SOCS5	SOCS5	2781.84	0.32133	0.130818	2.45631	0.0140372	0.0385004
SOD1	SOD1	23819.7	0.0056704	0.216264	0.0262198	0.979082	0.985408
SOX2	SOX2	420.892	1.16645	0.370054	3.15211	0.00162096	0.00680415
SOX9	SOX9	1777.01	0.416551	0.423121	0.984473	0.324883	0.438389
SP100	SP100	6716.25	-0.583172	0.219996	-2.65083	0.00802936	0.024157
SP110	SP110	2258.95	-0.489543	0.2214	-2.21113	0.0270272	0.0647728
SPANXACD	Excluded	53.2511	0.482714	0.357675	1.34959	0.177148	0.283194
SPANXB1	SPANXB1	277.389	0.823654	0.464621	1.77274	0.076271	0.143726
SPANXN1	SPANXN1	121.813	0.916901	0.442778	2.07079	0.0383781	0.0847341
SPANXN3	SPANXN3	104.521	0.407375	0.363415	1.12096	0.262304	0.377567
SPANXN4	SPANXN4	193.622	0.517674	0.31372	1.65012	0.0989193	0.176444
SPANXN5	SPANXN5	144.25	0.483225	0.381404	1.26696	0.205168	0.317148
SPC24	SPC24	829.934	0.69864	0.199791	3.49686	0.000470772	0.00249065
SPC25	SPC25	1410.87	1.05873	0.247465	4.27829	1.88338e-05	0.000192737
SPDL1	SPDL1	1539.04	0.796091	0.175108	4.5463	5.45974e-06	7.36015e-05
SPI1	SPI1	1613.79	-0.644971	0.240447	-2.68238	0.00731003	0.0223625
SPIB	SPIB	308.858	-0.486259	0.249404	-1.94968	0.051214	0.106373
SPIN4	SPIN4	810.497	0.648391	0.219645	2.952	0.00315724	0.0115272
SPINK1	SPINK1	16.8875	0.988337	0.721331	1.37016	0.170638	0.274037
SPINK5	SPINK5	4115.52	-4.19789	0.488694	-8.59002	8.69525e-18	1.52384e-15
SPN	SPN	63.5405	0.768735	0.36429	2.11023	0.0348387	0.079292
SPOP	SPOP	3449.69	0.304567	0.168271	1.80997	0.0702997	0.135945
SPP1	SPP1	29201.3	1.59968	0.560278	2.85515	0.00430166	0.0145675
SPTLC3	SPTLC3	444.226	-2.25011	0.480545	-4.68242	2.83509e-06	4.36792e-05
SRGN	SRGN	428.937	-0.105407	0.185527	-0.568146	0.569936	0.663832
SSX1	SSX1	194.801	0.180147	0.34121	0.527964	0.597524	0.686663
SSX2_2B	SSX2	12234.5	0.246527	0.183078	1.34657	0.17812	0.283777
ST6GAL1	ST6GAL1	1999.33	-0.0765376	0.239095	-0.320114	0.748882	0.808885
STAT1	STAT1	6018.75	-1.18879	0.337478	-3.52256	0.000427395	0.00229581
STAT2	STAT2	8851.94	-0.0677289	0.258862	-0.261641	0.793599	0.846747
STAT3	STAT3	7069.91	-0.0927366	0.182334	-0.508609	0.611026	0.696471
STAT4	STAT4	450.344	0.270959	0.215902	1.25501	0.209476	0.322023
STAT5A	STAT5A	2398.03	-0.460042	0.226821	-2.02821	0.0425386	0.0911914
STAT5B	STAT5B	3541.7	-0.223546	0.157803	-1.41662	0.156594	0.257078
STAT6	STAT6	5326.07	0.128113	0.203105	0.630769	0.528192	0.633148
STIL	STIL	916.376	0.600197	0.246972	2.43023	0.0150893	0.0409192
STK32A	STK32A	5544.26	-0.0320025	0.437165	-0.0732045	0.941643	0.961532
STOX2	STOX2	616.774	0.573516	0.288544	1.98762	0.0468536	0.099078
SUSD3	SUSD3	552.066	0.496402	0.28353	1.75079	0.0799815	0.149313
SUZ12	SUZ12	3054.91	0.202388	0.159019	1.27273	0.203113	0.315354
SV2A	SV2A	390.45	0.0986242	0.227668	0.433194	0.664874	0.743344
SVIL	SVIL	3183.02	0.39244	0.246419	1.59257	0.111256	0.195744
SYCP1	SYCP1	245.779	0.466955	0.309537	1.50856	0.131411	0.224408
SYK	SYK	517.187	0.00786642	0.180597	0.043558	0.965257	0.978094
SYT17	SYT17	465.653	0.486354	0.217043	2.24081	0.0250382	0.0606279
SYT4	SYT4	261.674	0.592688	0.281471	2.10568	0.0352323	0.0797993
TAB1	TAB1	795.298	0.309218	0.221186	1.398	0.162113	0.263976
TACC3	TACC3	1458.87	0.562438	0.216732	2.59509	0.00945669	0.0275068
TACSTD2	TACSTD2	2968.55	-3.00909	0.442885	-6.79428	1.08854e-11	7.26727e-10
TAGAP	TAGAP	433.219	-0.1594	0.280194	-0.56889	0.569431	0.663832
TAGLN	TAGLN	6355.1	0.678939	0.330306	2.05549	0.039832	0.0873936
TAGLN3	TAGLN3	55.5841	0.00380526	0.482163	0.00789206	0.993703	0.994412
TAL1	TAL1	202.55	0.178454	0.218786	0.815658	0.414696	0.529511
TAP1	TAP1	5493.53	-1.05592	0.38777	-2.72305	0.00646813	0.0201518
TAP2	TAP2	3982.17	-0.42382	0.347685	-1.21898	0.222854	0.336682
TAPBP	TAPBP	4401.63	-0.828025	0.267466	-3.09581	0.00196276	0.00806976
TARP	TARP	785.019	-0.459037	0.257537	-1.78241	0.0746818	0.141683
TBK1	TBK1	1818.08	0.139189	0.198518	0.701142	0.483214	0.592191
TBX21	TBX21	265.558	-0.421338	0.217578	-1.93649	0.0528073	0.109197
TCF12	TCF12	3781.36	0.343545	0.253294	1.35631	0.175	0.280081
TCF19	TCF19	1117.74	0.785019	0.209844	3.74096	0.000183316	0.00120097
TCF7	TCF7	664.57	-0.200832	0.276823	-0.725489	0.468152	0.577264
TCL1A	TCL1A	181.307	0.180073	0.301633	0.596995	0.550511	0.648369
TCL1B	TCL1B	161.866	0.626567	0.285158	2.19726	0.0280017	0.0666526
TDO2	TDO2	257.148	-0.609478	0.462496	-1.3178	0.18757	0.295808
TEDC2	TEDC2	288.265	1.17226	0.252511	4.64243	3.44342e-06	5.13582e-05
TEK	TEK	154.144	-1.05036	0.286747	-3.66303	0.000249253	0.00152168
TESC	TESC	306.603	-0.438531	0.215359	-2.03628	0.0417224	0.0904092
TEX14	TEX14	169.014	3.96015	0.623684	6.34961	2.1586e-10	1.00878e-08
TFF1	TFF1	209.991	0.361403	0.294843	1.22575	0.220294	0.333534
TFRC	TFRC	5022.57	-0.4353	0.237076	-1.83613	0.066339	0.128998
TGFB1	TGFB1	3094.01	-0.430661	0.258672	-1.66489	0.0959345	0.172658
TGFB2	TGFB2	1327.1	0.705663	0.334693	2.10839	0.0349975	0.0795242
TGFBI	TGFBI	8299.86	-0.792662	0.331831	-2.38875	0.0169057	0.0448808
TGFBR1	TGFBR1	6290.2	0.687372	0.222687	3.08672	0.00202379	0.00827219
TGFBR2	TGFBR2	9570.79	0.262771	0.282658	0.929641	0.352557	0.467188
TGIF2	TGIF2	1339.25	0.363922	0.204756	1.77734	0.0755119	0.142679
THAP11	THAP11	3032.97	0.104338	0.158077	0.660045	0.509225	0.61738
THBD	THBD	1158.63	-0.829319	0.339287	-2.4443	0.0145133	0.0394333
THBS1	THBS1	10747.2	0.581495	0.374431	1.55301	0.12042	0.208431
THY1	THY1	2764.51	-0.23114	0.277961	-0.831559	0.405658	0.520818
TICAM1	TICAM1	747.964	-0.240869	0.12484	-1.92942	0.0536789	0.110836
TICAM2	TICAM2	1339.84	0.605864	0.255755	2.36892	0.0178399	0.0465765
TIGIT	TIGIT	497.901	-1.30498	0.285173	-4.5761	4.73715e-06	6.57572e-05
TIMP1	TIMP1	10538.8	-0.685594	0.297153	-2.30721	0.021043	0.0531574
TIRAP	TIRAP	281.843	-0.174118	0.312312	-0.557515	0.577176	0.669868
TK1	TK1	3755.02	1.08925	0.274507	3.96803	7.24679e-05	0.00057335
TLDC1	MEAK7	960.845	-0.255646	0.194607	-1.31365	0.188964	0.297003
TLR1	TLR1	993.876	-0.161367	0.243439	-0.662862	0.507419	0.616234
TLR10	TLR10	451.781	0.303715	0.245146	1.23892	0.215377	0.328931
TLR2	TLR2	1320.14	-0.104297	0.28211	-0.369705	0.711602	0.778818
TLR3	TLR3	601.775	-0.525219	0.168649	-3.11428	0.00184394	0.00767124
TLR4	TLR4	952.548	-0.276688	0.181602	-1.52359	0.12761	0.220332
TLR5	TLR5	532.236	0.437874	0.219209	1.99752	0.0457687	0.09693
TLR6	TLR6	483.392	0.446941	0.213724	2.09121	0.0365097	0.0817413
TLR7	TLR7	465.268	-0.407189	0.273865	-1.48682	0.137062	0.229857
TLR8	TLR8	424.404	-0.572957	0.239355	-2.39375	0.016677	0.0444289
TLR9	TLR9	214.787	-0.0125206	0.241222	-0.0519049	0.958604	0.973181
TMBIM1	TMBIM1	8939.99	-0.718891	0.195081	-3.6851	0.000228617	0.001432
TMEM173	STING1	2851.63	-0.138694	0.171743	-0.807565	0.419341	0.533499
TMEM246	PGAP4	402.221	0.0363068	0.279224	0.130028	0.896545	0.928328
TMPO	TMPO	2981.55	0.869439	0.198489	4.38028	1.18524e-05	0.000137331
TNF	TNF	723.018	-0.283948	0.242426	-1.17128	0.241486	0.355261
TNFAIP3	TNFAIP3	1659.99	0.35492	0.316223	1.12237	0.261704	0.377235
TNFAIP8	TNFAIP8	1449.23	-0.566567	0.199749	-2.83639	0.00456273	0.0152003
TNFRSF10A	TNFRSF10A	821.293	-1.03262	0.235996	-4.37558	1.21111e-05	0.000139178
TNFRSF10B	TNFRSF10B	3402.23	-0.577769	0.243637	-2.37144	0.0177191	0.0463473
TNFRSF10C	TNFRSF10C	272.889	-0.393433	0.225044	-1.74825	0.0804209	0.149934
TNFRSF10D	TNFRSF10D	442.285	0.0552574	0.221151	0.249863	0.802693	0.855149
TNFRSF11A	TNFRSF11A	456.548	0.112523	0.207458	0.542389	0.587551	0.679098
TNFRSF11B	TNFRSF11B	317.284	0.922	0.260945	3.53332	0.000410381	0.00223873
TNFRSF12A	TNFRSF12A	2056.28	0.444085	0.350515	1.26695	0.205173	0.317148
TNFRSF13B	TNFRSF13B	214.509	0.261553	0.27315	0.957542	0.338294	0.451702
TNFRSF13C	TNFRSF13C	742.4	0.780116	0.261058	2.98828	0.00280548	0.0105733
TNFRSF14	TNFRSF14	2429.03	0.0980062	0.400851	0.244495	0.806847	0.858922
TNFRSF17	TNFRSF17	419.05	0.398601	0.263285	1.51395	0.130038	0.22315
TNFRSF18	TNFRSF18	354.477	-1.02778	0.229793	-4.47264	7.7259e-06	9.67417e-05
TNFRSF19	TNFRSF19	3438.79	-0.945535	0.327272	-2.88914	0.00386299	0.0133069
TNFRSF1A	TNFRSF1A	4018.82	-0.194336	0.185089	-1.04996	0.293735	0.40613
TNFRSF1B	TNFRSF1B	1377.27	-0.720761	0.261524	-2.756	0.00585122	0.0187293
TNFRSF21	TNFRSF21	4842.82	0.61689	0.321181	1.92069	0.0547707	0.112593
TNFRSF25	TNFRSF25	1200.21	-1.08354	0.257466	-4.20846	2.57113e-05	0.000246899
TNFRSF4	TNFRSF4	112.683	-0.819889	0.329147	-2.49095	0.0127403	0.0354404
TNFRSF8	TNFRSF8	318.735	0.184195	0.21386	0.861292	0.389077	0.506487
TNFRSF9	TNFRSF9	1377.26	-0.289532	0.254575	-1.13731	0.255407	0.369935
TNFSF10	TNFSF10	3017.7	-1.83399	0.286544	-6.40036	1.55015e-10	7.87756e-09
TNFSF11	TNFSF11	273.071	0.590264	0.252324	2.33931	0.0193192	0.0496071
TNFSF12	TNFSF12	2444.25	-0.764283	0.282995	-2.7007	0.00691945	0.0214151
TNFSF13	TNFSF13	1169.84	-0.554985	0.220044	-2.52215	0.0116639	0.0329031
TNFSF13B	TNFSF13B	1909.13	-1.04908	0.275836	-3.80328	0.00014279	0.000971807
TNFSF14	TNFSF14	298.667	-0.0579895	0.248852	-0.233028	0.81574	0.866018
TNFSF15	TNFSF15	459.407	2.13787	0.311621	6.86048	6.86302e-12	5.06418e-10
TNFSF18	TNFSF18	451.737	0.841707	0.233295	3.60791	0.000308669	0.00182051
TNFSF4	TNFSF4	709.46	0.246564	0.202649	1.2167	0.223717	0.33703
TNFSF8	TNFSF8	364.642	-0.0939071	0.237136	-0.396006	0.692101	0.762235
TNFSF9	TNFSF9	693.943	0.18834	0.246518	0.763998	0.444869	0.558067
TOLLIP	TOLLIP	2284.57	-0.399088	0.191478	-2.08425	0.0371377	0.0824973
TOP2A	TOP2A	4697.25	1.07488	0.274028	3.92254	8.7622e-05	0.000658351
TP53	TP53	3027.17	0.358684	0.202874	1.76802	0.077058	0.144819
TP63	TP63	643.756	-3.87547	0.537736	-7.20702	5.71878e-13	5.34516e-11
TPSAB1	TPSAB1	2735.96	-4.554	0.624506	-7.29217	3.04996e-13	3.05432e-11
TPX2	TPX2	3907.2	0.982184	0.275411	3.56625	0.000362127	0.00204369
TRABD2A	TRABD2A	393.588	0.608239	0.246384	2.46866	0.0135618	0.0374285
TRAF2	TRAF2	1801.93	0.383792	0.149085	2.57432	0.0100436	0.0289736
TRAF3	TRAF3	973.731	0.178147	0.143609	1.2405	0.21479	0.328392
TRAF6	TRAF6	1264.67	0.113562	0.153693	0.738893	0.459972	0.569281
TRAP1	TRAP1	4149.94	0.620451	0.20592	3.01307	0.00258619	0.0100376
TRAT1	TRAT1	416.623	-0.712836	0.275119	-2.59101	0.00956945	0.0277772
TREM1	TREM1	925.074	1.40143	0.365145	3.83802	0.000124032	0.000866513
TREM2	TREM2	1465.09	0.28581	0.271965	1.05091	0.293301	0.405931
TRIM21	TRIM21	1167.92	-0.633322	0.210071	-3.0148	0.00257146	0.0100376
TRIM22	TRIM22	1442.07	-0.976796	0.335671	-2.90999	0.00361446	0.0126433
TRIM29	TRIM29	6136.55	-4.19717	0.460166	-9.12098	7.44457e-20	2.08746e-17
TRIM59	TRIM59	595.957	-0.170284	0.212232	-0.802346	0.422353	0.536591
TRIP13	TRIP13	1305.56	0.848662	0.231383	3.66778	0.000244663	0.00150646
TROAP	TROAP	1903.63	1.156	0.2978	3.8818	0.000103686	0.000749317
TSG101	TSG101	4021.29	-0.106701	0.197791	-0.539464	0.589567	0.680307
TTK	TTK	601.965	0.882208	0.290815	3.03357	0.00241677	0.00950945
TUBB	TUBB	21375.9	0.768718	0.268989	2.85781	0.00426581	0.014481
TWIST1	TWIST1	2191.18	-0.273705	0.282817	-0.967782	0.333153	0.447774
TWIST2	TWIST2	1784.82	-0.390536	0.331083	-1.17957	0.238171	0.352878
TXLNA	TXLNA	6982.23	0.0797773	0.189835	0.420246	0.674306	0.749001
TXNIP	TXNIP	11053	-0.329251	0.26983	-1.22021	0.222384	0.336335
TYK2	TYK2	4600.1	-0.114745	0.180246	-0.6366	0.524386	0.631877
TYMS	TYMS	9767.34	1.30693	0.283354	4.61235	3.9815e-06	5.75471e-05
TYROBP	TYROBP	3882.65	-0.672691	0.29102	-2.31149	0.0208058	0.0527481
UBA6	UBA6	3684	0.470645	0.22432	2.0981	0.0358965	0.0809114
UBE2C	UBE2C	3436.83	0.851509	0.221334	3.84717	0.000119492	0.000850398
UBE2T	UBE2T	1464.45	0.943711	0.309285	3.05127	0.00227879	0.00909759
UBE3A	UBE3A	3413.43	0.129073	0.17064	0.75641	0.449404	0.561554
UHRF1	UHRF1	1993.02	0.7427	0.203561	3.64855	0.000263729	0.00159374
ULBP1	ULBP1	772.254	0.27362	0.294082	0.93042	0.352153	0.467095
UNC5D	UNC5D	279.141	0.232461	0.355134	0.654574	0.512742	0.620246
UPK2	UPK2	81.4471	0.147218	0.322379	0.456659	0.647916	0.726122
UPK3A	UPK3A	181.424	0.49951	0.308203	1.62072	0.105078	0.186123
USP9Y	USP9Y	827.574	0.00486136	0.977645	0.00497252	0.996033	0.996033
VAV1	VAV1	1046.38	-0.612484	0.260055	-2.35521	0.0185121	0.0479739
VCAM1	VCAM1	1119.07	-1.03351	0.302238	-3.41953	0.000627287	0.00314092
VEGFA	VEGFA	5516.58	2.31509	0.339502	6.81908	9.16279e-12	6.42312e-10
VEGFC	VEGFC	205.49	-0.342746	0.320575	-1.06916	0.284998	0.397975
VSIR	VSIR	935.654	-0.665235	0.241873	-2.75035	0.0059532	0.0190123
VSNL1	VSNL1	768.507	-0.957851	0.287821	-3.32794	0.0008749	0.0039825
VTCN1	VTCN1	253.742	0.44814	0.320855	1.39671	0.162502	0.264301
VWDE	VWDE	259.708	0.345824	0.272047	1.27119	0.20366	0.315853
VWF	VWF	1583.86	-0.114106	0.22576	-0.505429	0.613257	0.698446
WARS	WARS1	12389.3	-0.081825	0.432385	-0.189241	0.849904	0.892972
WASHC4	WASHC4	4635.64	-0.0838023	0.193839	-0.43233	0.665502	0.743453
WDHD1	WDHD1	799.709	1.27016	0.282366	4.49829	6.85037e-06	8.8928e-05
WDR60	DYNC2I1	2287.83	0.359319	0.240643	1.49316	0.135395	0.228153
WDR76	WDR76	1973.1	0.531921	0.19834	2.68187	0.00732125	0.0223625
WNK2	WNK2	647.556	2.28902	0.429478	5.32976	9.83421e-08	2.50683e-06
WNT5A	WNT5A	1544.27	0.575545	0.307506	1.87165	0.0612545	0.121018
WNT7B	WNT7B	205.226	-0.140639	0.230629	-0.609807	0.54199	0.641782
XAF1	XAF1	5546.64	-1.43249	0.352809	-4.06025	4.90206e-05	0.000421637
XAGE1B_1E	XAGE1B	2247.35	-1.19975	1.2446	-0.963959	0.335067	0.44869
XAGE2	XAGE2	129.68	0.437226	0.363825	1.20175	0.229461	0.343003
XAGE3	XAGE3	121.984	4.16628	1.16845	3.56564	0.000362967	0.00204369
XAGE5	XAGE5	521.679	-0.195306	0.417916	-0.467333	0.640262	0.720423
XCL1	XCL1	447.459	0.803972	0.268385	2.99559	0.00273915	0.0103791
XCL1_XCL2	XCL2	877.214	0.329208	0.230511	1.42817	0.153243	0.253957
XCR1	XCR1	212.956	-0.375128	0.272715	-1.37553	0.168967	0.271976
YWHAZ	YWHAZ	41887	0.377051	0.217359	1.73469	0.082796	0.152938
ZAP70	ZAP70	481.994	-0.679101	0.286165	-2.37311	0.017639	0.046224
ZBTB46	ZBTB46	480.51	-0.078362	0.197672	-0.396424	0.691793	0.762235
ZEB1	ZEB1	323.579	0.11348	0.178877	0.634404	0.525817	0.632243
ZIC5	ZIC5	252.299	0.678167	0.320886	2.11342	0.0345645	0.0789242
ZNF14	ZNF14	885.307	0.407162	0.200169	2.03409	0.0419423	0.0904663
ZNF205	ZNF205	1129.4	0.0920051	0.140431	0.655161	0.512364	0.620246
ZNF74	ZNF74	887.791	0.970499	0.222774	4.35643	1.32199e-05	0.000148274
ZWILCH	ZWILCH	1620.64	0.495095	0.180705	2.7398	0.00614766	0.0195
ZYX	ZYX	10751.5	0.278049	0.216713	1.28303	0.199483	0.311095
