# Supplementary material for: Distinct Transcriptomic and Tumor Microenvironment Profiles in Sinonasal Mucosal Melanoma and Aggressive Cutaneous Melanomas
Source: Cancers (Basel). 2024 Dec 14;16(24):4172. doi: 10.3390/cancers16244172 (PMC11674703; doi:10.3390/cancers16244172)
Supplement: Supplementary file 1 [file cancers-16-04172-s001.zip › Supplementary Table S8.xlsx]

## Sheet: README
Variable	Description
S8	Logrank analysis
probe_ID	Name of the probe specified in the Precision ImmunoOncology panel from HTG Molecular, Inc.
HUGO_ID	Standard nomenclature developed by HUGO (Human Gene Organisation) Gene Nomenclature Committee (HGNC). Some genes have shown a change in nomenclature according to HUGO guidelines. The probe_IDs that were not found in the HUGO database have been deleted. If the probe_ID generically corresponds to the different subunits of a protein without specifying which, it has been eliminated. For the purpose o…
p_value	The p_value indicates the statistical significance of the melanoma-specific survival difference between high and low expression groups for each gene.

## Sheet: S8
probe_ID	HUGO_ID	p_value
A2M	A2M	0.731904
AADAT	AADAT	0.0667473
ABCB1	ABCB1	0.131132
ABCB11	ABCB11	0.175525
ABCC2	ABCC2	0.569234
ABCC6	ABCC6	0.084925
ABCF1	ABCF1	0.0431259
ABCG2	ABCG2	0.157033
ABHD1	ABHD1	0.0577357
ABL1	ABL1	0.708243
ABL2	ABL2	0.0014872
ACKR3	ACKR3	0.105234
ACP6	ACP6	0.142477
ACTG2	ACTG2	0.072252
ACTR3B	ACTR3B	0.563277
ADA	ADA	0.0140187
ADAM17	ADAM17	0.587547
ADCY1	ADCY1	0.580393
ADD2	ADD2	0.261219
ADGRE5	ADGRE5	0.27781
ADORA2A	ADORA2A	0.440798
ADORA2B	ADORA2B	0.356446
ADRB2	ADRB2	0.716358
AGER	AGER	0.859959
AHR	AHR	0.348925
AICDA	AICDA	0.280912
AIF1	AIF1	0.166426
AKT1	AKT1	0.126391
AKT3	AKT3	0.0231292
ALCAM	ALCAM	0.0819709
ALOX15B	ALOX15B	0.0469666
ALOX5	ALOX5	0.456642
ANAPC1	ANAPC1	0.0100544
ANKRD30A	ANKRD30A	0.244443
ANLN	ANLN	0.000195446
ANP32B	ANP32B	0.055975
ANPEP	ANPEP	0.374624
ANXA1	ANXA1	0.768002
APAF1	APAF1	0.0357923
APC2	APC2	1.20309e-05
APOE	APOE	0.954688
APP	APP	0.912609
ARG1	ARG1	0.0358934
ARG2	ARG2	0.0172599
ARHGAP11A	ARHGAP11A	0.111582
ARHGAP11B	ARHGAP11B	0.522916
ARHGDIB	ARHGDIB	0.0106634
ARHGEF26	ARHGEF26	0.883787
ARMCX6	ARMCX6	0.331601
AS3MT	AS3MT	0.310649
ASCL1	ASCL1	0.713945
ASF1A	ASF1A	0.591637
ASF1B	ASF1B	0.530264
ASPM	ASPM	0.975064
ASRGL1	ASRGL1	0.860395
ATF1	ATF1	0.730898
ATF2	ATF2	0.121821
ATF3_activating	Excluded	0.00728172
ATF3_repressing	ATF3	0.00125767
ATG12	ATG12	0.117147
ATG16L1	ATG16L1	0.841195
ATG5	ATG5	0.0327014
ATG7	ATG7	0.0014949
ATM	ATM	0.476471
ATOH1	ATOH1	0.00708325
ATP5F1	Excluded	0.767085
ATXN1	ATXN1	0.397234
AUNIP	AUNIP	0.311202
AURKA	AURKA	0.00112482
AURKB	AURKB	0.0690237
AXIN1	AXIN1	0.976944
AXIN2	AXIN2	0.178965
AXL	AXL	0.650734
B3GAT1	B3GAT1	0.548373
BAGE	BAGE	0.520549
BAGE_family	Excluded	0.00163934
BAGE2_BAGE3	BAGE2	0.373782
BAGE4_BAGE5	BAGE4	0.624899
BATF	BATF	0.0921472
BATF2	BATF2	0.522958
BAX	BAX	0.844925
BCL10	BCL10	0.521612
BCL2	BCL2	0.330153
BCL2L1	BCL2L1	0.522465
BCL2L11	BCL2L11	0.262734
BCL6	BCL6	0.640981
BEX1	BEX1	0.568381
BEX2	BEX2	0.56668
BID	BID	0.91089
BIRC5	BIRC5	0.0234853
BLK	BLK	0.350076
BLNK	BLNK	0.0934616
BMI1	BMI1	0.584069
BMP6	BMP6	0.116413
BMP7	BMP7	0.622303
BNC1	BNC1	0.0378135
BORA	BORA	0.210231
BRCA1	BRCA1	0.846852
BRCA2	BRCA2	0.252004
BRIP1	BRIP1	0.0615607
BRMS1L	BRMS1L	0.00236755
BST2	BST2	0.000318866
BTK	BTK	0.303589
BTLA	BTLA	0.044977
BUB1	BUB1	0.0168431
BUB1B	BUB1B	0.0110648
C11orf71	C11orf71	0.736895
C17orf80	MTNAP1	0.0141445
C19orf66	SHFL	0.386489
C1orf56	C1orf56	0.00888071
C1QA	C1QA	0.134183
C1QB	C1QB	0.137708
C20orf24	RAB5IF	0.142679
C3	C3	0.0434212
C3AR1	C3AR1	0.953605
C4A_C4B	C4A	0.518713
C5	C5	0.355349
CA4	CA4	0.508249
CALML3	CALML3	0.00214001
CAMP	CAMP	0.656317
CARD11	CARD11	0.623715
CASP1	CASP1	0.0238463
CASP10	CASP10	0.756922
CASP3	CASP3	0.437791
CASP4	CASP4	0.0125879
CASP5	CASP5	0.482015
CASP8	CASP8	0.089346
CAV1	CAV1	0.413756
CBLB	CBLB	0.848834
CCDC138	CCDC138	0.0150286
CCL1	CCL1	0.666604
CCL11	CCL11	0.00835944
CCL13	CCL13	0.456379
CCL14	CCL14	0.578893
CCL15	CCL15	0.105825
CCL16	CCL16	0.592965
CCL17	CCL17	0.56589
CCL18	CCL18	0.0974534
CCL19	CCL19	0.0807108
CCL2	CCL2	0.886381
CCL20	CCL20	0.342053
CCL21	CCL21	0.0633474
CCL22	CCL22	0.156003
CCL23	CCL23	0.0852134
CCL24	CCL24	0.232825
CCL25	CCL25	0.566539
CCL26	CCL26	0.705976
CCL27	CCL27	0.0047667
CCL28	CCL28	0.131243
CCL3	CCL3	0.259799
CCL4	CCL4	0.824693
CCL5	CCL5	0.0557123
CCL7	CCL7	0.024758
CCL8	CCL8	0.927655
CCNA2	CCNA2	0.000441219
CCNB1	CCNB1	0.00502414
CCNB2	CCNB2	0.135716
CCND1	CCND1	0.245348
CCND3	CCND3	0.196845
CCNE1	CCNE1	0.258428
CCNE2	CCNE2	0.00377488
CCNF	CCNF	0.115102
CCR1	CCR1	0.129491
CCR10	CCR10	0.256272
CCR2	CCR2	0.0426549
CCR3	CCR3	0.912553
CCR4	CCR4	0.0639355
CCR5	CCR5	0.186524
CCR6	CCR6	0.16921
CCR7	CCR7	0.295194
CCR8	CCR8	0.962742
CCR9	CCR9	0.990956
CCRL2	CCRL2	0.280209
CCT5	CCT5	0.0530212
CD14	CD14	0.43086
CD160	CD160	0.221251
CD163	CD163	0.597222
CD180	CD180	0.137877
CD19	CD19	0.554328
CD1A	CD1A	0.608347
CD1B	CD1B	0.0048358
CD1C	CD1C	0.149564
CD1D	CD1D	0.146786
CD1E	CD1E	0.177907
CD2	CD2	0.129205
CD200	CD200	0.416886
CD209	CD209	0.247834
CD22	CD22	0.943234
CD226	CD226	0.302897
CD24	CD24	0.538229
CD244	CD244	0.000530859
CD247	CD247	0.00576762
CD27	CD27	0.0387868
CD274	CD274	0.173984
CD276	CD276	0.511914
CD28	CD28	0.0649528
CD33	CD33	0.0445872
CD34	CD34	0.986363
CD37	CD37	0.0052921
CD38	CD38	0.450894
CD3D	CD3D	0.372551
CD3E	CD3E	0.0216496
CD3G	CD3G	0.138486
CD4	CD4	0.000688043
CD40	CD40	0.112038
CD40LG	CD40LG	0.61855
CD44	CD44	0.855467
CD47	CD47	0.022697
CD48	CD48	0.129205
CD5	CD5	0.0648471
CD52	CD52	0.0272274
CD53	CD53	0.493337
CD55	CD55	0.243724
CD58	CD58	0.163405
CD59	CD59	0.915173
CD5L	CD5L	0.0670973
CD6	CD6	0.0257432
CD63	CD63	0.48952
CD68	CD68	0.0235316
CD69	CD69	0.949412
CD7	CD7	0.264746
CD70	CD70	0.998927
CD72	CD72	0.228339
CD74	CD74	0.139841
CD79A	CD79A	0.682093
CD79B	CD79B	0.313875
CD80	CD80	0.559206
CD83	CD83	0.982006
CD84	CD84	0.0283798
CD86	CD86	0.877726
CD8A	CD8A	0.206664
CD8B	CD8B	0.135602
CD96	CD96	0.000649216
CD99	CD99	0.0656084
CDC20	CDC20	0.00425842
CDC25A	CDC25A	0.242152
CDC25C	CDC25C	0.224515
CDC45	CDC45	0.0817889
CDC6	CDC6	0.00257864
CDC7	CDC7	0.108492
CDCA2	CDCA2	0.998402
CDCA3	CDCA3	0.0534935
CDCA5	CDCA5	0.010597
CDCA8	CDCA8	0.0873199
CDH1	CDH1	0.00323145
CDH15	CDH15	0.240939
CDH5	CDH5	0.299555
CDK1	CDK1	0.147851
CDK4	CDK4	0.0218153
CDK6	CDK6	0.0967963
CDKN1A	CDKN1A	0.805239
CDKN1B	CDKN1B	0.0817777
CDKN2A	CDKN2A	0.531317
CDKN3	CDKN3	0.0111242
CDT1	CDT1	0.707545
CEACAM1	CEACAM1	0.359065
CEACAM5	CEACAM5	0.0150843
CEACAM6	CEACAM6	0.341498
CEACAM8	CEACAM8	0.464359
CEBPB	CEBPB	0.84027
CENPA	CENPA	0.485596
CENPE	CENPE	0.0667473
CENPF	CENPF	0.000819584
CENPH	CENPH	0.000424149
CENPI	CENPI	0.0871348
CENPL	CENPL	0.0291996
CENPU	CENPU	0.0846119
CENPW	CENPW	0.175035
CEP250	CEP250	4.27618e-05
CEP55	CEP55	0.0425926
CES1	CES1	0.527823
CGREF1	CGREF1	0.338219
CHDH	CHDH	0.598882
CHGA	CHGA	0.0400476
CHIT1	CHIT1	0.0294189
CHMP4B	CHMP4B	0.164644
CHRM2	CHRM2	0.332284
CHRM3	CHRM3	0.187538
CHST10	CHST10	0.0947419
CHUK	CHUK	0.14744
CIITA	CIITA	0.0219271
CIP2A	CIP2A	0.107811
CKAP2	CKAP2	0.00751071
CKAP2L	CKAP2L	0.00277044
CKLF	CKLF	0.376895
CLCA2	CLCA2	0.0177202
CLDN3	CLDN3	0.0322256
CLEC12A	CLEC12A	0.210054
CLEC2B	CLEC2B	0.602101
CLEC4A	CLEC4A	0.419326
CLEC4C	CLEC4C	0.867606
CLEC5A	CLEC5A	0.535924
CLEC6A	CLEC6A	0.0244843
CLEC7A	CLEC7A	0.791545
CLEC9A	CLEC9A	0.327623
CLSPN	CLSPN	0.0231009
CMA1	CMA1	0.165526
CMKLR1	CMKLR1	0.0825768
CNNM1	CNNM1	0.843083
CNTLN	CNTLN	0.404477
COCH	COCH	0.100361
COL1A1	COL1A1	0.685555
COL1A2	COL1A2	0.261921
COL3A1	COL3A1	0.0490099
CORO1A	CORO1A	0.0321005
CPA3	CPA3	0.20196
CPE	CPE	0.43753
CR1	CR1	0.0117591
CR2	CR2	0.0649528
CREB1	CREB1	0.0199222
CREB5	CREB5	0.42003
CREBBP	CREBBP	0.773933
CRISPLD1	CRISPLD1	0.00521088
CRMP1	CRMP1	0.0878627
CRP	CRP	0.0384914
CRTAM	CRTAM	0.426199
CSF1	CSF1	0.496476
CSF1R	CSF1R	0.433492
CSF2	CSF2	0.389515
CSF2RA	CSF2RA	0.132741
CSF2RB	CSF2RB	0.237053
CSF3	CSF3	0.0274907
CSF3R	CSF3R	0.331215
CSK	CSK	0.938457
CT45_family	Excluded	0.246288
CT47_family	Excluded	0.345938
CTAG1A_1B	CTAG1A	0.191728
CTAG2	CTAG2	0.440752
CTBP1	CTBP1	0.289114
CTLA4	CTLA4	0.802409
CTNNB1	CTNNB1	0.429778
CTRC	CTRC	0.62103
CTSG	CTSG	0.0514418
CTSH	CTSH	0.00252983
CTSL	CTSL	0.187951
CTSS	CTSS	0.00436226
CX3CL1	CX3CL1	0.398351
CX3CR1	CX3CR1	0.197628
CXCL1	CXCL1	0.902753
CXCL10	CXCL10	0.145934
CXCL11	CXCL11	0.0813148
CXCL12	CXCL12	0.02894
CXCL13	CXCL13	0.731686
CXCL14	CXCL14	0.00247314
CXCL16	CXCL16	0.344123
CXCL2	CXCL2	0.13793
CXCL3	CXCL3	0.795591
CXCL5	CXCL5	0.693155
CXCL6	CXCL6	0.00315502
CXCL8	CXCL8	0.134151
CXCL9	CXCL9	0.0240006
CXCR1	CXCR1	0.148257
CXCR2	CXCR2	0.933129
CXCR3	CXCR3	0.0257432
CXCR4	CXCR4	0.584237
CXCR5	CXCR5	0.65953
CXCR6	CXCR6	0.107033
CYBB	CYBB	0.0220837
CYLD	CYLD	0.0602633
CYP27A1	CYP27A1	0.0502368
DAPK2	DAPK2	0.447567
DAPL1	DAPL1	0.936925
DBF4	DBF4	0.0553233
DCLRE1A	DCLRE1A	0.0186384
DCN	DCN	0.0718623
DDIAS	DDIAS	0.50888
DDX5	DDX5	0.367518
DDX58	RIGI	0.264388
DEFB1	DEFB1	0.0358934
DEPDC1	DEPDC1	0.0800072
DGAT2	DGAT2	0.534052
DGKA	DGKA	0.412935
DHX40	DHX40	0.0059232
DIAPH3	DIAPH3	0.0799014
DLAT	DLAT	0.748296
DLD	DLD	0.184639
DLGAP5	DLGAP5	0.0395828
DLX6	DLX6	0.0404877
DMBT1	DMBT1	0.149656
DNAH14	DNAH14	0.00495619
DNMT1	DNMT1	0.350542
DOCK9	DOCK9	0.381163
DONSON	DONSON	0.188171
DPP4	DPP4	0.0221955
DPYSL4	DPYSL4	0.00116604
DSC3	DSC3	0.00214001
DSE	DSE	0.210073
DSG3	DSG3	0.0358934
DST	DST	0.972914
DTL	DTL	0.0115127
DUSP4	DUSP4	0.67344
DUSP6	DUSP6	0.00774492
E2F2	E2F2	0.195747
E2F7	E2F7	0.329918
EBF4	EBF4	0.019933
EBI3	EBI3	0.929601
ECT2	ECT2	0.23493
EEF1G	EEF1G	0.0209548
EEF2	EEF2	0.00446956
EFNA4	EFNA4	0.436241
EFNB3	EFNB3	0.0324759
EGFR	EGFR	0.527463
EGR1	EGR1	0.106429
EGR2	EGR2	0.998463
EGR3	EGR3	0.25377
EHD2	EHD2	0.870687
EIF2A	EIF2A	0.303788
EIF2AK2	EIF2AK2	0.854628
ELK1	ELK1	0.999205
ELL3	ELL3	0.00128506
EME1	EME1	0.0661664
EMP1	EMP1	0.163439
EMX2	EMX2	0.348303
ENG	ENG	0.49543
ENO1	ENO1	0.0602543
ENTPD1	ENTPD1	0.612985
EOMES	EOMES	0.0577529
EP300	EP300	0.90201
EPCAM	EPCAM	0.455369
EPHX3	EPHX3	0.173756
EPSTI1	EPSTI1	0.0334414
ERBB2	ERBB2	0.535257
ERBB3	ERBB3	0.359361
ERCC6L	ERCC6L	0.0652396
ESCO2	ESCO2	0.375268
ESPL1	ESPL1	0.0306699
ESYT2	ESYT2	0.100818
ETS1	ETS1	0.172565
ETS2	ETS2	0.247466
ETV1	ETV1	0.361025
ETV4	ETV4	0.696814
EWSR1	EWSR1	0.0613329
EXO1	EXO1	0.0150672
EYS	EYS	0.688147
EZH2	EZH2	0.0425344
F13A1	F13A1	0.661519
F2RL1	F2RL1	0.241218
FABP4	FABP4	0.247034
FADD	FADD	0.476624
FAM111B	FAM111B	0.10043
FAM122B	PABIR2	0.88431
FAM161A	FAM161A	0.0666697
FAM222A	FAM222A	0.00213895
FAM69B	DIPK1B	0.0590569
FAM72_family	Excluded	0.265903
FAM83B	FAM83B	0.524478
FANCA	FANCA	0.224939
FANCD2	FANCD2	0.724276
FANCI	FANCI	0.125997
FAP	FAP	0.840679
FAS	FAS	0.832383
FASLG	FASLG	0.602311
FBLN1	FBLN1	0.57824
FCAR	FCAR	0.0898161
FCER1G	FCER1G	0.427157
FCER2	FCER2	0.372145
FCGR1A_FCGR1B	FCGR1A	0.512604
FCGR2A_2C	FCGR2A	0.58489
FCGR2B	FCGR2B	0.0137954
FCGR3A_3B	FCGR3A	0.405875
FCMR	FCMR	0.477222
FCRL2	FCRL2	0.0347108
FCRLA	FCRLA	0.0148084
FEN1	FEN1	0.263623
FEZ1	FEZ1	0.0268509
FGD6	FGD6	0.756922
FGFR3	FGFR3	0.284858
FICD	FICD	0.591825
FLI1	FLI1	0.770032
FLT1	FLT1	0.0398365
FLT3	FLT3	0.513696
FLT3LG	FLT3LG	0.0598119
FLVCR1	FLVCR1	0.117066
FMO5	FMO5	0.397641
FN1	FN1	0.0205013
FOLH1	FOLH1	0.741368
FOS	FOS	0.0119012
FOXA1	FOXA1	0.0417673
FOXG1	FOXG1	0.00587894
FOXJ1	FOXJ1	0.0384914
FOXM1	FOXM1	0.0928979
FOXO1	FOXO1	0.28905
FOXP1	FOXP1	0.758606
FOXP3	FOXP3	0.000286953
FOXRED2	FOXRED2	0.126055
FPR1	FPR1	0.000879705
FPR2	FPR2	0.112706
FRYL	FRYL	0.0754592
FUT4	FUT4	0.4149
FUT5	FUT5	0.246623
FXYD5	FXYD5	0.0416295
FYB1	FYB1	0.000826848
FYN	FYN	0.0122986
FZD3	FZD3	0.344394
G6PD	G6PD	0.134994
GABRA5	GABRA5	0.6564
GAD1	GAD1	0.161976
GADD45GIP1	GADD45GIP1	0.616022
GAGE_family	Excluded	0.873291
GATA2	GATA2	0.150923
GATA3	GATA3	0.404277
GBP1	GBP1	0.115418
GBP5	GBP5	0.206664
GCK	GCK	0.20028
GCK_liver	Excluded	0.132871
GCK_Pan	Excluded	0.0173803
GDF15	GDF15	0.24039
GGT7	GGT7	0.0157646
GINS4	GINS4	0.132479
GLB1L2	GLB1L2	0.698504
GLIPR1	GLIPR1	0.939489
GNLY	GNLY	0.220764
GPI	GPI	0.197181
GPR18	GPR18	0.391751
GPR19	GPR19	0.157631
GPRIN1	GPRIN1	0.89378
GRAP2	GRAP2	0.196612
GSDME	GSDME	0.334612
GTF3C1	GTF3C1	0.595481
GTSE1	GTSE1	0.317532
GUSB	GUSB	0.88003
GZMA	GZMA	0.0154916
GZMB	GZMB	0.111535
GZMH	GZMH	0.534952
GZMK	GZMK	0.0129
GZMM	GZMM	0.858689
H2AFZ	H2AZ1	0.0445562
HASPIN	HASPIN	0.00447692
HAVCR2	HAVCR2	0.427157
HCAR1	HCAR1	0.186535
HCAR2	HCAR2	0.291549
HDC	HDC	0.00944484
HELLS	HELLS	0.0288439
HERC6	HERC6	0.0146474
HES1	HES1	0.818877
HES5	HES5	0.296116
HEXIM2	HEXIM2	0.422083
HEY1	HEY1	0.253941
HEY2	HEY2	0.622275
HEYL	HEYL	0.0583888
HGF	HGF	0.767025
HHLA2	HHLA2	0.150963
HIF1A	HIF1A	0.02314
HIST1H2BH	H2BC9	0.912674
HJURP	HJURP	0.00175806
HK1	HK1	0.702094
HK2	HK2	0.0403172
HLA.A	HLA-A	0.00286687
HLA.B	HLA-B	0.00278665
HLA.C	HLA-C	0.00459297
HLA.DMA	HLA-DMA	0.000175268
HLA.DMB	HLA-DMB	0.003224
HLA.DOA	HLA-DOA	0.119951
HLA.DOB	HLA-DOB	0.291655
HLA.DPA1	HLA-DPA1	0.00278665
HLA.DPB1	HLA-DPB1	0.673486
HLA.DQA1	HLA-DQA1	0.40702
HLA.DQA2	HLA-DQA2	2.7485e-05
HLA.DQB1	HLA-DQB1	0.39217
HLA.DQB2	HLA-DQB2	0.43553
HLA.DRA	HLA-DRA	0.000428217
HLA.DRB1	HLA-DRB1	0.431665
HLA.E	HLA-E	0.0110946
HLA.F	HLA-F	0.000323587
HLA.G	HLA-G	0.0394978
HLF	HLF	0.864231
HMBS	HMBS	0.406788
HMGB1	HMGB1	0.132797
HMGCS2	HMGCS2	0.694906
HMMR	HMMR	0.0287946
HMOX1	HMOX1	0.31119
HMX2	HMX2	0.0792044
HNF1A	HNF1A	0.438001
HNF1B	HNF1B	0.94995
HORMAD1	HORMAD1	0.20823
HORMAD2	HORMAD2	0.963699
HPDL	HPDL	0.339507
HPN	HPN	0.316747
HRAS	HRAS	0.766496
HSD11B1	HSD11B1	0.722606
HSP90B1	HSP90B1	0.483368
HSPA1A	HSPA1A	0.235021
IBSP	IBSP	0.000686495
ICAM1	ICAM1	0.908143
ICAM2	ICAM2	0.303589
ICAM3	ICAM3	0.720105
ICAM4	ICAM4	0.0714088
ICOS	ICOS	0.999913
ICOSLG	ICOSLG	0.249036
ID2	ID2	0.161568
ID3	ID3	0.741216
ID4	ID4	0.0905029
IDH1	IDH1	0.890975
IDH2	IDH2	0.967675
IDO1	IDO1	0.885719
IDO2	IDO2	0.168117
IFI16	IFI16	0.925312
IFI27	IFI27	7.492e-05
IFI35	IFI35	0.230944
IFI44L	IFI44L	0.185593
IFI6	IFI6	0.0214513
IFIH1	IFIH1	0.000216437
IFIT1	IFIT1	0.45257
IFIT2	IFIT2	0.580749
IFIT3	IFIT3	0.307508
IFIT5	IFIT5	0.629871
IFITM1	IFITM1	0.0100516
IFITM2	IFITM2	0.626578
IFITM3	IFITM3	0.370755
IFNA_Family	Excluded	0.206921
IFNAR1	IFNAR1	0.327009
IFNAR2	IFNAR2	0.333799
IFNB1	IFNB1	0.283544
IFNG	IFNG	0.815581
IFNGR1	IFNGR1	0.0382131
IFNL1	IFNL1	0.507676
IFNL2	IFNL2	0.26867
IFNL3	IFNL3	0.375701
IFNL4	IFNL4	0.946541
IFNLR1	IFNLR1	0.11871
IGF1R	IGF1R	0.737314
IGF2R	IGF2R	0.778858
IGFBP3	IGFBP3	0.0741747
IGSF6	IGSF6	0.147485
IHH	IHH	0.28008
IKBKB	IKBKB	0.983188
IKBKG	IKBKG	0.0344009
IKZF1	IKZF1	0.129205
IKZF2	IKZF2	0.303897
IKZF3	IKZF3	0.206664
IKZF4	IKZF4	0.177907
IL10	IL10	0.274357
IL10RA	IL10RA	0.0387868
IL10RB	IL10RB	0.802748
IL11	IL11	0.00198545
IL11RA	IL11RA	0.246618
IL12A	IL12A	0.973631
IL12B	IL12B	0.554328
IL12RB1	IL12RB1	0.353888
IL12RB2	IL12RB2	0.846433
IL13	IL13	0.197389
IL13RA1	IL13RA1	0.601156
IL13RA2	IL13RA2	0.456931
IL15	IL15	0.742302
IL15RA	IL15RA	0.32083
IL16	IL16	0.385008
IL17A	IL17A	0.617006
IL17B	IL17B	0.258428
IL17C	IL17C	0.0406562
IL17D	IL17D	0.0192321
IL17F	IL17F	0.275809
IL17RA	IL17RA	0.564704
IL17RB	IL17RB	0.449321
IL18	IL18	0.00709759
IL18BP	IL18BP	0.0889413
IL18R1	IL18R1	0.680124
IL19	IL19	0.680975
IL1A	IL1A	0.537306
IL1B	IL1B	0.00497932
IL1R1	IL1R1	0.12292
IL1R2	IL1R2	0.0435663
IL1RAP	IL1RAP	0.912159
IL1RL1	IL1RL1	0.121507
IL1RL2	IL1RL2	0.491397
IL1RN	IL1RN	0.645701
IL2	IL2	0.206007
IL20	IL20	0.878463
IL20RA	IL20RA	0.309184
IL20RB	IL20RB	0.0358934
IL21	IL21	0.228106
IL21R	IL21R	0.0143014
IL22	IL22	0.256893
IL22RA1	IL22RA1	0.140764
IL22RA2	IL22RA2	0.523316
IL23A	IL23A	0.152108
IL23R	IL23R	0.638061
IL24	IL24	0.664015
IL25	IL25	0.00774492
IL26	IL26	0.745129
IL27	IL27	0.413631
IL2RA	IL2RA	0.609995
IL2RB	IL2RB	0.0557123
IL2RG	IL2RG	0.2563
IL3	IL3	0.16395
IL31	IL31	0.15693
IL32	IL32	0.162398
IL33	IL33	0.54478
IL34	IL34	0.115669
IL3RA	IL3RA	0.428104
IL4	IL4	0.874735
IL4R	IL4R	0.140601
IL5	IL5	0.233907
IL5RA	IL5RA	0.780433
IL6	IL6	0.0231358
IL6R	IL6R	0.261364
IL6ST	IL6ST	0.0425619
IL7	IL7	0.863896
IL7R	IL7R	0.964353
IL9	IL9	0.991308
IL9R	IL9R	0.823511
IMPG2	IMPG2	0.549329
INSM1	INSM1	0.345461
IQGAP3	IQGAP3	0.0478503
IRAK1	IRAK1	0.923899
IRAK2	IRAK2	0.798813
IRAK3	IRAK3	0.681934
IRAK4	IRAK4	0.901564
IRF1	IRF1	0.236464
IRF2	IRF2	0.0443443
IRF3	IRF3	0.676165
IRF4	IRF4	0.248594
IRF5	IRF5	0.208684
IRF7	IRF7	0.100266
IRF8	IRF8	0.0286013
IRF9	IRF9	0.0878218
IRGM	IRGM	0.771571
IRS1	IRS1	0.0970782
ISG15	ISG15	0.131237
ISG20	ISG20	0.356399
ITGA1	ITGA1	0.860959
ITGA2	ITGA2	0.150528
ITGA3	ITGA3	0.510296
ITGA4	ITGA4	0.233137
ITGA5	ITGA5	0.58708
ITGA6	ITGA6	0.0779854
ITGAE	ITGAE	0.216992
ITGAL	ITGAL	0.129205
ITGAM	ITGAM	0.661531
ITGAX	ITGAX	0.0964294
ITGB1	ITGB1	0.189646
ITGB2	ITGB2	0.0220837
ITGB3	ITGB3	0.697954
ITGB4	ITGB4	0.0598591
ITGB7	ITGB7	0.242104
ITK	ITK	0.0609963
ITLN2	ITLN2	0.186535
ITPKC	ITPKC	0.29943
JAK1	JAK1	0.71196
JAK2	JAK2	0.698377
JAK3	JAK3	0.68196
JAKMIP3	JAKMIP3	0.580278
JAML	JAML	0.0259861
JCHAIN	JCHAIN	0.628401
KCNA1	KCNA1	0.0483872
KCNH2	KCNH2	0.569907
KCNK5	KCNK5	0.0182366
KDM5B	KDM5B	0.544904
KDR	KDR	0.412185
KHDRBS2	KHDRBS2	0.257609
KHK	KHK	0.521449
KIF14	KIF14	0.148601
KIF15	KIF15	0.297922
KIF18B	KIF18B	0.164286
KIF20A	KIF20A	0.00174262
KIF23	KIF23	0.0182623
KIF2C	KIF2C	0.0096177
KIF4A	KIF4A	0.236972
KIF5C	KIF5C	0.0755707
KIFC1	KIFC1	0.115207
KIR2DL1	KIR2DL1	0.659267
KIR2DL1_2DL2	KIR2DL2	0.490657
KIR2DL3	KIR2DL3	0.0483872
KIR2DL4	KIR2DL4	0.264572
KIR2DL5A_5B	KIR2DL5A	0.216018
KIR2DS2_2DS4	KIR2DS2	0.156616
KIR2DS4	KIR2DS4	0.223568
KIR2DSx	Excluded	0.583112
KIR3DL1	KIR3DL1	0.919776
KIR3DL2	KIR3DL2	0.327623
KIR3DL3	KIR3DL3	0.243724
KIR3DS1	KIR3DS1	0.177295
KIR.panL	Excluded	0.327623
KIR.panS	Excluded	0.630525
KIT	KIT	0.652456
KLF2	KLF2	0.669331
KLHDC9	KLHDC9	0.146786
KLRB1	KLRB1	0.609351
KLRD1	KLRD1	0.407607
KLRF1	KLRF1	0.0314284
KLRG1	KLRG1	0.205214
KLRK1	KLRK1	0.00576762
KNL1	KNL1	0.153179
KPNA2	KPNA2	0.0212043
KREMEN1	KREMEN1	0.601545
KRT13	KRT13	0.540041
KRT16	KRT16	0.00214001
KRT17	KRT17	0.0190764
KRT18	KRT18	0.138155
KRT19	KRT19	0.230341
KRT34	KRT34	0.336156
KRT5	KRT5	0.0273197
KRT6A	KRT6A	0.257439
KRT7	KRT7	0.230877
KRT8	KRT8	0.0558465
KRTCAP3	KRTCAP3	0.170481
KSR2	KSR2	0.287306
L1CAM	L1CAM	0.351701
LAG3	LAG3	0.692403
LAIR2	LAIR2	0.799903
LAMC3	LAMC3	0.461588
LAMP1	LAMP1	0.0568645
LAMP3	LAMP3	0.0644151
LAPTM5	LAPTM5	0.233395
LAT	LAT	0.00413163
LCK	LCK	0.115086
LCN2	LCN2	0.383904
LCP1	LCP1	0.03234
LEXM	LEXM	0.533239
LGALS1	LGALS1	0.845136
LGALS3	LGALS3	0.00571346
LGALS9	LGALS9	0.0296323
LGSN	LGSN	0.0769718
LIF	LIF	0.794065
LILRA4	LILRA4	0.431899
LILRB1	LILRB1	0.866311
LILRB2	LILRB2	0.92983
LIMA1	LIMA1	0.174628
LIPE	LIPE	0.602043
LMNA	LMNA	0.106275
LMNB1	LMNB1	0.0904018
LOXL1	LOXL1	0.455869
LOXL2	LOXL2	0.0565511
LRBA	LRBA	0.271746
LRG1	LRG1	0.0358568
LRP1	LRP1	0.180991
LST1	LST1	0.414348
LTA	LTA	0.616022
LTB	LTB	0.034584
LTB4R	LTB4R	0.110606
LTBP1	LTBP1	0.793979
LTBR	LTBR	0.979429
LTK	LTK	0.046491
LY86	LY86	0.609935
LY9	LY9	0.267906
LY96	LY96	0.0486083
LYN	LYN	0.802274
LYVE1	LYVE1	0.498361
LYZ	LYZ	0.000216202
M6PR	M6PR	0.548633
MAB21L2	MAB21L2	0.0489825
MAD2L1	MAD2L1	0.0122806
MADCAM1	MADCAM1	0.32706
MAF	MAF	0.208896
MAGEA1	MAGEA1	0.506496
MAGEA10	MAGEA10	0.920467
MAGEA12	MAGEA12	0.830307
MAGEA3_A6	MAGEA3	0.830307
MAGEA4	MAGEA4	0.567293
MAGEB2	MAGEB2	0.456767
MAGEC1	MAGEC1	0.735783
MAGEC2	MAGEC2	0.939484
MAP2K1	MAP2K1	0.257729
MAP2K2	MAP2K2	0.0595911
MAP2K4	MAP2K4	0.328797
MAP2K6	MAP2K6	0.0939654
MAP2K7	MAP2K7	0.0630317
MAP3K1	MAP3K1	0.958271
MAP3K5	MAP3K5	0.228101
MAP3K7	MAP3K7	0.775156
MAP4	MAP4	0.112379
MAP4K1	MAP4K1	0.0149701
MAPK1	MAPK1	0.192629
MAPK11	MAPK11	0.0201033
MAPK14	MAPK14	0.0866826
MAPK3	MAPK3	0.924703
MAPK8	MAPK8	0.0803649
MAPKAPK2	MAPKAPK2	0.108133
MARCO	MARCO	0.359862
MBL2	MBL2	0.787954
MCM10	MCM10	0.124473
MCM2	MCM2	0.361532
MCM6	MCM6	0.00950725
MCM7	MCM7	0.00265553
MECOM	MECOM	0.215209
MEF2C	MEF2C	0.0105882
MELK	MELK	0.212104
MERTK	MERTK	0.363277
MGA	MGA	0.927836
MICA	MICA	0.309288
MICB	MICB	0.617589
MIF	MIF	0.227943
MKI67	MKI67	0.0214717
MLANA	MLANA	0.0575562
MLF1	MLF1	0.741016
MME	MME	0.121116
MMP11	MMP11	0.507179
MMP12	MMP12	0.61666
MMP2	MMP2	0.0340618
MMP9	MMP9	0.152307
MND1	MND1	0.0122806
MNDA	MNDA	0.132792
MOB3A	MOB3A	0.927142
MPO	MPO	0.227673
MPPED1	MPPED1	0.112594
MR1	MR1	0.469171
MRAP2	MRAP2	0.551689
MRC1	MRC1	0.602913
MS4A1	MS4A1	0.622216
MS4A2	MS4A2	0.776486
MS4A4A	MS4A4A	0.045343
MSH2	MSH2	0.605922
MSH3	MSH3	0.0630987
MSH4	MSH4	0.0877769
MSH5	MSH5	0.187308
MSH6	MSH6	0.00196169
MSR1	MSR1	0.3886
MST1R	MST1R	0.140472
MT2A	MT2A	0.775606
MTDH	MTDH	0.0865563
MTFR2	MTFR2	0.14483
MTOR	MTOR	0.101311
MUC1	MUC1	0.922362
MX1	MX1	0.00250604
MXD3	MXD3	0.514621
MYBL2	MYBL2	0.0306699
MYC	MYC	0.0237933
MYD88	MYD88	0.0582235
MYH10	MYH10	0.846382
MYH11	MYH11	0.637956
MYH9	MYH9	0.467632
MYO1B	MYO1B	0.535785
MYO5C	MYO5C	0.689259
MYOCD	MYOCD	0.578735
MYOF	MYOF	0.684826
NCAM1	NCAM1	0.00673189
NCAPG	NCAPG	0.0183132
NCAPG2	NCAPG2	0.0548963
NCAPH	NCAPH	0.0228025
NCF1	NCF1	0.545059
NCK1	NCK1	0.200145
NCL	NCL	0.0127129
NCR1	NCR1	0.0459223
NCR3	NCR3	0.258428
NCR3LG1	NCR3LG1	0.319405
NDC1	NDC1	0.0608825
NDC80	NDC80	0.0981025
NECTIN2	NECTIN2	0.434235
NEFL	NEFL	0.26121
NEIL3	NEIL3	0.0016011
NEK2	NEK2	0.0472497
NFATC1	NFATC1	0.0221419
NFATC3	NFATC3	0.452322
NFATC4	NFATC4	0.129048
NFKB1	NFKB1	0.154427
NFKB2	NFKB2	0.0885647
NFKBIA	NFKBIA	0.505907
NGFR	NGFR	0.570146
NKG7	NKG7	0.0557123
NKX2.1	NKX2-1	0.539027
NLRC5	NLRC5	0.0137503
NLRP3	NLRP3	0.0202427
NMRAL1	NMRAL1	0.83913
NOD1	NOD1	0.449202
NOD2	NOD2	0.0331251
NOS2	NOS2	0.0167826
NOS3	NOS3	0.522515
NOTCH1	NOTCH1	0.470726
NOTCH3	NOTCH3	0.942346
NOX1	NOX1	0.453549
NPM1	NPM1	0.754532
NPR3	NPR3	0.217961
NRL	NRL	0.442039
NRP1	NRP1	0.720312
NT5E	NT5E	0.332781
NTN3	NTN3	0.0743075
NTRK2	NTRK2	0.87318
NUDT1	NUDT1	0.392139
NUF2	NUF2	0.0139025
NUP107	NUP107	0.0475613
NUSAP1	NUSAP1	0.0229304
OAS1	OAS1	0.666604
OAS2	OAS2	0.00404645
OAS3	OAS3	0.00372923
OAZ1	OAZ1	0.224354
OCLN	OCLN	0.81971
OIP5	OIP5	0.131842
OLR1	OLR1	0.192239
OPTN	OPTN	0.0006938
ORC1	ORC1	0.0174498
ORC6	ORC6	0.154157
OSM	OSM	0.0202848
PAGE1	PAGE1	0.669719
PAGE2_PAGE5	PAGE2	0.929367
PAGE3	PAGE3	0.735889
PAGE4	PAGE4	0.259799
PAGE5	PAGE5	0.377381
PATZ1	PATZ1	0.0867032
PAX5	PAX5	0.624087
PBK	PBK	0.712821
PBX1	PBX1	0.0258142
PCL.1	PHF1	0.146108
PCL.10	Excluded	0.743973
PCL.2	MTF2	0.657989
PCL.3	PHF19	0.711749
PCL.4	Excluded	0.241991
PCL.5	Excluded	0.242647
PCL.6	Excluded	0.602195
PCL.7	Excluded	0.327847
PCL.8	Excluded	0.839184
PCL.9	Excluded	0.468408
PCLAF	PCLAF	0.0354668
PCNA	PCNA	0.317953
PDCD1	PDCD1	0.70993
PDCD1LG2	PDCD1LG2	0.154585
PDGFC	PDGFC	0.872214
PDGFRB	PDGFRB	0.950448
PDHA1	PDHA1	0.215963
PDHA2	PDHA2	0.315991
PDHB	PDHB	0.134491
PDHX	PDHX	0.0477864
PDK1	PDK1	0.15326
PDK2	PDK2	0.0511132
PDK3	PDK3	0.0316917
PDK4	PDK4	0.0989052
PDLIM1	PDLIM1	0.458671
PDLIM3	PDLIM3	0.0858058
PDP1	PDP1	0.00705406
PECAM1	PECAM1	0.0830166
PF4	PF4	0.0454066
PFKFB3	PFKFB3	0.0771356
PFKFB4	PFKFB4	0.288128
PGF	PGF	0.00273745
PHF10	PHF10	0.328214
PIF1	PIF1	0.0491535
PIK3CA	PIK3CA	0.305787
PIK3CD	PIK3CD	0.776386
PIK3CG	PIK3CG	0.246351
PIMREG	PIMREG	0.076457
PKLR	PKLR	0.101559
PKM	PKM	0.326937
PKMYT1	PKMYT1	0.327531
PKP1	PKP1	0.00214001
PLA2G6	PLA2G6	0.280751
PLA2G7	PLA2G7	0.604081
PLAU	PLAU	0.515836
PLAUR	PLAUR	0.321384
PLEKHG4	PLEKHG4	0.604324
PLEKHG6	PLEKHG6	0.0939518
PLK1	PLK1	0.0344986
PLK4	PLK4	0.0137644
PMCH	PMCH	0.280294
PMEL	PMEL	0.677331
PML	PML	0.00960541
PNOC	PNOC	0.657141
POC1A	POC1A	0.724276
PODXL2	PODXL2	0.0591303
POLQ	POLQ	0.0538853
POLR2A	POLR2A	0.199098
POU2AF1	POU2AF1	0.845717
POU2F2	POU2F2	0.389785
POU5F1_1B	POU5F1	0.259799
PPARD	PPARD	0.806354
PPARG	PPARG	0.514938
PPBP	PPBP	0.00259264
PPIA	PPIA	0.325299
PPM1E	PPM1E	0.535875
PRAME	PRAME	0.112856
PRC1	PRC1	0.136505
PRDM1	PRDM1	0.141677
PRDM6	PRDM6	0.229031
PRF1	PRF1	0.173984
PRG2	PRG2	0.934876
PRKCD	PRKCD	0.203037
PRKCE	PRKCE	0.337445
PRR11	PRR11	0.00290226
PRR15L	PRR15L	0.074734
PSEN1	PSEN1	0.940467
PSEN2	PSEN2	0.00825572
PSMB10	PSMB10	0.0137503
PSMB5	PSMB5	0.0058174
PSMB6	PSMB6	0.689476
PSMB7	PSMB7	0.0804606
PSMB8	PSMB8	0.053544
PSMB9	PSMB9	0.0165066
PSMD7	PSMD7	0.98889
PSRC1	PSRC1	0.0305092
PTEN	PTEN	0.712469
PTGDR2	PTGDR2	0.590712
PTGER1	PTGER1	0.112766
PTGER2	PTGER2	0.884493
PTGER3	PTGER3	0.693897
PTGER4	PTGER4	0.0370565
PTGS1	PTGS1	0.372202
PTGS2	PTGS2	0.0214931
PTK7	PTK7	0.122292
PTPN11	PTPN11	0.766108
PTPN6	PTPN6	0.0216496
PTPN7	PTPN7	0.0504934
PTPRC	PTPRC	0.129205
PTPRCAP	PTPRCAP	0.0216496
PVR	PVR	0.00105764
PVT1	PVT1	0.0770701
PXYLP1	PXYLP1	0.433744
PYCARD	PYCARD	0.00340098
PYCR1	PYCR1	0.0140553
PYGL	PYGL	0.187135
RAC1	RAC1	0.122594
RACGAP1	RACGAP1	0.164286
RAD51	RAD51	0.330962
RAD51AP1	RAD51AP1	0.0261045
RAD54L	RAD54L	0.0855117
RAG1	RAG1	0.590712
RB1	RB1	0.198198
RBM24	RBM24	0.586758
RBX1	RBX1	0.0748166
RDM1	RDM1	0.0384914
REL	REL	0.419787
RELA	RELA	0.434556
RELB	RELB	0.395042
REPS1	REPS1	0.496572
REV3L	REV3L	0.542648
RFC4	RFC4	0.76825
RGS20	RGS20	0.876792
RHOG	RHOG	0.0386766
RIC8A	RIC8A	0.136427
RIPK2	RIPK2	0.12945
RMI2	RMI2	0.0591638
RNASEH2A	RNASEH2A	0.125647
RND2	RND2	0.283413
RNF149	RNF149	0.693455
RNF4	RNF4	0.828634
RNFT2	RNFT2	0.628034
ROR2	ROR2	0.538642
RORC	RORC	0.812727
RPL38	RPL38	0.0026037
RPL6	RPL6	0.0796052
RPS19	RPS19	0.0962557
RPS6	RPS6	0.357239
RPS7	RPS7	0.122775
RPSA	RPSA	0.118159
RRAD	RRAD	0.158714
RRAS2	RRAS2	0.0293967
RRM1	RRM1	0.874791
RRM2	RRM2	0.0935251
RTN1	RTN1	0.123681
RUNX1	RUNX1	0.369599
RUNX3	RUNX3	0.0086429
S100A12	S100A12	0.314864
S100A8	S100A8	0.00237005
S100A9	S100A9	0.00181078
S100B	S100B	0.267563
SALL2	SALL2	0.0341643
SAMD12	SAMD12	0.216668
SAMD9	SAMD9	0.0430587
SAMHD1	SAMHD1	0.0100487
SCAMP5	SCAMP5	0.313872
SCG3	SCG3	0.0851506
SDHA	SDHA	0.00942632
SELE	SELE	0.99884
SELL	SELL	0.859733
SELPLG	SELPLG	0.462852
SEMA4D	SEMA4D	0.0246706
SERINC2	SERINC2	0.00613204
SERPINA1	SERPINA1	0.0858243
SERPINB2	SERPINB2	0.177901
SERPINB5	SERPINB5	0.00214001
SERPINB7	SERPINB7	0.159177
SERPINE1	SERPINE1	0.1187
SGO1	SGO1	0.00643536
SGO2	SGO2	0.0226091
SH2D1A	SH2D1A	0.0337533
SH2D1B	SH2D1B	0.468632
SHCBP1	SHCBP1	0.339909
SIGIRR	SIGIRR	0.512276
SIGLEC5	SIGLEC5	0.297727
SIT1	SIT1	0.0138842
SKA1	SKA1	0.0243777
SKA3	SKA3	0.00264649
SKAP2	SKAP2	0.132602
SKP2	SKP2	0.0118915
SLAMF1	SLAMF1	0.471804
SLAMF6	SLAMF6	0.710399
SLAMF7	SLAMF7	0.066702
SLAMF8	SLAMF8	0.03234
SLC11A1	SLC11A1	0.293783
SLC25A3	SLC25A3	0.151775
SLC25A5.AS1	SLC25A5-AS1	0.0952218
SLC27A2	SLC27A2	0.203472
SLC2A1	SLC2A1	0.0707308
SLC31A2	SLC31A2	0.0745657
SLC35B1	SLC35B1	0.0247728
SLFN11	SLFN11	0.700589
SMAD2	SMAD2	0.273458
SMAD3	SMAD3	0.443003
SMAD7	SMAD7	0.208402
SMPD3	SMPD3	0.00214001
SMPDL3B	SMPDL3B	0.222028
SNAI1	SNAI1	0.204613
SNAI2	SNAI2	0.00248882
SOCS1	SOCS1	0.412533
SOCS3	SOCS3	0.00287822
SOCS5	SOCS5	0.284725
SOD1	SOD1	0.71813
SOX2	SOX2	0.0555652
SOX9	SOX9	0.15421
SP100	SP100	0.330074
SP110	SP110	0.506556
SPANXACD	Excluded	0.640843
SPANXB1	SPANXB1	0.187538
SPANXN1	SPANXN1	0.550302
SPANXN3	SPANXN3	0.694581
SPANXN4	SPANXN4	0.0878627
SPANXN5	SPANXN5	0.55003
SPC24	SPC24	0.108492
SPC25	SPC25	0.0220625
SPDL1	SPDL1	0.079457
SPI1	SPI1	0.0047218
SPIB	SPIB	0.27096
SPIN4	SPIN4	0.273875
SPINK1	SPINK1	0.730932
SPINK5	SPINK5	0.0046696
SPN	SPN	0.457795
SPOP	SPOP	0.263814
SPP1	SPP1	0.0178217
SPTLC3	SPTLC3	0.0038509
SRGN	SRGN	0.60529
SSX1	SSX1	0.661909
SSX2_2B	SSX2	0.565764
ST6GAL1	ST6GAL1	0.695824
STAT1	STAT1	0.0197358
STAT2	STAT2	0.377776
STAT3	STAT3	0.334635
STAT4	STAT4	0.361784
STAT5A	STAT5A	0.704096
STAT5B	STAT5B	0.61962
STAT6	STAT6	0.575717
STIL	STIL	0.212104
STK32A	STK32A	0.301258
STOX2	STOX2	0.065455
SUSD3	SUSD3	0.82908
SUZ12	SUZ12	0.10678
SV2A	SV2A	0.216919
SVIL	SVIL	0.512918
SYCP1	SYCP1	0.103027
SYK	SYK	0.452947
SYT17	SYT17	0.262689
SYT4	SYT4	0.662785
TAB1	TAB1	0.434273
TACC3	TACC3	0.0187922
TACSTD2	TACSTD2	0.0335289
TAGAP	TAGAP	0.787737
TAGLN	TAGLN	0.0655793
TAGLN3	TAGLN3	0.935749
TAL1	TAL1	0.306273
TAP1	TAP1	0.0282543
TAP2	TAP2	0.00498069
TAPBP	TAPBP	0.00498069
TARP	TARP	0.649456
TBK1	TBK1	0.297772
TBX21	TBX21	0.112595
TCF12	TCF12	0.296698
TCF19	TCF19	0.216691
TCF7	TCF7	0.191521
TCL1A	TCL1A	0.896364
TCL1B	TCL1B	0.0858243
TDO2	TDO2	0.422505
TEDC2	TEDC2	0.253304
TEK	TEK	0.0386965
TESC	TESC	0.658865
TEX14	TEX14	0.292438
TFF1	TFF1	0.300418
TFRC	TFRC	0.000700429
TGFB1	TGFB1	0.0457094
TGFB2	TGFB2	0.000655397
TGFBI	TGFBI	0.83127
TGFBR1	TGFBR1	0.0086085
TGFBR2	TGFBR2	0.773768
TGIF2	TGIF2	0.112961
THAP11	THAP11	0.0865563
THBD	THBD	0.24015
THBS1	THBS1	0.171725
THY1	THY1	0.574013
TICAM1	TICAM1	0.796449
TICAM2	TICAM2	0.255253
TIGIT	TIGIT	0.107033
TIMP1	TIMP1	0.855161
TIRAP	TIRAP	0.0576494
TK1	TK1	0.0262126
TLDC1	MEAK7	0.849281
TLR1	TLR1	0.850777
TLR10	TLR10	0.74277
TLR2	TLR2	0.953605
TLR3	TLR3	0.0835062
TLR4	TLR4	0.723896
TLR5	TLR5	0.450383
TLR6	TLR6	0.737715
TLR7	TLR7	0.137708
TLR8	TLR8	0.0386802
TLR9	TLR9	0.0911223
TMBIM1	TMBIM1	0.061926
TMEM173	STING1	0.520646
TMEM246	PGAP4	0.998086
TMPO	TMPO	0.0595723
TNF	TNF	0.621133
TNFAIP3	TNFAIP3	0.249023
TNFAIP8	TNFAIP8	0.145218
TNFRSF10A	TNFRSF10A	0.400344
TNFRSF10B	TNFRSF10B	0.833917
TNFRSF10C	TNFRSF10C	0.603838
TNFRSF10D	TNFRSF10D	0.544146
TNFRSF11A	TNFRSF11A	0.71806
TNFRSF11B	TNFRSF11B	0.188386
TNFRSF12A	TNFRSF12A	0.881656
TNFRSF13B	TNFRSF13B	0.436241
TNFRSF13C	TNFRSF13C	0.302897
TNFRSF14	TNFRSF14	0.272649
TNFRSF17	TNFRSF17	0.727579
TNFRSF18	TNFRSF18	0.11323
TNFRSF19	TNFRSF19	0.0634002
TNFRSF1A	TNFRSF1A	0.848163
TNFRSF1B	TNFRSF1B	0.453369
TNFRSF21	TNFRSF21	0.0882662
TNFRSF25	TNFRSF25	0.459178
TNFRSF4	TNFRSF4	0.0509219
TNFRSF8	TNFRSF8	0.942977
TNFRSF9	TNFRSF9	0.190564
TNFSF10	TNFSF10	0.0052921
TNFSF11	TNFSF11	0.271141
TNFSF12	TNFSF12	0.0260821
TNFSF13	TNFSF13	0.0302762
TNFSF13B	TNFSF13B	0.0382903
TNFSF14	TNFSF14	0.733013
TNFSF15	TNFSF15	0.071382
TNFSF18	TNFSF18	0.0522611
TNFSF4	TNFSF4	0.485591
TNFSF8	TNFSF8	0.403764
TNFSF9	TNFSF9	0.584807
TOLLIP	TOLLIP	0.378163
TOP2A	TOP2A	0.0528667
TP53	TP53	0.0803649
TP63	TP63	0.00214001
TPSAB1	TPSAB1	0.0377064
TPX2	TPX2	0.101561
TRABD2A	TRABD2A	0.650867
TRAF2	TRAF2	0.194671
TRAF3	TRAF3	0.271607
TRAF6	TRAF6	0.414577
TRAP1	TRAP1	0.025215
TRAT1	TRAT1	0.371776
TREM1	TREM1	0.0172718
TREM2	TREM2	0.578923
TRIM21	TRIM21	0.0106154
TRIM22	TRIM22	0.0103807
TRIM29	TRIM29	0.00214001
TRIM59	TRIM59	0.735245
TRIP13	TRIP13	0.664735
TROAP	TROAP	0.04505
TSG101	TSG101	0.957266
TTK	TTK	0.018593
TUBB	TUBB	0.0343827
TWIST1	TWIST1	0.755486
TWIST2	TWIST2	0.616148
TXLNA	TXLNA	0.962557
TXNIP	TXNIP	0.418055
TYK2	TYK2	0.407073
TYMS	TYMS	0.0342192
TYROBP	TYROBP	0.0403525
UBA6	UBA6	0.469111
UBE2C	UBE2C	0.0171758
UBE2T	UBE2T	0.00923396
UBE3A	UBE3A	0.691546
UHRF1	UHRF1	0.00948928
ULBP1	ULBP1	0.638061
UNC5D	UNC5D	0.0444096
UPK2	UPK2	0.709202
UPK3A	UPK3A	0.186293
USP9Y	USP9Y	0.256296
VAV1	VAV1	0.0321005
VCAM1	VCAM1	0.253771
VEGFA	VEGFA	0.00690195
VEGFC	VEGFC	0.581149
VSIR	VSIR	0.10217
VSNL1	VSNL1	0.0589355
VTCN1	VTCN1	0.219544
VWDE	VWDE	0.213405
VWF	VWF	0.361904
WARS	WARS1	0.196002
WASHC4	WASHC4	0.142482
WDHD1	WDHD1	0.022653
WDR60	DYNC2I1	0.120989
WDR76	WDR76	0.282524
WNK2	WNK2	0.0418782
WNT5A	WNT5A	0.95824
WNT7B	WNT7B	0.236716
XAF1	XAF1	0.00453149
XAGE1B_1E	XAGE1B	0.50895
XAGE2	XAGE2	0.315991
XAGE3	XAGE3	0.803326
XAGE5	XAGE5	0.866643
XCL1	XCL1	0.0347108
XCL1_XCL2	XCL2	0.899043
XCR1	XCR1	0.102305
YWHAZ	YWHAZ	0.265114
ZAP70	ZAP70	0.115756
ZBTB46	ZBTB46	0.0327069
ZEB1	ZEB1	0.716928
ZIC5	ZIC5	0.125019
ZNF14	ZNF14	0.0682056
ZNF205	ZNF205	0.596744
ZNF74	ZNF74	0.0167826
ZWILCH	ZWILCH	0.0689858
ZYX	ZYX	0.332841
