# Supplementary material for: Distinct Transcriptomic and Tumor Microenvironment Profiles in Sinonasal Mucosal Melanoma and Aggressive Cutaneous Melanomas
Source: Cancers (Basel). 2024 Dec 14;16(24):4172. doi: 10.3390/cancers16244172 (PMC11674703; doi:10.3390/cancers16244172)
Supplement: Supplementary file 1 [file cancers-16-04172-s001.zip › Supplementary Table S9.xlsx]

## Sheet: README
Variable	Description
S9	Differential Expression Analysis CM in B2 vs Cluster A
probe_ID	Name of the probe specified in the Precision ImmunoOncology panel from HTG Molecular, Inc.
HUGO_ID	Standard nomenclature developed by HUGO (Human Gene Organisation) Gene Nomenclature Committee (HGNC). Some genes have shown a change in nomenclature according to HUGO guidelines. The probe_IDs that were not found in the HUGO database have been deleted. If the probe_ID generically corresponds to the different subunits of a protein without specifying which, it has been eliminated. For the purpose o…
baseMean	The average of the normalised counts for a gene across all samples, representing the mean expression level of the gene.
log2FoldChange	The estimated logarithm (base 2) of the fold change in gene expression between Cluster B and Cluster A. Positive values indicate higher expression in Cluster B compared to Cluster A, while negative values indicate lower expression.
lfcSE	The standard error of the log2FoldChange, providing a measure of uncertainty associated with the log2FoldChange estimate.
stat	The Wald statistic value used to test the null hypothesis that there is no difference in gene expression between groups. It is used to compute the p-value.
pvalue	The p-value for the statistical test assessing the null hypothesis of no change in expression between groups.
padj	The adjusted p-value for multiple testing, controlling the false discovery rate (FDR).

## Sheet: S9
probe_ID	HUGO_ID	baseMean	log2FoldChange	lfcSE	stat	pvalue	padj
A2M	A2M	9967.25	0.238426	0.532508	0.447741	0.65434	0.795371
AADAT	AADAT	542.857	0.342872	0.418966	0.818376	0.413143	0.609648
ABCB1	ABCB1	434.004	-0.57969	0.218224	-2.6564	0.00789796	0.0358367
ABCB11	ABCB11	233.812	0.146507	0.380791	0.384744	0.700427	0.821292
ABCC2	ABCC2	738.004	1.07092	0.659328	1.62425	0.104322	0.229574
ABCC6	ABCC6	443.202	-0.0886372	0.432726	-0.204834	0.837702	0.914161
ABCF1	ABCF1	3319.34	0.901783	0.287376	3.13799	0.00170113	0.0124067
ABCG2	ABCG2	355.414	-0.695523	0.412763	-1.68504	0.0919804	0.208001
ABHD1	ABHD1	113.877	0.0140682	0.514401	0.0273487	0.978182	0.986609
ABL1	ABL1	1518.98	0.53241	0.270558	1.96783	0.049088	0.129999
ABL2	ABL2	3893.74	1.33511	0.383291	3.48329	0.000495289	0.00574948
ACKR3	ACKR3	739.271	-0.951378	0.321294	-2.96109	0.00306555	0.0182492
ACP6	ACP6	879.462	0.849161	0.36104	2.35198	0.0186735	0.0650306
ACTG2	ACTG2	472.215	-2.55951	0.755598	-3.3874	0.000705589	0.00738532
ACTR3B	ACTR3B	952.696	0.930655	0.348107	2.67348	0.00750697	0.0351956
ADA	ADA	1269.96	0.512996	0.389046	1.3186	0.187303	0.350299
ADAM17	ADAM17	1961.1	0.302345	0.21021	1.4383	0.150348	0.297915
ADCY1	ADCY1	789.694	0.68426	0.573579	1.19297	0.232883	0.406015
ADD2	ADD2	31.8834	0.336003	0.824676	0.407436	0.683688	0.813089
ADGRE5	ADGRE5	3181.25	-0.615856	0.283315	-2.17375	0.029724	0.0910323
ADORA2A	ADORA2A	278.429	-0.225296	0.266746	-0.844607	0.39833	0.592814
ADORA2B	ADORA2B	368.431	0.210336	0.333042	0.631561	0.527674	0.710193
ADRB2	ADRB2	750.913	-0.725463	0.360301	-2.01349	0.0440632	0.119883
AGER	AGER	285.688	0.251576	0.313557	0.802331	0.422362	0.618118
AHR	AHR	12836	-0.901652	0.390374	-2.30972	0.0209039	0.0706775
AICDA	AICDA	140.167	0.226041	0.389312	0.580617	0.561499	0.728275
AIF1	AIF1	1810.27	-0.470351	0.365073	-1.28838	0.197615	0.361976
AKT1	AKT1	5742.39	0.558186	0.323672	1.72455	0.0846095	0.197422
AKT3	AKT3	7839.36	0.613477	0.383359	1.60027	0.109539	0.238791
ALCAM	ALCAM	283.536	0.615002	0.2565	2.39767	0.0164998	0.0592378
ALOX15B	ALOX15B	384.792	-0.450326	0.366785	-1.22777	0.219534	0.390564
ALOX5	ALOX5	1033.79	-0.265745	0.357615	-0.743103	0.457419	0.653786
ANAPC1	ANAPC1	3079.68	0.276129	0.180961	1.52591	0.127033	0.263808
ANKRD30A	ANKRD30A	7.08865	-1.03082	1.0918	-0.944149	0.345093	0.53539
ANLN	ANLN	1351.11	1.16047	0.328263	3.5352	0.00040747	0.004979
ANP32B	ANP32B	4903.94	0.67495	0.270938	2.49116	0.0127327	0.0494117
ANPEP	ANPEP	1153.4	-0.678645	0.299451	-2.2663	0.0234333	0.0769873
ANXA1	ANXA1	14841.4	-1.00063	0.37445	-2.67227	0.00753409	0.0351956
APAF1	APAF1	1371.36	0.52186	0.208989	2.49707	0.0125225	0.0489995
APC2	APC2	28.8866	2.18199	1.07072	2.03787	0.0415629	0.11504
APOE	APOE	113879	-0.596146	0.552583	-1.07884	0.280661	0.462922
APP	APP	25809.4	-0.822338	0.485618	-1.69339	0.0903818	0.20547
ARG1	ARG1	2540.82	-3.66882	0.682806	-5.37315	7.73724e-08	3.59266e-05
ARG2	ARG2	454.786	0.331672	0.333976	0.993102	0.32066	0.506277
ARHGAP11A	ARHGAP11A	1059.28	0.93452	0.316234	2.95516	0.00312511	0.0184461
ARHGAP11B	ARHGAP11B	307.348	0.629134	0.6002	1.04821	0.294543	0.478203
ARHGDIB	ARHGDIB	4490.03	-1.04071	0.343126	-3.03301	0.00242125	0.0157427
ARHGEF26	ARHGEF26	920.969	0.0774508	0.384482	0.201442	0.840353	0.915843
ARMCX6	ARMCX6	1151.53	0.675744	0.226298	2.98608	0.00282576	0.0173437
AS3MT	AS3MT	87.872	0.688765	0.562502	1.22447	0.220776	0.391273
ASCL1	ASCL1	145.217	0.135022	0.407733	0.331154	0.740528	0.850993
ASF1A	ASF1A	1471.97	-0.266334	0.216726	-1.2289	0.219111	0.390309
ASF1B	ASF1B	484.8	0.422927	0.237393	1.78155	0.0748226	0.180213
ASPM	ASPM	574.991	1.2144	0.649792	1.8689	0.0616361	0.155824
ASRGL1	ASRGL1	298.833	1.15783	0.272645	4.24665	2.16994e-05	0.000719697
ATF1	ATF1	1475.66	0.139874	0.236138	0.592342	0.553622	0.723448
ATF2	ATF2	3383.61	0.34436	0.25877	1.33076	0.183269	0.344991
ATF3_activating	Excluded	414.826	-0.0699579	0.401892	-0.174072	0.861809	0.92918
ATF3_repressing	ATF3	627.423	0.185387	0.43741	0.423829	0.67169	0.807924
ATG12	ATG12	2095.43	-0.143121	0.215804	-0.663201	0.507202	0.692
ATG16L1	ATG16L1	665.747	-0.0550987	0.217424	-0.253415	0.799947	0.889327
ATG5	ATG5	2175.61	0.0604691	0.249897	0.241976	0.808798	0.896306
ATG7	ATG7	1063.69	-0.0358925	0.274117	-0.130939	0.895824	0.950406
ATM	ATM	6580.66	0.571606	0.309842	1.84483	0.0650619	0.161266
ATOH1	ATOH1	117.453	0.327512	0.528319	0.619913	0.535315	0.714227
ATP5F1	Excluded	2387.91	0.515467	0.337369	1.52791	0.126536	0.263541
ATXN1	ATXN1	1762.07	0.0837421	0.267795	0.31271	0.754501	0.861402
AUNIP	AUNIP	448.417	0.639414	0.35723	1.78992	0.0734665	0.17831
AURKA	AURKA	1502.09	0.726936	0.371894	1.95469	0.0506202	0.133803
AURKB	AURKB	1221.11	1.20699	0.282655	4.2702	1.95296e-05	0.000663529
AXIN1	AXIN1	1757.05	-0.120743	0.224003	-0.539025	0.58987	0.749032
AXIN2	AXIN2	732.806	0.0338547	0.460387	0.0735354	0.94138	0.970447
AXL	AXL	1761.11	-0.424701	0.392609	-1.08174	0.279368	0.462184
B3GAT1	B3GAT1	136.816	0.46684	0.54007	0.864406	0.387365	0.581956
BAGE	BAGE	863.364	-1.29159	0.625771	-2.064	0.0390177	0.110696
BAGE_family	Excluded	8447.12	0.023195	0.413619	0.0560782	0.955279	0.973672
BAGE2_BAGE3	BAGE2	1458.65	-0.191434	0.361044	-0.530223	0.595957	0.750605
BAGE4_BAGE5	BAGE4	14.3106	-0.528976	1.88965	-0.279933	0.779529	0.872897
BATF	BATF	607.31	-1.01918	0.260063	-3.91896	8.8933e-05	0.00160888
BATF2	BATF2	422.431	-0.95308	0.424521	-2.24507	0.0247634	0.0804091
BAX	BAX	2037.42	0.513724	0.21232	2.41957	0.0155388	0.0563686
BCL10	BCL10	15753.9	-0.814767	0.348437	-2.33835	0.0193693	0.0667857
BCL2	BCL2	3198.68	0.711875	0.338288	2.10434	0.0353485	0.103014
BCL2L1	BCL2L1	677.967	0.160449	0.242776	0.660894	0.50868	0.692073
BCL2L11	BCL2L11	932.684	-0.196415	0.267706	-0.733696	0.463134	0.66005
BCL6	BCL6	2115.19	-0.776597	0.31833	-2.4396	0.0147037	0.0541858
BEX1	BEX1	296.387	1.51364	0.659445	2.29532	NA	NA
BEX2	BEX2	1104.71	0.0294678	0.360286	0.0817899	0.934814	0.968533
BID	BID	1156.76	0.598406	0.271074	2.20754	0.0272766	0.0861513
BIRC5	BIRC5	1629.85	1.13536	0.368239	3.08322	0.00204773	0.0141915
BLK	BLK	240.961	-0.246997	0.410945	-0.601045	0.54781	0.721266
BLNK	BLNK	709.016	-1.07353	0.355433	-3.02034	0.00252488	0.0159871
BMI1	BMI1	531.086	0.138725	0.336252	0.412562	0.679927	0.812298
BMP6	BMP6	317.161	-0.298976	0.465004	-0.642955	0.520253	0.702544
BMP7	BMP7	524.937	-1.35828	0.617121	-2.20099	0.0277368	0.0864369
BNC1	BNC1	406.689	-1.17746	0.418137	-2.81597	0.00486296	0.0258553
BORA	BORA	673.232	0.601947	0.201977	2.98028	0.00287989	0.0175183
BRCA1	BRCA1	305.947	0.788955	0.418191	1.88659	0.0592152	0.150523
BRCA2	BRCA2	658.229	0.559396	0.184618	3.03003	0.00244533	0.0157427
BRIP1	BRIP1	275.714	0.0254791	0.387141	0.0658134	0.947526	0.971232
BRMS1L	BRMS1L	641.241	0.167158	0.274512	0.608926	0.542573	0.717463
BST2	BST2	9959.04	-1.22463	0.575387	-2.12835	0.0333081	0.0987195
BTK	BTK	656.759	-0.591842	0.31628	-1.87126	0.061309	0.155279
BTLA	BTLA	370.517	-0.781078	0.381818	-2.04568	0.0407879	0.113772
BUB1	BUB1	1111.4	1.00009	0.290042	3.44807	0.000564603	0.00634267
BUB1B	BUB1B	337.977	0.942698	0.365203	2.5813	0.00984288	0.0409287
C11orf71	C11orf71	697.331	0.0311674	0.314705	0.0990368	0.921109	0.960055
C17orf80	MTNAP1	731.603	0.593507	0.24163	2.45626	0.0140391	0.0527127
C19orf66	SHFL	2449.43	0.26402	0.255311	1.03411	0.301083	0.487118
C1orf56	C1orf56	673.054	0.849159	0.372094	2.28211	0.0224829	0.0751049
C1QA	C1QA	4402.86	-1.01722	0.49269	-2.06461	0.0389595	0.110696
C1QB	C1QB	4495.45	-1.04535	0.520524	-2.00827	0.0446141	0.120675
C20orf24	RAB5IF	1914.62	0.639966	0.189672	3.37407	0.00074066	0.0075611
C3	C3	4695.35	-2.68436	0.676896	-3.96568	7.31863e-05	0.00142839
C3AR1	C3AR1	1559.24	-0.246585	0.345638	-0.71342	0.475586	0.665354
C4A_C4B	C4A	1157.29	-0.239387	0.329083	-0.727437	0.466958	0.662396
C5	C5	154.682	-0.0690536	0.377463	-0.182942	0.854844	0.924532
CA4	CA4	34.8446	0.211469	1.01844	0.20764	0.83551	0.913685
CALML3	CALML3	3863.51	-2.72418	0.749692	-3.63373	0.000279355	0.00385289
CAMP	CAMP	158.393	0.264724	0.455091	0.581696	0.560772	0.72801
CARD11	CARD11	441.786	-0.489622	0.336937	-1.45316	0.14618	0.293282
CASP1	CASP1	4069.94	-0.167819	0.421435	-0.398207	0.690477	0.813497
CASP10	CASP10	1084.15	-0.773991	0.237399	-3.2603	0.00111294	0.00924761
CASP3	CASP3	968.044	-0.126624	0.252856	-0.500773	0.616531	0.764762
CASP4	CASP4	4100.91	-0.309166	0.19417	-1.59225	0.111329	0.241937
CASP5	CASP5	207.999	-0.302629	0.424136	-0.71352	0.475524	0.665354
CASP8	CASP8	1846.55	-0.244455	0.245494	-0.995768	0.319363	0.505537
CAV1	CAV1	4576.87	0.0118504	0.309352	0.0383071	0.969443	0.98142
CBLB	CBLB	1904.07	-0.222248	0.201592	-1.10246	0.270262	0.454131
CCDC138	CCDC138	898.731	0.704949	0.27152	2.5963	0.0094233	0.0397778
CCL1	CCL1	181.034	0.112119	0.354022	0.3167	0.751471	0.858736
CCL11	CCL11	210.199	-0.172687	0.48821	-0.353714	0.723553	0.837153
CCL13	CCL13	1480.97	0.391268	0.58932	0.663932	0.506734	0.692
CCL14	CCL14	1162.19	-1.32752	0.429248	-3.09267	0.00198366	0.0138856
CCL15	CCL15	156.736	0.18751	0.37579	0.498975	0.617797	0.765071
CCL16	CCL16	20.6473	-1.15541	0.62929	-1.83605	0.0663509	0.164168
CCL17	CCL17	307.435	-0.0431685	0.498948	-0.0865189	0.931054	0.967879
CCL18	CCL18	6995.86	1.12349	0.737328	1.52373	0.127576	0.264211
CCL19	CCL19	2795.31	-3.14481	0.753018	-4.17627	2.96324e-05	0.000886571
CCL2	CCL2	4176.57	0.0974683	0.46957	0.207569	0.835565	0.913685
CCL20	CCL20	390.924	-0.376792	0.549845	-0.68527	0.493173	0.679516
CCL21	CCL21	2085.24	-2.27708	0.521523	-4.36621	1.26423e-05	0.000564235
CCL22	CCL22	532.973	-0.566199	0.498989	-1.13469	0.256504	0.436277
CCL23	CCL23	232.015	-0.1212	0.310188	-0.390731	0.695996	0.816784
CCL24	CCL24	400.896	0.156165	0.289101	0.540176	0.589076	0.748798
CCL25	CCL25	117.463	0.0267424	0.448662	0.0596047	0.95247	0.972721
CCL26	CCL26	18.4555	-0.851462	0.880876	-0.966609	0.33374	0.521851
CCL27	CCL27	241.411	-4.29469	1.35032	-3.18051	0.00147018	0.0113147
CCL28	CCL28	1363.93	0.683174	0.351409	1.9441	0.0518834	0.135598
CCL3	CCL3	166.3	-0.0253329	0.351718	-0.0720262	0.942581	0.970447
CCL4	CCL4	2495.95	-0.533857	0.496026	-1.07627	0.281808	0.462922
CCL5	CCL5	1917.11	-2.02126	0.472681	-4.27617	1.9014e-05	0.000663529
CCL7	CCL7	166.476	0.393665	0.464548	0.847415	0.396764	0.591115
CCL8	CCL8	729.012	-0.85317	0.444203	-1.92068	0.0547724	0.141031
CCNA2	CCNA2	1542.02	0.991955	0.301144	3.29395	0.000987893	0.00886523
CCNB1	CCNB1	1704.73	0.881161	0.312048	2.82379	0.00474587	0.0253295
CCNB2	CCNB2	1150.97	0.868158	0.266634	3.25599	0.00112998	0.00931397
CCND1	CCND1	21392.4	0.39213	0.395066	0.992567	0.320921	0.506277
CCND3	CCND3	3102.28	0.15177	0.2835	0.535342	0.592413	0.74934
CCNE1	CCNE1	675.435	0.396425	0.354543	1.11813	0.263512	0.446591
CCNE2	CCNE2	616.681	0.715666	0.316346	2.26229	0.0236795	0.0776129
CCNF	CCNF	759.587	0.618759	0.172894	3.57884	0.000345127	0.00462271
CCR1	CCR1	1003.77	-0.250928	0.292372	-0.858248	0.390756	0.584037
CCR10	CCR10	260.059	-0.0467772	0.386063	-0.121165	0.90356	0.955225
CCR2	CCR2	341.737	-1.19031	0.465522	-2.55694	0.0105598	0.043011
CCR3	CCR3	176.953	0.148731	0.394169	0.377328	0.70593	0.825234
CCR4	CCR4	844.974	-0.816692	0.437181	-1.86808	0.0617502	0.15583
CCR5	CCR5	474.861	-0.46919	0.313976	-1.49435	0.135084	0.275105
CCR6	CCR6	401.85	-0.574706	0.30133	-1.90723	0.0564908	0.144654
CCR7	CCR7	401.886	-0.799414	0.328663	-2.43232	0.0150024	0.0549957
CCR8	CCR8	304.533	-0.153755	0.374985	-0.41003	0.681784	0.813089
CCR9	CCR9	159.318	0.302186	0.565889	0.534003	0.593339	0.74934
CCRL2	CCRL2	313.863	-0.0949532	0.268857	-0.353174	0.723958	0.837153
CCT5	CCT5	7404.26	0.623242	0.21756	2.86469	0.00417417	0.0227294
CD14	CD14	4766.68	-0.769674	0.347948	-2.21204	0.0269638	0.0855595
CD160	CD160	281.428	0.641176	0.312727	2.05028	0.0403376	0.113745
CD163	CD163	2352.74	-1.00947	0.38214	-2.64164	0.00825064	0.0364861
CD180	CD180	455.493	-0.07774	0.268725	-0.289292	0.772358	0.869761
CD19	CD19	217.161	-0.383245	0.438961	-0.873073	0.382623	0.578085
CD1A	CD1A	484.61	-0.136097	0.394229	-0.345223	0.729926	0.841015
CD1B	CD1B	134.741	-0.645914	0.957208	-0.674789	0.49981	0.6873
CD1C	CD1C	859.923	0.0617262	0.541109	0.114074	0.909179	0.955225
CD1D	CD1D	124.112	0.495057	0.482754	1.02548	0.305135	0.49253
CD1E	CD1E	297.296	0.663632	0.30382	2.18429	0.0289406	0.0893886
CD2	CD2	1658.23	-1.36326	0.41497	-3.28521	0.00101906	0.00886523
CD200	CD200	1176.41	0.109098	0.473795	0.230263	0.817887	0.90422
CD209	CD209	2057.84	-0.394677	0.283908	-1.39016	0.16448	0.319185
CD22	CD22	575.642	-0.594789	0.512987	-1.15946	0.246268	0.421438
CD226	CD226	356.739	-0.00313545	0.276977	-0.0113203	0.990968	0.992393
CD24	CD24	1560.45	-1.8089	0.460768	-3.92583	8.64299e-05	0.00160529
CD244	CD244	59.046	-1.54238	0.692593	-2.22696	0.02595	0.0830998
CD247	CD247	336.251	-2.01338	0.493765	-4.07761	4.55007e-05	0.00109794
CD27	CD27	403.84	-2.10981	0.52122	-4.04782	5.16968e-05	0.0011079
CD274	CD274	521.807	-0.521634	0.356374	-1.46372	0.143269	0.28843
CD276	CD276	3102.1	0.00806931	0.251964	0.0320256	0.974452	0.983978
CD28	CD28	390.057	-0.468007	0.304311	-1.53792	0.124067	0.262653
CD33	CD33	225.228	-0.755161	0.417863	-1.8072	0.0707315	0.173162
CD34	CD34	1507.01	-0.543627	0.428225	-1.26949	0.204267	0.370796
CD37	CD37	1843.06	-1.03326	0.365031	-2.8306	0.00464608	0.0249884
CD38	CD38	567.808	-0.992601	0.482208	-2.05845	0.0395471	0.11197
CD3D	CD3D	277.892	-0.937877	0.411859	-2.27718	0.0227755	0.0755386
CD3E	CD3E	1421.37	-1.99274	0.47285	-4.21432	2.50531e-05	0.000811603
CD3G	CD3G	751.196	-1.49131	0.358322	-4.16194	3.15557e-05	0.000915774
CD4	CD4	1621.81	-1.14865	0.421427	-2.72562	0.00641806	0.0314801
CD40	CD40	722.865	-0.203812	0.395188	-0.515735	0.606039	0.757821
CD40LG	CD40LG	98.7044	-0.195261	0.443676	-0.440098	0.659866	0.800691
CD44	CD44	16902.5	-0.854316	0.334016	-2.55771	0.0105364	0.043011
CD47	CD47	7825.81	0.120236	0.284857	0.422092	0.672958	0.808113
CD48	CD48	1047.85	-0.758004	0.396357	-1.91243	0.0558215	0.143467
CD5	CD5	209.307	-1.36434	0.4807	-2.83823	0.00453651	0.0245889
CD52	CD52	2602.95	-1.0292	0.432002	-2.38239	0.0172005	0.060908
CD53	CD53	2499.88	-0.79341	0.382472	-2.07442	0.0380399	0.109483
CD55	CD55	241.28	0.381728	0.393838	0.96925	0.332421	0.520879
CD58	CD58	4512.43	0.101192	0.432941	0.233733	0.815193	0.901957
CD59	CD59	6858.2	-0.503891	0.328534	-1.53376	0.12509	0.263317
CD5L	CD5L	57.198	-2.06711	1.22895	-1.68201	0.0925668	0.208988
CD6	CD6	332.025	-1.72541	0.425267	-4.05724	4.96557e-05	0.00109794
CD63	CD63	60190.9	0.462759	0.35138	1.31698	0.187847	0.350765
CD68	CD68	10725.7	0.111809	0.378784	0.295179	0.767857	0.867498
CD69	CD69	597.101	-1.14936	0.426361	-2.69575	0.00702313	0.0333898
CD7	CD7	398.521	-0.777686	0.357611	-2.17467	0.0296551	0.0910323
CD70	CD70	393.343	-1.30142	0.603002	-2.15824	0.0309095	0.0931743
CD72	CD72	528.315	-0.474921	0.397725	-1.19409	0.232442	0.406015
CD74	CD74	2610.35	-1.74001	0.648105	-2.68477	0.00725792	0.0342721
CD79A	CD79A	241.116	-0.288951	0.480256	-0.601659	0.547401	0.721266
CD79B	CD79B	298.558	-1.36999	0.483479	-2.8336	0.00460265	0.0248507
CD80	CD80	614.243	-0.225506	0.362422	-0.622219	0.533798	0.714201
CD83	CD83	2385.37	1.28212	0.391939	3.27122	0.00107083	0.00915133
CD84	CD84	1474.93	-0.356808	0.363987	-0.980276	0.32695	0.513829
CD86	CD86	693.12	-0.45717	0.353495	-1.29329	0.195912	0.360034
CD8A	CD8A	1606.33	-2.22672	0.572675	-3.88828	0.000100958	0.00173623
CD8B	CD8B	177.891	-2.49321	0.601634	-4.14405	3.4122e-05	0.000970039
CD96	CD96	205.784	-1.67768	0.516805	-3.24625	0.00116936	0.00952582
CD99	CD99	8336.43	-0.229828	0.320603	-0.716861	0.47346	0.665354
CDC20	CDC20	1447.8	0.994703	0.238302	4.17413	2.9913e-05	0.000886571
CDC25A	CDC25A	549.58	0.976475	0.294609	3.31448	0.000918152	0.00858379
CDC25C	CDC25C	242.506	-0.0642502	0.324615	-0.197927	0.843102	0.916101
CDC45	CDC45	586.546	1.5318	0.334584	4.57821	4.68966e-06	0.000326635
CDC6	CDC6	994.883	0.862439	0.293054	2.94293	0.00325117	0.0188703
CDC7	CDC7	1030.35	0.606059	0.375517	1.61393	0.106542	0.233353
CDCA2	CDCA2	574.355	0.469046	0.273622	1.71421	0.0864893	0.200465
CDCA3	CDCA3	219.854	0.0380973	0.322111	0.118274	0.905851	0.955225
CDCA5	CDCA5	423.405	0.350549	0.255498	1.37202	0.170057	0.327647
CDCA8	CDCA8	662.977	1.54905	0.281256	5.50761	3.63734e-08	3.59266e-05
CDH1	CDH1	2961.41	0.664368	0.605268	1.09764	0.272361	0.456196
CDH15	CDH15	115.688	-0.122889	0.541606	-0.226897	0.820504	0.905675
CDH5	CDH5	797.999	-0.463453	0.319414	-1.45095	0.146795	0.293801
CDK1	CDK1	1527.13	0.974131	0.30206	3.22496	0.00125992	0.0100866
CDK4	CDK4	4076.87	0.929927	0.279358	3.3288	0.000872216	0.00827329
CDK6	CDK6	3585.06	-0.139243	0.487693	-0.285513	0.775251	0.870205
CDKN1A	CDKN1A	6552.71	0.648415	0.364069	1.78102	0.0749092	0.180213
CDKN1B	CDKN1B	2479.33	0.039296	0.244004	0.161047	0.872057	0.93672
CDKN2A	CDKN2A	321.23	1.3741	0.736919	1.86466	0.0622293	0.156472
CDKN3	CDKN3	848.914	0.901465	0.349795	2.57712	0.0099627	0.0410593
CDT1	CDT1	322.404	-0.101114	0.311937	-0.324148	0.745826	0.85465
CEACAM1	CEACAM1	2742.28	-0.303506	0.712046	-0.426244	0.66993	0.807042
CEACAM5	CEACAM5	102.723	-1.65355	0.911049	-1.815	0.0695243	0.170807
CEACAM6	CEACAM6	351.637	-0.358284	0.456551	-0.784761	0.432594	0.628894
CEACAM8	CEACAM8	1564.59	-0.171611	0.555196	-0.309101	0.757245	0.861799
CEBPB	CEBPB	4712.72	-0.385116	0.35503	-1.08474	0.278036	0.461468
CENPA	CENPA	710.556	1.07725	0.302767	3.55802	0.000373658	0.00483062
CENPE	CENPE	626.222	1.04214	0.280657	3.71322	0.00020464	0.0029388
CENPF	CENPF	2691.09	1.09638	0.345813	3.17046	0.001522	0.0115855
CENPH	CENPH	634.976	0.257374	0.251466	1.02349	0.306076	0.493477
CENPI	CENPI	856.817	1.25592	0.292977	4.28674	1.8131e-05	0.000663529
CENPL	CENPL	854.619	1.40994	0.284972	4.94765	7.51138e-07	0.000149477
CENPU	CENPU	1678.09	1.06857	0.360287	2.9659	0.00301801	0.0181211
CENPW	CENPW	219.753	-0.192131	0.472142	-0.406935	0.684056	0.813089
CEP250	CEP250	1415.93	0.741285	0.23575	3.14437	0.00166447	0.0122032
CEP55	CEP55	484.223	1.18007	0.405298	2.9116	0.0035958	0.0204447
CES1	CES1	835.045	-0.847562	0.529578	-1.60045	0.109499	0.238791
CGREF1	CGREF1	1125.26	1.04285	0.616007	1.69292	0.0904698	0.20547
CHDH	CHDH	294.21	-0.886429	0.488906	-1.81309	0.0698183	0.171227
CHGA	CHGA	144.916	0.173215	0.435353	0.397872	0.690725	0.813497
CHIT1	CHIT1	1824.93	-0.414341	1.02333	-0.404894	0.685555	0.813497
CHMP4B	CHMP4B	4188.61	0.441857	0.239095	1.84804	0.064597	0.160685
CHRM2	CHRM2	124.151	0.402117	0.466335	0.862291	0.388528	0.581956
CHRM3	CHRM3	130.598	0.325873	0.527461	0.617816	0.536697	0.714227
CHST10	CHST10	728.801	0.657065	0.315658	2.08157	0.0373816	0.108034
CHUK	CHUK	550.286	0.173918	0.289907	0.599912	0.548565	0.721578
CIITA	CIITA	3873.55	-1.16509	0.438311	-2.65814	0.00785733	0.0357688
CIP2A	CIP2A	593.719	0.538507	0.271051	1.98674	0.0469517	0.125062
CKAP2	CKAP2	1925.27	0.633488	0.250538	2.52851	0.0114547	0.0454599
CKAP2L	CKAP2L	549.974	0.796896	0.302802	2.63174	0.00849495	0.0372122
CKLF	CKLF	328.047	-0.137879	0.247823	-0.55636	0.577965	0.743215
CLCA2	CLCA2	3232.59	-1.95542	0.630415	-3.1018	0.00192346	0.0136425
CLDN3	CLDN3	159.27	0.455975	0.4883	0.933802	0.350406	0.540211
CLEC12A	CLEC12A	696.422	-0.763312	0.369086	-2.06811	0.0386293	0.110494
CLEC2B	CLEC2B	505.261	-1.27339	0.289933	-4.392	1.12313e-05	0.000564235
CLEC4A	CLEC4A	1166.77	0.22661	0.297659	0.761308	0.446473	0.641834
CLEC4C	CLEC4C	305.45	-0.799433	0.39596	-2.01897	0.04349	0.118692
CLEC5A	CLEC5A	499.471	0.427862	0.220381	1.94146	0.0522022	0.136137
CLEC6A	CLEC6A	244.782	0.131553	0.346415	0.379756	0.704127	0.824936
CLEC7A	CLEC7A	600.068	-0.166267	0.305404	-0.544418	0.586154	0.747903
CLEC9A	CLEC9A	326.765	-0.00411986	0.290806	-0.0141671	0.988697	0.991544
CLSPN	CLSPN	785.718	1.17587	0.288756	4.0722	4.65706e-05	0.00109794
CMA1	CMA1	324.227	-0.441923	0.386598	-1.14311	0.252994	0.430833
CMKLR1	CMKLR1	819.504	-0.799101	0.309908	-2.57851	0.00992268	0.0410593
CNNM1	CNNM1	214.836	1.31289	0.544134	2.4128	0.0158304	0.0571288
CNTLN	CNTLN	1264.49	0.461965	0.216684	2.13197	0.033009	0.0980416
COCH	COCH	53.1793	0.134039	0.796158	0.168357	0.866302	0.93258
COL1A1	COL1A1	53486.5	-0.558595	0.459079	-1.21677	0.223691	0.394625
COL1A2	COL1A2	67390	-1.23938	0.551944	-2.24549	0.0247369	0.0804091
COL3A1	COL3A1	40163.4	-1.23153	0.545487	-2.25767	0.0239665	0.0783693
CORO1A	CORO1A	3585.67	-1.27954	0.417337	-3.06596	0.00216974	0.0146721
CPA3	CPA3	849.118	-1.05657	0.431112	-2.4508	0.0142539	0.0532326
CPE	CPE	1793.61	-1.23583	0.392649	-3.14741	0.00164725	0.0121409
CR1	CR1	383.364	-0.512698	0.328595	-1.56027	0.118696	0.254767
CR2	CR2	204.676	0.124623	0.381378	0.32677	0.743842	0.853519
CREB1	CREB1	1999.59	0.152611	0.246294	0.619632	0.5355	0.714227
CREB5	CREB5	950.544	-0.0267282	0.513461	-0.0520549	0.958485	0.975288
CREBBP	CREBBP	4700.53	0.000625753	0.238098	0.00262813	0.997903	0.997903
CRISPLD1	CRISPLD1	2129.73	0.681624	0.522051	1.30566	0.191667	0.356464
CRMP1	CRMP1	163.009	-0.168597	0.448901	-0.375577	0.707231	0.825795
CRP	CRP	242.709	0.570328	0.468833	1.21649	0.2238	0.394625
CRTAM	CRTAM	222.086	-0.752797	0.361946	-2.07986	0.0375383	0.108263
CSF1	CSF1	1000.01	-0.739838	0.291817	-2.53527	0.0112359	0.0448471
CSF1R	CSF1R	2152.15	-0.630875	0.353396	-1.78518	0.0742327	0.179214
CSF2	CSF2	44.6326	1.43591	0.932038	1.54061	0.123412	0.26209
CSF2RA	CSF2RA	1343.05	-0.636022	0.321712	-1.97699	0.0480425	0.127473
CSF2RB	CSF2RB	819.908	-0.700175	0.351363	-1.99274	0.04629	0.124243
CSF3	CSF3	187.056	0.147605	0.428886	0.344159	0.730727	0.841242
CSF3R	CSF3R	854.206	-0.202763	0.422454	-0.479964	0.631253	0.774062
CSK	CSK	2421.66	0.481404	0.202116	2.38182	0.0172274	0.060908
CT45_family	Excluded	935.507	-0.46799	0.547176	-0.855281	0.392395	0.58586
CT47_family	Excluded	378.959	-0.160656	0.558626	-0.287591	0.77366	0.870205
CTAG1A_1B	CTAG1A	260.515	-3.61573	2.92495	-1.23617	0.216397	0.387456
CTAG2	CTAG2	289.766	-2.57662	1.53776	-1.67557	NA	NA
CTBP1	CTBP1	5483.74	0.180428	0.215816	0.836025	0.403141	0.599333
CTLA4	CTLA4	1030.59	-1.12976	0.47415	-2.38271	0.0171855	0.060908
CTNNB1	CTNNB1	38549	1.30668	0.38364	3.40601	0.000659187	0.00717087
CTRC	CTRC	28.5869	-0.826839	0.635024	-1.30206	0.192896	0.356845
CTSG	CTSG	741.523	-1.03684	0.485136	-2.13722	0.0325797	0.0971811
CTSH	CTSH	7258.27	0.5497	0.309986	1.7733	0.0761784	0.182331
CTSL	CTSL	6745.05	0.228502	0.458766	0.498079	0.618428	0.765071
CTSS	CTSS	5563.59	-1.01725	0.383184	-2.65474	0.00793694	0.0358835
CX3CL1	CX3CL1	398.43	-0.544421	0.292549	-1.86095	0.0627506	0.156821
CX3CR1	CX3CR1	448.292	-0.0605465	0.254609	-0.237802	0.812035	0.899177
CXCL1	CXCL1	3746.01	1.31981	0.746229	1.76863	0.076955	0.183874
CXCL10	CXCL10	3530.4	-2.3592	0.668335	-3.52996	0.000415621	0.00499104
CXCL11	CXCL11	246.751	-0.170701	0.429231	-0.397689	0.690859	0.813497
CXCL12	CXCL12	5895.4	-1.81011	0.451236	-4.01146	6.03448e-05	0.00125463
CXCL13	CXCL13	281.626	-2.56901	0.819195	-3.13601	0.00171261	0.0124253
CXCL14	CXCL14	15023.8	-2.67405	0.609353	-4.38833	1.14222e-05	0.000564235
CXCL16	CXCL16	2650.42	-0.796062	0.283147	-2.81148	0.00493136	0.0259907
CXCL2	CXCL2	955.353	-0.292449	0.400936	-0.729415	0.465748	0.662134
CXCL3	CXCL3	818.463	0.28546	0.496502	0.574942	0.56533	0.732267
CXCL5	CXCL5	334.218	0.122542	1.26792	0.0966477	0.923006	0.960947
CXCL6	CXCL6	181.627	0.222624	0.475036	0.468648	0.639321	0.780521
CXCL8	CXCL8	3368.48	1.88672	0.71789	2.62814	0.00858534	0.0374902
CXCL9	CXCL9	5830.51	-2.39629	0.6826	-3.51053	0.000447217	0.00527943
CXCR1	CXCR1	183.01	-0.143437	0.413745	-0.346679	0.728833	0.841015
CXCR2	CXCR2	1187.49	-0.809032	0.367395	-2.20208	0.0276598	0.0864369
CXCR3	CXCR3	405.198	-1.77815	0.397095	-4.47789	7.53846e-06	0.000437545
CXCR4	CXCR4	1729.43	-0.636698	0.4216	-1.5102	0.130993	0.269533
CXCR5	CXCR5	221.822	-0.0282497	0.391508	-0.0721563	0.942478	0.970447
CXCR6	CXCR6	430.536	-0.639489	0.395862	-1.61543	0.106217	0.233008
CYBB	CYBB	3252.08	-0.674589	0.40258	-1.67566	0.0938039	0.211438
CYLD	CYLD	1425.07	-0.744522	0.216107	-3.44515	0.000570742	0.00636035
CYP27A1	CYP27A1	5200.47	0.443719	0.37541	1.18196	0.237222	0.412033
DAPK2	DAPK2	238.909	-1.71027	0.448097	-3.81675	0.000135222	0.00219028
DAPL1	DAPL1	1466.57	-2.12996	0.646664	-3.29377	0.000988526	0.00886523
DBF4	DBF4	1282.02	0.634613	0.211207	3.00469	0.00265849	0.0165325
DCLRE1A	DCLRE1A	856.29	0.331076	0.240944	1.37408	0.169417	0.326868
DCN	DCN	238	0.168069	0.327766	0.51277	0.608112	0.759731
DDIAS	DDIAS	388.008	0.296634	0.224311	1.32243	0.186026	0.349709
DDX5	DDX5	34948.1	0.482992	0.225041	2.14624	0.031854	0.095425
DDX58	RIGI	572.535	-0.540275	0.332048	-1.6271	0.103716	0.228964
DEFB1	DEFB1	2540.16	-2.09502	0.62089	-3.37422	0.00074026	0.0075611
DEPDC1	DEPDC1	847.409	0.576188	0.258543	2.2286	0.0258407	0.0829404
DGAT2	DGAT2	538.404	-1.23068	0.557704	-2.20669	0.0273359	0.0861513
DGKA	DGKA	1842.54	-1.80186	0.395394	-4.55713	5.18563e-06	0.000328345
DHX40	DHX40	2787.11	0.265878	0.344453	0.771886	0.440182	0.637394
DIAPH3	DIAPH3	685.144	0.701382	0.311718	2.25005	0.0244456	0.0797489
DLAT	DLAT	817.427	0.0147672	0.242508	0.0608936	0.951444	0.972721
DLD	DLD	6410.23	0.67189	0.309235	2.17274	0.0297995	0.0910323
DLGAP5	DLGAP5	779.327	1.21964	0.276262	4.4148	1.01102e-05	0.000541673
DLX6	DLX6	219.115	0.502431	0.480529	1.04558	0.295755	0.479611
DMBT1	DMBT1	157.396	0.415946	0.432206	0.962377	0.33586	0.523912
DNAH14	DNAH14	2088.06	1.22478	0.406195	3.01525	0.00256766	0.0160826
DNMT1	DNMT1	2517.18	0.397534	0.226951	1.75163	0.0798373	0.189461
DOCK9	DOCK9	1700.76	-0.846072	0.308303	-2.74428	0.00606433	0.0304968
DONSON	DONSON	893.253	0.4608	0.19508	2.36211	0.0181711	0.0639199
DPP4	DPP4	600.057	-0.839857	0.363569	-2.31003	0.0208863	0.0706775
DPYSL4	DPYSL4	228.21	-0.418612	0.682709	-0.613163	0.539769	0.715616
DSC3	DSC3	8531.43	-2.01447	0.683195	-2.9486	0.00319213	0.0186052
DSE	DSE	1246.8	-0.820043	0.317002	-2.58687	0.00968514	0.0404892
DSG3	DSG3	1239.24	-1.60388	0.527509	-3.04048	0.002362	0.0155671
DST	DST	6110.51	-0.366815	0.307348	-1.19348	0.23268	0.406015
DTL	DTL	652.487	1.38516	0.338403	4.09321	4.25434e-05	0.00105827
DUSP4	DUSP4	12448.4	0.0495681	0.463306	0.106988	0.914799	0.957745
DUSP6	DUSP6	310.181	0.239112	0.333042	0.717963	0.47278	0.665354
E2F2	E2F2	189.847	-0.372907	0.373482	-0.998461	0.318056	0.504615
E2F7	E2F7	267.055	1.66395	0.361471	4.60328	4.15881e-06	0.00031272
EBF4	EBF4	374.957	-0.162359	0.662162	-0.245195	0.806305	0.894967
EBI3	EBI3	246.394	0.072464	0.330851	0.219023	0.826632	0.911446
ECT2	ECT2	1370.12	0.964794	0.271063	3.5593	0.00037184	0.00483062
EEF1G	EEF1G	41636.8	0.380482	0.347128	1.09609	0.273041	0.456597
EEF2	EEF2	55017.1	0.597613	0.302144	1.97791	0.0479391	0.127441
EFNA4	EFNA4	676.007	0.709774	0.234321	3.02906	0.00245316	0.0157427
EFNB3	EFNB3	527.511	0.319666	0.457809	0.698252	0.485019	0.674283
EGFR	EGFR	1613.19	-2.00134	0.452003	-4.42771	9.5241e-06	0.000530683
EGR1	EGR1	4003.77	-1.28215	0.517433	-2.47791	0.0132156	0.0509954
EGR2	EGR2	887.36	-0.993848	0.473344	-2.09963	0.0357612	0.103782
EGR3	EGR3	1631.42	-1.35212	0.492676	-2.74443	0.00606154	0.0304968
EHD2	EHD2	3049.61	-1.57793	0.29062	-5.42953	5.65018e-08	3.59266e-05
EIF2A	EIF2A	837.969	0.198794	0.420396	0.472874	0.636303	0.778201
EIF2AK2	EIF2AK2	3361.96	-0.187373	0.320672	-0.584312	0.55901	0.726401
ELK1	ELK1	1302.05	0.355246	0.233377	1.5222	0.12796	0.264463
ELL3	ELL3	165.772	-0.94263	0.551368	-1.70962	0.0873362	0.200903
EME1	EME1	252.988	1.15474	0.381391	3.02772	0.00246408	0.0157427
EMP1	EMP1	14995.2	0.480971	0.454869	1.05738	0.290337	0.473029
EMX2	EMX2	302.798	-0.674031	0.38648	-1.74403	0.0811547	0.191608
ENG	ENG	4592.56	-0.184547	0.240961	-0.765878	0.443749	0.640562
ENO1	ENO1	48610.4	0.811477	0.281971	2.87787	0.00400364	0.0223083
ENTPD1	ENTPD1	1340.18	-0.799408	0.295608	-2.70429	0.00684514	0.0331086
EOMES	EOMES	433.283	-0.200803	0.322093	-0.623432	0.533	0.714201
EP300	EP300	3684.16	0.288763	0.240545	1.20045	0.229964	0.40396
EPCAM	EPCAM	35.0256	0.137334	0.910731	0.150795	0.880137	0.940541
EPHX3	EPHX3	582.693	-1.3541	0.446718	-3.03121	0.00243576	0.0157427
EPSTI1	EPSTI1	893.165	-1.57512	0.344934	-4.56645	4.9605e-06	0.000328345
ERBB2	ERBB2	3072.13	-1.39459	0.36028	-3.87085	0.000108456	0.00182024
ERBB3	ERBB3	7935.32	0.294828	0.544758	0.54121	0.588363	0.748798
ERCC6L	ERCC6L	239.815	0.486387	0.41373	1.17561	0.23975	0.415387
ESCO2	ESCO2	507.39	0.446152	0.343813	1.29766	0.194404	0.3578
ESPL1	ESPL1	334.824	1.162	0.343227	3.38552	0.000710433	0.00738532
ESYT2	ESYT2	5099.99	0.40703	0.312118	1.30409	0.192204	0.356511
ETS1	ETS1	8313.25	0.212346	0.299763	0.708378	0.47871	0.667511
ETS2	ETS2	1806.31	-1.29336	0.417637	-3.09685	0.00195591	0.0137605
ETV1	ETV1	2727.01	-0.39968	0.51574	-0.774964	0.438361	0.635418
ETV4	ETV4	2159.88	0.111196	0.365488	0.304239	0.760946	0.863894
EWSR1	EWSR1	5488.03	0.191554	0.221127	0.866262	0.386347	0.581257
EXO1	EXO1	763.189	1.07252	0.324799	3.3021	0.000959652	0.00876663
EYS	EYS	2.10754	-0.563164	2.32011	-0.242731	0.808214	0.896306
EZH2	EZH2	1728.34	0.987377	0.220479	4.47832	7.5232e-06	0.000437545
F13A1	F13A1	4021.7	-0.477482	0.446349	-1.06975	0.284732	0.466077
F2RL1	F2RL1	539.543	-1.31077	0.422559	-3.10198	0.00192232	0.0136425
FABP4	FABP4	538.814	-0.488555	0.349292	-1.3987	0.161903	0.316757
FADD	FADD	1836.19	0.419037	0.221884	1.88854	0.0589531	0.150131
FAM111B	FAM111B	754.639	0.371162	0.261751	1.41799	0.156192	0.307311
FAM122B	PABIR2	2938.9	0.498941	0.327016	1.52574	0.127075	0.263808
FAM161A	FAM161A	975.499	1.13072	0.351763	3.21443	0.00130702	0.0103448
FAM222A	FAM222A	640.765	0.592727	0.495757	1.1956	0.231852	0.405989
FAM69B	DIPK1B	2120.29	1.56218	0.545366	2.86447	0.00417712	0.0227294
FAM72_family	Excluded	1532.29	0.452037	0.307123	1.47184	0.141064	0.284786
FAM83B	FAM83B	1064.83	-1.77517	0.458054	-3.87546	0.000106425	0.00180793
FANCA	FANCA	759.782	0.235925	0.298732	0.789755	0.429671	0.625424
FANCD2	FANCD2	1193.19	0.871113	0.357603	2.43598	0.0148515	0.054586
FANCI	FANCI	1662.43	0.747439	0.225095	3.32055	0.000898406	0.00845594
FAP	FAP	2605.65	-0.287651	0.403332	-0.713186	0.475731	0.665354
FAS	FAS	401.903	-0.907913	0.270876	-3.35177	0.000802969	0.00793288
FASLG	FASLG	429.331	-0.571235	0.344664	-1.65737	0.0974455	0.218585
FBLN1	FBLN1	3761.51	-1.34951	0.484454	-2.78563	0.00534244	0.0276655
FCAR	FCAR	241.887	0.0318801	0.405945	0.078533	0.937404	0.968697
FCER1G	FCER1G	3844.69	-0.668339	0.389879	-1.71422	0.0864883	0.200465
FCER2	FCER2	159.784	0.0759112	0.393086	0.193116	0.846868	0.919476
FCGR1A_FCGR1B	FCGR1A	1610.27	-0.519842	0.482604	-1.07716	0.281408	0.462922
FCGR2A_2C	FCGR2A	10667.5	-0.949909	0.593323	-1.601	0.109378	0.238791
FCGR2B	FCGR2B	1620.34	-0.477415	0.315715	-1.51217	0.130491	0.268896
FCGR3A_3B	FCGR3A	4001.78	-0.0901928	0.600376	-0.150227	0.880585	0.940541
FCMR	FCMR	1333.09	0.440959	0.460834	0.95687	0.338633	0.527056
FCRL2	FCRL2	251.432	0.200461	0.473766	0.423122	0.672207	0.807924
FCRLA	FCRLA	1877.6	2.37897	0.556282	4.27655	1.89808e-05	0.000663529
FEN1	FEN1	153.352	0.326965	0.458378	0.71331	0.475654	0.665354
FEZ1	FEZ1	904.566	-0.446364	0.557512	-0.800636	0.423342	0.618151
FGD6	FGD6	909.277	-0.510134	0.29706	-1.71728	0.0859287	0.200165
FGFR3	FGFR3	2708.9	-2.39331	0.674189	-3.54991	0.00038536	0.00485894
FICD	FICD	469.192	0.472543	0.247277	1.91099	0.0560061	0.143677
FLI1	FLI1	286.414	-0.601504	0.431043	-1.39546	0.162877	0.317625
FLT1	FLT1	602.366	-0.164644	0.332584	-0.495045	0.620569	0.766897
FLT3	FLT3	343.753	-0.431239	0.332347	-1.29756	0.19444	0.3578
FLT3LG	FLT3LG	1113.69	-0.970958	0.316488	-3.06791	0.00215562	0.0146477
FLVCR1	FLVCR1	731.893	0.85694	0.343055	2.49797	0.0124908	0.0489995
FMO5	FMO5	498.613	-0.036135	0.359328	-0.100563	0.919898	0.960055
FN1	FN1	38389.1	0.451603	0.520116	0.868273	0.385245	0.580785
FOLH1	FOLH1	192.406	0.0664325	0.499613	0.132968	0.894219	0.95015
FOS	FOS	5444.25	-0.755633	0.57983	-1.3032	0.192507	0.356599
FOXA1	FOXA1	74.4865	0.435209	0.52881	0.822996	0.41051	0.60705
FOXG1	FOXG1	256.48	-0.939521	0.572838	-1.64012	0.100981	0.224575
FOXJ1	FOXJ1	231.216	-0.0602978	0.510013	-0.118228	0.905887	0.955225
FOXM1	FOXM1	1754.57	1.03891	0.351318	2.95719	0.00310461	0.0184031
FOXO1	FOXO1	1074.67	-0.127586	0.251242	-0.50782	0.61158	0.762544
FOXP1	FOXP1	1895.65	-0.604269	0.298941	-2.02137	0.0432418	0.118342
FOXP3	FOXP3	178.769	-1.33831	0.473563	-2.82604	0.00471278	0.0252496
FOXRED2	FOXRED2	797.183	0.63448	0.438185	1.44797	0.147625	0.294615
FPR1	FPR1	416.185	-0.451671	0.463482	-0.974516	0.3298	0.517356
FPR2	FPR2	260.074	0.035748	0.517268	0.0691093	0.944903	0.970888
FRYL	FRYL	2315.84	0.231498	0.186397	1.24196	0.21425	0.385098
FUT4	FUT4	628.912	-0.101299	0.246722	-0.410578	0.681382	0.813089
FUT5	FUT5	350.679	0.311457	0.501101	0.621546	0.534241	0.714201
FXYD5	FXYD5	8508.02	-1.13036	0.436354	-2.59046	0.00958471	0.0403369
FYB1	FYB1	1360.42	-1.02113	0.439188	-2.32503	0.0200701	0.0686922
FYN	FYN	3991.73	0.15584	0.301302	0.51722	0.605003	0.757462
FZD3	FZD3	494.699	0.333296	0.471596	0.706741	0.479728	0.66826
G6PD	G6PD	1354.61	-0.0316508	0.234795	-0.134802	0.892769	0.949489
GABRA5	GABRA5	184.016	1.09932	0.448261	2.45241	0.0141903	0.0531372
GAD1	GAD1	166.238	0.317907	1.17122	0.271431	NA	NA
GADD45GIP1	GADD45GIP1	3571.38	0.207595	0.256587	0.809064	0.418478	0.616216
GAGE_family	Excluded	8485.36	0.598895	2.29578	0.260868	NA	NA
GATA2	GATA2	458.056	-0.152195	0.353062	-0.431071	0.666417	0.806087
GATA3	GATA3	406.214	-0.950547	0.417906	-2.27455	0.0229329	0.0757004
GBP1	GBP1	5679.58	-2.23139	0.540606	-4.12757	3.66618e-05	0.0010214
GBP5	GBP5	1120.93	-1.6755	0.540327	-3.1009	0.00192934	0.0136425
GCK	GCK	148.428	0.529282	0.474517	1.11541	0.264674	0.446591
GCK_liver	Excluded	149.202	0.382113	0.554855	0.688672	0.49103	0.678289
GCK_Pan	Excluded	162.559	0.574014	0.530576	1.08187	0.27931	0.462184
GDF15	GDF15	4037.58	1.08112	0.585686	1.84591	0.064905	0.161163
GGT7	GGT7	1260.17	0.38972	0.356468	1.09328	0.27427	0.458104
GINS4	GINS4	625.534	0.140971	0.349538	0.403307	0.686722	0.813497
GLB1L2	GLB1L2	481.071	-0.699011	0.650387	-1.07476	NA	NA
GLIPR1	GLIPR1	383.187	-0.261854	0.27522	-0.951435	0.341384	0.530745
GNLY	GNLY	742.03	-1.67798	0.497774	-3.37096	0.000749054	0.0075611
GPI	GPI	8959.4	0.897856	0.312316	2.87483	0.00404241	0.0224346
GPR18	GPR18	295.257	-0.481863	0.302813	-1.59129	0.111545	0.242029
GPR19	GPR19	345.476	0.798287	0.245412	3.25285	0.00114254	0.0093621
GPRIN1	GPRIN1	782.724	0.439873	0.471487	0.932947	0.350847	0.540211
GRAP2	GRAP2	366.81	-0.177375	0.342101	-0.518487	0.604118	0.757462
GSDME	GSDME	1439.73	1.92536	0.409975	4.69628	2.6494e-06	0.000283893
GTF3C1	GTF3C1	2574.15	-0.0246493	0.21373	-0.115329	0.908184	0.955225
GTSE1	GTSE1	537.25	1.00705	0.307237	3.27775	0.00104636	0.00899744
GUSB	GUSB	2511.33	0.30914	0.329501	0.938206	0.348139	0.537646
GZMA	GZMA	1000.08	-2.20831	0.508118	-4.34606	1.38605e-05	0.000567874
GZMB	GZMB	699.557	-1.42268	0.544959	-2.61062	0.00903772	0.0389769
GZMH	GZMH	225.736	-0.686627	0.520775	-1.31847	0.187346	0.350299
GZMK	GZMK	414.005	-2.6735	0.525477	-5.08776	3.62312e-07	0.000109345
GZMM	GZMM	195.984	-0.321839	0.280965	-1.14548	0.252012	0.429684
H2AFZ	H2AZ1	6991.15	0.844585	0.286151	2.95153	0.003162	0.0185851
HASPIN	HASPIN	547.291	0.880144	0.261541	3.36522	0.000764827	0.00766477
HAVCR2	HAVCR2	891.998	-0.429833	0.341312	-1.25936	0.207902	0.375626
HCAR1	HCAR1	120.227	0.286312	0.412759	0.693655	0.487899	0.675157
HCAR2	HCAR2	359.801	-1.14416	0.465626	-2.45726	0.0140001	0.0527085
HDC	HDC	197.202	-1.22434	0.46868	-2.61233	0.00899279	0.0389036
HELLS	HELLS	640.601	0.695679	0.284593	2.44447	0.0145066	0.0537439
HERC6	HERC6	957.693	-0.962149	0.420779	-2.28659	0.0222198	0.0744043
HES1	HES1	4235.12	0.340406	0.368959	0.922612	0.356209	0.547682
HES5	HES5	138.293	0.461227	0.427974	1.0777	0.281168	0.462922
HEXIM2	HEXIM2	512.9	0.141897	0.251796	0.563541	0.573067	0.739835
HEY1	HEY1	691.798	0.582059	0.584078	0.996543	0.318986	0.505515
HEY2	HEY2	675.568	0.370373	0.498618	0.742799	0.457603	0.653786
HEYL	HEYL	332.606	0.212789	0.323312	0.658155	0.510439	0.693023
HGF	HGF	490.291	-0.280781	0.359819	-0.780338	0.435192	0.631481
HHLA2	HHLA2	6.98242	-0.984935	1.59874	-0.616068	0.53785	0.714227
HIF1A	HIF1A	5465.31	0.19714	0.35271	0.558928	0.576211	0.741832
HIST1H2BH	H2BC9	2518.02	-0.204711	0.469642	-0.435886	0.662919	0.803636
HJURP	HJURP	401.153	0.462818	0.333799	1.38652	0.165589	0.320369
HK1	HK1	3819.45	-0.319751	0.319706	-1.00014	0.317242	0.504473
HK2	HK2	2200.25	0.279277	0.402025	0.694676	0.487259	0.675157
HLA-A	HLA-A	70160.7	-0.260116	0.401975	-0.647096	0.51757	0.699975
HLA-B	HLA-B	99456.9	-1.31959	0.499368	-2.64252	0.0082292	0.0364861
HLA-C	HLA-C	36932.1	-0.837743	0.515273	-1.62582	0.103987	0.229199
HLA-DMA	HLA-DMA	4549.65	-0.900884	0.36479	-2.4696	0.0135266	0.0516233
HLA-DMB	HLA-DMB	3497.05	-1.10358	0.39219	-2.81388	0.00489468	0.0259251
HLA-DOA	HLA-DOA	996.854	-0.630493	0.387406	-1.62748	0.103636	0.228964
HLA-DOB	HLA-DOB	548.229	-0.478664	0.286144	-1.67281	0.0943656	0.212361
HLA-DPA1	HLA-DPA1	18268.6	-1.12385	0.417803	-2.6899	0.00714734	0.0338648
HLA-DPB1	HLA-DPB1	568.362	-0.468385	0.276755	-1.69242	0.0905661	0.20547
HLA-DQA1	HLA-DQA1	779.608	-1.16958	0.783936	-1.49193	0.135717	0.275588
HLA-DQA2	HLA-DQA2	129.882	0.0186837	0.834719	0.0223831	0.982142	0.988529
HLA-DQB1	HLA-DQB1	1781.66	-2.16188	1.02073	-2.11798	0.0341771	0.100229
HLA-DQB2	HLA-DQB2	700.512	-0.706309	0.547667	-1.28967	0.197166	0.36186
HLA-DRA	HLA-DRA	50504	-1.12503	0.422279	-2.66419	0.00771736	0.0355483
HLA-DRB1	HLA-DRB1	2604.61	-0.896053	0.500905	-1.78887	0.0736358	0.17831
HLA-E	HLA-E	28995.1	-1.04383	0.339092	-3.07832	0.00208169	0.0143554
HLA-F	HLA-F	10676.9	-1.18738	0.46617	-2.54711	0.010862	0.0437353
HLA-G	HLA-G	814.174	-0.558431	0.632642	-0.882698	0.3774	0.573928
HLF	HLF	377.022	-0.225356	0.423975	-0.531532	0.59505	0.750605
HMBS	HMBS	894.795	0.788074	0.340402	2.31513	0.0206059	0.0703531
HMGB1	HMGB1	3286.03	0.147002	0.275278	0.534012	0.593333	0.74934
HMGCS2	HMGCS2	199.259	-0.0256411	0.424561	-0.0603945	0.951841	0.972721
HMMR	HMMR	608.101	0.473964	0.314447	1.50729	0.131736	0.270662
HMOX1	HMOX1	2442.8	-1.05276	0.387309	-2.71815	0.00656485	0.0320258
HMX2	HMX2	88.6019	0.172177	0.555496	0.309953	0.756597	0.861799
HNF1A	HNF1A	3.61732	-1.12914	1.91516	-0.589581	0.555472	0.723828
HNF1B	HNF1B	3.59069	0.163434	2.00661	0.0814479	0.935086	0.968533
HORMAD1	HORMAD1	797.701	0.468954	1.17896	0.397769	0.690801	0.813497
HORMAD2	HORMAD2	175.08	0.294287	0.495035	0.594478	0.552193	0.723448
HPDL	HPDL	607.042	1.37545	0.517333	2.65874	0.00784335	0.0357688
HPN	HPN	33.2122	0.0431981	0.724175	0.0596515	0.952433	0.972721
HRAS	HRAS	1436.88	0.037693	0.320289	0.117684	0.906318	0.955225
HSD11B1	HSD11B1	483.532	-0.310639	0.396152	-0.784141	0.432957	0.628894
HSP90B1	HSP90B1	15753.6	0.227172	0.300183	0.756778	0.449183	0.644399
HSPA1A	HSPA1A	4574.16	0.268011	0.300461	0.892	0.372393	0.568798
IBSP	IBSP	229.822	0.064655	0.43735	0.147833	0.882474	0.940541
ICAM1	ICAM1	4128.82	0.463148	0.36144	1.2814	0.200053	0.364757
ICAM2	ICAM2	429.288	-0.438379	0.280076	-1.56521	0.117533	0.252659
ICAM3	ICAM3	308.639	-0.534077	0.311296	-1.71566	0.086225	0.200465
ICAM4	ICAM4	214.02	0.203425	0.413969	0.491401	0.623143	0.767742
ICOS	ICOS	416.054	-0.59715	0.277293	-2.1535	0.0312797	0.0939065
ICOSLG	ICOSLG	423.251	-0.362651	0.28599	-1.26806	0.204778	0.370796
ID2	ID2	2266.32	-0.407389	0.258807	-1.57411	0.115463	0.248977
ID3	ID3	556.148	-0.0565631	0.697943	-0.0810426	0.935408	0.968533
ID4	ID4	970.839	-0.280316	0.459014	-0.610692	0.541403	0.716896
IDH1	IDH1	2947.65	0.984008	0.248261	3.9636	7.38292e-05	0.00142839
IDH2	IDH2	2597.9	0.138591	0.252444	0.548997	0.583008	0.745757
IDO1	IDO1	1001.75	-2.59491	0.742996	-3.49249	0.000478534	0.00560166
IDO2	IDO2	252.005	-0.441469	0.330732	-1.33482	0.181934	0.343873
IFI16	IFI16	24641.3	0.569215	0.376043	1.5137	0.130103	0.268493
IFI27	IFI27	17182.2	-2.10568	0.641255	-3.28369	0.00102458	0.00886523
IFI35	IFI35	412.144	0.208151	0.289718	0.71846	0.472474	0.665354
IFI44L	IFI44L	1349.92	-1.30922	0.516667	-2.53398	0.0112777	0.0448851
IFI6	IFI6	16020	-1.42715	0.645602	-2.21057	0.0270656	0.0856873
IFIH1	IFIH1	2023.41	-0.90775	0.343434	-2.64316	0.00821366	0.0364861
IFIT1	IFIT1	1761.04	-1.27501	0.581557	-2.19241	0.02835	0.0879544
IFIT2	IFIT2	238.691	-0.160441	0.291496	-0.550404	0.582042	0.745207
IFIT3	IFIT3	2259.92	-0.85614	0.403281	-2.12294	0.0337593	0.0992124
IFIT5	IFIT5	1353.99	-0.165471	0.262572	-0.630193	0.528568	0.71071
IFITM1	IFITM1	8775.02	-1.59972	0.490757	-3.2597	0.00111529	0.00924761
IFITM2	IFITM2	17999.9	-1.34032	0.329842	-4.06353	4.8336e-05	0.00109794
IFITM3	IFITM3	15064	-0.726053	0.371984	-1.95184	0.050957	0.134236
IFNA_Family	Excluded	1288.17	-0.0301419	0.399645	-0.0754217	0.939879	0.970447
IFNAR1	IFNAR1	2037.87	0.141994	0.214885	0.660792	0.508746	0.692073
IFNAR2	IFNAR2	3611.58	-0.0533186	0.23257	-0.229258	0.818668	0.904366
IFNB1	IFNB1	184.827	0.271361	0.382699	0.709072	0.47828	0.667511
IFNG	IFNG	315.598	-1.01285	0.503965	-2.00976	0.0444568	0.120483
IFNGR1	IFNGR1	4751.12	-0.397837	0.296211	-1.34309	0.179244	0.33971
IFNL1	IFNL1	3.44055	-2.40427	2.00406	-1.1997	0.230257	0.403965
IFNL2	IFNL2	279.196	0.140398	0.490115	0.28646	0.774526	0.870205
IFNL3	IFNL3	3.07905	-1.19036	1.85238	-0.642609	0.520478	0.702544
IFNL4	IFNL4	296	0.28268	0.405446	0.697208	0.485673	0.674519
IFNLR1	IFNLR1	262.283	-0.579982	0.468973	-1.23671	0.216196	0.387456
IGF1R	IGF1R	4613.24	0.424405	0.417579	1.01635	0.309465	0.497214
IGF2R	IGF2R	869.625	-0.0534462	0.257591	-0.207485	0.835631	0.913685
IGFBP3	IGFBP3	2653.9	-1.12663	0.372269	-3.02638	0.00247498	0.0157427
IGSF6	IGSF6	1669.54	-0.0136993	0.35412	-0.0386853	0.969141	0.98142
IHH	IHH	165.513	0.281682	0.467424	0.602626	0.546757	0.721243
IKBKB	IKBKB	2533.92	-0.207332	0.278983	-0.743169	0.457379	0.653786
IKBKG	IKBKG	2163.61	-0.00780629	0.186045	-0.0419592	0.966531	0.979897
IKZF1	IKZF1	1555.8	-1.13924	0.358474	-3.17803	0.00148281	0.0113492
IKZF2	IKZF2	586.318	-0.33745	0.385344	-0.875711	0.381187	0.577167
IKZF3	IKZF3	1074.53	-1.34368	0.440653	-3.04928	0.00229391	0.0152891
IKZF4	IKZF4	501.682	0.151347	0.175507	0.862344	0.388498	0.581956
IL10	IL10	292.095	0.0206197	0.307248	0.0671108	0.946493	0.970888
IL10RA	IL10RA	2437.27	-1.15283	0.379273	-3.03957	0.00236915	0.0155671
IL10RB	IL10RB	1878.97	0.103632	0.204757	0.506123	0.61277	0.762814
IL11	IL11	284.981	-0.380141	0.431083	-0.881827	0.37787	0.574016
IL11RA	IL11RA	1624.01	-0.739627	0.35805	-2.06571	0.0388558	0.110696
IL12A	IL12A	40.7147	-0.256388	0.616771	-0.415695	0.677633	0.810948
IL12B	IL12B	222.974	-0.0103317	0.437935	-0.0235919	0.981178	0.988273
IL12RB1	IL12RB1	548.785	-0.991935	0.409859	-2.42018	0.0155126	0.0563686
IL12RB2	IL12RB2	1349.36	0.960764	0.444914	2.15944	0.0308162	0.0931172
IL13	IL13	197.215	0.237193	0.52331	0.453255	0.650365	0.791922
IL13RA1	IL13RA1	4302.42	0.263325	0.273447	0.962986	0.335555	0.523912
IL13RA2	IL13RA2	349.773	0.284458	0.648121	0.438896	NA	NA
IL15	IL15	383.109	-0.731348	0.267272	-2.73634	0.00621259	0.0310184
IL15RA	IL15RA	631.339	-1.0652	0.336942	-3.16137	0.0015703	0.0116975
IL16	IL16	1360.59	0.475765	0.275603	1.72627	0.0842993	0.19736
IL17A	IL17A	2.40747	-1.45477	2.02929	-0.716885	0.473445	0.665354
IL17B	IL17B	195.179	-0.0586123	0.39424	-0.148672	0.881813	0.940541
IL17C	IL17C	139.704	-0.384444	0.503731	-0.763191	0.445349	0.640917
IL17D	IL17D	801.352	-0.503727	0.630627	-0.798772	0.424423	0.619079
IL17F	IL17F	216.487	0.489831	0.450529	1.08724	0.276932	0.460342
IL17RA	IL17RA	1170.68	0.0783412	0.221055	0.354396	0.723042	0.837153
IL17RB	IL17RB	222.178	-0.074033	0.396088	-0.186911	0.851731	0.921881
IL18	IL18	3202.71	-1.7583	0.466182	-3.77171	0.000162135	0.00248191
IL18BP	IL18BP	2157.47	-0.752328	0.313914	-2.3966	0.0165478	0.0592574
IL18R1	IL18R1	165.315	-0.473813	0.318796	-1.48626	0.137211	0.278218
IL19	IL19	212.167	0.433438	0.461146	0.939915	0.347261	0.537483
IL1A	IL1A	156.518	-0.867692	0.711826	-1.21897	0.222857	0.393959
IL1B	IL1B	451.053	0.406152	0.33133	1.22582	0.220266	0.390866
IL1R1	IL1R1	2064.41	-1.3403	0.326727	-4.10221	4.09226e-05	0.00103646
IL1R2	IL1R2	328.925	-0.810616	0.415517	-1.95086	0.0510733	0.134236
IL1RAP	IL1RAP	2753.33	0.726527	0.425025	1.70938	0.0873811	0.200903
IL1RL1	IL1RL1	343.362	-0.17281	0.34356	-0.502998	0.614966	0.764181
IL1RL2	IL1RL2	406.055	-0.800887	0.343542	-2.33127	0.0197392	0.0678932
IL1RN	IL1RN	1219.09	-0.890935	0.478858	-1.86054	0.0628094	0.156821
IL2	IL2	203.204	-0.219596	0.447274	-0.490964	0.623452	0.767742
IL20	IL20	265.213	-0.286547	0.532379	-0.53824	0.590412	0.749038
IL20RA	IL20RA	400.371	-1.59657	0.478999	-3.33314	0.000858705	0.00824949
IL20RB	IL20RB	675.636	-1.59485	0.523005	-3.04939	0.00229306	0.0152891
IL21	IL21	207.488	-0.291609	0.419837	-0.694576	0.487321	0.675157
IL21R	IL21R	301.295	-1.77226	0.581556	-3.04744	0.00230797	0.0153096
IL22	IL22	5.03603	-0.201678	1.89215	-0.106586	0.915117	0.957745
IL22RA1	IL22RA1	474.502	-1.36844	0.477326	-2.86688	0.00414539	0.0227294
IL22RA2	IL22RA2	183.195	-0.276084	0.41736	-0.661502	0.50829	0.692073
IL23A	IL23A	236.418	0.145855	0.347787	0.41938	0.674939	0.809113
IL23R	IL23R	168.065	-0.115156	0.35871	-0.321028	0.74819	0.856391
IL24	IL24	229.163	0.387569	0.36105	1.07345	0.283069	0.463901
IL25	IL25	135.894	0.246482	0.41679	0.591383	0.554264	0.72355
IL26	IL26	163.76	0.161999	0.378987	0.427454	0.669049	0.807042
IL27	IL27	149.88	-0.0852232	0.529636	-0.160909	0.872165	0.93672
IL2RA	IL2RA	401.142	-0.211174	0.316733	-0.666724	0.504948	0.690278
IL2RB	IL2RB	531.79	-0.906676	0.340942	-2.65933	0.00782974	0.0357688
IL2RG	IL2RG	247.455	-0.805947	0.344383	-2.34026	0.0192703	0.0666092
IL3	IL3	130.324	-0.124642	0.439397	-0.283667	0.776666	0.87039
IL31	IL31	170.51	0.430488	0.494934	0.869788	0.384416	0.580165
IL32	IL32	3231.22	-1.99666	0.416268	-4.79658	1.61401e-06	0.000211272
IL33	IL33	922.832	-1.08148	0.374248	-2.88973	0.00385567	0.0216571
IL34	IL34	681.948	-1.45558	0.455211	-3.1976	0.00138579	0.0107844
IL3RA	IL3RA	297.793	-0.777873	0.414656	-1.87595	0.0606628	0.153922
IL4	IL4	3.31496	-1.18747	1.83136	-0.648411	0.516719	0.699505
IL4R	IL4R	1830.77	-0.499466	0.323847	-1.54229	0.123003	0.261992
IL5	IL5	114.708	-0.326446	0.601602	-0.542628	0.587386	0.748608
IL5RA	IL5RA	167.415	0.18824	0.345581	0.544707	0.585955	0.747903
IL6	IL6	523.805	-0.089392	0.510451	-0.175123	0.860983	0.92918
IL6R	IL6R	3011.13	1.00563	0.257166	3.91042	9.21344e-05	0.00164543
IL6ST	IL6ST	9440.69	0.0290186	0.266209	0.109007	0.913197	0.957745
IL7	IL7	197.078	-0.286453	0.277546	-1.03209	0.302029	0.488081
IL7R	IL7R	1227.45	-1.17191	0.476316	-2.46036	0.0138798	0.052486
IL9	IL9	16.2117	-0.271456	0.927317	-0.292733	0.769726	0.868905
IL9R	IL9R	376.439	-0.368356	0.317098	-1.16165	0.245379	0.420898
IMPG2	IMPG2	258.144	0.487846	0.399166	1.22216	0.221646	0.392315
INSM1	INSM1	233.975	0.738463	0.329178	2.24336	0.0248738	0.0805794
IQGAP3	IQGAP3	981.769	1.70313	0.419539	4.05953	4.91726e-05	0.00109794
IRAK1	IRAK1	2111.41	0.106342	0.215083	0.494426	0.621005	0.766897
IRAK2	IRAK2	356.407	-0.221228	0.274121	-0.807045	0.41964	0.617275
IRAK3	IRAK3	1166.38	-1.46423	0.412837	-3.54675	0.00039002	0.00485894
IRAK4	IRAK4	354.522	0.200844	0.31748	0.632618	0.526983	0.709949
IRF1	IRF1	4466.18	-1.48012	0.484956	-3.05207	0.00227268	0.0152891
IRF2	IRF2	1953.82	-0.119271	0.193596	-0.61608	0.537842	0.714227
IRF3	IRF3	2264.51	-0.103583	0.200025	-0.517847	0.604565	0.757462
IRF4	IRF4	5500.18	0.317812	0.416137	0.763719	0.445035	0.640917
IRF5	IRF5	437.754	-0.207067	0.400573	-0.516926	0.605208	0.757462
IRF7	IRF7	2282.06	-0.773776	0.418422	-1.84927	0.0644183	0.160527
IRF8	IRF8	1502.93	-1.33586	0.465854	-2.86756	0.00413655	0.0227294
IRF9	IRF9	4091.32	-0.566256	0.248906	-2.27498	0.022907	0.0757004
IRGM	IRGM	10.9705	-1.49659	1.2756	-1.17324	0.2407	0.415484
IRS1	IRS1	299.412	-0.0199382	0.291713	-0.0683485	0.945508	0.970888
ISG15	ISG15	4265.38	-1.22838	0.660254	-1.86047	0.0628186	0.156821
ISG20	ISG20	649.836	0.0752191	0.654612	0.114906	0.908519	0.955225
ITGA1	ITGA1	1114.06	-0.853171	0.458485	-1.86085	0.0627655	0.156821
ITGA2	ITGA2	551.882	-0.458439	0.32107	-1.42785	0.153336	0.302118
ITGA3	ITGA3	6658.56	1.27594	0.374835	3.404	0.000664065	0.00717087
ITGA4	ITGA4	1606.92	-1.32645	0.490819	-2.70253	0.00688139	0.0331688
ITGA5	ITGA5	2278.52	-0.679831	0.342189	-1.98671	0.0469544	0.125062
ITGA6	ITGA6	6290.84	-0.320423	0.399145	-0.802774	0.422105	0.618118
ITGAE	ITGAE	148.696	-2.23952	0.899003	-2.49112	0.0127343	0.0494117
ITGAL	ITGAL	1367.85	-1.28874	0.404723	-3.18426	0.00145124	0.011231
ITGAM	ITGAM	653.586	-0.295005	0.2538	-1.16235	0.245092	0.420898
ITGAX	ITGAX	1246.02	-0.391162	0.350058	-1.11742	0.263814	0.446591
ITGB1	ITGB1	13932.8	0.632124	0.253398	2.49459	0.0126103	0.0492048
ITGB2	ITGB2	3519.89	-0.527849	0.404673	-1.30438	0.192103	0.356511
ITGB3	ITGB3	2276.69	-2.14013	0.593518	-3.60584	0.00031114	0.00420794
ITGB4	ITGB4	1795.44	-2.77551	0.547161	-5.07257	3.92481e-07	0.000109345
ITGB7	ITGB7	603.854	-1.23093	0.347061	-3.54673	0.000390039	0.00485894
ITK	ITK	574.016	-0.710695	0.396139	-1.79405	0.0728044	0.177612
ITLN2	ITLN2	248.512	0.660418	0.341761	1.93239	0.0533109	0.137778
ITPKC	ITPKC	975.635	-0.0701872	0.21922	-0.320168	0.748841	0.856433
JAK1	JAK1	4046.35	-0.0878075	0.28736	-0.305566	0.759935	0.86345
JAK2	JAK2	1007.08	-0.526254	0.246681	-2.13334	0.0328968	0.097917
JAK3	JAK3	1125.09	-0.784523	0.303367	-2.58606	0.00970812	0.0404892
JAKMIP3	JAKMIP3	22.4277	-1.63634	0.612808	-2.67023	0.00757982	0.0351956
JAML	JAML	1009.53	-0.959041	0.468729	-2.04605	0.0407519	0.113772
JCHAIN	JCHAIN	2206.96	-1.23038	0.722391	-1.70321	0.0885295	0.202831
KCNA1	KCNA1	177.688	0.0957775	0.457664	0.209275	0.834234	0.913685
KCNH2	KCNH2	10.6002	-0.587763	1.17366	-0.500796	0.616515	0.764762
KCNK5	KCNK5	275.764	-0.493236	0.401261	-1.22922	0.218991	0.390309
KDM5B	KDM5B	1474.44	0.944246	0.342382	2.75787	0.00581796	0.0294706
KDR	KDR	1085.32	-0.201126	0.330532	-0.608492	0.542861	0.717463
KHDRBS2	KHDRBS2	134.05	-0.468992	0.475792	-0.985709	0.324276	0.510414
KHK	KHK	520.1	0.42418	0.262531	1.61573	0.106152	0.233008
KIF14	KIF14	735.933	1.45924	0.34902	4.18096	2.90287e-05	0.000886571
KIF15	KIF15	247.223	0.82244	0.297111	2.76813	0.00563798	0.0288739
KIF18B	KIF18B	392.145	1.15947	0.404135	2.86902	0.0041175	0.0227294
KIF20A	KIF20A	954.46	0.329667	0.282675	1.16624	0.243518	0.418791
KIF23	KIF23	935.342	1.05981	0.322286	3.28841	0.00100755	0.00886523
KIF2C	KIF2C	601.207	0.964422	0.285938	3.37283	0.000743993	0.0075611
KIF4A	KIF4A	669.405	1.13114	0.330148	3.42616	0.000612178	0.00671468
KIF5C	KIF5C	34.9721	-0.0181307	0.496662	-0.0365051	0.97088	0.982161
KIFC1	KIFC1	756.136	1.23065	0.373866	3.29169	0.000995869	0.00886523
KIR2DL1	KIR2DL1	451.572	0.331462	0.530108	0.625274	0.531792	0.713666
KIR2DL1_2DL2	KIR2DL2	821.949	0.0328801	0.483186	0.0680485	0.945747	0.970888
KIR2DL3	KIR2DL3	527.635	0.443228	0.511705	0.866179	0.386392	0.581257
KIR2DL4	KIR2DL4	148.251	0.331996	0.641084	0.517867	0.604551	0.757462
KIR2DL5A_5B	KIR2DL5A	58.5252	-0.00451962	0.877345	-0.00515148	0.99589	0.996605
KIR2DS2_2DS4	KIR2DS2	197.151	0.0292489	0.525187	0.0556924	0.955587	0.973672
KIR2DS4	KIR2DS4	357.135	0.0559565	0.477517	0.117182	0.906716	0.955225
KIR2DSx	Excluded	156.801	0.248546	0.490024	0.507212	0.612006	0.762544
KIR3DL1	KIR3DL1	638.493	-0.159859	0.522902	-0.305715	0.759822	0.86345
KIR3DL2	KIR3DL2	304.203	0.0392027	0.426981	0.0918137	0.926846	0.964225
KIR3DL3	KIR3DL3	420.339	0.469379	0.437183	1.07365	0.282981	0.463901
KIR3DS1	KIR3DS1	9.98293	-2.83198	1.23698	-2.28942	0.0220549	0.0740299
KIR-panL	Excluded	884.148	0.0429423	0.435545	0.0985946	0.92146	0.960055
KIR-panS	Excluded	130.395	0.227632	0.46131	0.493447	0.621697	0.767071
KIT	KIT	2045.3	0.682039	0.62588	1.08973	0.275833	0.459612
KLF2	KLF2	614.144	-0.61391	0.398906	-1.53898	0.123808	0.262504
KLHDC9	KLHDC9	151.778	0.624774	0.436456	1.43147	0.152295	0.300492
KLRB1	KLRB1	403.533	-0.799156	0.26511	-3.01443	0.0025746	0.0160826
KLRD1	KLRD1	675.736	-1.13677	0.459993	-2.47127	0.0134635	0.0516233
KLRF1	KLRF1	22.1983	-1.10412	0.993207	-1.11167	0.266279	0.448521
KLRG1	KLRG1	180.837	-0.787188	0.440193	-1.78828	0.0737306	0.17831
KLRK1	KLRK1	738.027	-2.32324	0.467187	-4.97283	6.59819e-07	0.000149477
KNL1	KNL1	616.999	0.541426	0.254938	2.12375	0.0336907	0.0992124
KPNA2	KPNA2	9895.04	0.997219	0.249017	4.00462	6.21163e-05	0.00127247
KREMEN1	KREMEN1	2978.13	-0.384657	0.329299	-1.16811	0.242763	0.418009
KRT13	KRT13	236.935	-0.0491846	0.494364	-0.0994907	0.920749	0.960055
KRT16	KRT16	23668.7	-2.10686	1.03979	-2.02624	0.0427401	0.117312
KRT17	KRT17	27295.9	-1.35092	0.69221	-1.95161	0.0509844	0.134236
KRT18	KRT18	4055.58	-0.00575449	0.342164	-0.0168179	0.986582	0.99085
KRT19	KRT19	471.491	-0.333255	0.602044	-0.55354	0.579893	0.743943
KRT34	KRT34	207.128	-0.468177	0.343055	-1.36473	0.172339	0.330157
KRT5	KRT5	84549	-2.20477	0.970747	-2.27121	0.0231341	0.0761841
KRT6A	KRT6A	437.587	0.070787	0.334194	0.211814	0.832252	0.913685
KRT7	KRT7	67.3889	-1.80526	0.673529	-2.6803	0.00735557	0.0346159
KRT8	KRT8	6447.19	0.134791	0.339662	0.396837	0.691488	0.813549
KRTCAP3	KRTCAP3	255.727	-0.157269	0.322404	-0.487801	0.625691	0.768596
KSR2	KSR2	208.157	0.0895291	0.450748	0.198623	0.842557	0.916101
L1CAM	L1CAM	2040.28	0.900723	0.645524	1.39534	0.162914	0.317625
LAG3	LAG3	747.317	-1.39392	0.521968	-2.6705	0.00757379	0.0351956
LAIR2	LAIR2	1287.79	-0.686509	0.353959	-1.93952	0.0524382	0.136137
LAMC3	LAMC3	509.18	0.0269987	0.440831	0.0612449	0.951164	0.972721
LAMP1	LAMP1	12872.4	-0.230594	0.247227	-0.932724	0.350963	0.540211
LAMP3	LAMP3	677.501	-0.926765	0.383443	-2.41696	0.0156509	0.0566279
LAPTM5	LAPTM5	8074.91	-1.01539	0.39851	-2.54797	0.0108353	0.0437353
LAT	LAT	816.03	-1.16979	0.268669	-4.35402	1.33667e-05	0.000564235
LCK	LCK	850.325	-0.845916	0.35119	-2.40871	0.0160089	0.0576237
LCN2	LCN2	1140.67	-0.838252	1.16404	-0.720121	0.471451	0.665354
LCP1	LCP1	5333.53	-0.827634	0.375801	-2.20232	0.0276429	0.0864369
LEXM	LEXM	179.324	0.230442	0.372298	0.618973	0.535934	0.714227
LGALS1	LGALS1	17036.7	0.475274	0.356599	1.33279	0.182599	0.344396
LGALS3	LGALS3	24615.5	0.311308	0.428897	0.725835	0.46794	0.663113
LGALS9	LGALS9	1279.79	-0.629626	0.257797	-2.44233	0.0145929	0.0539201
LGSN	LGSN	222.23	-0.616903	0.490751	-1.25706	0.208733	0.376638
LIF	LIF	467.779	0.0215724	0.501329	0.0430304	0.965677	0.979744
LILRA4	LILRA4	278.101	-0.316833	0.388435	-0.815666	0.414691	0.611285
LILRB1	LILRB1	620.28	-0.276056	0.457018	-0.604039	0.545818	0.720687
LILRB2	LILRB2	542.526	-0.643424	0.367272	-1.7519	0.0797907	0.189461
LIMA1	LIMA1	8887.6	0.441217	0.329279	1.33995	0.180262	0.341175
LIPE	LIPE	163.379	0.306229	0.42777	0.715873	0.47407	0.665354
LMNA	LMNA	42601.2	0.625883	0.245824	2.54606	0.0108946	0.0437353
LMNB1	LMNB1	2318.9	0.450058	0.251514	1.7894	0.0735512	0.17831
LOXL1	LOXL1	1662.5	-0.775921	0.357094	-2.17288	0.0297895	0.0910323
LOXL2	LOXL2	1334.8	-0.341651	0.290975	-1.17416	0.240331	0.415484
LRBA	LRBA	3302.74	0.0338359	0.236369	0.143149	0.886173	0.94376
LRG1	LRG1	452.681	-0.351995	0.389572	-0.903544	0.366237	0.562186
LRP1	LRP1	7925.83	-0.78384	0.312685	-2.5068	0.0121829	0.0480758
LST1	LST1	724.041	-0.191879	0.263563	-0.728018	0.466602	0.662396
LTA	LTA	364.501	0.104002	0.265859	0.391193	0.695654	0.816784
LTB	LTB	1342.8	-1.23883	0.535525	-2.31329	0.0207064	0.0705234
LTB4R	LTB4R	1902.83	-1.31179	0.402138	-3.26204	0.00110613	0.00924761
LTBP1	LTBP1	710.921	0.408547	0.433422	0.94261	0.345881	0.535942
LTBR	LTBR	2033.67	0.0937372	0.302969	0.309396	0.757021	0.861799
LTK	LTK	714.402	-0.929931	0.522461	-1.77991	0.0750912	0.180213
LY86	LY86	662.416	-0.175677	0.296477	-0.592548	0.553484	0.723448
LY9	LY9	396.042	-0.511177	0.398801	-1.28179	0.199918	0.364757
LY96	LY96	1768.06	-1.37622	0.369591	-3.72363	0.000196375	0.00284949
LYN	LYN	1449.32	-0.394493	0.311228	-1.26754	0.204963	0.370796
LYVE1	LYVE1	433.244	-0.687228	0.337327	-2.03727	0.0416226	0.11504
LYZ	LYZ	37383.4	-1.35036	0.584562	-2.31004	0.0208858	0.0706775
M6PR	M6PR	5674.51	0.839039	0.236752	3.54397	0.000394156	0.00485894
MAB21L2	MAB21L2	140.163	0.308164	0.576295	0.534733	0.592835	0.74934
MAD2L1	MAD2L1	2374.54	0.73792	0.291014	2.53568	0.0112228	0.0448471
MADCAM1	MADCAM1	821.8	-0.32026	0.384031	-0.833943	0.404313	0.600435
MAF	MAF	4342.68	-0.935104	0.289474	-3.23035	0.00123637	0.00995527
MAGEA1	MAGEA1	335.394	-0.995359	0.828027	-1.20208	0.229331	0.403866
MAGEA10	MAGEA10	104.072	-0.959652	0.806718	-1.18958	0.234213	0.407473
MAGEA12	MAGEA12	7030.87	0.586877	0.890965	0.658699	0.510089	0.693023
MAGEA3_A6	MAGEA3	1429.46	0.911477	0.916864	0.994125	0.320162	0.506226
MAGEA4	MAGEA4	311.256	-1.34015	0.817349	-1.63963	0.101083	0.224575
MAGEB2	MAGEB2	211.168	1.74455	0.551704	3.16212	0.00156626	0.0116975
MAGEC1	MAGEC1	358.645	-1.70206	1.03878	-1.63851	0.101314	0.224731
MAGEC2	MAGEC2	1466.31	-0.0294176	1.10797	-0.026551	0.978818	0.986609
MAP2K1	MAP2K1	1314.83	0.300273	0.176976	1.69668	0.0897564	0.204835
MAP2K2	MAP2K2	10776.5	0.712056	0.235983	3.01741	0.00254948	0.0160698
MAP2K4	MAP2K4	1860.73	0.175126	0.244925	0.715018	0.474598	0.665354
MAP2K6	MAP2K6	662.365	0.888338	0.358746	2.47623	0.0132778	0.0510939
MAP2K7	MAP2K7	2307.16	0.510865	0.255447	1.99989	0.0455123	0.122866
MAP3K1	MAP3K1	3718.17	-0.125201	0.292261	-0.428387	0.668369	0.807042
MAP3K5	MAP3K5	818.69	-0.360761	0.259534	-1.39003	0.164519	0.319185
MAP3K7	MAP3K7	1951.6	-0.097058	0.269484	-0.360162	0.718726	0.83397
MAP4	MAP4	627.909	0.519989	0.341325	1.52344	0.127648	0.264211
MAP4K1	MAP4K1	915.227	-1.16951	0.331086	-3.53235	0.000411889	0.00498922
MAPK1	MAPK1	4091.11	0.794004	0.247309	3.21058	0.00132467	0.0103948
MAPK11	MAPK11	822.685	0.368712	0.235381	1.56645	0.117243	0.252427
MAPK14	MAPK14	4498.84	0.678918	0.233745	2.90452	0.00367818	0.020828
MAPK3	MAPK3	3417.99	0.0683979	0.219224	0.311999	0.755041	0.861402
MAPK8	MAPK8	771.212	-0.117562	0.291766	-0.402931	0.686999	0.813497
MAPKAPK2	MAPKAPK2	3158.17	0.402346	0.348101	1.15583	NA	NA
MARCO	MARCO	507.864	-0.162357	0.539299	-0.301053	0.763374	0.864537
MBL2	MBL2	122.66	0.0151189	0.427119	0.0353975	0.971763	0.982341
MCM10	MCM10	253.548	1.34122	0.408352	3.28448	0.00102172	0.00886523
MCM2	MCM2	1137.02	0.545553	0.346283	1.57545	0.115152	0.248692
MCM6	MCM6	2161.13	0.601706	0.229058	2.62687	0.00861733	0.0375123
MCM7	MCM7	5624.2	0.708948	0.276784	2.56138	0.0104257	0.0427149
MECOM	MECOM	371.528	0.147352	0.248216	0.593644	0.55275	0.723448
MEF2C	MEF2C	2814.34	-0.653614	0.336915	-1.94	0.0523801	0.136137
MELK	MELK	825.696	1.38779	0.340541	4.07524	4.59664e-05	0.00109794
MERTK	MERTK	643.501	0.69329	0.510405	1.35831	0.174364	0.332662
MGA	MGA	1761.81	-0.372412	0.238884	-1.55896	0.119005	0.255036
MICA	MICA	3300.68	0.579472	0.245847	2.35705	0.0184209	0.0644732
MICB	MICB	582.83	-0.38878	0.33135	-1.17332	0.240668	0.415484
MIF	MIF	30535.3	1.28268	0.320848	3.9978	6.39345e-05	0.00129074
MKI67	MKI67	1546.75	0.738733	0.280244	2.63603	0.00838819	0.036977
MLANA	MLANA	23865.6	1.60359	0.464658	3.45111	0.000558276	0.00632259
MLF1	MLF1	330.339	0.255174	0.288163	0.885518	0.375878	0.572238
MME	MME	1707.46	1.28292	0.512329	2.5041	0.0122765	0.0483084
MMP11	MMP11	1515.32	-0.224234	0.548471	-0.408834	0.682661	0.813089
MMP12	MMP12	439.851	0.424298	0.514691	0.824373	0.409727	0.606549
MMP2	MMP2	14126.8	-1.21481	0.450236	-2.69815	0.00697258	0.0333898
MMP9	MMP9	3114.24	-0.987496	0.577727	-1.70928	0.0873995	0.200903
MND1	MND1	1315.52	0.869138	0.334711	2.59668	0.00941285	0.0397778
MNDA	MNDA	1375.2	-0.48787	0.380092	-1.28356	0.199297	0.364332
MOB3A	MOB3A	1532.43	-0.99384	0.381535	-2.60485	0.00919154	0.0393963
MPO	MPO	196.46	0.0723175	0.386347	0.187182	0.851518	0.921881
MPPED1	MPPED1	9.70724	-0.708567	1.14797	-0.617235	0.53708	0.714227
MR1	MR1	1529.08	-0.00694533	0.326534	-0.0212698	0.98303	0.988709
MRAP2	MRAP2	291.064	-0.942985	0.455827	-2.06873	0.038571	0.110494
MRC1	MRC1	2610.75	-0.177811	0.366982	-0.484523	0.628015	0.770771
MS4A1	MS4A1	459.417	-1.09664	0.504276	-2.17468	0.0296541	0.0910323
MS4A2	MS4A2	439.366	-0.586857	0.343799	-1.70697	0.0878268	0.201553
MS4A4A	MS4A4A	2553.91	-0.333612	0.334053	-0.99868	0.31795	0.504615
MSH2	MSH2	2128.34	0.908264	0.230923	3.9332	8.38236e-05	0.00157792
MSH3	MSH3	2633.44	0.469306	0.232504	2.01849	0.0435405	0.118692
MSH4	MSH4	416.199	0.600536	0.354045	1.69622	0.0898449	0.204835
MSH5	MSH5	1712.58	1.11844	0.317104	3.52705	0.00042021	0.00500301
MSH6	MSH6	3491.67	0.603611	0.265056	2.2773	0.0227686	0.0755386
MSR1	MSR1	3077.95	-0.351914	0.372767	-0.944057	0.34514	0.53539
MST1R	MST1R	551.506	-0.643965	0.474318	-1.35767	0.17457	0.332662
MT2A	MT2A	51963.8	-0.121506	0.401898	-0.302331	0.7624	0.864136
MTDH	MTDH	1306.4	-0.572432	0.312917	-1.82934	0.0673481	0.16634
MTFR2	MTFR2	384.448	0.350704	0.26686	1.31419	0.188783	0.35204
MTOR	MTOR	2413.99	0.427109	0.242457	1.76159	0.078139	0.186383
MUC1	MUC1	507.397	0.0321169	0.399059	0.0804816	0.935854	0.968533
MX1	MX1	5209.19	-2.18829	0.538178	-4.06612	4.78023e-05	0.00109794
MXD3	MXD3	402.547	0.0587094	0.268694	0.218499	0.82704	0.911446
MYBL2	MYBL2	857.333	0.73457	0.285963	2.56876	0.0102062	0.0419389
MYC	MYC	11223.4	0.478804	0.356095	1.34459	0.178756	0.339247
MYD88	MYD88	1474.46	-0.197264	0.287642	-0.685796	0.492842	0.679516
MYH10	MYH10	2227.98	-0.238502	0.54808	-0.435159	0.663447	0.803636
MYH11	MYH11	1489	-1.88945	0.56468	-3.34606	0.000819674	0.00798466
MYH9	MYH9	21835.5	-0.0506729	0.252478	-0.200702	0.840931	0.915843
MYO1B	MYO1B	5003.53	0.656831	0.330527	1.98723	0.0468974	0.125062
MYO5C	MYO5C	415.946	-0.744655	0.333396	-2.23355	0.0255128	0.0824118
MYOCD	MYOCD	161.046	-0.414954	0.418719	-0.991007	0.321682	0.506904
MYOF	MYOF	3259.82	-0.664401	0.269921	-2.46146	0.0138372	0.052486
NCAM1	NCAM1	331.019	-1.13926	0.52604	-2.16573	0.0303316	0.0918521
NCAPG	NCAPG	1503.65	0.915501	0.307519	2.97705	0.00291037	0.0176267
NCAPG2	NCAPG2	1809.97	0.965289	0.22126	4.36269	1.28475e-05	0.000564235
NCAPH	NCAPH	243.004	0.522923	0.253318	2.06429	0.03899	0.110696
NCF1	NCF1	373.608	-0.831309	0.525177	-1.58291	0.113441	0.245379
NCK1	NCK1	2986.13	-0.108383	0.221037	-0.490339	0.623894	0.767742
NCL	NCL	24825.9	0.388334	0.269766	1.43952	0.150002	0.297654
NCR1	NCR1	215.947	0.361498	0.418504	0.863786	0.387706	0.581956
NCR3	NCR3	323.408	0.290994	0.396858	0.733245	0.463409	0.66005
NCR3LG1	NCR3LG1	249.052	-0.176752	0.329096	-0.537084	0.59121	0.74934
NDC1	NDC1	1402.33	0.766059	0.210017	3.6476	0.0002647	0.00368727
NDC80	NDC80	993.167	0.673685	0.242146	2.78215	0.00540003	0.0278602
NECTIN2	NECTIN2	2083.4	-0.375493	0.284371	-1.32043	0.186691	0.350014
NEFL	NEFL	186.917	0.387893	0.471954	0.821887	0.411141	0.607338
NEIL3	NEIL3	374.136	0.714749	0.242338	2.94938	0.00318408	0.0186052
NEK2	NEK2	1080.22	1.23344	0.381343	3.23446	0.00121875	0.00987043
NFATC1	NFATC1	876.985	-0.355117	0.305877	-1.16098	0.24565	0.420898
NFATC3	NFATC3	2200.07	-0.209003	0.196764	-1.0622	0.288144	0.470557
NFATC4	NFATC4	1802.75	-0.152108	0.410511	-0.370533	0.710985	0.828789
NFKB1	NFKB1	1845.85	-0.176287	0.23993	-0.734745	0.462495	0.66005
NFKB2	NFKB2	2185.56	-0.227897	0.316869	-0.719216	0.472008	0.665354
NFKBIA	NFKBIA	3822.33	-0.55308	0.368364	-1.50145	0.133239	0.272542
NGFR	NGFR	755.53	-0.381565	0.374594	-1.01861	0.308388	0.496055
NKG7	NKG7	1328.35	-1.78077	0.539438	-3.30115	0.000962882	0.00876663
NKX2-1	NKX2-1	137.558	0.246044	0.455576	0.540072	0.589147	0.748798
NLRC5	NLRC5	2628.62	-1.39564	0.366705	-3.8059	0.000141289	0.00224338
NLRP3	NLRP3	435.775	-0.0623293	0.290601	-0.214484	0.830169	0.913685
NMRAL1	NMRAL1	2412.11	0.0407761	0.256	0.159281	0.873447	0.937374
NOD1	NOD1	748.21	0.242557	0.231059	1.04976	0.293827	0.477598
NOD2	NOD2	863.483	-1.0974	0.292842	-3.74742	0.000178661	0.00267607
NOS2	NOS2	172.962	0.119751	0.435701	0.274847	0.783434	0.876565
NOS3	NOS3	458.94	0.284415	0.37695	0.754516	0.450539	0.64568
NOTCH1	NOTCH1	2856.03	0.502593	0.248092	2.02584	0.0427815	0.117312
NOTCH3	NOTCH3	2355.05	-0.684094	0.326607	-2.09455	0.0362114	0.10487
NOX1	NOX1	76.0759	-0.367251	0.537658	-0.683056	0.494571	0.680769
NPM1	NPM1	274.64	-0.0871407	0.300931	-0.28957	0.772145	0.869761
NPR3	NPR3	292.343	-0.574909	0.497008	-1.15674	0.247379	0.42282
NRL	NRL	242.039	0.0523786	0.33589	0.15594	0.876081	0.938893
NRP1	NRP1	2754.92	-0.310528	0.30733	-1.0104	0.312301	0.499467
NT5E	NT5E	1098.8	0.437652	0.466039	0.939089	0.347685	0.537542
NTN3	NTN3	90.5462	-0.144949	0.507422	-0.285658	0.77514	0.870205
NTRK2	NTRK2	672.499	-1.3065	0.431313	-3.02913	0.0024526	0.0157427
NUDT1	NUDT1	1961.09	0.789374	0.264475	2.98468	0.00283874	0.0173437
NUF2	NUF2	1033.17	1.47162	0.307779	4.78142	1.74064e-06	0.000211272
NUP107	NUP107	2197.54	0.739834	0.305524	2.42152	0.0154557	0.0563606
NUSAP1	NUSAP1	1521.71	0.9427	0.306912	3.07157	0.00212937	0.0146119
OAS1	OAS1	218.833	-0.0474997	0.362375	-0.131079	0.895713	0.950406
OAS2	OAS2	2010.56	-1.5117	0.450576	-3.35504	0.000793538	0.0078957
OAS3	OAS3	2927.67	-1.09762	0.437018	-2.51162	0.0120178	0.0475592
OAZ1	OAZ1	12953.8	0.242232	0.362616	0.668013	0.504125	0.690081
OCLN	OCLN	959.872	-0.173933	0.461336	-0.377021	0.706158	0.825234
OIP5	OIP5	440.73	0.391853	0.276599	1.41669	0.156575	0.307628
OLR1	OLR1	480.358	0.471694	0.492859	0.957057	0.338538	0.527056
OPTN	OPTN	3640.27	0.0866989	0.245682	0.352891	0.72417	0.837153
ORC1	ORC1	424.374	0.796799	0.209436	3.8045	0.000142091	0.00224338
ORC6	ORC6	534.191	0.893794	0.231695	3.85763	0.00011449	0.00187629
OSM	OSM	272.86	0.0656736	0.538972	0.12185	0.903018	0.955225
PAGE1	PAGE1	96.203	-0.110457	0.632161	-0.174728	0.861293	0.92918
PAGE2_PAGE5	PAGE2	1689.67	-0.0384474	0.875326	-0.0439235	0.964965	0.979735
PAGE3	PAGE3	57.3823	-0.153063	0.538203	-0.284397	0.776106	0.87039
PAGE4	PAGE4	288.373	0.211859	0.497653	0.425717	0.670314	0.807042
PAGE5	PAGE5	1402.09	-0.31184	1.04507	-0.298392	0.765404	0.865428
PATZ1	PATZ1	1410.51	0.659325	0.309932	2.12732	0.0333933	0.0987619
PAX5	PAX5	124.047	0.153593	0.377486	0.406885	0.684092	0.813089
PBK	PBK	173.659	-0.0453628	0.431471	-0.105135	0.916269	0.95823
PBX1	PBX1	929.643	-0.858047	0.318077	-2.69761	0.0069839	0.0333898
PCL-1	PHF1	2.69298	2.44892	3.00667	0.814497	NA	NA
PCL-10	Excluded	2.72273	-4.30002	2.86033	-1.50333	0.132754	0.271951
PCL-2	MTF2	3.0367	0.571079	2.21837	0.257432	0.796846	0.888005
PCL-3	PHF19	4.76318	-0.123603	1.69222	-0.0730421	0.941773	0.970447
PCL-4	Excluded	2.23776	0.997862	2.63977	0.378011	0.705422	0.825234
PCL-5	Excluded	3.83338	-0.522744	2.04851	-0.255183	0.798582	0.888518
PCL-6	Excluded	1.63856	-1.62925	2.56546	-0.635071	0.525382	0.708478
PCL-7	Excluded	1.83727	0.20921	2.66065	0.0786312	0.937326	0.968697
PCL-8	Excluded	1.29611	1.24547	3.38556	0.367878	0.712965	0.829707
PCL-9	Excluded	2.9512	-0.0334991	2.83809	-0.0118034	0.990582	0.992393
PCLAF	PCLAF	711.535	0.813095	0.200724	4.05082	5.1039e-05	0.0011079
PCNA	PCNA	2545.06	0.69118	0.280771	2.46172	0.0138273	0.052486
PDCD1	PDCD1	382.323	-0.668051	0.465786	-1.43424	0.151502	0.299352
PDCD1LG2	PDCD1LG2	556.316	-0.769379	0.335417	-2.2938	0.021802	0.0733578
PDGFC	PDGFC	1162.92	-0.471328	0.345984	-1.36228	0.173109	0.330783
PDGFRB	PDGFRB	1929.48	-0.613054	0.355014	-1.72685	0.0841954	0.19736
PDHA1	PDHA1	631.186	0.176015	0.316692	0.555792	0.578353	0.743215
PDHA2	PDHA2	75.303	0.00867214	0.470291	0.0184399	0.985288	0.990264
PDHB	PDHB	3530.62	0.036459	0.282863	0.128893	0.897442	0.951398
PDHX	PDHX	1153.15	0.288388	0.230862	1.24918	0.211599	0.380824
PDK1	PDK1	2127.89	0.0370047	0.345214	0.107193	0.914635	0.957745
PDK2	PDK2	1340.9	1.03119	0.366986	2.8099	0.00495575	0.0259907
PDK3	PDK3	2153.4	0.854294	0.304508	2.80548	0.0050241	0.0262119
PDK4	PDK4	1307.07	-0.155714	0.47116	-0.33049	0.74103	0.850993
PDLIM1	PDLIM1	3160.04	-0.969795	0.350669	-2.76556	0.00568254	0.0289955
PDLIM3	PDLIM3	283.001	0.612829	0.397798	1.54055	0.123425	0.26209
PDP1	PDP1	3056.17	0.604813	0.358828	1.68552	0.0918876	0.208001
PECAM1	PECAM1	3808.7	-0.556592	0.34899	-1.59487	0.110742	0.241037
PF4	PF4	242.065	0.402915	0.502256	0.80221	0.422432	0.618118
PFKFB3	PFKFB3	1274.99	0.101698	0.253122	0.401774	0.68785	0.813497
PFKFB4	PFKFB4	448.737	0.250601	0.531747	0.471279	0.637442	0.778909
PGF	PGF	842.328	-0.568963	0.327365	-1.73801	0.0822088	0.193441
PHF10	PHF10	4366.8	0.00391081	0.255491	0.015307	0.987787	0.991346
PIF1	PIF1	225.697	0.448526	0.410595	1.09238	0.274666	0.458215
PIK3CA	PIK3CA	2659.6	0.464982	0.214574	2.167	0.0302349	0.0917587
PIK3CD	PIK3CD	2116.12	0.664312	0.302103	2.19896	0.0278811	0.0866927
PIK3CG	PIK3CG	701.626	-0.858084	0.305992	-2.80427	0.00504313	0.026213
PIMREG	PIMREG	900.442	0.738233	0.30937	2.38625	0.0170213	0.060641
PKLR	PKLR	104.878	1.72819	0.866372	1.99475	0.0460703	0.123892
PKM	PKM	36372.1	0.547676	0.281409	1.94619	0.0516319	0.135311
PKMYT1	PKMYT1	801.306	0.727619	0.243777	2.98477	0.00283794	0.0173437
PKP1	PKP1	3398.94	-2.22695	0.654827	-3.40083	0.000671817	0.00719878
PLA2G6	PLA2G6	768.945	-0.130251	0.355196	-0.366703	0.713841	0.830034
PLA2G7	PLA2G7	1164.93	-0.383228	0.435875	-0.879216	0.379284	0.575537
PLAU	PLAU	1425.29	-0.146233	0.332138	-0.44028	0.659734	0.800691
PLAUR	PLAUR	1588.33	0.0664937	0.443755	0.149843	0.880888	0.940541
PLEKHG4	PLEKHG4	1635.92	-0.497012	0.553952	-0.897211	0.369606	0.565782
PLEKHG6	PLEKHG6	97.1209	-2.44737	0.745313	-3.28368	0.00102462	0.00886523
PLK1	PLK1	1669.99	0.668776	0.25382	2.63484	0.00841769	0.03699
PLK4	PLK4	628.507	0.811106	0.248619	3.26244	0.00110457	0.00924761
PMCH	PMCH	175.82	-0.36587	0.429533	-0.851785	0.394334	0.588123
PMEL	PMEL	127971	2.68388	0.836151	3.2098	0.00132826	0.0103948
PML	PML	1957.66	-0.465405	0.314136	-1.48154	0.138463	0.279941
PNOC	PNOC	199.05	-0.255339	0.410467	-0.62207	0.533896	0.714201
POC1A	POC1A	546.962	1.16994	0.337748	3.46394	0.000532318	0.00607803
PODXL2	PODXL2	1314.74	1.3318	0.462045	2.88242	0.00394639	0.0220776
POLQ	POLQ	484.501	0.728696	0.245134	2.97264	0.00295248	0.0178044
POLR2A	POLR2A	4356.98	0.421935	0.274862	1.53508	0.124764	0.263317
POU2AF1	POU2AF1	432.051	-1.37711	0.671188	-2.05175	0.0401942	0.113571
POU2F2	POU2F2	333.636	-0.48689	0.374839	-1.29893	0.193967	0.3578
POU5F1_1B	POU5F1	1454.29	0.377528	0.257932	1.46367	0.143283	0.28843
PPARD	PPARD	2487.54	0.407716	0.209534	1.94582	0.0516765	0.135311
PPARG	PPARG	282.162	0.155827	0.345105	0.451534	0.651605	0.792739
PPBP	PPBP	182.466	0.925184	0.515985	1.79304	0.0729662	0.177696
PPIA	PPIA	4929.37	0.729621	0.343616	2.12336	0.0337237	0.0992124
PPM1E	PPM1E	56.0652	0.671289	1.12989	0.594118	0.552433	0.723448
PRAME	PRAME	15684.2	1.08572	0.500844	2.16778	0.0301758	0.0917587
PRC1	PRC1	1310.68	0.94903	0.222088	4.27322	1.92674e-05	0.000663529
PRDM1	PRDM1	2016.7	-1.34952	0.362386	-3.72399	0.000196096	0.00284949
PRDM6	PRDM6	240.469	-0.067945	0.3745	-0.181428	0.856031	0.925098
PRF1	PRF1	770.625	-1.34872	0.500219	-2.69625	0.00701241	0.0333898
PRG2	PRG2	182.699	0.126319	0.47184	0.267716	0.788918	0.880579
PRKCD	PRKCD	2721.48	0.762211	0.245376	3.1063	0.00189446	0.013603
PRKCE	PRKCE	2201.34	0.864645	0.348879	2.47835	0.0131991	0.0509954
PRR11	PRR11	1202.63	0.586879	0.384139	1.52778	0.126568	0.263541
PRR15L	PRR15L	317.732	-0.155939	0.387941	-0.401967	0.687709	0.813497
PSEN1	PSEN1	1847.35	0.274492	0.216518	1.26775	0.204886	0.370796
PSEN2	PSEN2	4035	0.292718	0.467815	0.625712	0.531504	0.713666
PSMB10	PSMB10	1116.81	-1.32904	0.399287	-3.32853	0.00087306	0.00827329
PSMB5	PSMB5	3130.87	0.550315	0.23468	2.34496	0.0190293	0.0659399
PSMB6	PSMB6	1501.48	0.270448	0.243581	1.1103	0.266871	0.448975
PSMB7	PSMB7	9104.7	0.975327	0.269642	3.61712	0.000297899	0.00406837
PSMB8	PSMB8	4069.12	-0.532685	0.326569	-1.63116	0.102857	0.22779
PSMB9	PSMB9	3812.36	-0.987698	0.383146	-2.57787	0.00994125	0.0410593
PSMD7	PSMD7	4404.37	0.0295629	0.219607	0.134617	0.892915	0.949489
PSRC1	PSRC1	1408.17	0.467911	0.356802	1.3114	0.189722	0.353319
PTEN	PTEN	6137.7	0.0925448	0.267645	0.345775	0.729512	0.841015
PTGDR2	PTGDR2	153.537	-0.118803	0.463082	-0.256549	0.797527	0.888053
PTGER1	PTGER1	151.313	0.0847873	0.503317	0.168457	0.866224	0.93258
PTGER2	PTGER2	291.408	-0.585987	0.37928	-1.545	0.122347	0.260995
PTGER3	PTGER3	609.131	-1.56289	0.527316	-2.96386	0.00303802	0.0181629
PTGER4	PTGER4	1337.66	-1.07235	0.339132	-3.16203	0.00156674	0.0116975
PTGS1	PTGS1	1530.13	-1.6119	0.413794	-3.89541	9.80327e-05	0.00172626
PTGS2	PTGS2	1208.54	-0.551886	0.641635	-0.860125	0.38972	0.583115
PTK7	PTK7	1542.77	-0.432285	0.387535	-1.11547	0.264648	0.446591
PTPN11	PTPN11	6227.63	0.399933	0.296465	1.34901	0.177334	0.337468
PTPN6	PTPN6	1658.32	-0.962759	0.328083	-2.9345	0.00334089	0.0192309
PTPN7	PTPN7	1091.91	-0.512749	0.356737	-1.43733	0.150625	0.29804
PTPRC	PTPRC	3190.92	-1.06924	0.366854	-2.91461	0.00356137	0.0203319
PTPRCAP	PTPRCAP	1959.23	-1.58635	0.36407	-4.35727	1.31695e-05	0.000564235
PVR	PVR	1682.65	0.847798	0.320381	2.64621	0.00813984	0.0363423
PVT1	PVT1	868.332	0.706953	0.318711	2.21817	0.0265435	0.0844182
PXYLP1	PXYLP1	419.24	0.178855	0.345216	0.518097	0.604391	0.757462
PYCARD	PYCARD	3565.47	-1.05552	0.402424	-2.6229	0.00871854	0.0378347
PYCR1	PYCR1	1088.1	1.43921	0.362976	3.96502	7.33901e-05	0.00142839
PYGL	PYGL	5748.52	0.493157	0.621889	0.792998	0.427779	0.623323
RAC1	RAC1	21975.7	0.741603	0.271256	2.73396	0.00625777	0.0310216
RACGAP1	RACGAP1	547.487	0.778772	0.259494	3.00111	0.00268995	0.0166538
RAD51	RAD51	232.638	0.113727	0.326243	0.348596	0.727393	0.840181
RAD51AP1	RAD51AP1	1220.68	1.06782	0.222815	4.79241	1.64786e-06	0.000211272
RAD54L	RAD54L	728.58	0.98362	0.283488	3.4697	0.000521034	0.00599835
RAG1	RAG1	236.709	0.440113	0.376384	1.16932	0.242276	0.417686
RB1	RB1	3819.55	0.529948	0.227659	2.32782	0.0199218	0.0683525
RBM24	RBM24	220.012	0.134176	0.321612	0.417197	0.676535	0.810329
RBX1	RBX1	365.153	0.417027	0.281015	1.484	0.137809	0.279023
RDM1	RDM1	249.868	-0.20968	0.354984	-0.590673	0.554739	0.72355
REL	REL	1952.19	-0.458345	0.298875	-1.53356	0.125137	0.263317
RELA	RELA	3678.31	0.120947	0.184833	0.654358	0.512881	0.695661
RELB	RELB	1249.98	-0.132738	0.271931	-0.48813	0.625457	0.768596
REPS1	REPS1	2201.75	0.247347	0.308817	0.800951	0.42316	0.618151
REV3L	REV3L	3545.69	-0.249393	0.406886	-0.61293	0.539923	0.715616
RFC4	RFC4	1726.2	0.843859	0.273301	3.08766	0.00201742	0.0140513
RGS20	RGS20	2010.57	1.106	0.456263	2.42404	0.0153487	0.0561176
RHOG	RHOG	2783.91	-0.0672976	0.207808	-0.323845	0.746055	0.85465
RIC8A	RIC8A	2045.47	0.259531	0.219947	1.17997	0.238012	0.412891
RIPK2	RIPK2	1220.28	0.117613	0.279157	0.421316	0.673524	0.808113
RMI2	RMI2	694.888	0.501549	0.242472	2.06849	0.0385943	0.110494
RNASEH2A	RNASEH2A	509.801	0.729147	0.220504	3.30673	0.000943902	0.0087657
RND2	RND2	109.288	-1.11239	0.81385	-1.36683	0.171679	0.330157
RNF149	RNF149	2889.29	-0.358832	0.204151	-1.75768	0.0788024	0.187644
RNF4	RNF4	4543.16	0.582378	0.224183	2.59778	0.00938288	0.0397778
RNFT2	RNFT2	447.974	1.25606	0.39073	3.21464	0.00130607	0.0103448
ROR2	ROR2	309.255	-0.117781	0.295488	-0.398597	0.69019	0.813497
RORC	RORC	342.802	-0.218882	0.382908	-0.57163	0.567572	0.734103
RPL38	RPL38	96725.4	0.7629	0.353608	2.15747	0.0309689	0.0931743
RPL6	RPL6	14478.4	0.344905	0.339864	1.01483	0.310185	0.497798
RPS19	RPS19	100140	0.759921	0.340762	2.23006	0.0257434	0.0828189
RPS6	RPS6	113405	0.722398	0.306622	2.35599	0.0184735	0.0644952
RPS7	RPS7	56619.3	0.41535	0.335837	1.23676	0.216176	0.387456
RPSA	RPSA	55753.5	0.707935	0.347824	2.03532	0.0418184	0.115352
RRAD	RRAD	181.122	-0.363217	0.355191	-1.0226	0.306499	0.493587
RRAS2	RRAS2	1381.46	-0.17427	0.349513	-0.498608	0.618056	0.765071
RRM1	RRM1	1841.91	0.177704	0.198645	0.894579	0.371012	0.567311
RRM2	RRM2	2880.68	1.01529	0.425199	2.3878	0.0169496	0.0605406
RTN1	RTN1	435.362	-0.197705	0.332786	-0.594089	0.552453	0.723448
RUNX1	RUNX1	2457.45	-0.705368	0.309288	-2.28062	0.0225709	0.0752182
RUNX3	RUNX3	2659.59	0.145591	0.394242	0.369293	0.711909	0.829172
S100A12	S100A12	266.007	-0.851088	0.846312	-1.00564	0.314587	0.502546
S100A8	S100A8	93012	-1.70806	0.768064	-2.22386	0.0261582	0.083383
S100A9	S100A9	56445.7	-1.45996	0.846409	-1.72489	0.0845472	0.197422
S100B	S100B	74411.8	-0.2592	0.507438	-0.510802	0.60949	0.76077
SALL2	SALL2	239.015	-0.0277494	0.329649	-0.0841785	0.932914	0.968533
SAMD12	SAMD12	253.759	-0.0366916	0.334929	-0.10955	0.912766	0.957745
SAMD9	SAMD9	1409.68	-0.593908	0.281429	-2.11033	0.0348297	0.101715
SAMHD1	SAMHD1	5652.45	-0.714508	0.350667	-2.03757	0.0415932	0.11504
SCAMP5	SCAMP5	289.793	0.658578	0.511322	1.28799	0.197749	0.361976
SCG3	SCG3	397.511	-1.17117	0.578009	-2.0262	0.0427438	0.117312
SDHA	SDHA	9046.05	0.0483901	0.293397	0.164931	0.868999	0.934761
SELE	SELE	798.845	-0.565273	0.341227	-1.65659	0.0976023	0.218585
SELL	SELL	1116.34	-1.08678	0.407764	-2.66522	0.00769375	0.0355483
SELPLG	SELPLG	779.188	-0.556023	0.27158	-2.04737	0.0406221	0.113772
SEMA4D	SEMA4D	1811.68	-1.51137	0.388258	-3.89269	9.91389e-05	0.00172626
SERINC2	SERINC2	1377.7	-0.597161	0.413282	-1.44493	0.148479	0.295641
SERPINA1	SERPINA1	209.682	0.0842026	0.395238	0.213043	0.831294	0.913685
SERPINB2	SERPINB2	1467.01	-0.809486	0.54082	-1.49678	0.134451	0.274218
SERPINB5	SERPINB5	4070.98	-2.15484	0.635559	-3.39047	0.000697731	0.00736318
SERPINB7	SERPINB7	2603.75	-1.1721	0.670235	-1.74879	0.0803278	0.190041
SERPINE1	SERPINE1	1902.27	-0.600674	0.593164	-1.01266	0.311222	0.498313
SGO1	SGO1	517.986	1.14875	0.238815	4.81022	1.50762e-06	0.000211272
SGO2	SGO2	966.948	0.575133	0.261222	2.2017	0.0276867	0.0864369
SH2D1A	SH2D1A	689.841	-1.86777	0.454765	-4.10711	4.00646e-05	0.00103352
SH2D1B	SH2D1B	321.816	0.194222	0.425832	0.4561	0.648318	0.79012
SHCBP1	SHCBP1	969.086	0.5957	0.361402	1.6483	0.0992905	0.221299
SIGIRR	SIGIRR	524.555	-0.469799	0.306172	-1.53443	0.124925	0.263317
SIGLEC5	SIGLEC5	223.763	0.227306	0.395656	0.574503	0.565627	0.732267
SIT1	SIT1	142.857	-2.28704	0.567507	-4.02998	5.57822e-05	0.00117734
SKA1	SKA1	635.313	1.20272	0.260289	4.62072	3.82416e-06	0.00031272
SKA3	SKA3	903.816	1.03257	0.282157	3.65956	0.000252649	0.00355495
SKAP2	SKAP2	3310.73	0.078114	0.40825	0.191339	0.84826	0.919554
SKP2	SKP2	1626.58	0.784022	0.208475	3.76075	0.000169404	0.002565
SLAMF1	SLAMF1	552.254	-0.507173	0.339785	-1.49263	0.135534	0.275588
SLAMF6	SLAMF6	736.587	-0.736346	0.36004	-2.04518	0.0408371	0.113772
SLAMF7	SLAMF7	1066.46	-0.909097	0.443966	-2.04767	0.0405921	0.113772
SLAMF8	SLAMF8	1862.47	-0.396752	0.374921	-1.05823	0.289951	0.472953
SLC11A1	SLC11A1	499.346	0.247022	0.659955	0.374301	0.70818	0.82621
SLC25A3	SLC25A3	18511.6	0.900161	0.2859	3.14851	0.00164104	0.0121409
SLC25A5-AS1	SLC25A5-AS1	247.439	-0.195024	0.300579	-0.648827	0.51645	0.699505
SLC27A2	SLC27A2	51.8421	-2.06778	0.809091	-2.55569	0.0105979	0.0430404
SLC2A1	SLC2A1	4087.53	-1.34763	0.493183	-2.73251	0.00628542	0.0310482
SLC31A2	SLC31A2	562.249	-0.572332	0.288069	-1.98679	0.0469462	0.125062
SLC35B1	SLC35B1	1936.77	0.293521	0.263227	1.11509	0.264813	0.446591
SLFN11	SLFN11	1503.19	-0.885182	0.332333	-2.66354	0.00773233	0.0355483
SMAD2	SMAD2	4618.05	0.723995	0.262065	2.76266	0.00573326	0.0291475
SMAD3	SMAD3	1707.43	-0.0324359	0.28466	-0.113946	0.909281	0.955225
SMAD7	SMAD7	829.055	-0.333669	0.229092	-1.45648	0.14526	0.291987
SMPD3	SMPD3	1006.74	-2.67754	0.678539	-3.94604	7.94528e-05	0.00151613
SMPDL3B	SMPDL3B	184.805	0.330707	0.495274	0.667725	0.504309	0.690081
SNAI1	SNAI1	175.537	-1.21744	0.547138	-2.2251	0.0260745	0.0833069
SNAI2	SNAI2	7686.02	0.587118	0.425376	1.38024	0.167514	0.323644
SOCS1	SOCS1	998.288	-1.03988	0.399496	-2.60297	0.00924195	0.0394909
SOCS3	SOCS3	1947.7	-0.418262	0.505052	-0.828156	0.407582	0.604645
SOCS5	SOCS5	2527.2	0.205868	0.213002	0.966508	0.33379	0.521851
SOD1	SOD1	23513	0.243273	0.320828	0.758265	0.448292	0.643785
SOX2	SOX2	289.799	1.35499	0.521021	2.60065	0.00930471	0.0396375
SOX9	SOX9	1571.86	-0.904687	0.672064	-1.34613	0.17826	0.338767
SP100	SP100	7481.12	-0.268072	0.240112	-1.11645	0.264231	0.446591
SP110	SP110	2468.64	-0.497689	0.272442	-1.82677	0.0677341	0.166703
SPANXACD	Excluded	46.1286	0.762111	0.546335	1.39495	0.163031	0.317625
SPANXB1	SPANXB1	216.114	-0.0644744	0.800654	-0.0805271	0.935818	0.968533
SPANXN1	SPANXN1	91.5441	-0.786475	0.730248	-1.077	0.281482	0.462922
SPANXN3	SPANXN3	92.6135	0.0180031	0.569814	0.0315948	0.974795	0.983978
SPANXN4	SPANXN4	166.042	-0.0978385	0.478646	-0.204407	0.838036	0.914161
SPANXN5	SPANXN5	125.012	-0.4222	0.58851	-0.717406	0.473124	0.665354
SPC24	SPC24	672.424	0.793509	0.23376	3.39455	0.000687424	0.00730979
SPC25	SPC25	1007.58	0.479859	0.345874	1.38738	0.165326	0.320304
SPDL1	SPDL1	1205.28	0.358883	0.248426	1.44462	0.148563	0.295641
SPI1	SPI1	1819.31	-0.447422	0.321734	-1.39066	0.164329	0.319185
SPIB	SPIB	339.351	0.179414	0.416484	0.430781	0.666627	0.806087
SPIN4	SPIN4	668.828	0.147648	0.310319	0.475795	0.634221	0.776335
SPINK1	SPINK1	12.3494	0.384064	1.06754	0.359766	0.719022	0.83397
SPINK5	SPINK5	6046.33	-2.52106	0.858364	-2.93706	0.00331344	0.019152
SPN	SPN	50.2006	-0.585966	0.510517	-1.14779	0.251056	0.428579
SPOP	SPOP	3145.09	-0.0449236	0.213722	-0.210197	0.833514	0.913685
SPP1	SPP1	16810	1.31879	0.915929	1.43984	0.149914	0.297654
SPTLC3	SPTLC3	604.286	-1.68768	0.538792	-3.13234	0.00173417	0.0125166
SRGN	SRGN	434.535	-0.540747	0.242176	-2.23287	0.0255577	0.0824118
SSX1	SSX1	183.945	-0.286596	0.540283	-0.530456	0.595796	0.750605
SSX2_2B	SSX2	11321.1	-0.146454	0.265144	-0.552356	0.580704	0.744178
ST6GAL1	ST6GAL1	2006.62	-0.559037	0.314161	-1.77946	0.0751641	0.180213
STAT1	STAT1	7337.53	-1.11664	0.456793	-2.44452	0.0145047	0.0537439
STAT2	STAT2	8862.81	0.514367	0.270645	1.90052	0.0573648	0.146622
STAT3	STAT3	7115.93	-0.24717	0.227973	-1.08421	0.278272	0.461468
STAT4	STAT4	413.252	-0.570802	0.231114	-2.46978	0.0135195	0.0516233
STAT5A	STAT5A	2625.04	0.0924852	0.337597	0.273951	0.784122	0.876631
STAT5B	STAT5B	3687.06	0.148124	0.263421	0.562311	0.573904	0.740204
STAT6	STAT6	5092.48	0.273708	0.27342	1.00106	0.3168	0.504345
STIL	STIL	765.122	1.21401	0.264029	4.59801	4.26538e-06	0.00031272
STK32A	STK32A	5515.76	-0.198036	0.661402	-0.299419	0.76462	0.865245
STOX2	STOX2	519.914	-1.0262	0.374998	-2.73655	0.00620872	0.0310184
SUSD3	SUSD3	474.057	-0.639644	0.367397	-1.74101	0.0816812	0.192524
SUZ12	SUZ12	2859.6	0.341941	0.207287	1.64961	0.0990235	0.221057
SV2A	SV2A	376.117	0.0215705	0.388403	0.0555364	0.955711	0.973672
SVIL	SVIL	2826.43	0.0394681	0.266864	0.147896	0.882425	0.940541
SYCP1	SYCP1	213.666	-0.525875	0.404762	-1.29922	0.193869	0.3578
SYK	SYK	508.601	-0.923708	0.221146	-4.17691	2.95489e-05	0.000886571
SYT17	SYT17	403.816	-0.363349	0.331105	-1.09739	0.272473	0.456196
SYT4	SYT4	219.264	0.220014	0.397565	0.553403	0.579987	0.743943
TAB1	TAB1	724.971	0.494752	0.319718	1.54747	0.121751	0.260122
TACC3	TACC3	1233.9	0.841687	0.310275	2.71272	0.00667342	0.0323905
TACSTD2	TACSTD2	4214.5	-2.41866	0.636098	-3.80235	0.000143331	0.00224338
TAGAP	TAGAP	441.593	-0.88006	0.372947	-2.35975	0.0182873	0.0641667
TAGLN	TAGLN	5150.71	-0.966566	0.473373	-2.04187	0.0411646	0.114456
TAGLN3	TAGLN3	54.5432	-0.810726	0.745205	-1.08792	0.276629	0.460342
TAL1	TAL1	191.371	0.0666448	0.324017	0.205683	0.837039	0.914161
TAP1	TAP1	6579.68	-0.997545	0.474733	-2.10128	0.0356167	0.103579
TAP2	TAP2	4291.68	-0.413048	0.411833	-1.00295	0.315885	0.503954
TAPBP	TAPBP	5120.18	-0.525069	0.338544	-1.55096	0.120911	0.258724
TARP	TARP	852.848	-0.979934	0.348803	-2.80942	0.00496305	0.0259907
TBK1	TBK1	1731.91	0.555763	0.218228	2.54671	0.0108744	0.0437353
TBX21	TBX21	287.126	-0.37378	0.311207	-1.20106	0.229727	0.40396
TCF12	TCF12	3404.71	0.391599	0.31775	1.23241	0.217795	0.389459
TCF19	TCF19	879.871	0.804926	0.208624	3.85825	0.000114201	0.00187629
TCF7	TCF7	683.498	-0.330818	0.37229	-0.888602	0.374217	0.570333
TCL1A	TCL1A	170.977	0.139936	0.411493	0.34007	0.733804	0.844087
TCL1B	TCL1B	134.393	0.262288	0.447943	0.585537	0.558186	0.726007
TDO2	TDO2	287.439	0.230411	0.556876	0.413757	0.679052	0.811948
TEDC2	TEDC2	197.096	0.981031	0.31977	3.06793	0.00215547	0.0146477
TEK	TEK	185.275	-0.856487	0.350202	-2.44569	0.0144575	0.0537439
TESC	TESC	333.879	0.236997	0.332855	0.712011	0.476458	0.665703
TEX14	TEX14	27.4285	-0.260541	0.968028	-0.269146	0.787818	0.880056
TFF1	TFF1	188.905	0.262211	0.464098	0.56499	0.57208	0.739247
TFRC	TFRC	5458.31	1.03551	0.326892	3.16775	0.00153626	0.0116305
TGFB1	TGFB1	3342.64	-0.392836	0.287987	-1.36407	0.172544	0.330157
TGFB2	TGFB2	1070.55	-0.663144	0.554821	-1.19524	0.231994	0.405989
TGFBI	TGFBI	9579.19	-0.675033	0.466013	-1.44853	0.14747	0.294615
TGFBR1	TGFBR1	5106.02	0.883276	0.214809	4.11191	3.92398e-05	0.00103134
TGFBR2	TGFBR2	8800.48	0.124628	0.236633	0.526672	0.598421	0.753027
TGIF2	TGIF2	1199.46	0.038954	0.332566	0.117132	0.906756	0.955225
THAP11	THAP11	2909.22	0.0717838	0.236826	0.303108	0.761808	0.864136
THBD	THBD	1356.18	-0.664834	0.470047	-1.4144	0.157245	0.30851
THBS1	THBS1	9023.47	-0.668073	0.501379	-1.33247	0.182705	0.344396
THY1	THY1	2869.22	-0.725543	0.339337	-2.13812	0.0325068	0.0971717
TICAM1	TICAM1	781.226	0.341022	0.199133	1.71253	0.0867989	0.200849
TICAM2	TICAM2	1113.51	-0.0574248	0.276292	-0.207841	0.835353	0.913685
TIGIT	TIGIT	618.346	-1.05125	0.396133	-2.65377	0.00795979	0.0358835
TIMP1	TIMP1	11950.3	-0.97628	0.396902	-2.45975	0.0139033	0.052486
TIRAP	TIRAP	289.494	-0.469969	0.428159	-1.09765	0.272356	0.456196
TK1	TK1	2655.85	0.878828	0.331833	2.64841	0.00808723	0.0362235
TLDC1	MEAK7	1004.58	-0.341671	0.304035	-1.12379	0.261102	0.443555
TLR1	TLR1	1015.79	-0.167117	0.364451	-0.458544	0.646562	0.788669
TLR10	TLR10	411.298	-0.61921	0.374459	-1.65361	0.0982066	0.219586
TLR2	TLR2	1332.18	-0.731361	0.356981	-2.04874	0.0404877	0.113772
TLR3	TLR3	663.917	-0.835292	0.179456	-4.65459	3.24631e-06	0.000301474
TLR4	TLR4	999.91	-0.345565	0.270012	-1.27981	0.200611	0.365048
TLR5	TLR5	465.897	-0.38831	0.267315	-1.45263	0.146325	0.293282
TLR6	TLR6	422.968	-0.17	0.302728	-0.561561	0.574415	0.740204
TLR7	TLR7	501.064	-0.510858	0.406704	-1.25609	0.209083	0.376782
TLR8	TLR8	472.102	-0.847172	0.327207	-2.5891	0.00962277	0.0403751
TLR9	TLR9	212.871	0.0204907	0.373057	0.0549263	0.956197	0.973672
TMBIM1	TMBIM1	10223.9	-0.24272	0.242159	-1.00231	0.316192	0.503954
TMEM173	STING1	2901.89	-0.189502	0.282614	-0.670531	0.502519	0.688986
TMEM246	PGAP4	392.544	-1.15514	0.395572	-2.92019	0.00349823	0.0200536
TMPO	TMPO	2277.14	0.50838	0.213569	2.3804	0.0172938	0.0609879
TNF	TNF	758.992	-0.209499	0.357571	-0.585894	0.557947	0.726007
TNFAIP3	TNFAIP3	1484.85	0.0276566	0.407168	0.0679242	0.945846	0.970888
TNFAIP8	TNFAIP8	1605.65	-1.04068	0.291687	-3.56779	0.000360001	0.00477601
TNFRSF10A	TNFRSF10A	985.275	-1.10636	0.338528	-3.26815	0.00108251	0.00919476
TNFRSF10B	TNFRSF10B	3802.16	0.0306892	0.303371	0.101161	0.919423	0.960055
TNFRSF10C	TNFRSF10C	294.595	-0.263264	0.379683	-0.69338	0.488071	0.675157
TNFRSF10D	TNFRSF10D	431.324	-0.219124	0.300461	-0.729292	0.465823	0.662134
TNFRSF11A	TNFRSF11A	436.527	-0.0339777	0.270081	-0.125805	0.899886	0.953263
TNFRSF11B	TNFRSF11B	238.24	0.56245	0.374802	1.50066	0.133444	0.272563
TNFRSF12A	TNFRSF12A	1795.88	0.0200337	0.40611	0.0493307	0.960656	0.976071
TNFRSF13B	TNFRSF13B	198.193	-0.123976	0.427612	-0.289925	0.771873	0.869761
TNFRSF13C	TNFRSF13C	585.507	0.223	0.290129	0.768624	0.442116	0.638867
TNFRSF14	TNFRSF14	2374.93	2.17965	0.502755	4.33541	NA	NA
TNFRSF17	TNFRSF17	371.623	-0.330028	0.411399	-0.802209	0.422432	0.618118
TNFRSF18	TNFRSF18	425.371	-0.573746	0.318241	-1.80286	0.0714096	0.174515
TNFRSF19	TNFRSF19	4086.27	0.373909	0.427909	0.873804	0.382225	0.578085
TNFRSF1A	TNFRSF1A	4144.66	-0.204412	0.232967	-0.877429	0.380254	0.57638
TNFRSF1B	TNFRSF1B	1572.22	-0.785802	0.359139	-2.18802	0.0286684	0.0887446
TNFRSF21	TNFRSF21	4027.74	-0.609936	0.43238	-1.41065	0.158349	0.310239
TNFRSF25	TNFRSF25	1447.72	-1.28732	0.385591	-3.33855	0.000842167	0.00814679
TNFRSF4	TNFRSF4	130.437	-1.07166	0.486672	-2.20202	0.0276642	0.0864369
TNFRSF8	TNFRSF8	300.777	0.06575	0.342416	0.192018	0.847728	0.919554
TNFRSF9	TNFRSF9	1455.87	-0.506354	0.38313	-1.32163	0.186293	0.349739
TNFSF10	TNFSF10	3961.54	-1.41332	0.343397	-4.11572	3.8598e-05	0.00103134
TNFSF11	TNFSF11	228.808	-0.193165	0.403776	-0.478397	0.632368	0.774748
TNFSF12	TNFSF12	2822.78	0.327993	0.334754	0.979803	0.327183	0.513829
TNFSF13	TNFSF13	1296.28	-0.187702	0.268085	-0.700159	0.483828	0.673299
TNFSF13B	TNFSF13B	2293.01	-1.42668	0.415697	-3.43202	0.000599104	0.00662343
TNFSF14	TNFSF14	298.871	-0.585379	0.342252	-1.71037	0.0871967	0.200903
TNFSF15	TNFSF15	206.313	0.154387	0.306321	0.504004	0.614259	0.763984
TNFSF18	TNFSF18	349.266	0.402275	0.328053	1.22625	0.220104	0.390866
TNFSF4	TNFSF4	657.334	0.586483	0.304221	1.92782	0.0538778	0.138985
TNFSF8	TNFSF8	366.482	-0.816414	0.355745	-2.29494	0.0217365	0.0733146
TNFSF9	TNFSF9	654.046	-0.398197	0.369768	-1.07688	0.281533	0.462922
TOLLIP	TOLLIP	2468.74	0.392504	0.287385	1.36578	0.172009	0.330157
TOP2A	TOP2A	3340.77	1.19044	0.335781	3.5453	0.000392165	0.00485894
TP53	TP53	2724.49	0.330184	0.317032	1.04149	0.29765	0.482124
TP63	TP63	940.823	-3.05674	0.697768	-4.38074	1.18276e-05	0.000564235
TPSAB1	TPSAB1	4055.78	-2.16535	0.646538	-3.34914	0.000810635	0.00795222
TPX2	TPX2	2867.34	1.40676	0.324681	4.33276	1.47254e-05	0.000586072
TRABD2A	TRABD2A	327.251	0.137872	0.380326	0.36251	0.716971	0.832978
TRAF2	TRAF2	1604.39	0.432812	0.21529	2.01036	0.0443929	0.120483
TRAF3	TRAF3	917.526	0.0391592	0.195883	0.199912	0.84155	0.915843
TRAF6	TRAF6	1212.95	0.441754	0.227857	1.93873	0.052534	0.136137
TRAP1	TRAP1	3440.15	0.377287	0.246527	1.53041	0.125916	0.263541
TRAT1	TRAT1	473.63	-1.04129	0.381282	-2.73101	0.00631396	0.031079
TREM1	TREM1	579.364	0.491439	0.544143	0.903143	0.36645	0.562186
TREM2	TREM2	1344.3	0.302945	0.396968	0.763148	0.445375	0.640917
TRIM21	TRIM21	1312.35	-0.633998	0.292193	-2.16979	0.0300226	0.0915132
TRIM22	TRIM22	1711.87	-1.9385	0.406186	-4.77245	1.82e-06	0.000211272
TRIM29	TRIM29	9018.22	-2.90012	0.675951	-4.29043	1.78324e-05	0.000663529
TRIM59	TRIM59	609.932	-0.271757	0.221064	-1.22931	0.218954	0.390309
TRIP13	TRIP13	1004.13	0.785797	0.27164	2.89279	0.00381837	0.0215344
TROAP	TROAP	1317	1.44099	0.381851	3.7737	0.000160847	0.00248191
TSG101	TSG101	4066.74	0.493113	0.259596	1.89954	0.0574936	0.146682
TTK	TTK	457.877	0.96964	0.356797	2.71762	0.00657528	0.0320258
TUBB	TUBB	16863	0.549955	0.314506	1.74863	0.0803546	0.190041
TWIST1	TWIST1	2300.27	0.0990127	0.402858	0.245776	0.805856	0.894967
TWIST2	TWIST2	1920.22	-1.68174	0.365522	-4.60093	4.20604e-06	0.00031272
TXLNA	TXLNA	6757.55	0.414912	0.271468	1.5284	0.126413	0.263541
TXNIP	TXNIP	11693.7	-0.73149	0.276125	-2.64913	0.00806997	0.0362235
TYK2	TYK2	4665.29	0.223374	0.290538	0.768828	0.441995	0.638867
TYMS	TYMS	6335.22	0.635974	0.368097	1.72773	0.0840359	0.19736
TYROBP	TYROBP	4396.29	-0.638119	0.383244	-1.66505	0.0959035	0.215474
UBA6	UBA6	3201.99	0.342534	0.224179	1.52795	0.126525	0.263541
UBE2C	UBE2C	2636.35	0.444571	0.290693	1.52935	0.126177	0.263541
UBE2T	UBE2T	1091.34	1.60384	0.409164	3.91979	8.86256e-05	0.00160888
UBE3A	UBE3A	3261.11	0.136825	0.251419	0.544211	0.586296	0.747903
UHRF1	UHRF1	1590.13	0.879298	0.247173	3.55742	0.00037452	0.00483062
ULBP1	ULBP1	710.74	-0.0669346	0.433997	-0.154228	0.87743	0.939477
UNC5D	UNC5D	260.226	-0.476508	0.53528	-0.890203	0.373357	0.569645
UPK2	UPK2	77.9222	0.10131	0.478147	0.21188	0.832201	0.913685
UPK3A	UPK3A	156.578	0.373606	0.453208	0.824358	0.409736	0.606549
USP9Y	USP9Y	815.878	-0.598332	1.52646	-0.391974	0.695077	0.816784
VAV1	VAV1	1169.57	-0.661636	0.35448	-1.8665	0.0619719	0.156106
VCAM1	VCAM1	1343.78	-1.69849	0.412306	-4.1195	3.79696e-05	0.00103134
VEGFA	VEGFA	2273.29	0.767662	0.45155	1.70006	0.0891201	0.203849
VEGFC	VEGFC	218.683	0.537656	0.452061	1.18934	0.234304	0.407473
VSIR	VSIR	1061.16	-0.853342	0.363393	-2.34826	0.0188611	0.0655201
VSNL1	VSNL1	910.601	-0.83532	0.456961	-1.82799	0.0675513	0.166547
VTCN1	VTCN1	221.655	-0.137332	0.527772	-0.260211	0.794701	0.886324
VWDE	VWDE	234.153	0.318893	0.396971	0.803316	0.421792	0.618118
VWF	VWF	1601.38	-0.490017	0.359019	-1.36488	0.172292	0.330157
WARS	WARS1	12366.3	-0.381143	0.639975	-0.595558	0.55147	0.723448
WASHC4	WASHC4	4677.97	0.627663	0.314484	1.99585	0.0459501	0.123808
WDHD1	WDHD1	527.5	1.32652	0.354254	3.74453	0.000180729	0.00267826
WDR60	DYNC2I1	2058.6	0.907519	0.34839	2.6049	0.00919024	0.0393963
WDR76	WDR76	1684.9	0.427652	0.220625	1.93837	0.0525784	0.136137
WNK2	WNK2	269.062	1.27537	0.603189	2.11438	0.034483	0.100914
WNT5A	WNT5A	1295.51	-0.936539	0.336779	-2.78087	0.00542135	0.0278669
WNT7B	WNT7B	209.573	0.173843	0.408175	0.425903	0.670178	0.807042
XAF1	XAF1	6968.88	-2.13795	0.458056	-4.66745	3.04968e-06	0.000301474
XAGE1B_1E	XAGE1B	2738.01	0.288894	1.85456	0.155776	0.87621	0.938893
XAGE2	XAGE2	114.279	0.43152	0.627001	0.688229	0.491309	0.678289
XAGE3	XAGE3	4.37071	-1.36142	1.51147	-0.90073	0.367732	0.563532
XAGE5	XAGE5	534.969	-0.911996	0.712801	-1.27945	0.200737	0.365048
XCL1	XCL1	350.091	0.387829	0.364175	1.06495	0.286898	0.469072
XCL1_XCL2	XCL2	792.549	-0.298845	0.283205	-1.05523	0.291321	0.474078
XCR1	XCR1	228.161	-0.264656	0.393877	-0.671925	0.501632	0.688446
YWHAZ	YWHAZ	37441.2	0.431095	0.271312	1.58893	0.112077	0.242804
ZAP70	ZAP70	544.926	-1.25057	0.378545	-3.30362	0.000954447	0.00876663
ZBTB46	ZBTB46	482.999	-0.017288	0.341362	-0.0506442	0.959609	0.975719
ZEB1	ZEB1	310.511	-0.400635	0.265999	-1.50615	0.132028	0.270862
ZIC5	ZIC5	205.634	-0.402825	0.397647	-1.01302	0.31105	0.498313
ZNF14	ZNF14	783.948	0.200073	0.296907	0.673858	0.500402	0.687436
ZNF205	ZNF205	1089.81	0.324738	0.212354	1.52923	0.126207	0.263541
ZNF74	ZNF74	654.895	0.884604	0.323495	2.73452	0.00624712	0.0310216
ZWILCH	ZWILCH	1394.53	0.784942	0.212982	3.68549	0.000228265	0.00324463
ZYX	ZYX	9844.93	0.0969507	0.241403	0.401614	0.687968	0.813497
